# Supplementary material for: Transcriptome analysis of responses in Brachypodium distachyon overexpressing the BdbZIP26 transcription factor
Source: BMC Plant Biol. 2020 Apr 20;20:174. doi: 10.1186/s12870-020-02341-3 (PMC7171782; doi:10.1186/s12870-020-02341-3)
Supplement: Supplementary file 1 — Additional file 1: Table S1. List of primers for select genes for qRT-PCR expression analysis, and for primer/probes for testing transgenic plants for the hygromicin phosphotransferase gene. [file 12870_2020_2341_MOESM1_ESM.xlsx]

## Sheet: Sheet1
Table S1. List of primers for select genes for qRT-PCR expression analysis, and for primer/probes for testing transgenic plants with the Hygromicin phosphotransferase gene.
		Primer Forward	Primer Reverse
1A	Bradi1g06190	ATCACCAGAGACGGACAAACCC	TCCTATCCTTGGGTAAGCGAACCG
12F	Bradi2g02310	TTCAGAACCTGCGTGCATCGTC	TGCAGGTGATCTTTCCACCTGATG
16F	Bradi2g27050	GTCTCCTTCGACGAGTTCAAGC	TCTATCTAAGCGCCGATCTTGCC
21F	Bradi2g43330	TCCTTCTTAGCCATGGAAGAGCTG	AACCTGACATTCGCAGGAACTC
22F	Bradi2g43950	TCATCTCGGCAAGGACTGCAAG	TGCGTGCATGCATGTTCCAATC
45	Bradi2g61050	ATGGTTCAGGTCAGCTTGCTCAG	TGTTCCCAAAGGCAGAAGTGGAC
31F	Bradi3g07010	GCGGCGTTCGAGAAGTTCAATG	ATTGTTTCGCTCGTCGATGGTG
32F	Bradi3g07790	TTGAAGGGCCAAGCTACTCTCG	ATCGTGTCCGGCGTGAATCTTG
663	Bradi4g00660.1	TCTTGTCCATGCTGTCTAGCTC	TTCCGTTGCGGCAGTTC
364	Bradi1g76690.1	AAGAGGGTGCTGGCGAA	TGCTCCAGCTCCACGATGTA
Primers for testing transgenic lines (Hygromycin phosphotransferase gene)
Hyg Primer 1155		CCACTATCGGCGAGTACTTCT
Hyg Primer 1020		GCTTGGTTGACGGCAATTT
Hyg probe		5'-56-FAM/ACACAAATC/ZEN/GCCCGCAGAAGC/31ABkFQ/-3'
NOTE: Primer and probe from IDT (Integrated DNA Technologies; Coraville, Iowa)
