# Supplementary material for: Transcriptome analysis of responses in Brachypodium distachyon overexpressing the BdbZIP26 transcription factor
Source: BMC Plant Biol. 2020 Apr 20;20:174. doi: 10.1186/s12870-020-02341-3 (PMC7171782; doi:10.1186/s12870-020-02341-3)
Supplement: Supplementary file 3 — Additional file 3: Table S2. Data for Venn of differentially expressed genes in the three transgenic lines compared to the wild type. [file 12870_2020_2341_MOESM3_ESM.xlsx]

## Sheet: DOWN_WT-H2O to TR (467) H2O
Table S2. Venn of WT water to TR (4,6,7) water down regulated differentially expressed genes
4193 Union
549 Intersection 3-way
1119 Unique LSres_DOWN_WT-H2Ovs4HA-H2O.anno.csv
1059 Unique LSres_DOWN_WT-H2Ovs6FA-H2O.anno.csv
413 Unique LSres_DOWN_WT-H2Ovs7DA-H2O.anno.csv
441 Shared LSres_DOWN_WT-H2Ovs4HA-H2O.anno.csv and LSres_DOWN_WT-H2Ovs6FA-H2O.anno.csv
526 Shared LSres_DOWN_WT-H2Ovs4HA-H2O.anno.csv and LSres_DOWN_WT-H2Ovs7DA-H2O.anno.csv
86 Shared LSres_DOWN_WT-H2Ovs6FA-H2O.anno.csv and LSres_DOWN_WT-H2Ovs7DA-H2O.anno.csv
						Log			Log			Log
Venn	Gene ID	GO	Annotation	WT water		fold change	WTw		fold change	WTw		fold change
#inter	Bradi1g01750	NA	Nucleotide-diphospho-sugar transferase family protein	(0.000000;13.941672)	(12.351711;0.056687;0.181953)	-1.20993	(0.000000;13.941672)	(0.000000;0.000000)	-1.39151	(0.000000;13.941672)	(0.169013;0.050048;0.000000)	-0.974897
#inter	Bradi1g01790	GO:0005515	Sterile alpha motif (SAM) domain-containing protein	(2.607515;4.598241)	(1.148388;1.514914;1.827525)	-1.31502	(2.607515;4.598241)	(2.104629;1.616934)	-1.02552	(2.607515;4.598241)	(2.268838;3.059174;1.495634)	-0.711001
#inter	Bradi1g02440	GO:0048544;GO:0006468;GO:0005524;GO:0004672	lectin protein kinase family protein	(27.747145;44.844814)	(15.293602;16.462023;14.805300)	-1.27277	(27.747145;44.844814)	(23.944326;18.757917)	-0.835561	(27.747145;44.844814)	(25.839725;14.501335;13.903310)	-1.05363
#inter	Bradi1g03690	GO:0003824;GO:0006470;GO:0004722	pol-like 5	(11.204042;16.494093)	(4.927130;6.521194;6.104301)	-1.28942	(11.204042;16.494093)	(7.728648;7.857263)	-0.893782	(11.204042;16.494093)	(8.961102;6.877966;7.941556)	-0.847254
#inter	Bradi1g03827	NA	NA	(10.416827;16.336855)	(9.299340;10.454563;10.214929)	-0.468176	(10.416827;16.336855)	(8.214193;5.709363)	-1.01198	(10.416827;16.336855)	(9.661230;10.273276;9.393204)	-0.494553
#inter	Bradi1g04957	GO:0016757;GO:0016020;GO:0030246;GO:0008378;GO:0006486	Galactosyltransferase family protein	(0.000000;0.000000)	(0.000000;0.000000;0.590245)	-0.598694	(0.000000;0.000000)	(0.000000;0.000000)	-0.704147	(0.000000;0.000000)	(0.000000;0.000000;0.000000)	-0.880504
#inter	Bradi1g04990	GO:0016020;GO:0008378;GO:0006486;GO:0030246	Galactosyltransferase family protein	(6.014977;22.695152)	(4.365779;3.909115;4.671081)	-1.78832	(6.014977;22.695152)	(9.917493;4.844229)	-1.04508	(6.014977;22.695152)	(8.030678;4.535121;4.998161)	-1.34792
#inter	Bradi1g05100	NA	Protein of unknown function (DUF569)	(0.061737;0.353947)	(0.000000;0.108208;0.000000)	-2.07127	(0.061737;0.353947)	(0.153222;14.934890)	-1.45407	(0.061737;0.353947)	(0.527125;0.150219;0.000000)	-1.82495
#inter	Bradi1g05450	GO:0000105	Aldolase-type TIM barrel family protein	(3.147577;27.794107)	(2.161222;2.845290;2.270254)	-2.73054	(3.147577;27.794107)	(9.387178;3.323671)	-1.37625	(3.147577;27.794107)	(6.598793;3.247607;5.120443)	-1.68916
#inter	Bradi1g06050	GO:0005975;GO:0004553	O-Glycosyl hydrolases family 17 protein	(15.089817;41.744808)	(7.815522;10.041297;6.714105)	-1.8465	(15.089817;41.744808)	(12.959610;16.071125)	-1.03634	(15.089817;41.744808)	(16.252209;11.580445;13.250532)	-1.10268
#inter	Bradi1g06190	GO:0008270;GO:0003677	A20/AN1-like zinc finger family protein	(7.837152;16.597980)	(0.892704;2.102735;1.214045)	-3.17537	(7.837152;16.597980)	(6.062490;2.928927)	-1.51968	(7.837152;16.597980)	(6.061885;2.124142;1.191725)	-2.02141
#inter	Bradi1g06340	GO:0051082;GO:0031072	DNAJ homologue 2	(55.624451;118.565826)	(33.766258;49.744461;38.668537)	-1.14586	(55.624451;118.565826)	(54.754875;47.374779)	-0.840968	(55.624451;118.565826)	(62.783543;37.433731;41.392895)	-0.933252
#inter	Bradi1g06372	GO:0005515;GO:0016020	syntaxin of plants 121	(18.994759;23.576733)	(2.801874;8.183328;4.300528)	-2.10493	(18.994759;23.576733)	(9.130774;9.367119)	-1.26642	(18.994759;23.576733)	(12.588430;6.303077;3.847802)	-1.53991
#inter	Bradi1g07237	GO:0006468;GO:0005524;GO:0004672;GO:0030246	receptor lectin kinase	(43.250374;63.032051)	(30.152819;33.229153;32.574368)	-0.778416	(43.250374;63.032051)	(39.810314;35.666679)	-0.560269	(43.250374;63.032051)	(50.623108;40.031223;32.151985)	-0.421919
#inter	Bradi1g07277	NA	Cellulose-synthase-like C12	(9.294743;19.886684)	(8.189925;7.472757;7.448368)	-0.97073	(9.294743;19.886684)	(11.041166;7.372553)	-0.739347	(9.294743;19.886684)	(10.535259;7.645503;5.857974)	-0.91452
#inter	Bradi1g07660	NA	C2H2 and C2HC zinc fingers superfamily protein	(101.736610;88.530121)	(5.254625;20.124975;12.111818)	-2.96803	(101.736610;88.530121)	(19.996943;23.143328)	-2.19899	(101.736610;88.530121)	(49.741364;22.079348;10.891404)	-1.83505
#inter	Bradi1g07870	GO:0003824;GO:0006470;GO:0004722	Protein phosphatase 2C family protein	(32.359657;63.187279)	(6.450950;10.100440;10.052958)	-2.47886	(32.359657;63.187279)	(23.322971;17.198088)	-1.30978	(32.359657;63.187279)	(30.789087;14.008500;10.291910)	-1.43332
#inter	Bradi1g07960	NA	Protein of unknown function (DUF1336)	(0.000000;0.000000)	(0.000000;0.000000;0.000000)	-1.12623	(0.000000;0.000000)	(0.000000;0.000000)	-0.855485	(0.000000;0.000000)	(0.000000;0.000000;0.000000)	-0.852086
#inter	Bradi1g08120	GO:0055114;GO:0051287;GO:0016616	UDP-glucose 6-dehydrogenase family protein	(294.699768;473.482819)	(186.380630;214.331635;191.135284)	-1.0079	(294.699768;473.482819)	(259.323273;238.121582)	-0.693898	(294.699768;473.482819)	(264.214661;215.976944;218.808502)	-0.765426
#inter	Bradi1g08597	NA	RNA binding (RRM/RBD/RNP motifs) family protein	(80.521942;76.358437)	(54.076168;66.245331;41.164581)	-0.584157	(80.521942;76.358437)	(51.110741;51.296154)	-0.675734	(80.521942;76.358437)	(52.435940;55.208382;45.412483)	-0.658997
#inter	Bradi1g08891	GO:0043565;GO:0006355;GO:0005634;GO:0003700	heat shock transcription factor A2	(0.000000;0.000000)	(0.000000;0.000000;0.000000)	-3.67788	(0.000000;0.000000)	(0.000000;0.000000)	-2.76685	(0.000000;0.000000)	(0.000000;0.000000;0.000000)	-2.67655
#inter	Bradi1g08930	NA	Aluminium induced protein with YGL and LRDR motifs	(178.623016;138.004715)	(70.385246;95.046806;78.678650)	-0.99927	(178.623016;138.004715)	(81.292290;101.454010)	-0.847819	(178.623016;138.004715)	(94.785500;109.851425;93.056313)	-0.70898
#inter	Bradi1g08977	GO:0006468;GO:0004672	Leucine-rich repeat protein kinase family protein	(0.000000;0.000000)	(0.000000;0.000000;0.000000)	-0.599511	(0.000000;0.000000)	(0.101669;0.000000)	-0.812613	(0.000000;0.000000)	(0.000000;0.000000;0.000000)	-0.500493
#inter	Bradi1g09030	GO:0004781	Pseudouridine synthase/archaeosine transglycosylase-like family protein	(122.286804;127.612404)	(46.677052;61.726246;48.567619)	-1.29777	(122.286804;127.612404)	(71.549217;66.573334)	-0.917669	(122.286804;127.612404)	(70.722443;52.683559;51.133507)	-1.14396
#inter	Bradi1g09860	GO:0016597;GO:0008152	ACT domain repeat 3	(0.222450;0.069372)	(0.000000;0.000000;0.000000)	-5.807	(0.222450;0.069372)	(0.000000;0.000000)	-5.4484	(0.222450;0.069372)	(0.019365;0.000000;0.000000)	-4.97728
#inter	Bradi1g10640	NA	Protein of unknown function (DUF760)	(267.334015;293.432220)	(145.995987;198.047150;119.450722)	-0.902293	(267.334015;293.432220)	(138.075180;155.050674)	-0.995861	(267.334015;293.432220)	(210.351791;202.155884;182.843231)	-0.538472
#inter	Bradi1g10760	GO:0003676	RNA-binding (RRM/RBD/RNP motifs) family protein	(29.686211;26.511641)	(20.102409;22.011871;19.672356)	-0.489132	(29.686211;26.511641)	(21.024588;16.948109)	-0.628929	(29.686211;26.511641)	(22.449389;20.107487;20.090565)	-0.465698
#inter	Bradi1g12090	GO:0051087	BCL-2-associated athanogene 5	(0.791118;5.093904)	(0.419611;0.599472;0.701061)	-2.41582	(0.791118;5.093904)	(1.489068;0.454096)	-1.69337	(0.791118;5.093904)	(0.319479;0.357304;0.682872)	-2.73925
#inter	Bradi1g12117	GO:0046872;GO:0000166	H(+)-ATPase 2	(0.000000;1.030044)	(0.000000;0.000000;0.168471)	-0.827482	(0.000000;1.030044)	(0.000000;0.000000)	-0.841028	(0.000000;1.030044)	(0.000000;0.000000;0.000000)	-0.422439
#inter	Bradi1g12130	GO:0016020;GO:0009765	chlorophyll A/B binding protein 1	(27.945187;18.204178)	(7.395682;8.945075;7.139521)	-1.59837	(27.945187;18.204178)	(12.517758;15.246121)	-0.786946	(27.945187;18.204178)	(12.135572;8.575086;17.464401)	-0.88857
#inter	Bradi1g12580	NA	VQ motif-containing protein	(2.888610;4.585652)	(0.161802;1.653674;0.291178)	-2.46833	(2.888610;4.585652)	(0.615087;1.029308)	-2.22385	(2.888610;4.585652)	(0.201245;0.935048;0.809586)	-2.58392
#inter	Bradi1g13760	NA	nine-cis-epoxycarotenoid dioxygenase 9	(1.637019;5.475305)	(0.276717;0.343150;0.777390)	-2.98821	(1.637019;5.475305)	(1.497784;0.610433)	-1.84466	(1.637019;5.475305)	(1.499342;0.702224;0.798146)	-1.88477
#inter	Bradi1g13900	GO:0016020;GO:0015171;GO:0003333	amino acid transporter 1	(21.155846;11.742048)	(6.168200;8.290382;6.731340)	-1.25511	(21.155846;11.742048)	(8.513050;10.781717)	-0.821067	(21.155846;11.742048)	(10.544051;9.758405;9.458287)	-0.762445
#inter	Bradi1g14983	GO:0008081;GO:0006629;GO:0008889	PLC-like phosphodiesterases superfamily protein	(19.966913;32.355942)	(11.512456;16.004745;14.261042)	-0.956243	(19.966913;32.355942)	(11.482100;9.761391)	-1.36937	(19.966913;32.355942)	(17.917948;15.592046;12.320171)	-0.820982
#inter	Bradi1g15050	GO:0030244;GO:0016866	reversibly glycosylated polypeptide 2	(690.507935;648.661316)	(573.006348;555.916321;554.547485)	-0.296403	(690.507935;648.661316)	(530.756226;559.698669)	-0.355837	(690.507935;648.661316)	(559.140198;557.759338;565.809448)	-0.292589
#inter	Bradi1g15880	NA	alpha/beta-Hydrolases superfamily protein	(69.459091;55.113335)	(26.219055;36.784966;24.217903)	-1.13806	(69.459091;55.113335)	(42.199715;46.489479)	-0.547499	(69.459091;55.113335)	(39.805069;36.602337;34.429989)	-0.789927
#inter	Bradi1g16470	NA	Kinase interacting (KIP1-like) family protein	(4.260203;10.739682)	(3.702527;5.063792;3.186739)	-0.96353	(4.260203;10.739682)	(4.424112;1.714421)	-1.37219	(4.260203;10.739682)	(6.480923;2.645500;3.734047)	-0.859049
#inter	Bradi1g16630	GO:0003824;GO:0006470;GO:0004722	Protein phosphatase 2C family protein	(38.785919;29.996193)	(5.058330;19.309568;11.956841)	-1.54306	(38.785919;29.996193)	(13.915672;19.572563)	-1.09138	(38.785919;29.996193)	(18.108011;11.785078;9.514119)	-1.42981
#inter	Bradi1g17210	GO:0043565;GO:0006355;GO:0003700;GO:0006351	TGACG motif-binding factor 6	(0.000000;0.000000)	(0.000000;0.000000;0.000000)	-0.823154	(0.000000;0.000000)	(0.000000;0.000000)	-1.04052	(0.000000;0.000000)	(0.000000;0.000000;0.000000)	-0.611213
#inter	Bradi1g17450	NA	hydroxyproline-rich glycoprotein family protein	(250.331192;348.637482)	(80.255280;132.853607;110.607384)	-1.51753	(250.331192;348.637482)	(132.093811;216.356644)	-0.838298	(250.331192;348.637482)	(198.491745;184.825073;218.137161)	-0.619447
#inter	Bradi1g18980	GO:0005515	SKP1/ASK-interacting protein 5	(56.866589;43.227932)	(28.961115;33.533142;27.897673)	-0.770979	(56.866589;43.227932)	(33.122559;34.277214)	-0.628611	(56.866589;43.227932)	(34.352562;39.918270;33.528313)	-0.512685
#inter	Bradi1g19250	NA	Uncharacterised protein family (UPF0114)	(83.480042;92.086731)	(38.852493;51.352497;34.253040)	-1.12385	(83.480042;92.086731)	(39.874802;65.588806)	-0.78962	(83.480042;92.086731)	(48.553879;42.310059;56.668404)	-0.873666
#inter	Bradi1g19702	GO:0043565;GO:0006355;GO:0003700	Basic-leucine zipper (bZIP) transcription factor family protein	(20.471773;33.342873)	(11.211841;14.555694;11.038461)	-1.17867	(20.471773;33.342873)	(15.992738;12.537744)	-0.985832	(20.471773;33.342873)	(15.234114;11.786036;11.018424)	-1.13046
#inter	Bradi1g20260	GO:0055114;GO:0020037;GO:0016705;GO:0005506	cytochrome P450 family 709 subfamily B polypeptide 1	(17.425764;33.130966)	(6.321783;9.736917;6.443848)	-1.79998	(17.425764;33.130966)	(16.567284;11.608673)	-0.916485	(17.425764;33.130966)	(11.260959;6.335636;7.096009)	-1.66744
#inter	Bradi1g20480	GO:0008270;GO:0005515	RING/U-box superfamily protein	(2.713797;8.278660)	(0.849095;1.987307;1.323343)	-2.02915	(2.713797;8.278660)	(2.317577;1.748017)	-1.50993	(2.713797;8.278660)	(1.698758;0.885116;2.150837)	-1.84712
#inter	Bradi1g21990	GO:0030244;GO:0016866	reversibly glycosylated polypeptide 2	(73.596657;78.474518)	(41.857464;46.828922;46.477173)	-0.797885	(73.596657;78.474518)	(54.160721;46.832237)	-0.654678	(73.596657;78.474518)	(61.274086;60.800945;65.009560)	-0.324134
#inter	Bradi1g22001	NA	PLC-like phosphodiesterases superfamily protein	(4.076561;4.212937)	(1.292276;1.907316;1.695278)	-1.38633	(4.076561;4.212937)	(1.808582;2.237208)	-1.09209	(4.076561;4.212937)	(2.104310;1.529288;1.962952)	-1.18989
#inter	Bradi1g23350	NA	scarecrow-like 5	(106.449646;252.541901)	(65.806587;64.910782;78.145622)	-1.41686	(106.449646;252.541901)	(123.058167;83.147507)	-0.874978	(106.449646;252.541901)	(133.519226;71.322189;78.699249)	-0.976659
#inter	Bradi1g24147	NA	Chaperonin-like RbcX protein	(29.420986;17.365604)	(13.160693;17.058611;13.212139)	-0.728991	(29.420986;17.365604)	(16.005209;13.762113)	-0.709854	(29.420986;17.365604)	(16.520187;19.600733;14.443979)	-0.506169
#inter	Bradi1g24200	NA	Remorin family protein	(45.248562;52.152168)	(16.328033;24.827414;19.453871)	-1.31252	(45.248562;52.152168)	(23.124386;24.655693)	-1.08824	(45.248562;52.152168)	(34.500793;25.690731;24.292984)	-0.832319
#inter	Bradi1g25370	NA	GRAS family transcription factor	(0.443931;3.564189)	(0.000000;0.000000;0.000000)	-1.11237	(0.443931;3.564189)	(0.000000;1.861291)	-1.03573	(0.443931;3.564189)	(2.461347;0.615415;0.501662)	-1.25147
#inter	Bradi1g25447	GO:0016161;GO:0000272	beta-amylase 5	(2.381567;4.099028)	(0.393804;0.782458;0.420257)	-2.64535	(2.381567;4.099028)	(1.189550;0.549533)	-1.97112	(2.381567;4.099028)	(0.758353;0.840690;1.443585)	-1.71041
#inter	Bradi1g25647	GO:0006468;GO:0004672	cysteine-rich RLK (RECEPTOR-like protein kinase) 10	(16.909676;18.302933)	(10.942932;13.004023;12.193900)	-0.590629	(16.909676;18.302933)	(12.968566;10.889832)	-0.626913	(16.909676;18.302933)	(13.524802;11.406485;9.691294)	-0.650513
#inter	Bradi1g27010	GO:0005525	Ras-related small GTP-binding family protein	(106.856117;79.806442)	(55.252914;63.269562;57.183300)	-0.710834	(106.856117;79.806442)	(69.485542;63.810894)	-0.544988	(106.856117;79.806442)	(70.859138;64.368179;64.935738)	-0.519672
#inter	Bradi1g27080	NA	Mitochondrial import inner membrane translocase subunit Tim17/Tim22/Tim23 family protein	(59.283947;50.133568)	(34.168533;35.503712;29.679039)	-0.764583	(59.283947;50.133568)	(35.995434;38.192837)	-0.619129	(59.283947;50.133568)	(36.048317;41.911171;34.610188)	-0.58035
#inter	Bradi1g27377	GO:0030983;GO:0006298;GO:0005524	MUTS-like protein 4	(2.340389;1.260998)	(1.776869;1.537138;1.396318)	-0.379896	(2.340389;1.260998)	(2.200194;1.578202)	-0.396592	(2.340389;1.260998)	(1.823136;1.925375;5.279665)	-0.369094
#inter	Bradi1g27460	GO:0016810;GO:0006807	beta-ureidopropionase	(129.050415;99.453156)	(59.155117;73.852707;59.494469)	-0.871341	(129.050415;99.453156)	(53.295326;57.083763)	-1.10707	(129.050415;99.453156)	(76.188553;98.642258;65.501442)	-0.548058
#inter	Bradi1g30400	GO:0005515	Ubiquitin system component Cue protein	(55.765209;68.727760)	(50.041046;49.499096;48.083744)	-0.38338	(55.765209;68.727760)	(49.341854;46.525726)	-0.440516	(55.765209;68.727760)	(55.452652;46.620365;40.918453)	-0.42753
#inter	Bradi1g30430	GO:0007034	vacuolar protein sorting 46.1	(23.336607;31.514574)	(11.861892;14.842987;10.349744)	-1.19539	(23.336607;31.514574)	(15.754642;17.049877)	-0.804344	(23.336607;31.514574)	(18.826696;9.840835;14.616035)	-0.970113
#inter	Bradi1g30640	NA	NA	(11.719873;9.438278)	(4.897831;5.388688;4.163031)	-1.17586	(11.719873;9.438278)	(5.482717;5.338465)	-1.02939	(11.719873;9.438278)	(6.360797;3.934816;9.502273)	-0.714731
#inter	Bradi1g30980	NA	Chaperone DnaJ-domain superfamily protein	(4.281468;9.247894)	(0.334174;1.350509;0.833623)	-3.00332	(4.281468;9.247894)	(1.565216;1.535346)	-2.16179	(4.281468;9.247894)	(5.256366;1.256904;0.542253)	-1.58402
#inter	Bradi1g31140	GO:0055114;GO:0016491;GO:0006633;GO:0005506	Fatty acid hydroxylase superfamily	(5.047494;5.411182)	(1.791228;2.130166;1.803983)	-1.49818	(5.047494;5.411182)	(1.761438;3.279743)	-1.10257	(5.047494;5.411182)	(3.548942;2.650252;2.673669)	-0.863495
#inter	Bradi1g32160	GO:0005515;GO:0006468;GO:0004672	Leucine-rich repeat protein kinase family protein	(4.790364;15.034078)	(4.922902;4.162576;4.911160)	-1.13986	(4.790364;15.034078)	(4.639071;4.221341)	-1.23489	(4.790364;15.034078)	(5.930386;5.171776;4.398637)	-0.991137
#inter	Bradi1g32630	GO:0006468;GO:0004672	Protein kinase superfamily protein	(51.559204;66.527245)	(33.267853;36.805954;34.164139)	-0.809492	(51.559204;66.527245)	(38.364788;31.757761)	-0.818134	(51.559204;66.527245)	(53.450951;47.152401;42.643692)	-0.348663
#inter	Bradi1g33653	GO:0048544;GO:0006468;GO:0005524;GO:0004672	S-locus lectin protein kinase family protein	(3.723742;5.538376)	(2.783195;2.914368;3.037781)	-0.716755	(3.723742;5.538376)	(2.857367;2.101755)	-0.978123	(3.723742;5.538376)	(3.593343;2.218687;2.269786)	-0.826817
#inter	Bradi1g37626	GO:0006468;GO:0005524;GO:0004672	Myosin family protein with Dil domain	(0.018018;0.048383)	(0.000000;0.000000;0.000000)	-2.15951	(0.018018;0.048383)	(0.000000;0.000000)	-2.27254	(0.018018;0.048383)	(0.000000;0.000000;0.000000)	-1.5384
#inter	Bradi1g39270	GO:0005515	ubiquitin-conjugating enzyme 28	(89.606979;194.302597)	(49.897911;62.548676;58.244293)	-1.3684	(89.606979;194.302597)	(107.260582;72.423866)	-0.734255	(89.606979;194.302597)	(101.766174;53.404736;62.275433)	-1.01985
#inter	Bradi1g41830	GO:0055114;GO:0033743;GO:0030091;GO:0016671;GO:0006979	methionine sulfoxide reductase B 1	(53.323124;63.835419)	(41.374115;41.655960;38.354179)	-0.675142	(53.323124;63.835419)	(59.319698;46.962315)	-0.423505	(53.323124;63.835419)	(57.148994;51.435928;57.775970)	-0.249202
#inter	Bradi1g44137	GO:0016042;GO:0006629	alpha/beta-Hydrolases superfamily protein	(6.996674;26.731670)	(6.605843;8.210420;10.149237)	-1.0733	(6.996674;26.731670)	(10.936313;6.466383)	-1.03576	(6.996674;26.731670)	(10.235394;6.211247;6.951872)	-1.16509
#inter	Bradi1g44425	GO:0005515	disease resistance family protein / LRR family protein	(1.813956;4.026532)	(0.666687;1.776610;1.063176)	-1.37287	(1.813956;4.026532)	(0.594612;1.128753)	-1.82568	(1.813956;4.026532)	(2.229062;0.987043;0.956601)	-1.12506
#inter	Bradi1g44680	NA	NA	(17.218975;44.525799)	(1.126388;4.902192;1.738577)	-3.63313	(17.218975;44.525799)	(8.781864;3.399379)	-2.42623	(17.218975;44.525799)	(15.382255;7.818305;3.357374)	-1.86232
#inter	Bradi1g45050	NA	NA	(29.368633;38.729568)	(11.269248;16.823805;12.528202)	-1.37396	(29.368633;38.729568)	(17.557184;23.452816)	-0.79157	(29.368633;38.729568)	(21.378666;16.760220;19.103893)	-0.876971
#inter	Bradi1g45812	GO:0006355;GO:0005634;GO:0003700;GO:0046983;GO:0003677	K-box region and MADS-box transcription factor family protein	(59.364178;51.036278)	(29.641045;50.396099;31.318951)	-0.612322	(59.364178;51.036278)	(31.383512;38.727917)	-0.711061	(59.364178;51.036278)	(38.953873;39.706135;39.600380)	-0.522129
#inter	Bradi1g45910	NA	Protein of unknown function (DUF1645)	(9.930350;14.677527)	(2.067654;5.048309;4.325116)	-1.73433	(9.930350;14.677527)	(7.419417;5.289700)	-1.0229	(9.930350;14.677527)	(8.417670;3.392700;3.310553)	-1.33847
#inter	Bradi1g45950	GO:0016758;GO:0008152	don-glucosyltransferase 1	(3.312190;6.688795)	(0.563793;1.124724;0.991030)	-2.53575	(3.312190;6.688795)	(1.776643;2.067661)	-1.44409	(3.312190;6.688795)	(3.340713;1.129505;0.809756)	-1.56502
#inter	Bradi1g46750	GO:0008270;GO:0005515	RING/U-box superfamily protein	(17.809038;20.987581)	(1.876300;5.386232;4.069020)	-2.40427	(17.809038;20.987581)	(9.058393;7.968646)	-1.25343	(17.809038;20.987581)	(14.271775;5.974762;2.586018)	-1.40169
#inter	Bradi1g48320	GO:0006355;GO:0003700	DREB and EAR motif protein 3	(2.738333;3.654032)	(0.747308;0.991386;1.131909)	-1.79844	(2.738333;3.654032)	(0.831933;1.432076)	-1.54608	(2.738333;3.654032)	(1.608692;1.528603;1.192556)	-1.19364
#inter	Bradi1g49560	GO:0006355;GO:0003700	dehydration response element B1A	(0.613997;5.592837)	(0.000000;0.098950;0.000000)	-6.65795	(0.613997;5.592837)	(0.782293;0.329633)	-2.60026	(0.613997;5.592837)	(0.275974;0.289450;0.134990)	-3.8101
#inter	Bradi1g49690	NA	NA	(59.645454;59.771721)	(0.802381;10.679026;3.896476)	-3.58435	(59.645454;59.771721)	(8.070076;7.151977)	-3.03491	(59.645454;59.771721)	(21.354992;9.354390;2.071952)	-2.50336
#inter	Bradi1g50530	GO:2001070;GO:0016310;GO:0016301;GO:0005524	catalytics;carbohydrate kinases;phosphoglucan water dikinases	(34.933479;40.538860)	(27.480156;30.943016;23.517883)	-0.509502	(34.933479;40.538860)	(21.001099;20.616207)	-0.921097	(34.933479;40.538860)	(31.160915;30.376686;28.464771)	-0.370839
#inter	Bradi1g51720	GO:0009116;GO:0003824	Phosphorylase superfamily protein	(100.602219;109.643723)	(67.702576;89.315651;68.758644)	-0.524483	(100.602219;109.643723)	(67.502434;69.507561)	-0.679216	(100.602219;109.643723)	(87.966362;97.945572;77.019127)	-0.301888
#inter	Bradi1g51954	NA	NB-ARC domain-containing disease resistance protein	(4.017260;3.084975)	(2.158320;2.446470;2.621355)	-0.62387	(4.017260;3.084975)	(0.000000;2.494350)	-0.924293	(4.017260;3.084975)	(2.754500;2.035854;1.904147)	-0.732113
#inter	Bradi1g53260	NA	Late embryogenesis abundant (LEA) hydroxyproline-rich glycoprotein family	(4.935212;10.747347)	(1.272334;1.507981;1.936865)	-2.36364	(4.935212;10.747347)	(3.525559;2.242604)	-1.51005	(4.935212;10.747347)	(4.583510;1.889332;1.775285)	-1.56411
#inter	Bradi1g53470	NA	NA	(130.847443;97.823586)	(51.999756;94.293159;50.222958)	-0.841924	(130.847443;97.823586)	(61.960747;51.108147)	-1.07667	(130.847443;97.823586)	(62.915585;56.457615;53.412804)	-1.02557
#inter	Bradi1g53527	GO:0016758;GO:0008152	UDP-Glycosyltransferase superfamily protein	(1.047569;2.324478)	(0.639714;0.408936;0.270938)	-1.97833	(1.047569;2.324478)	(0.847228;0.385555)	-1.53242	(1.047569;2.324478)	(0.998405;0.205455;0.613656)	-1.53268
#inter	Bradi1g54390	NA	zeta-carotene desaturase	(68.635506;77.733177)	(57.229069;50.114056;52.154011)	-0.504473	(68.635506;77.733177)	(61.501293;58.658188)	-0.347614	(68.635506;77.733177)	(57.692207;57.408329;62.699924)	-0.342771
#inter	Bradi1g54650	GO:0016757;GO:0016020;GO:0030246;GO:0008378;GO:0006486	Galactosyltransferase family protein	(6.051444;30.031755)	(6.552628;5.381021;6.006324)	-1.64962	(6.051444;30.031755)	(11.234690;5.217331)	-1.219	(6.051444;30.031755)	(10.730743;4.734059;4.660348)	-1.48671
#inter	Bradi1g54700	NA	DDT domain superfamily	(24.730808;23.179453)	(19.671192;20.749945;20.216454)	-0.286302	(24.730808;23.179453)	(17.788809;16.094646)	-0.561259	(24.730808;23.179453)	(21.303995;20.110567;19.562370)	-0.274834
#inter	Bradi1g55300	GO:0050307;GO:0005986	Sucrose-6F-phosphate phosphohydrolase family protein	(44.300175;43.332535)	(37.309113;36.933224;37.252602)	-0.279411	(44.300175;43.332535)	(35.914154;34.344707)	-0.380038	(44.300175;43.332535)	(41.058231;35.517948;37.508495)	-0.242419
#inter	Bradi1g55650	NA	Bax inhibitor-1 family protein	(10.102283;22.961262)	(5.066310;6.110907;3.839600)	-1.77107	(10.102283;22.961262)	(7.484281;4.759789)	-1.51404	(10.102283;22.961262)	(8.538895;5.008512;5.325205)	-1.44354
#inter	Bradi1g55677	GO:0005515	F-box/RNI-like superfamily protein	(11.847661;9.110541)	(5.617200;7.241953;5.827768)	-0.786909	(11.847661;9.110541)	(5.667855;6.352424)	-0.857243	(11.847661;9.110541)	(7.587863;7.800573;6.181815)	-0.579924
#inter	Bradi1g55840	NA	NA	(28.505711;27.859234)	(16.950562;18.508419;13.302241)	-0.835021	(28.505711;27.859234)	(12.940955;19.096914)	-0.868519	(28.505711;27.859234)	(17.184288;19.841702;14.149548)	-0.763039
#inter	Bradi1g56990	GO:0008270;GO:0005515	RING-H2 group F2A	(21.295822;40.029732)	(8.535480;11.847144;9.949445)	-1.64874	(21.295822;40.029732)	(13.997108;12.083767)	-1.3023	(21.295822;40.029732)	(15.973217;13.999232;13.809742)	-1.11637
#inter	Bradi1g57240	NA	Protein of unknown function (DUF679)	(11.223392;34.856701)	(2.432064;5.271602;5.040890)	-2.49247	(11.223392;34.856701)	(5.176448;5.020482)	-2.24906	(11.223392;34.856701)	(13.563466;5.924624;3.162609)	-1.67147
#inter	Bradi1g57247	GO:0055114;GO:0020037;GO:0006979;GO:0004601	Peroxidase superfamily protein	(16.017887;8.025065)	(3.099031;4.393416;1.476130)	-2.04307	(16.017887;8.025065)	(4.059872;3.991551)	-1.63161	(16.017887;8.025065)	(2.607065;2.579547;2.278667)	-2.30258
#inter	Bradi1g57680	GO:0005524	regulatory particle triple-A ATPase 4A	(7.767290;5.005165)	(3.417322;3.689724;3.082124)	-0.947413	(7.767290;5.005165)	(4.421338;3.880722)	-0.679508	(7.767290;5.005165)	(4.258471;4.288312;3.938679)	-0.652518
#inter	Bradi1g57730	GO:0006468;GO:0005524;GO:0004672;GO:0030246	receptor lectin kinase	(7.080216;5.818877)	(3.984179;2.557839;2.096650)	-1.20442	(7.080216;5.818877)	(3.755398;3.881978)	-0.815976	(7.080216;5.818877)	(4.114271;3.274698;3.783483)	-0.829181
#inter	Bradi1g57740	GO:0006468;GO:0005524;GO:0004672;GO:0030246	receptor lectin kinase	(19.384024;17.478849)	(16.727171;13.066987;13.566566)	-0.392347	(19.384024;17.478849)	(13.159233;13.322573)	-0.536781	(19.384024;17.478849)	(16.377026;10.087489;14.973160)	-0.454029
#inter	Bradi1g58720	NA	NA	(22.608221;32.430279)	(14.413393;18.971552;19.564672)	-0.686669	(22.608221;32.430279)	(15.222671;18.835835)	-0.753085	(22.608221;32.430279)	(22.634554;14.894249;10.008378)	-0.844474
#inter	Bradi1g59220	GO:0030170;GO:0009058	alanine-2-oxoglutarate aminotransferase 2	(285.051025;283.436127)	(222.442139;235.972610;212.687592)	-0.387528	(285.051025;283.436127)	(253.120560;212.816269)	-0.350455	(285.051025;283.436127)	(247.299240;248.441040;235.579819)	-0.259699
#inter	Bradi1g59600	GO:0016020;GO:0004970	glutamate receptor 3.4	(12.048129;10.152273)	(5.566434;6.888551;5.866976)	-0.901219	(12.048129;10.152273)	(5.649425;9.442185)	-0.608584	(12.048129;10.152273)	(7.246019;7.066463;8.177027)	-0.6013
#inter	Bradi1g59860	NA	sulfoquinovosyldiacylglycerol 2	(21.298788;18.955608)	(11.426769;17.657928;12.539372)	-0.576298	(21.298788;18.955608)	(11.217416;14.789462)	-0.685814	(21.298788;18.955608)	(13.908764;13.280407;14.526860)	-0.569765
#inter	Bradi1g60110	GO:0055085;GO:0046873;GO:0030001;GO:0016020	zinc transporter 11 precursor	(33.537502;46.609299)	(24.092566;22.599876;22.582951)	-0.840928	(33.537502;46.609299)	(35.767353;24.421484)	-0.483857	(33.537502;46.609299)	(32.800396;27.158079;23.288845)	-0.5746
#inter	Bradi1g60260	GO:0055114;GO:0047134;GO:0016491;GO:0016209	DC1 domain-containing protein	(77.061440;83.261978)	(59.165848;63.927822;70.422073)	-0.356621	(77.061440;83.261978)	(59.533154;62.039280)	-0.460066	(77.061440;83.261978)	(59.061275;62.749268;61.095280)	-0.433136
#inter	Bradi1g60950	GO:0005992;GO:0003824	Haloacid dehalogenase-like hydrolase (HAD) superfamily protein	(4.146929;9.405804)	(1.674053;2.136902;1.481180)	-1.98577	(4.146929;9.405804)	(4.045109;3.507120)	-0.91059	(4.146929;9.405804)	(3.272966;2.858253;2.006321)	-1.36782
#inter	Bradi1g60960	GO:0005515	Transducin/WD40 repeat-like superfamily protein	(2.618597;2.446222)	(0.000000;0.000000;0.000000)	-1.6622	(2.618597;2.446222)	(2.638861;2.615425)	-1.34241	(2.618597;2.446222)	(2.747108;1.699181;0.000000)	-1.07003
#inter	Bradi1g61320	GO:0005975;GO:0004553	O-Glycosyl hydrolases family 17 protein	(2.480250;0.293056)	(0.000000;0.955083;0.486046)	-1.03258	(2.480250;0.293056)	(0.384304;0.000000)	-1.21561	(2.480250;0.293056)	(0.161244;0.825774;0.876098)	-0.872667
#inter	Bradi1g61560	NA	Arabidopsis thaliana protein of unknown function (DUF821)	(0.307672;0.020882)	(0.159535;0.264358;0.303021)	-1.15445	(0.307672;0.020882)	(0.144055;0.257643)	-1.43397	(0.307672;0.020882)	(0.116341;0.081279;0.278654)	-1.60644
#inter	Bradi1g62420	GO:0005515	B-box type zinc finger protein with CCT domain	(26.002161;27.750763)	(17.274599;18.747858;15.346091)	-0.692423	(26.002161;27.750763)	(24.825382;19.263113)	-0.351271	(26.002161;27.750763)	(21.658920;19.296930;22.582994)	-0.381743
#inter	Bradi1g62957	GO:0016157;GO:0005985	sucrose synthase 3	(0.058128;0.148409)	(0.000000;0.158711;0.000000)	-0.437094	(0.058128;0.148409)	(0.126056;0.128501)	-0.520464	(0.058128;0.148409)	(0.000000;0.065843;0.000000)	-0.578577
#inter	Bradi1g63270	NA	Protein of unknown function (DUF3133)	(34.744164;140.069794)	(14.210619;17.915863;16.737869)	-2.47828	(34.744164;140.069794)	(32.450424;14.448400)	-1.98325	(34.744164;140.069794)	(43.378174;15.887783;12.662148)	-1.92744
#inter	Bradi1g63480	GO:0005509	calmodulin like 42	(73.516388;190.810257)	(17.545652;31.150721;24.389521)	-2.49063	(73.516388;190.810257)	(56.756359;43.405376)	-1.47431	(73.516388;190.810257)	(86.406677;48.409679;40.591820)	-1.22995
#inter	Bradi1g63550	GO:0006468;GO:0004672	Leucine-rich repeat protein kinase family protein	(95.973045;86.123016)	(52.650906;59.645374;50.042305)	-0.791403	(95.973045;86.123016)	(44.679974;61.974510)	-0.826575	(95.973045;86.123016)	(65.487694;64.280190;59.121941)	-0.569679
#inter	Bradi1g63600	GO:0006355;GO:0003677	NAC domain containing protein 47	(6.264695;11.084386)	(3.978826;4.276443;4.401497)	-1.08715	(6.264695;11.084386)	(2.867469;4.790980)	-1.23801	(6.264695;11.084386)	(5.262608;3.673600;2.790471)	-1.1984
#inter	Bradi1g64120	GO:0016757;GO:0047216;GO:0006012	galactinol synthase 1	(61.183144;101.505760)	(35.229427;38.915516;30.343445)	-1.27047	(61.183144;101.505760)	(49.604763;55.856640)	-0.689316	(61.183144;101.505760)	(51.510002;34.460835;44.194965)	-0.951099
#inter	Bradi1g64740	GO:0008270;GO:0005515	RING/U-box protein	(27.929321;79.666183)	(34.662155;33.307335;39.554237)	-0.638021	(27.929321;79.666183)	(41.942696;30.990370)	-0.636403	(27.929321;79.666183)	(39.450676;30.501398;32.447891)	-0.706061
#inter	Bradi1g64817	GO:0031225;GO:0016049;GO:0010215	COBRA-like protein-7 precursor	(14.396398;62.471478)	(6.196040;10.602372;6.389790)	-2.36881	(14.396398;62.471478)	(15.456070;14.236789)	-1.44682	(14.396398;62.471478)	(24.516205;8.060563;6.754952)	-1.61401
#inter	Bradi1g64950	GO:0016757;GO:0016021	xylosyltransferase 1	(0.000000;0.000000)	(0.000000;0.000000;0.000000)	-1.50075	(0.000000;0.000000)	(0.000000;0.000000)	-0.980583	(0.000000;0.000000)	(0.000000;0.000000;0.000000)	-1.10555
#inter	Bradi1g65810	GO:0006468;GO:0005524;GO:0004672	mitogen-activated protein kinase 3	(81.951591;214.819717)	(12.656444;26.604631;15.955579)	-3.06144	(81.951591;214.819717)	(50.299133;41.257484)	-1.76959	(81.951591;214.819717)	(62.614883;20.963188;15.746763)	-2.22343
#inter	Bradi1g65825	NA	NA	(13.963397;15.587264)	(6.160919;11.989009;7.582274)	-0.826155	(13.963397;15.587264)	(4.554138;9.406390)	-1.1287	(13.963397;15.587264)	(6.010865;6.136707;6.000662)	-1.3253
#inter	Bradi1g66270	GO:0055085;GO:0016020;GO:0015297;GO:0015238;GO:0006855	MATE efflux family protein	(1.482117;41.993092)	(16.355890;20.089804;5.387011)	-0.781118	(1.482117;41.993092)	(22.429792;19.039822)	-0.549265	(1.482117;41.993092)	(32.374847;15.476877;1.199010)	-0.44102
#inter	Bradi1g66490	NA	GDP dissociation inhibitor family protein / Rab GTPase activator family protein	(0.773764;0.730493)	(0.271841;0.377964;0.198934)	-1.46176	(0.773764;0.730493)	(0.207651;0.000000)	-2.97967	(0.773764;0.730493)	(0.318762;0.471378;0.404294)	-0.932721
#inter	Bradi1g66590	NA	heat shock protein 70	(137.709320;323.767120)	(64.559204;113.962914;83.364510)	-1.45199	(137.709320;323.767120)	(120.144066;107.456284)	-1.09073	(137.709320;323.767120)	(129.305862;79.611000;104.222023)	-1.19285
#inter	Bradi1g66780	GO:0008270;GO:0005515	RING-H2 finger C2A	(8.285644;16.930653)	(3.398052;6.262311;4.792649)	-1.43799	(8.285644;16.930653)	(6.169112;6.898539)	-1.01776	(8.285644;16.930653)	(8.267833;4.658733;5.150386)	-1.11356
#inter	Bradi1g66920	GO:0003824;GO:0006470;GO:0004722	highly ABA-induced PP2C gene 2	(1.300397;4.291770)	(0.836744;0.891969;1.276181)	-1.54095	(1.300397;4.291770)	(0.988412;1.308517)	-1.34138	(1.300397;4.291770)	(1.579331;1.408824;1.476914)	-0.958976
#inter	Bradi1g67290	NA	glycine-rich protein	(0.614095;0.833333)	(1.003219;0.982823;1.465565)	-0.945994	(0.614095;0.833333)	(1.938412;0.000000)	-0.816026	(0.614095;0.833333)	(0.607574;0.911512;0.554662)	-0.999072
#inter	Bradi1g67397	NA	MAPK/ERK kinase kinase 1	(50.270161;57.438171)	(38.889160;40.312222;36.097134)	-0.530133	(50.270161;57.438171)	(40.998447;38.968170)	-0.492638	(50.270161;57.438171)	(44.641666;42.306816;34.691711)	-0.450503
#inter	Bradi1g67900	GO:0005524	GHMP kinase family protein	(9.082328;0.000000)	(9.692492;12.085615;7.910199)	-0.576179	(9.082328;0.000000)	(0.000000;0.000000)	-0.698544	(9.082328;0.000000)	(6.336869;0.000000;8.527719)	-0.396942
#inter	Bradi1g68030	NA	NA	(10.257702;13.401862)	(4.607260;5.586199;6.011840)	-1.17702	(10.257702;13.401862)	(8.322481;8.091155)	-0.590945	(10.257702;13.401862)	(8.813659;7.362857;8.411464)	-0.57034
#inter	Bradi1g68210	NA	Senescence/dehydration-associated protein-related	(15.693363;31.248648)	(7.638535;12.022978;10.037201)	-1.29606	(15.693363;31.248648)	(19.139381;10.040565)	-0.692219	(15.693363;31.248648)	(14.486611;9.756680;11.501153)	-1.02205
#inter	Bradi1g68502	NA	NA	(80.416260;160.483231)	(55.942390;53.371384;53.068600)	-1.20289	(80.416260;160.483231)	(60.325233;60.626183)	-1.06171	(80.416260;160.483231)	(89.491768;49.071487;50.673103)	-0.98338
#inter	Bradi1g70280	GO:0005515	Leucine-rich repeat (LRR) family protein	(11.264942;9.508669)	(6.881921;9.481618;6.916166)	-0.459182	(11.264942;9.508669)	(7.244974;5.904246)	-0.721389	(11.264942;9.508669)	(6.874965;8.701956;7.506685)	-0.467639
#inter	Bradi1g70307	GO:0005515	F-box family protein	(0.000000;0.000000)	(1.016381;0.908547;0.833589)	-0.823329	(0.000000;0.000000)	(0.769493;0.668412)	-1.16275	(0.000000;0.000000)	(0.881088;0.000000;0.000000)	-0.806392
#inter	Bradi1g70680	GO:0003824;GO:0006470;GO:0004722	Protein phosphatase 2C family protein	(3.155498;7.324529)	(0.698570;0.915476;0.461416)	-2.96496	(3.155498;7.324529)	(2.827467;1.014961)	-1.52873	(3.155498;7.324529)	(3.697552;1.029277;0.882870)	-1.54268
#inter	Bradi1g70700	GO:0046872;GO:0030001	farnesylated protein 6	(13.331466;20.610504)	(4.283422;5.694869;6.114172)	-1.70734	(13.331466;20.610504)	(8.173437;9.770711)	-0.980249	(13.331466;20.610504)	(13.722081;11.039981;8.756465)	-0.648844
#inter	Bradi1g70740	GO:0008270;GO:0005515	RING/U-box superfamily protein	(11.484805;16.754660)	(7.773867;8.525390;7.201292)	-0.894464	(11.484805;16.754660)	(11.345721;7.743420)	-0.637379	(11.484805;16.754660)	(9.786972;10.353395;8.595428)	-0.60197
#inter	Bradi1g71510	GO:0016021;GO:0015116;GO:0008272;GO:0055085;GO:0016020;GO:0008271	slufate transporter 2;1	(47.742008;47.504116)	(20.096643;25.696964;19.929436)	-1.16186	(47.742008;47.504116)	(21.469200;28.172550)	-0.996119	(47.742008;47.504116)	(28.380659;25.475086;31.400303)	-0.781965
#inter	Bradi1g71540	GO:0016021	Auxin-responsive family protein	(57.704250;93.627632)	(18.241825;26.409616;21.530750)	-1.82431	(57.704250;93.627632)	(38.416969;36.296253)	-1.08475	(57.704250;93.627632)	(51.328888;28.221935;19.722961)	-1.24404
#inter	Bradi1g71690	GO:0003824	Protein phosphatase 2C family protein	(25.535303;20.834156)	(12.287841;16.489429;12.816267)	-0.780684	(25.535303;20.834156)	(14.894698;19.119631)	-0.501995	(25.535303;20.834156)	(16.567421;16.407721;14.789260)	-0.578656
#inter	Bradi1g71740	GO:0006355;GO:0003700	Integrase-type DNA-binding superfamily protein	(4.076640;15.057007)	(1.994160;2.020797;2.519603)	-2.18939	(4.076640;15.057007)	(2.122308;1.352635)	-2.5508	(4.076640;15.057007)	(4.306274;1.820769;1.128056)	-2.04128
#inter	Bradi1g71920	NA	NA	(49.023529;61.941750)	(8.386758;19.342403;8.930187)	-2.22579	(49.023529;61.941750)	(27.217163;19.548307)	-1.31513	(49.023529;61.941750)	(40.037327;17.613573;11.580971)	-1.31592
#inter	Bradi1g71930	GO:0003677;GO:0043565;GO:0006355;GO:0003700	homeobox 3	(6.706321;10.857197)	(2.370140;4.268779;2.189834)	-1.62189	(6.706321;10.857197)	(3.844899;5.922572)	-0.905682	(6.706321;10.857197)	(5.030794;3.295492;2.962577)	-1.26848
#inter	Bradi1g72590	NA	jasmonate-zim-domain protein 1	(16.269335;82.579292)	(7.035007;11.225657;14.020847)	-2.2548	(16.269335;82.579292)	(18.952066;16.580536)	-1.55286	(16.269335;82.579292)	(34.538971;18.246456;15.623885)	-1.17447
#inter	Bradi1g72960	GO:0006355;GO:0003700	nuclear factor Y subunit A6	(0.000000;0.000000)	(0.000000;0.022411;0.000000)	-1.16434	(0.000000;0.000000)	(0.006014;0.000000)	-0.690864	(0.000000;0.000000)	(1.582353;0.000000;1.099259)	-0.661981
#inter	Bradi1g72963	NA	NA	(13.139153;22.641775)	(3.213707;3.652381;2.891008)	-2.50652	(13.139153;22.641775)	(6.646670;7.306147)	-1.42477	(13.139153;22.641775)	(8.467662;3.994164;2.998033)	-1.84837
#inter	Bradi1g74437	NA	DNAse I-like superfamily protein	(1.647864;1.138844)	(0.668574;1.087026;0.515575)	-0.91687	(1.647864;1.138844)	(0.819475;0.636809)	-1.01008	(1.647864;1.138844)	(0.755417;0.723015;0.644188)	-1.01504
#inter	Bradi1g74890	GO:0006355;GO:0005667;GO:0003700;GO:0007049	Transcription factor DP	(19.614964;8.365246)	(6.712707;5.166559;14.649895)	-1.2596	(19.614964;8.365246)	(5.509680;11.402367)	-1.33408	(19.614964;8.365246)	(0.028409;5.020456;5.271435)	-1.64787
#inter	Bradi1g75140	GO:0006468;GO:0005524;GO:0004672	calmodulin-binding receptor-like cytoplasmic kinase 2	(23.732182;47.968842)	(16.301962;17.880892;19.727652)	-1.04571	(23.732182;47.968842)	(17.100227;19.351921)	-1.04188	(23.732182;47.968842)	(21.247494;12.847391;16.474150)	-1.13599
#inter	Bradi1g76050	NA	F-box/RNI-like superfamily protein	(18.375900;17.971260)	(11.148013;12.656371;10.782645)	-0.698007	(18.375900;17.971260)	(14.218478;12.407268)	-0.511148	(18.375900;17.971260)	(13.959660;9.791139;9.869697)	-0.737599
#inter	Bradi1g76177	NA	lysm domain GPI-anchored protein 2 precursor	(42.431076;68.891388)	(34.372047;38.166241;32.906353)	-0.70991	(42.431076;68.891388)	(37.144482;30.518055)	-0.787618	(42.431076;68.891388)	(51.456371;37.911930;39.146248)	-0.422983
#inter	Bradi1g76207	GO:0006355;GO:0003677	NAC domain containing protein 36	(3.511007;7.393194)	(0.542579;0.851233;0.758202)	-2.9749	(3.511007;7.393194)	(0.667978;2.556344)	-1.81188	(3.511007;7.393194)	(3.810256;0.515195;0.492206)	-1.81792
#inter	Bradi1g76430	GO:0008152;GO:0003824	benzoyloxyglucosinolate 1	(5.534632;15.544193)	(1.854291;3.641178;3.129876)	-1.92571	(5.534632;15.544193)	(2.558648;3.154413)	-1.95275	(5.534632;15.544193)	(5.870973;4.022656;4.839198)	-1.15178
#inter	Bradi1g76500	GO:0016021;GO:0006952	Seven transmembrane MLO family protein	(73.025787;88.824471)	(41.404060;45.079422;42.598694)	-0.955243	(73.025787;88.824471)	(61.555199;51.223957)	-0.586909	(73.025787;88.824471)	(59.310627;52.066750;60.168484)	-0.540904
#inter	Bradi1g76760	GO:0007165	CBL-interacting protein kinase 9	(0.000000;3.288506)	(0.000000;6.228845;0.000000)	-0.756594	(0.000000;3.288506)	(0.000000;0.000000)	-0.840711	(0.000000;3.288506)	(5.310607;3.255246;0.000000)	-0.683404
#inter	Bradi1g76950	NA	Alpha/beta hydrolase related protein	(10.496554;13.642000)	(1.936882;6.787754;4.709861)	-1.47472	(10.496554;13.642000)	(4.451253;5.657413)	-1.31497	(10.496554;13.642000)	(6.301822;3.408542;6.665172)	-1.18539
#inter	Bradi1g77450	GO:0016021;GO:0004252;GO:0006508	RHOMBOID-like 2	(43.644802;118.320442)	(10.485735;17.318743;15.287802)	-2.54603	(43.644802;118.320442)	(28.288721;33.694626)	-1.45377	(43.644802;118.320442)	(33.146080;19.095098;21.379723)	-1.77377
#inter	Bradi2g01217	GO:0006468;GO:0005524;GO:0004672	PR5-like receptor kinase	(17.806568;47.275715)	(8.214782;11.204048;13.569522)	-1.61704	(17.806568;47.275715)	(15.469269;7.275342)	-1.59829	(17.806568;47.275715)	(24.733084;9.469769;6.849052)	-1.30778
#inter	Bradi2g01600	NA	NA	(4.789537;13.176826)	(0.597642;1.411941;0.217680)	-3.62888	(4.789537;13.176826)	(0.875258;2.505443)	-2.49053	(4.789537;13.176826)	(3.359898;2.675436;1.119823)	-1.95418
#inter	Bradi2g01610	GO:0016887;GO:0005524;GO:0016020	ABC-2 type transporter family protein	(73.388855;73.423866)	(65.633286;65.046814;59.733280)	-0.251873	(73.388855;73.423866)	(54.683849;51.959782)	-0.522903	(73.388855;73.423866)	(61.027596;68.285660;52.609612)	-0.314379
#inter	Bradi2g02100	GO:0006355;GO:0003700	cytokinin response factor 4	(25.478161;19.159006)	(12.275567;16.363152;9.621844)	-0.845679	(25.478161;19.159006)	(13.210139;15.468045)	-0.694202	(25.478161;19.159006)	(12.865586;11.849174;13.423575)	-0.846539
#inter	Bradi2g02310	GO:0006950;GO:0005516	Calmodulin-binding protein	(315.075958;671.561523)	(20.788778;55.310665;35.309280)	-3.78017	(315.075958;671.561523)	(82.072128;56.796680)	-2.9027	(315.075958;671.561523)	(204.549561;63.934738;21.899523)	-2.41095
#inter	Bradi2g02477	GO:0030247;GO:0006468;GO:0004672	Protein kinase superfamily protein	(1.552779;4.435337)	(1.422588;1.606046;1.523223)	-1.03422	(1.552779;4.435337)	(1.526064;1.263018)	-1.17846	(1.552779;4.435337)	(1.985334;1.778828;1.179126)	-0.912442
#inter	Bradi2g02830	NA	NA	(0.000000;0.000000)	(0.000000;0.000000;0.000000)	-2.97828	(0.000000;0.000000)	(0.000000;0.000000)	-1.76292	(0.000000;0.000000)	(0.000000;0.000000;0.000000)	-2.68249
#inter	Bradi2g04570	NA	Lactoylglutathione lyase / glyoxalase I family protein	(1.631760;3.932002)	(1.201875;1.288389;2.177166)	-0.894051	(1.631760;3.932002)	(1.343931;1.503079)	-1.0288	(1.631760;3.932002)	(1.281539;1.296990;1.666866)	-1.02384
#inter	Bradi2g04690	GO:0016021;GO:0006820;GO:0016020;GO:0005452	HCO3- transporter family	(0.306549;0.840395)	(0.174298;0.000000;0.017482)	-1.07568	(0.306549;0.840395)	(1.603311;0.497911)	-0.629361	(0.306549;0.840395)	(0.194861;0.323165;0.758847)	-0.920424
#inter	Bradi2g04700	GO:0016758;GO:0008152	don-glucosyltransferase 1	(17.246645;38.785973)	(4.579167;6.017932;7.677518)	-2.25189	(17.246645;38.785973)	(10.920749;6.095045)	-1.7976	(17.246645;38.785973)	(18.790653;8.201680;5.050265)	-1.44764
#inter	Bradi2g04720	GO:0016758;GO:0008152	UDP-glucosyl transferase 73D1	(11.566446;14.659739)	(5.595076;6.208238;5.170290)	-1.25625	(11.566446;14.659739)	(3.385108;4.264802)	-1.83869	(11.566446;14.659739)	(7.423137;5.450217;3.714254)	-1.2914
#inter	Bradi2g05410	NA	NA	(8.283663;9.755419)	(4.300345;3.966374;5.383229)	-1.03556	(8.283663;9.755419)	(4.741934;5.183403)	-0.926793	(8.283663;9.755419)	(5.315685;5.708000;4.688637)	-0.825117
#inter	Bradi2g05850	NA	TIFY domain/Divergent CCT motif family protein	(6.623832;21.819511)	(3.833415;6.111889;4.942337)	-1.57059	(6.623832;21.819511)	(8.492191;3.893473)	-1.28551	(6.623832;21.819511)	(9.363201;4.403163;5.964129)	-1.16692
#inter	Bradi2g05980	GO:0055114;GO:0020037;GO:0016705;GO:0005506	cytochrome P450 family 90 subfamily D polypeptide 1	(27.394600;24.648771)	(14.013501;19.876768;15.118128)	-0.712195	(27.394600;24.648771)	(13.311508;17.192907)	-0.826345	(27.394600;24.648771)	(16.425774;21.945177;16.058680)	-0.556778
#inter	Bradi2g06240	GO:0016020;GO:0008375	Core-2/I-branching beta-16-N-acetylglucosaminyltransferase family protein	(1.966731;1.670897)	(0.356182;0.449033;0.426721)	-2.19306	(1.966731;1.670897)	(0.226561;0.759731)	-1.90293	(1.966731;1.670897)	(0.596545;0.820732;0.639397)	-1.44289
#inter	Bradi2g06260	GO:0006468;GO:0004672	Protein kinase superfamily protein	(36.825871;39.564640)	(27.860003;25.713970;25.980036)	-0.569189	(36.825871;39.564640)	(31.794025;25.733198)	-0.474496	(36.825871;39.564640)	(34.176060;33.058327;27.289270)	-0.318028
#inter	Bradi2g06900	GO:0016788	SGNH hydrolase-type esterase superfamily protein	(68.032616;60.913960)	(35.257072;42.889488;39.969105)	-0.751958	(68.032616;60.913960)	(50.314510;49.368225)	-0.431084	(68.032616;60.913960)	(45.695515;46.326710;39.192936)	-0.597693
#inter	Bradi2g07560	GO:0006468;GO:0004672	proline extensin-like receptor kinase 1	(27.106058;40.689991)	(20.241055;19.587217;22.371071)	-0.756074	(27.106058;40.689991)	(28.716238;26.535521)	-0.361416	(27.106058;40.689991)	(23.713655;18.838955;22.836309)	-0.679268
#inter	Bradi2g07650	GO:0055114;GO:0004616;GO:0051287;GO:0016616;GO:0008152	D-isomer specific 2-hydroxyacid dehydrogenase family protein	(2.597465;4.063310)	(7.354286;2.300450;5.241526)	-1.00811	(2.597465;4.063310)	(5.264700;3.300032)	-0.839203	(2.597465;4.063310)	(5.134408;4.183634;3.734531)	-0.56614
#inter	Bradi2g07975	NA	NA	(5.446417;7.911330)	(3.239769;5.575942;3.036507)	-0.801553	(5.446417;7.911330)	(3.634303;4.168961)	-0.835059	(5.446417;7.911330)	(3.936108;3.257314;3.626077)	-0.929124
#inter	Bradi2g08826	NA	HAD-superfamily hydrolase subfamily IG 5\'-nucleotidase	(0.000000;0.000000)	(0.000000;0.000000;0.000000)	-0.398007	(0.000000;0.000000)	(0.000000;0.000000)	-0.879796	(0.000000;0.000000)	(0.000000;0.000000;0.000000)	-0.62133
#inter	Bradi2g08890	GO:0006468;GO:0004672	shaggy-related kinase 11	(243.958496;247.694305)	(169.277512;211.343216;143.683807)	-0.534029	(243.958496;247.694305)	(146.023163;157.737045)	-0.754586	(243.958496;247.694305)	(175.755844;169.456161;158.394608)	-0.589086
#inter	Bradi2g08937	GO:0006468;GO:0005524;GO:0004672	Protein kinase superfamily protein	(43.917862;40.699303)	(34.162960;32.032799;33.836575)	-0.385255	(43.917862;40.699303)	(38.117039;33.219574)	-0.308926	(43.917862;40.699303)	(37.385971;36.927677;36.038383)	-0.239317
#inter	Bradi2g09060	GO:0006629	alpha/beta-Hydrolases superfamily protein	(9.712808;10.212504)	(7.416724;6.982869;7.782776)	-0.474033	(9.712808;10.212504)	(8.089291;6.812857)	-0.483903	(9.712808;10.212504)	(6.646818;8.882882;6.514109)	-0.477904
#inter	Bradi2g10816	NA	Leucine-rich repeat (LRR) family protein	(41.833504;11.968504)	(7.213219;8.333110;8.082843)	-1.80402	(41.833504;11.968504)	(7.097208;8.807827)	-1.80171	(41.833504;11.968504)	(10.676781;3.841145;4.803388)	-2.09646
#inter	Bradi2g11821	NA	NA	(2.511073;5.019522)	(0.748414;0.783926;1.327740)	-2.03758	(2.511073;5.019522)	(1.065519;0.867850)	-2.02218	(2.511073;5.019522)	(2.654664;0.895230;0.457912)	-1.55309
#inter	Bradi2g11940	GO:0006950	senescence-associated gene 21	(55.829529;94.229256)	(20.021734;33.605457;34.878593)	-1.39414	(55.829529;94.229256)	(34.839966;43.559429)	-0.99932	(55.829529;94.229256)	(53.846306;39.701523;36.799290)	-0.834078
#inter	Bradi2g12370	GO:0016788	GDSL-like Lipase/Acylhydrolase superfamily protein	(28.423969;22.717497)	(11.833777;13.875839;11.526774)	-1.08153	(28.423969;22.717497)	(13.326188;19.128078)	-0.709363	(28.423969;22.717497)	(17.826746;18.352903;19.658745)	-0.493289
#inter	Bradi2g12727	GO:0055085;GO:0042626;GO:0016021;GO:0006810;GO:0005524;GO:0016887	multidrug resistance-associated protein 4	(67.350403;49.956764)	(30.853878;36.783627;27.933794)	-0.919349	(67.350403;49.956764)	(31.602125;40.395004)	-0.758249	(67.350403;49.956764)	(46.320759;40.975960;43.668728)	-0.46141
#inter	Bradi2g12910	GO:0006468;GO:0004672	cysteine-rich RLK (RECEPTOR-like protein kinase) 25	(4.420484;5.182723)	(2.430557;2.775420;3.392893)	-0.791866	(4.420484;5.182723)	(4.515635;1.370769)	-0.789723	(4.420484;5.182723)	(3.540383;2.468038;2.550457)	-0.793542
#inter	Bradi2g13600	GO:0016757	Glycosyltransferase family 61 protein	(48.949459;157.615753)	(15.069136;23.677443;20.918036)	-2.42925	(48.949459;157.615753)	(29.875456;32.429604)	-1.79947	(48.949459;157.615753)	(56.405701;20.943073;17.387873)	-1.76872
#inter	Bradi2g13920	NA	NA	(5.488092;4.586239)	(2.058713;2.634222;3.422524)	-0.939502	(5.488092;4.586239)	(2.552562;3.044512)	-0.904448	(5.488092;4.586239)	(2.523790;2.291956;2.368009)	-1.11
#inter	Bradi2g15520	GO:0006468;GO:0004672	calcium-dependent protein kinase 6	(15.283957;44.605099)	(10.061168;11.129798;9.812122)	-1.58705	(15.283957;44.605099)	(12.171842;10.826811)	-1.45328	(15.283957;44.605099)	(16.377752;11.177810;12.828868)	-1.20391
#inter	Bradi2g18530	GO:0043565;GO:0006355;GO:0003700	WRKY DNA-binding protein 51	(24.680752;41.378677)	(6.200660;11.231023;9.757426)	-1.91208	(24.680752;41.378677)	(19.073206;14.278564)	-1.05666	(24.680752;41.378677)	(18.003927;7.364454;7.606539)	-1.63927
#inter	Bradi2g18900	NA	Protein of unknown function (DUF616)	(2.706030;2.768094)	(2.528146;3.529963;1.707340)	-0.537045	(2.706030;2.768094)	(0.000000;0.014087)	-0.381289	(2.706030;2.768094)	(3.687879;3.129199;1.275591)	-0.403388
#inter	Bradi2g18980	GO:0043565;GO:0006355;GO:0005634;GO:0003700	winged-helix DNA-binding transcription factor family protein	(0.000000;3.965187)	(0.000000;0.000000;0.000000)	-3.48734	(0.000000;3.965187)	(0.000000;0.000000)	-2.02422	(0.000000;3.965187)	(0.000000;0.000000;0.000000)	-2.14584
#inter	Bradi2g18997	GO:0016020	LEM3 (ligand-effect modulator 3) family protein / CDC50 family protein	(1.626362;1.183771)	(0.668334;0.752948;0.783176)	-0.982489	(1.626362;1.183771)	(0.400814;0.912120)	-1.13098	(1.626362;1.183771)	(0.651565;0.773059;0.424174)	-1.21247
#inter	Bradi2g19010	NA	DNAJ heat shock N-terminal domain-containing protein	(1.474728;1.180066)	(0.000000;0.000000;2.997243)	-0.479049	(1.474728;1.180066)	(0.000000;0.000000)	-0.792331	(1.474728;1.180066)	(0.000000;0.000000;0.000000)	-0.522464
#inter	Bradi2g19230	NA	VIRB2-interacting protein 1	(101.018105;148.662186)	(62.841415;78.574394;61.989777)	-0.926282	(101.018105;148.662186)	(73.930717;84.815514)	-0.715944	(101.018105;148.662186)	(99.772736;82.952805;80.020279)	-0.554889
#inter	Bradi2g20141	NA	Cellulose-synthase-like C12	(20.337360;93.395126)	(12.748373;13.498391;14.008523)	-2.13867	(20.337360;93.395126)	(30.189251;15.244275)	-1.40797	(20.337360;93.395126)	(25.574492;10.907340;11.580455)	-1.88595
#inter	Bradi2g20150	GO:0016021	TRAM LAG1 and CLN8 (TLC) lipid-sensing domain containing protein	(44.298676;60.535004)	(5.137020;3.288241;20.011543)	-0.715325	(44.298676;60.535004)	(24.070047;34.546581)	-0.828616	(44.298676;60.535004)	(43.405533;6.769768;1.557936)	-0.718276
#inter	Bradi2g20400	GO:0016301;GO:0005524	P-loop containing nucleoside triphosphate hydrolases superfamily protein	(0.000000;0.000000)	(0.036643;0.000000;0.000000)	-0.728093	(0.000000;0.000000)	(0.000000;0.000000)	-1.00873	(0.000000;0.000000)	(0.000000;0.000000;0.000000)	-1.09638
#inter	Bradi2g21040	GO:0046872	RING 1A	(12.612376;12.557402)	(10.009673;10.383478;9.145838)	-0.394883	(12.612376;12.557402)	(9.416692;8.500836)	-0.552004	(12.612376;12.557402)	(10.419801;9.401587;8.289730)	-0.465388
#inter	Bradi2g21142	GO:0005975;GO:0004553	beta-13-glucanase 5	(2.874504;2.109761)	(0.992617;1.142080;0.771497)	-1.39808	(2.874504;2.109761)	(0.752372;1.293321)	-1.33687	(2.874504;2.109761)	(1.343198;1.424221;0.752520)	-1.13553
#inter	Bradi2g21150	GO:0055114;GO:0051287;GO:0046168;GO:0016616;GO:0005975;GO:0004367;GO:0009331;GO:0006072	6-phosphogluconate dehydrogenase family protein	(3.161248;8.738741)	(2.871799;1.472746;1.794008)	-1.58936	(3.161248;8.738741)	(2.867824;3.039113)	-1.07677	(3.161248;8.738741)	(3.453460;2.024092;2.976546)	-1.1261
#inter	Bradi2g21737	NA	NA	(0.000000;0.000000)	(0.000000;0.000000;0.000000)	-1.18495	(0.000000;0.000000)	(0.825993;0.000000)	-1.33435	(0.000000;0.000000)	(0.000000;0.000000;0.000000)	-1.19477
#inter	Bradi2g22241	GO:0043565;GO:0006355;GO:0003700	WRKY DNA-binding protein 54	(3.217812;8.420006)	(1.465715;2.731795;4.557244)	-1.04909	(3.217812;8.420006)	(1.003598;0.908336)	-2.69391	(3.217812;8.420006)	(1.117059;1.101341;1.395592)	-2.31459
#inter	Bradi2g22300	GO:0005515	NA	(1.434182;0.036707)	(0.195486;0.271469;0.419395)	-2.71225	(1.434182;0.036707)	(0.678512;0.547365)	-1.69553	(1.434182;0.036707)	(0.850286;0.486920;0.090219)	-2.0446
#inter	Bradi2g22420	GO:0006886;GO:0005622	ENTH/VHS/GAT family protein	(30.834646;26.100248)	(24.334673;27.783270;24.744841)	-0.191988	(30.834646;26.100248)	(23.954813;24.608810)	-0.288266	(30.834646;26.100248)	(26.770716;25.406130;23.592955)	-0.209723
#inter	Bradi2g22490	GO:0006887;GO:0000145	exocyst subunit exo70 family protein B1	(17.844522;37.993271)	(16.657295;14.831914;15.430391)	-0.885851	(17.844522;37.993271)	(24.500198;15.878059)	-0.542382	(17.844522;37.993271)	(18.629408;14.535191;14.326539)	-0.866073
#inter	Bradi2g23070	GO:0055085;GO:0016021;GO:0008324;GO:0006812	Cation efflux family protein	(19.618097;15.604272)	(11.969440;12.082354;10.944618)	-0.633546	(19.618097;15.604272)	(12.079180;14.690216)	-0.450411	(19.618097;15.604272)	(12.937959;14.475752;13.393752)	-0.408068
#inter	Bradi2g23540	NA	NA	(1137.908325;848.756592)	(266.130310;457.741089;318.957581)	-1.54116	(1137.908325;848.756592)	(429.070435;746.449097)	-0.791344	(1137.908325;848.756592)	(655.299744;801.050842;496.292175)	-0.628084
#inter	Bradi2g23740	GO:0016747	HXXXD-type acyl-transferase family protein	(19.597862;23.616552)	(6.133694;12.013901;12.387018)	-1.12989	(19.597862;23.616552)	(13.050932;15.412202)	-0.662756	(19.597862;23.616552)	(16.346348;13.113317;15.718657)	-0.560815
#inter	Bradi2g25320	GO:0006468;GO:0004672	BAK1-interacting receptor-like kinase 1	(0.184018;0.448140)	(6.324491;0.126467;0.089397)	-0.713447	(0.184018;0.448140)	(0.197255;0.059470)	-0.998141	(0.184018;0.448140)	(4.559124;0.135368;0.058307)	-0.706517
#inter	Bradi2g25350	GO:0006351;GO:0005634;GO:0003677	Transcription elongation factor (TFIIS) family protein	(125.607368;173.431091)	(66.280731;86.419151;78.530930)	-1.0011	(125.607368;173.431091)	(76.546814;69.720467)	-1.09726	(125.607368;173.431091)	(90.595375;111.792061;81.886147)	-0.699644
#inter	Bradi2g25400	GO:0043565;GO:0006355;GO:0003700	Basic-leucine zipper (bZIP) transcription factor family protein	(0.000000;0.000000)	(0.000000;0.000000;0.000000)	-0.517146	(0.000000;0.000000)	(0.000000;0.000000)	-0.608341	(0.000000;0.000000)	(0.000000;0.000000;0.000000)	-0.414267
#inter	Bradi2g25470	GO:0016787;GO:0008152	carboxyesterase 17	(62.672146;129.336533)	(21.317280;37.799919;44.655342)	-1.52145	(62.672146;129.336533)	(52.211105;54.794533)	-0.910802	(62.672146;129.336533)	(66.530167;32.970669;34.310566)	-1.15719
#inter	Bradi2g25600	GO:0016787;GO:0008152	alpha/beta-Hydrolases superfamily protein	(70.812027;118.457291)	(61.623238;66.616524;57.479156)	-0.659487	(70.812027;118.457291)	(59.364723;67.461502)	-0.641883	(70.812027;118.457291)	(73.331810;61.594933;64.201248)	-0.555914
#inter	Bradi2g25887	NA	oxidoreductase 2OG-Fe(II) oxygenase family protein	(57.044178;47.512806)	(33.126640;40.111061;31.397020)	-0.623607	(57.044178;47.512806)	(29.763475;45.605164)	-0.524379	(57.044178;47.512806)	(38.331673;36.874977;40.764606)	-0.471097
#inter	Bradi2g26160	NA	NA	(14.157568;17.132919)	(4.860430;8.176432;6.652066)	-1.29717	(14.157568;17.132919)	(7.479347;11.797391)	-0.751559	(14.157568;17.132919)	(8.077516;6.752963;7.407150)	-1.1195
#inter	Bradi2g27050	NA	EF hand calcium-binding protein family	(19.709696;60.069046)	(2.665952;6.115782;6.002365)	-3.06907	(19.709696;60.069046)	(11.241389;10.076857)	-1.97656	(19.709696;60.069046)	(17.723047;8.247736;6.287717)	-1.94841
#inter	Bradi2g27280	NA	NA	(0.635676;0.779193)	(0.000000;0.000000;0.000000)	-6.75696	(0.635676;0.779193)	(0.000000;0.000000)	-6.39838	(0.635676;0.779193)	(0.000000;0.312605;0.000000)	-2.84814
#inter	Bradi2g27680	NA	NA	(6.675203;11.094096)	(2.952024;2.843086;5.404144)	-1.3024	(6.675203;11.094096)	(5.073337;6.046358)	-0.737122	(6.675203;11.094096)	(2.211029;2.886677;3.841609)	-1.61945
#inter	Bradi2g27770	GO:0005975;GO:0004553	beta glucosidase 11	(0.417771;0.143443)	(2.484208;0.873322;3.840355)	-0.837589	(0.417771;0.143443)	(0.341616;0.000000)	-0.524881	(0.417771;0.143443)	(1.670149;0.000000;0.178801)	-1.00611
#inter	Bradi2g29960	GO:0006355;GO:0003700	DRE-binding protein 2A	(167.278214;308.831024)	(58.320271;102.710495;13.242873)	-1.45832	(167.278214;308.831024)	(52.363144;83.436348)	-1.34969	(167.278214;308.831024)	(152.506516;95.086311;72.573601)	-1.17893
#inter	Bradi2g32220	NA	TRICHOME BIREFRINGENCE-LIKE 26	(59.516037;38.830250)	(29.515451;32.181175;27.109089)	-0.770256	(59.516037;38.830250)	(31.588972;34.270222)	-0.634027	(59.516037;38.830250)	(28.045271;27.821774;28.366484)	-0.841756
#inter	Bradi2g33450	GO:0055114;GO:0004471;GO:0051287	NADP-malic enzyme 3	(40.429237;86.654167)	(22.195436;25.248919;23.325314)	-1.47899	(40.429237;86.654167)	(32.946957;21.467220)	-1.29866	(40.429237;86.654167)	(41.293697;29.949427;27.427162)	-0.998904
#inter	Bradi2g33480	NA	actin binding protein family	(9.663047;9.123773)	(5.816285;7.481039;6.553792)	-0.54675	(9.663047;9.123773)	(5.185511;4.775914)	-0.976752	(9.663047;9.123773)	(8.000436;6.818795;7.429465)	-0.378108
#inter	Bradi2g33500	NA	Lactoylglutathione lyase / glyoxalase I family protein	(79.568443;134.709976)	(33.965271;49.013519;45.228333)	-1.373	(79.568443;134.709976)	(69.515350;72.478226)	-0.659352	(79.568443;134.709976)	(71.370186;41.530365;38.100269)	-1.1387
#inter	Bradi2g34020	NA	PRP38 family protein	(22.506279;21.185907)	(14.716026;15.881674;14.517655)	-0.579678	(22.506279;21.185907)	(16.900169;18.324451)	-0.369217	(22.506279;21.185907)	(15.961491;15.624082;18.092222)	-0.435871
#inter	Bradi2g34450	GO:0045454;GO:0015035;GO:0006662	thioredoxin H-type 9	(119.288956;152.601761)	(92.088753;101.786789;95.246964)	-0.540819	(119.288956;152.601761)	(111.465408;110.215401)	-0.358102	(119.288956;152.601761)	(111.345619;109.374451;105.223579)	-0.364203
#inter	Bradi2g35900	GO:0055114;GO:0016491;GO:0010181	12-oxophytodienoate reductase 1	(20.534386;20.218063)	(9.330815;11.213858;8.459588)	-1.11631	(20.534386;20.218063)	(14.311109;15.456060)	-0.513784	(20.534386;20.218063)	(16.429838;12.202619;10.719322)	-0.675223
#inter	Bradi2g36480	NA	NA	(185.931061;183.905441)	(131.903595;149.118073;120.868820)	-0.506741	(185.931061;183.905441)	(127.340118;123.111938)	-0.623745	(185.931061;183.905441)	(151.178360;143.876450;133.660065)	-0.410522
#inter	Bradi2g36950	NA	Protein kinase superfamily protein	(155.372635;136.916962)	(95.501060;109.330971;88.110992)	-0.622292	(155.372635;136.916962)	(84.537201;99.325821)	-0.725972	(155.372635;136.916962)	(100.609161;95.722450;107.837570)	-0.563437
#inter	Bradi2g37100	NA	XB3 ortholog 1 in Arabidopsis thaliana	(19.367798;21.099056)	(16.039839;15.513523;17.397621)	-0.353914	(19.367798;21.099056)	(18.732670;15.194895)	-0.319559	(19.367798;21.099056)	(17.722649;15.753002;16.079908)	-0.332569
#inter	Bradi2g37120	GO:0005543	epsin N-terminal homology (ENTH) domain-containing protein / clathrin assembly protein-related	(2.181212;5.367019)	(0.628975;0.911420;1.464517)	-1.96908	(2.181212;5.367019)	(1.857882;1.358106)	-1.31153	(2.181212;5.367019)	(2.839371;1.037197;1.296904)	-1.18499
#inter	Bradi2g37570	GO:0046872;GO:0000166	endomembrane-type CA-ATPase 4	(69.221710;72.911316)	(41.247559;50.513424;49.179836)	-0.6396	(69.221710;72.911316)	(51.280655;51.280190)	-0.532117	(69.221710;72.911316)	(49.437737;49.380802;46.025276)	-0.596547
#inter	Bradi2g38163	NA	NA	(8.805573;14.159140)	(1.889977;2.299747;1.813680)	-2.56417	(8.805573;14.159140)	(5.762852;4.673290)	-1.20707	(8.805573;14.159140)	(5.865810;3.186765;1.422319)	-1.77033
#inter	Bradi2g38200	GO:0006468;GO:0005524;GO:0004672	CRINKLY4 related 3	(4.873625;17.538857)	(1.459289;1.619406;1.471507)	-2.93518	(4.873625;17.538857)	(4.043585;4.073812)	-1.53772	(4.873625;17.538857)	(7.722418;1.823142;1.976728)	-1.60574
#inter	Bradi2g40480	GO:0006511	Ubiquitin fusion degradation UFD1 family protein	(0.000000;0.000000)	(0.000000;0.000000;0.000000)	-1.07614	(0.000000;0.000000)	(0.000000;0.000000)	-1.16788	(0.000000;0.000000)	(0.000000;0.000000;0.000000)	-1.10477
#inter	Bradi2g40870	NA	DCD (Development and Cell Death) domain protein	(59.284630;134.292343)	(25.981766;32.306450;33.389809)	-1.71284	(59.284630;134.292343)	(62.841011;40.763176)	-0.97739	(59.284630;134.292343)	(69.323799;36.748528;29.479458)	-1.15199
#inter	Bradi2g41490	NA	calmodulin-binding family protein	(27.850107;64.135574)	(16.358442;17.274925;20.404312)	-1.71852	(27.850107;64.135574)	(27.880325;20.158638)	-1.01121	(27.850107;64.135574)	(40.464718;14.507483;11.364352)	-1.44204
#inter	Bradi2g41950	GO:0003824;GO:0006470;GO:0004722	homology to ABI2	(17.786018;21.861879)	(16.413040;13.140440;14.077301)	-0.491777	(17.786018;21.861879)	(16.163975;13.909031)	-0.465642	(17.786018;21.861879)	(17.437262;15.653801;16.538637)	-0.301496
#inter	Bradi2g42560	NA	Protein of unknown function DUF538	(30.396824;31.405069)	(17.963699;21.044191;16.221930)	-0.788324	(30.396824;31.405069)	(23.340780;21.687502)	-0.51877	(30.396824;31.405069)	(21.060825;23.368538;21.560556)	-0.528233
#inter	Bradi2g43020	GO:0055114;GO:0016491;GO:0006631;GO:0003857	multifunctional protein 2	(28.400696;26.691431)	(25.092833;20.484442;22.066748)	-0.330212	(28.400696;26.691431)	(17.936172;22.338575)	-0.508153	(28.400696;26.691431)	(22.931452;24.574377;20.907547)	-0.310177
#inter	Bradi2g43230	NA	Protein of unknown function DUF642	(15.913516;18.075788)	(6.991056;10.694858;6.791374)	-1.1	(15.913516;18.075788)	(10.123978;12.696425)	-0.634	(15.913516;18.075788)	(12.294729;9.757059;13.156207)	-0.573468
#inter	Bradi2g43790	GO:0016758;GO:0008152	UDP-Glycosyltransferase superfamily protein	(7.144801;7.521019)	(1.124497;3.566982;1.933627)	-1.77195	(7.144801;7.521019)	(2.945491;3.759511)	-1.18044	(7.144801;7.521019)	(4.550436;3.350962;4.264686)	-0.896673
#inter	Bradi2g44180	GO:0055114;GO:0020037;GO:0016705;GO:0005506	cytochrome P450 family 72 subfamily A polypeptide 14	(64.286613;109.959694)	(42.722572;60.170761;45.649422)	-0.862169	(64.286613;109.959694)	(43.629467;36.898151)	-1.18267	(64.286613;109.959694)	(66.419525;57.029125;47.965378)	-0.654314
#inter	Bradi2g44270	GO:0043565;GO:0006355;GO:0003700	WRKY DNA-binding protein 70	(0.000000;0.000000)	(0.000000;0.000000;0.000000)	-2.21171	(0.000000;0.000000)	(0.000000;0.000000)	-2.39766	(0.000000;0.000000)	(0.000000;0.000000;0.000000)	-2.5846
#inter	Bradi2g44320	GO:0055114;GO:0020037;GO:0016705;GO:0005506	cytochrome P450 family 72 subfamily A polypeptide 7	(49.731831;50.926605)	(24.816120;29.922743;29.234861)	-0.888607	(49.731831;50.926605)	(33.403637;34.496605)	-0.6285	(49.731831;50.926605)	(44.159477;41.528812;39.880280)	-0.304643
#inter	Bradi2g44840	NA	Protein of unknown function (DUF1645)	(8.541357;16.018408)	(1.562240;3.298435;2.205996)	-2.4308	(8.541357;16.018408)	(6.212876;4.448762)	-1.27774	(8.541357;16.018408)	(6.649092;5.242487;2.006269)	-1.46026
#inter	Bradi2g44950	NA	NA	(47.423203;48.754597)	(23.444702;40.331490;21.369585)	-0.8015	(47.423203;48.754597)	(29.103035;28.921936)	-0.790751	(47.423203;48.754597)	(30.597685;31.103462;28.244083)	-0.720131
#inter	Bradi2g45520	GO:0055085;GO:0016021	phosphate transporter 1;5	(0.187279;0.229344)	(0.118477;0.000000;0.000000)	-2.34138	(0.187279;0.229344)	(0.000000;0.000000)	-5.82486	(0.187279;0.229344)	(0.000000;0.081271;0.078472)	-2.12947
#inter	Bradi2g46093	GO:0045454;GO:0015035;GO:0009055	Thioredoxin superfamily protein	(33.139400;90.811577)	(10.365061;14.562339;14.783512)	-2.27944	(33.139400;90.811577)	(31.883516;30.036703)	-1.07172	(33.139400;90.811577)	(32.210358;23.306952;18.054842)	-1.3896
#inter	Bradi2g46240	NA	Drought-responsive family protein	(3.232392;5.936318)	(0.000000;0.086728;0.000000)	-2.20055	(3.232392;5.936318)	(0.000000;0.000000)	-1.39128	(3.232392;5.936318)	(1.151441;0.000000;0.000000)	-1.44903
#inter	Bradi2g47150	GO:0008270;GO:0005515	RING/U-box superfamily protein	(6.130453;5.032898)	(3.483490;2.485141;3.197889)	-0.912644	(6.130453;5.032898)	(3.824673;3.009281)	-0.769047	(6.130453;5.032898)	(3.325969;4.267560;3.182607)	-0.67326
#inter	Bradi2g47171	GO:0005975;GO:0004553;GO:0006468;GO:0005524;GO:0004672	suppressor of npr1-1 constitutive 4	(1.765673;2.667557)	(0.614951;0.868429;0.751978)	-1.61792	(1.765673;2.667557)	(0.908408;0.484630)	-1.76462	(1.765673;2.667557)	(1.734165;0.698256;1.099097)	-0.96372
#inter	Bradi2g47491	NA	NA	(3.989989;20.764164)	(0.795028;1.817116;1.929952)	-3.09144	(3.989989;20.764164)	(6.140642;4.629416)	-1.28373	(3.989989;20.764164)	(6.010754;3.332392;3.558113)	-1.5837
#inter	Bradi2g47501	NA	NA	(3.654399;22.961710)	(0.245491;1.010849;1.192943)	-4.08436	(3.654399;22.961710)	(4.868939;3.112095)	-1.82298	(3.654399;22.961710)	(4.286535;1.405724;1.871694)	-2.46098
#inter	Bradi2g47510	GO:0006468;GO:0005524;GO:0004672	mitogen-activated protein kinase kinase kinase 15	(1.542042;9.576378)	(0.367828;0.529667;0.357927)	-3.80848	(1.542042;9.576378)	(1.430418;1.423770)	-2.04594	(1.542042;9.576378)	(2.229825;0.281373;0.703363)	-2.44068
#inter	Bradi2g47747	NA	Regulator of Vps4 activity in the MVB pathway protein	(0.127360;0.422882)	(7.376929;0.172391;0.153195)	-1.65111	(0.127360;0.422882)	(0.351891;0.000000)	-2.37776	(0.127360;0.422882)	(20.404491;0.000000;0.085563)	-1.58643
#inter	Bradi2g48090	GO:0043565;GO:0006355;GO:0003700	WRKY DNA-binding protein 51	(12.982281;28.651155)	(6.523601;9.560035;10.426295)	-1.28623	(12.982281;28.651155)	(9.794803;5.359274)	-1.53641	(12.982281;28.651155)	(12.120344;5.633281;3.713272)	-1.5952
#inter	Bradi2g48487	GO:0043531	NB-ARC domain-containing disease resistance protein	(5.027720;3.759319)	(2.363155;3.471387;3.322795)	-0.567881	(5.027720;3.759319)	(2.836979;2.292649)	-0.835478	(5.027720;3.759319)	(2.839312;2.633895;1.388822)	-0.983589
#inter	Bradi2g48880	GO:0005515	F-box/RNI-like superfamily protein	(10.856115;18.666327)	(7.442739;8.925978;6.118239)	-1.02357	(10.856115;18.666327)	(11.547748;8.579241)	-0.622704	(10.856115;18.666327)	(8.245090;9.133235;8.914968)	-0.794785
#inter	Bradi2g49160	NA	VIRB2-interacting protein 1	(111.536110;104.686539)	(65.022247;76.849220;62.451035)	-0.697557	(111.536110;104.686539)	(77.078110;91.095772)	-0.415742	(111.536110;104.686539)	(89.456223;86.285782;86.497467)	-0.340173
#inter	Bradi2g49447	GO:0005515;GO:0006468;GO:0004672	Protein kinase family protein with leucine-rich repeat domain	(3.744315;8.319829)	(0.985682;1.363584;1.662831)	-2.22342	(3.744315;8.319829)	(2.988454;1.842213)	-1.39871	(3.744315;8.319829)	(3.479865;1.580286;1.522022)	-1.51253
#inter	Bradi2g50120	GO:0003677;GO:0009725;GO:0006355;GO:0005634	Transcriptional factor B3 family protein / auxin-responsive factor AUX/IAA-related	(15.732408;15.301998)	(10.227501;9.213531;10.632802)	-0.72509	(15.732408;15.301998)	(10.305191;11.158393)	-0.58212	(15.732408;15.301998)	(12.145429;12.851643;8.335257)	-0.486789
#inter	Bradi2g51030	GO:0005515	NPR1-like protein 3	(30.799370;37.055481)	(20.598152;19.044918;23.638420)	-0.729917	(30.799370;37.055481)	(22.726856;20.293112)	-0.721681	(30.799370;37.055481)	(29.027502;26.792299;21.478975)	-0.438963
#inter	Bradi2g51350	NA	Polyketide cyclase / dehydrase and lipid transport protein	(9.657907;14.227287)	(7.574089;8.385105;10.531539)	-0.484798	(9.657907;14.227287)	(9.829010;6.914145)	-0.58504	(9.657907;14.227287)	(8.692282;9.555496;8.693245)	-0.454627
#inter	Bradi2g51600	GO:0016787	purple acid phosphatase 10	(1.394690;0.000000)	(0.000000;0.000000;0.000000)	-0.315436	(1.394690;0.000000)	(0.000000;0.000000)	-0.792545	(1.394690;0.000000)	(0.000000;0.022708;0.027057)	-0.333181
#inter	Bradi2g51610	NA	NA	(236.511642;535.248169)	(97.409233;146.571381;120.827026)	-1.71552	(236.511642;535.248169)	(142.917831;142.357880)	-1.50445	(236.511642;535.248169)	(237.319077;269.601929;151.239182)	-0.863326
#inter	Bradi2g52480	NA	NA	(18.018970;20.754541)	(6.965295;11.933020;5.754731)	-1.28078	(18.018970;20.754541)	(7.397442;10.890641)	-1.14036	(18.018970;20.754541)	(10.905155;13.055614;9.919914)	-0.819248
#inter	Bradi2g52510	GO:0016787	purple acid phosphatase 27	(0.000000;0.000000)	(0.000000;0.000000;0.000000)	-1.09343	(0.000000;0.000000)	(0.000000;0.000000)	-1.20877	(0.000000;0.000000)	(0.000000;0.000000;0.000000)	-0.903472
#inter	Bradi2g53400	GO:0005515;GO:0006468;GO:0005524;GO:0004672	Leucine-rich repeat protein kinase family protein	(20.103241;18.006174)	(49.037899;8.411124;45.013386)	-0.457163	(20.103241;18.006174)	(0.722946;41.679573)	-0.635358	(20.103241;18.006174)	(26.277651;16.589197;52.226971)	-0.302602
#inter	Bradi2g53520	GO:0043565;GO:0006355;GO:0003700	WRKY DNA-binding protein 46	(6.133941;32.228031)	(0.718903;1.687319;1.857100)	-3.81444	(6.133941;32.228031)	(5.360875;2.862913)	-2.30375	(6.133941;32.228031)	(5.095568;2.197943;1.445339)	-2.78263
#inter	Bradi2g53760	GO:0043565;GO:0006355;GO:0003700	WRKY DNA-binding protein 33	(9.562488;28.258413)	(0.938190;2.164707;2.146266)	-3.48703	(9.562488;28.258413)	(3.438776;3.424575)	-2.53353	(9.562488;28.258413)	(12.636744;3.558506;2.042439)	-1.6997
#inter	Bradi2g53970	GO:0055114;GO:0016491	alternative NAD(P)H dehydrogenase 1	(17.320229;18.695990)	(10.849634;11.083208;10.007609)	-0.800982	(17.320229;18.695990)	(15.147021;10.820804)	-0.538818	(17.320229;18.695990)	(11.852550;10.333814;10.667148)	-0.756713
#inter	Bradi2g54224	NA	NA	(49.538269;162.132629)	(21.093018;35.050205;57.109818)	-1.54151	(49.538269;162.132629)	(55.392460;39.949314)	-1.22984	(49.538269;162.132629)	(54.703846;18.556574;51.541832)	-1.39783
#inter	Bradi2g54340	NA	Ankyrin repeat family protein	(24.519585;60.427254)	(14.171361;21.177849;19.022406)	-1.27884	(24.519585;60.427254)	(21.116140;9.415939)	-1.55765	(24.519585;60.427254)	(34.248165;14.191903;11.502255)	-1.14431
#inter	Bradi2g54421	NA	NA	(0.262783;0.231953)	(0.231480;0.051050;0.020866)	-1.29488	(0.262783;0.231953)	(0.054801;0.108660)	-1.60858	(0.262783;0.231953)	(0.087376;0.064838;0.118228)	-1.46842
#inter	Bradi2g54660	GO:0005515	Calcium-dependent lipid-binding (CaLB domain) family protein	(23.639914;56.832310)	(0.818838;5.320624;0.000000)	-3.13893	(23.639914;56.832310)	(10.272601;5.252811)	-2.14775	(23.639914;56.832310)	(11.156396;4.305261;8.387023)	-2.04676
#inter	Bradi2g54810	GO:0003824;GO:0006470;GO:0004722	highly ABA-induced PP2C gene 3	(1.002077;14.117320)	(6.143201;0.000000;3.825672)	-1.40484	(1.002077;14.117320)	(1.717781;0.000000)	-1.076	(1.002077;14.117320)	(8.848040;4.514540;0.000000)	-0.970776
#inter	Bradi2g56096	GO:0043565;GO:0006355;GO:0003700	G-box binding factor 4	(3.121751;2.949759)	(1.737680;2.475053;1.684406)	-0.666001	(3.121751;2.949759)	(1.965020;1.864814)	-0.722687	(3.121751;2.949759)	(2.381927;1.545042;1.728774)	-0.729856
#inter	Bradi2g56480	GO:0016021;GO:0015693;GO:0015095	Protein of unknown function (DUF803)	(20.212173;18.814392)	(14.516189;14.960569;12.914201)	-0.505791	(20.212173;18.814392)	(17.533979;14.858690)	-0.332054	(20.212173;18.814392)	(15.900300;18.164612;15.949053)	-0.263964
#inter	Bradi2g56767	NA	amino acid permease 5	(30.809614;32.915443)	(5.543394;9.866605;5.955902)	-2.20243	(30.809614;32.915443)	(6.535746;24.527130)	-1.08087	(30.809614;32.915443)	(14.632142;11.185814;15.586834)	-1.24556
#inter	Bradi2g56910	NA	SCARECROW-like 1	(166.380020;172.601379)	(147.187622;143.035004;157.736435)	-0.225493	(166.380020;172.601379)	(150.750549;146.560654)	-0.250955	(166.380020;172.601379)	(137.497711;142.939240;128.041702)	-0.354604
#inter	Bradi2g56920	NA	F-box/RNI-like superfamily protein	(0.312505;13.306684)	(6.542562;5.996829;2.613224)	-1.74195	(0.312505;13.306684)	(5.318901;1.727930)	-1.2215	(0.312505;13.306684)	(10.532760;7.685930;1.516044)	-1.63276
#inter	Bradi2g56960	GO:0055114;GO:0016655;GO:0016020	oxidoreductases acting on NADH or NADPH quinone or similar compound as acceptor	(45.987457;44.001041)	(21.743793;37.518669;28.180208)	-0.667415	(45.987457;44.001041)	(36.080421;32.596306)	-0.452756	(45.987457;44.001041)	(33.780094;33.754829;33.916626)	-0.449325
#inter	Bradi2g58190	NA	RING domain ligase2	(33.827766;76.204552)	(29.813026;26.467125;27.514746)	-1.02807	(33.827766;76.204552)	(40.220699;23.980188)	-0.853578	(33.827766;76.204552)	(32.430191;28.159674;25.399998)	-0.988395
#inter	Bradi2g59650	GO:0005975;GO:0004553	beta glucosidase 11	(68.801804;78.357025)	(46.960346;54.262444;53.225002)	-0.558669	(68.801804;78.357025)	(47.848610;49.928692)	-0.651357	(68.801804;78.357025)	(59.457199;62.683750;65.458328)	-0.273255
#inter	Bradi2g59920	GO:0005515	soybean gene regulated by cold-2	(38.386837;101.323700)	(9.304749;19.307180;21.489586)	-2.11548	(38.386837;101.323700)	(37.846035;33.011635)	-1.0518	(38.386837;101.323700)	(48.003609;22.993317;18.595280)	-1.28165
#inter	Bradi2g60926	GO:0009116;GO:0006207;GO:0004590	uridine 5\'-monophosphate synthase / UMP synthase (PYRE-F) (UMPS)	(8.044341;7.077011)	(4.606334;6.033896;6.740560)	-0.426889	(8.044341;7.077011)	(6.112745;5.689904)	-0.421041	(8.044341;7.077011)	(5.409486;4.295114;4.414222)	-0.722795
#inter	Bradi2g61090	GO:0016491	NADPH:quinone oxidoreductase	(8.083508;24.036440)	(1.385422;4.604017;3.820982)	-1.95007	(8.083508;24.036440)	(6.488126;2.096541)	-1.39183	(8.083508;24.036440)	(4.488268;5.197218;5.970230)	-1.07618
#inter	Bradi2g61430	NA	Protein of unknown function (DUF630 and DUF632)	(0.689430;3.053530)	(0.305128;0.807060;0.664820)	-1.70822	(0.689430;3.053530)	(0.470533;0.980192)	-1.43545	(0.689430;3.053530)	(0.927717;0.251554;0.497095)	-1.79939
#inter	Bradi2g62200	NA	Ankyrin repeat family protein	(24.606106;19.170277)	(11.732096;16.680635;15.636330)	-0.615057	(24.606106;19.170277)	(14.863084;15.178349)	-0.601071	(24.606106;19.170277)	(12.922085;18.508045;16.737610)	-0.479994
#inter	Bradi3g00950	GO:0048544;GO:0006468;GO:0004672	S-locus lectin protein kinase family protein	(23.918018;14.313478)	(0.000000;4.500830;0.000000)	-1.19783	(23.918018;14.313478)	(2.922062;0.000000)	-0.923977	(23.918018;14.313478)	(10.520365;6.116952;14.992630)	-0.761268
#inter	Bradi3g02320	NA	shrunken seed protein (SSE1)	(11.794044;10.551971)	(9.714735;7.984113;7.706645)	-0.440898	(11.794044;10.551971)	(7.913337;7.230989)	-0.62208	(11.794044;10.551971)	(7.831529;9.731082;8.109137)	-0.420788
#inter	Bradi3g02520	NA	BAX inhibitor 1	(188.585556;260.298676)	(158.405548;185.821136;157.270584)	-0.47019	(188.585556;260.298676)	(168.695297;189.655594)	-0.38728	(188.585556;260.298676)	(171.955551;159.184784;183.517593)	-0.428355
#inter	Bradi3g03650	NA	Uncharacterized protein	(0.000000;0.000000)	(0.000000;0.000000;0.000000)	-3.11319	(0.000000;0.000000)	(0.000000;0.000000)	-2.21801	(0.000000;0.000000)	(0.000000;0.000000;0.000000)	-2.26574
#inter	Bradi3g04410	GO:0006355;GO:0003700	ERF domain protein 12	(8.142322;7.642552)	(5.292187;5.810722;3.801408)	-0.708033	(8.142322;7.642552)	(3.497249;6.460070)	-0.711918	(8.142322;7.642552)	(5.457092;4.399015;3.891171)	-0.822522
#inter	Bradi3g04790	GO:0006412;GO:0005840;GO:0003735	Ribosomal protein S11 family protein	(114.538338;79.961143)	(58.132751;72.691528;43.653351)	-0.779796	(114.538338;79.961143)	(65.659500;57.409954)	-0.719454	(114.538338;79.961143)	(67.527199;75.791916;57.329449)	-0.575341
#inter	Bradi3g04930	GO:0008168;GO:0008152	S-adenosyl-L-methionine-dependent methyltransferases superfamily protein	(222.584305;199.695175)	(99.378502;121.745750;104.028015)	-1.00268	(222.584305;199.695175)	(123.350784;121.613861)	-0.845528	(222.584305;199.695175)	(131.608109;162.504501;148.914536)	-0.551377
#inter	Bradi3g06050	GO:0009073;GO:0004106	chorismate mutase 2	(21.538568;48.094711)	(14.055667;16.482576;13.375749)	-1.29943	(21.538568;48.094711)	(18.726000;19.561346)	-0.929153	(21.538568;48.094711)	(25.599995;19.144157;22.795891)	-0.676238
#inter	Bradi3g06070	GO:0043565;GO:0006355;GO:0003700	WRKY DNA-binding protein 40	(64.139755;116.646461)	(8.538441;24.607002;23.837061)	-2.29784	(64.139755;116.646461)	(48.057102;31.119583)	-1.26437	(64.139755;116.646461)	(66.018364;21.898499;14.607935)	-1.46009
#inter	Bradi3g06770	GO:0006468;GO:0005524;GO:0004672	Protein kinase superfamily protein	(3.267681;9.102626)	(1.356254;2.153826;1.641093)	-1.89954	(3.267681;9.102626)	(3.022295;2.530941)	-1.22844	(3.267681;9.102626)	(3.547234;0.845879;1.184639)	-1.78801
#inter	Bradi3g07047	NA	Putative glycosyl hydrolase of unknown function (DUF1680)	(28.590689;0.000000)	(0.000000;27.959633;0.000000)	-0.53447	(28.590689;0.000000)	(0.000000;0.000000)	-0.72315	(28.590689;0.000000)	(0.000000;0.000000;0.000000)	-0.433611
#inter	Bradi3g07440	NA	NA	(20.219650;39.370754)	(10.321684;16.199602;14.454219)	-1.17397	(20.219650;39.370754)	(19.793293;12.256406)	-0.969081	(20.219650;39.370754)	(17.278006;10.582262;7.242816)	-1.40077
#inter	Bradi3g07790	GO:0006468;GO:0004672;GO:0005524	protein serine/threonine kinases;protein kinases;ATP binding;sugar binding;kinases;carbohydrate binding	(0.000000;0.003050)	(3.448603;0.000000;4.578448)	-0.934017	(0.000000;0.003050)	(0.000000;9.604985)	-1.80077	(0.000000;0.003050)	(2.547051;0.000000;0.000000)	-1.127
#inter	Bradi3g09220	GO:0009055	Cupredoxin superfamily protein	(12.519282;35.455776)	(1.381899;6.157465;2.672830)	-2.86697	(12.519282;35.455776)	(6.529579;5.579605)	-2.06417	(12.519282;35.455776)	(18.472324;4.511419;4.064152)	-1.4748
#inter	Bradi3g09470	GO:0016788	GDSL-like Lipase/Acylhydrolase superfamily protein	(216.632416;293.660034)	(116.782867;159.038635;129.771332)	-0.961041	(216.632416;293.660034)	(155.001221;178.632431)	-0.674814	(216.632416;293.660034)	(178.943359;159.099030;166.391098)	-0.643235
#inter	Bradi3g09650	NA	NA	(0.078283;0.053525)	(0.000000;0.000000;0.000000)	-3.9286	(0.078283;0.053525)	(0.000000;0.000000)	-3.57	(0.078283;0.053525)	(0.000000;0.000000;0.000000)	-4.06067
#inter	Bradi3g09740	GO:0005515;GO:0051087	BCL-2-associated athanogene 6	(7.647507;12.017126)	(4.733111;7.937589;5.707367)	-0.727642	(7.647507;12.017126)	(3.675349;4.832280)	-1.27043	(7.647507;12.017126)	(5.953903;4.521426;5.437038)	-0.933933
#inter	Bradi3g10710	NA	NA	(11.054999;21.018856)	(3.109025;4.253682;5.832007)	-1.91776	(11.054999;21.018856)	(8.981801;7.991015)	-0.986997	(11.054999;21.018856)	(11.469028;5.616495;4.014935)	-1.24288
#inter	Bradi3g11050	GO:0006508;GO:0004190	Eukaryotic aspartyl protease family protein	(14.432280;30.107775)	(4.322931;6.494400;4.822821)	-2.14324	(14.432280;30.107775)	(11.581074;10.758831)	-1.06508	(14.432280;30.107775)	(14.342613;6.251496;5.072908)	-1.4336
#inter	Bradi3g11220	NA	soluble N-ethylmaleimide-sensitive factor adaptor protein 33	(16.290337;53.476875)	(4.928806;7.581522;6.969694)	-2.47719	(16.290337;53.476875)	(16.114836;6.466848)	-1.71312	(16.290337;53.476875)	(17.143705;6.971517;4.750700)	-1.91729
#inter	Bradi3g13450	GO:0016020;GO:0008375	Core-2/I-branching beta-16-N-acetylglucosaminyltransferase family protein	(31.839502;72.871048)	(14.915746;16.279068;14.896934)	-1.81882	(31.839502;72.871048)	(22.835859;19.937311)	-1.36234	(31.839502;72.871048)	(29.854229;18.410360;16.325729)	-1.33322
#inter	Bradi3g13670	NA	NA	(23.930799;20.535170)	(6.229678;14.081666;6.010603)	-1.38028	(23.930799;20.535170)	(6.980437;8.844548)	-1.54551	(23.930799;20.535170)	(3.934202;3.893110;5.963594)	-2.3058
#inter	Bradi3g14140	NA	lysine histidine transporter 1	(94.500832;129.773117)	(79.921951;81.333504;70.671326)	-0.581863	(94.500832;129.773117)	(68.463928;76.903877)	-0.687787	(94.500832;129.773117)	(92.040352;61.679192;74.119385)	-0.605509
#inter	Bradi3g14150	GO:0003333	lysine histidine transporter 1	(22.812582;33.431000)	(18.603678;15.791472;19.004597)	-0.706959	(22.812582;33.431000)	(20.288340;15.610134)	-0.716242	(22.812582;33.431000)	(20.288607;14.388919;12.642637)	-0.880621
#inter	Bradi3g14360	GO:0055085;GO:0016020;GO:0005215	permease cytosine/purines uracil thiamine allantoin family protein	(3.177284;5.998624)	(2.825855;2.622395;3.021940)	-0.752055	(3.177284;5.998624)	(2.205294;2.073906)	-1.16943	(3.177284;5.998624)	(2.557366;1.953992;2.914854)	-0.93427
#inter	Bradi3g14580	GO:0009055	uclacyanin 1	(1.865304;3.748526)	(0.602937;0.908069;0.928414)	-1.83249	(1.865304;3.748526)	(0.528232;0.696391)	-2.24812	(1.865304;3.748526)	(1.774675;1.028944;0.489283)	-1.40386
#inter	Bradi3g14790	GO:0005789	PapD-like superfamily protein	(125.502335;102.357254)	(65.835091;95.296982;70.466034)	-0.600857	(125.502335;102.357254)	(77.428299;79.956505)	-0.592036	(125.502335;102.357254)	(87.882660;85.488708;68.201836)	-0.538403
#inter	Bradi3g15627	NA	Regulator of Vps4 activity in the MVB pathway protein	(1.377159;75.081764)	(21.849159;6.620893;25.884068)	-1.55549	(1.377159;75.081764)	(6.985679;25.989843)	-1.22944	(1.377159;75.081764)	(39.906178;24.227013;6.343661)	-1.32057
#inter	Bradi3g15990	GO:0043531	LRR and NB-ARC domains-containing disease resistance protein	(2.147220;2.999660)	(1.317886;1.221708;1.236763)	-1.07361	(2.147220;2.999660)	(1.945409;1.541206)	-0.62942	(2.147220;2.999660)	(1.807051;1.349793;1.697719)	-0.710567
#inter	Bradi3g16070	NA	Ankyrin repeat family protein	(4.774946;11.558124)	(1.581736;3.006818;4.237514)	-1.5231	(4.774946;11.558124)	(2.870087;2.225240)	-1.75198	(4.774946;11.558124)	(2.963967;2.378561;2.721066)	-1.65185
#inter	Bradi3g17715	NA	NA	(26.369780;44.160164)	(4.558530;8.300844;9.847133)	-2.26746	(26.369780;44.160164)	(20.999771;13.501189)	-1.10466	(26.369780;44.160164)	(22.886583;12.057704;4.744816)	-1.46866
#inter	Bradi3g17722	NA	NA	(41.106102;101.796280)	(0.000000;0.000000;11.433394)	-2.72236	(41.106102;101.796280)	(23.418205;25.176674)	-1.62438	(41.106102;101.796280)	(33.909023;12.836344;0.000000)	-1.99505
#inter	Bradi3g17750	NA	NA	(296.426178;594.882874)	(61.286892;118.500755;85.102135)	-2.38382	(296.426178;594.882874)	(203.795990;249.828796)	-1.03914	(296.426178;594.882874)	(244.200989;162.130585;115.915527)	-1.40699
#inter	Bradi3g18090	GO:0003824;GO:0006470;GO:0004722	phytochrome-associated protein phosphatase type 2C	(0.000000;0.055157)	(0.000000;0.069315;0.014368)	-0.788828	(0.000000;0.055157)	(0.000000;0.006826)	-0.923612	(0.000000;0.055157)	(0.004276;0.005145;0.071085)	-0.479824
#inter	Bradi3g19130	NA	NA	(7.407661;7.446880)	(2.020573;3.853698;1.989705)	-1.54179	(7.407661;7.446880)	(2.612016;3.839682)	-1.25363	(7.407661;7.446880)	(5.085011;3.864992;3.304859)	-0.904002
#inter	Bradi3g19893	NA	NA	(84.596130;35.420685)	(17.602722;32.721874;13.267041)	-1.53371	(84.596130;35.420685)	(17.634384;32.006298)	-1.31654	(84.596130;35.420685)	(21.486536;27.802334;20.883694)	-1.38833
#inter	Bradi3g20470	NA	Cystathionine beta-synthase (CBS) family protein	(330.237976;396.735992)	(269.423035;318.131134;250.335739)	-0.423809	(330.237976;396.735992)	(269.403290;281.034424)	-0.463419	(330.237976;396.735992)	(275.376556;284.384827;259.487518)	-0.452678
#inter	Bradi3g20530	NA	Pentatricopeptide repeat (PPR) superfamily protein	(1.974605;1.569471)	(0.000000;0.803681;0.000000)	-2.31185	(1.974605;1.569471)	(0.000000;0.000000)	-4.12424	(1.974605;1.569471)	(2.060133;0.000000;0.000000)	-1.88488
#inter	Bradi3g21580	GO:0048544;GO:0006468;GO:0005524;GO:0004672	S-locus lectin protein kinase family protein	(9.028057;10.624668)	(3.210073;3.814215;3.770985)	-1.49261	(9.028057;10.624668)	(5.816018;5.931070)	-0.805972	(9.028057;10.624668)	(8.272435;5.707516;5.237554)	-0.660574
#inter	Bradi3g21610	NA	NA	(2.301675;12.496325)	(1.680168;0.533636;0.064069)	-1.07779	(2.301675;12.496325)	(1.111582;0.228150)	-0.897949	(2.301675;12.496325)	(0.473133;1.543770;0.596007)	-0.866835
#inter	Bradi3g21747	NA	alpha/beta-Hydrolases superfamily protein	(1.739752;0.391944)	(0.034058;0.000000;0.031302)	-5.70426	(1.739752;0.391944)	(0.031445;0.347006)	-2.46972	(1.739752;0.391944)	(0.148999;0.497707;0.220228)	-1.92451
#inter	Bradi3g22786	GO:0003824	cycloartenol synthase 1	(11.512222;10.541854)	(8.750050;8.133447;8.065805)	-0.448559	(11.512222;10.541854)	(6.199738;6.448365)	-0.861152	(11.512222;10.541854)	(8.416794;7.616145;6.269036)	-0.60822
#inter	Bradi3g22880	GO:0055085;GO:0016020;GO:0015297;GO:0015238;GO:0006855	MATE efflux family protein	(11.083947;15.861053)	(10.971851;11.196523;6.234890)	-1.22697	(11.083947;15.861053)	(15.490966;9.993323)	-0.816104	(11.083947;15.861053)	(18.262346;10.420674;9.806312)	-0.791159
#inter	Bradi3g22980	GO:0055114;GO:0016491;GO:0008270	cinnamyl-alcohol dehydrogenase	(17.766655;28.212069)	(15.472093;14.284983;17.954990)	-0.584757	(17.766655;28.212069)	(19.728251;13.589763)	-0.543032	(17.766655;28.212069)	(16.737358;13.699232;17.556677)	-0.564946
#inter	Bradi3g26787	NA	acylaminoacyl-peptidase-related	(3.145809;1.915129)	(3.886378;0.430859;3.745718)	-0.732489	(3.145809;1.915129)	(0.209523;4.332308)	-0.875585	(3.145809;1.915129)	(4.129945;1.653974;0.000000)	-0.682095
#inter	Bradi3g28237	NA	pfkB-like carbohydrate kinase family protein	(36.069386;37.106304)	(27.358788;26.362309;23.722160)	-0.544917	(36.069386;37.106304)	(25.204250;23.145473)	-0.66077	(36.069386;37.106304)	(28.368708;31.420362;26.592152)	-0.384105
#inter	Bradi3g29620	NA	NDR1/HIN1-like 25	(10.196111;30.033344)	(2.317733;3.679839;3.139831)	-2.77771	(10.196111;30.033344)	(7.117201;6.182724)	-1.66856	(10.196111;30.033344)	(10.768478;5.731078;3.971926)	-1.61661
#inter	Bradi3g29840	NA	Protein of unknown function (DUF789)	(13.277984;17.612978)	(7.910382;10.287127;11.567544)	-0.683648	(13.277984;17.612978)	(11.045921;11.813807)	-0.497562	(13.277984;17.612978)	(13.021280;11.498199;9.509086)	-0.488538
#inter	Bradi3g30017	NA	Cystathionine beta-synthase (CBS) family protein	(30.674788;58.110188)	(21.958492;21.396488;23.379328)	-1.04541	(30.674788;58.110188)	(36.639874;28.168642)	-0.525351	(30.674788;58.110188)	(34.382660;26.594862;30.419090)	-0.588557
#inter	Bradi3g30730	NA	response to low sulfur 2	(235.646423;280.769775)	(76.046661;112.525375;97.824203)	-1.47892	(235.646423;280.769775)	(168.478409;116.389755)	-0.926434	(235.646423;280.769775)	(193.086533;163.208298;84.916237)	-0.857549
#inter	Bradi3g31750	GO:0005515	Glutathione S-transferase family protein	(8.833189;13.565303)	(5.545051;5.823646;5.631721)	-1.02801	(8.833189;13.565303)	(3.049850;4.689425)	-1.58774	(8.833189;13.565303)	(10.148360;6.675934;5.169149)	-0.657803
#inter	Bradi3g32060	NA	PLAC8 family protein	(11.752597;17.021280)	(7.487611;7.421566;10.362472)	-0.821112	(11.752597;17.021280)	(8.538819;9.608264)	-0.729581	(11.752597;17.021280)	(9.024359;6.082630;8.024710)	-0.942268
#inter	Bradi3g32520	GO:0008270;GO:0003676	zinc knuckle (CCHC-type) family protein	(0.000000;0.000000)	(0.000000;0.000000;0.000000)	-1.14448	(0.000000;0.000000)	(0.000000;0.000000)	-1.08082	(0.000000;0.000000)	(0.000000;0.000000;0.000000)	-1.27492
#inter	Bradi3g32640	GO:0006887;GO:0000145	exocyst subunit exo70 family protein E2	(5.756128;5.490432)	(2.027871;2.653654;1.223501)	-1.55117	(5.756128;5.490432)	(3.065254;1.553539)	-1.35944	(5.756128;5.490432)	(3.303319;2.108140;1.967468)	-1.23642
#inter	Bradi3g32787	NA	U-box domain-containing protein kinase family protein	(0.000000;13.576846)	(0.000000;0.740081;0.000000)	-3.08149	(0.000000;13.576846)	(3.034720;0.000000)	-1.69594	(0.000000;13.576846)	(0.000000;1.195297;0.000000)	-2.26488
#inter	Bradi3g32880	GO:0006562;GO:0004657	Methylenetetrahydrofolate reductase family protein	(18.672745;22.448904)	(12.766688;8.853601;11.369607)	-0.947613	(18.672745;22.448904)	(15.893628;15.021588)	-0.475773	(18.672745;22.448904)	(15.876512;11.236798;13.323184)	-0.650479
#inter	Bradi3g33690	GO:0006468;GO:0005524;GO:0004672	Protein kinase superfamily protein	(21.301846;20.430775)	(18.108160;16.548130;17.618294)	-0.301567	(21.301846;20.430775)	(14.538795;17.762526)	-0.425393	(21.301846;20.430775)	(15.802370;15.906486;15.275460)	-0.451816
#inter	Bradi3g33722	GO:0006508;GO:0004197	metacaspase 1	(14.194099;17.955002)	(6.923839;12.337980;7.579346)	-0.88759	(14.194099;17.955002)	(10.165518;9.714017)	-0.756169	(14.194099;17.955002)	(10.523672;9.464391;10.232376)	-0.714373
#inter	Bradi3g34850	GO:0043565;GO:0006355;GO:0003700	WRKY family transcription factor	(64.494797;97.395226)	(3.386803;13.835866;6.050985)	-3.42685	(64.494797;97.395226)	(20.201071;11.932294)	-2.40686	(64.494797;97.395226)	(59.743465;14.744620;5.907757)	-1.65438
#inter	Bradi3g35000	GO:0046872;GO:0000166;GO:0016021;GO:0015914;GO:0005524;GO:0004012;GO:0000287	ATPase E1-E2 type family protein / haloacid dehalogenase-like hydrolase family protein	(0.000000;0.000000)	(0.000000;0.000000;0.000000)	-0.497598	(0.000000;0.000000)	(0.000000;0.000000)	-0.643454	(0.000000;0.000000)	(1.861051;0.000000;0.000000)	-0.37444
#inter	Bradi3g36600	GO:0030163	Ribosomal protein L12/ ATP-dependent Clp protease adaptor protein ClpS family protein	(7.010589;7.105275)	(0.000000;11.235618;6.841062)	-0.672555	(7.010589;7.105275)	(16.434900;0.000000)	-0.469712	(7.010589;7.105275)	(10.083030;13.079615;4.680413)	-0.502053
#inter	Bradi3g37210	GO:0005515;GO:0006468;GO:0005524;GO:0004672	PEP1 receptor 1	(5.670595;10.870392)	(4.181280;4.421192;3.889023)	-1.03852	(5.670595;10.870392)	(4.963755;4.914490)	-0.81107	(5.670595;10.870392)	(5.085388;5.035211;4.512036)	-0.80731
#inter	Bradi3g37980	GO:0006629	phospholipase A 2A	(43.221699;118.427620)	(13.031178;20.021122;14.833211)	-2.39067	(43.221699;118.427620)	(46.963684;15.659032)	-1.45356	(43.221699;118.427620)	(49.482044;15.216529;12.682277)	-1.70756
#inter	Bradi3g38260	NA	alpha carbonic anhydrase 7	(5.712171;7.491851)	(1.913155;3.347682;4.298203)	-1.09129	(5.712171;7.491851)	(1.376459;1.151030)	-2.45721	(5.712171;7.491851)	(3.810924;2.694566;1.572679)	-1.34403
#inter	Bradi3g38290	GO:0006629	phospholipase A 2A	(58.605343;92.004906)	(34.253632;37.604870;43.110256)	-1.021	(58.605343;92.004906)	(55.649170;44.342644)	-0.65946	(58.605343;92.004906)	(61.150486;33.085911;40.195194)	-0.795487
#inter	Bradi3g38410	NA	uncoupling protein 5	(146.517746;239.590439)	(24.589569;50.726997;43.625984)	-2.33004	(146.517746;239.590439)	(67.363403;92.425774)	-1.33402	(146.517746;239.590439)	(110.291206;59.209942;44.724396)	-1.48533
#inter	Bradi3g38980	GO:0006355;GO:0003677	Dof-type zinc finger DNA-binding family protein	(31.352987;24.149813)	(3.192913;7.290148;4.731126)	-2.49176	(31.352987;24.149813)	(8.542935;13.844429)	-1.36111	(31.352987;24.149813)	(12.956199;10.442559;6.435145)	-1.52047
#inter	Bradi3g39110	GO:0008270;GO:0005515	RING/U-box superfamily protein	(206.977661;216.999557)	(46.728119;101.438675;70.660782)	-1.58062	(206.977661;216.999557)	(100.684494;123.979446)	-0.974621	(206.977661;216.999557)	(101.576431;90.787727;63.875023)	-1.35347
#inter	Bradi3g39450	GO:0005515	Transducin/WD40 repeat-like superfamily protein	(34.117123;49.216049)	(15.033235;24.172022;18.511768)	-1.16016	(34.117123;49.216049)	(21.736902;23.222839)	-0.953611	(34.117123;49.216049)	(26.587345;28.268766;21.544815)	-0.753218
#inter	Bradi3g39980	GO:0055114;GO:0046872;GO:0016702	lipoxygenase 2	(0.000000;0.079163)	(0.000000;0.470973;0.000000)	-3.02572	(0.000000;0.079163)	(0.000000;0.000000)	-2.16203	(0.000000;0.079163)	(0.026480;0.000000;0.000000)	-2.0105
#inter	Bradi3g40240	GO:0005634;GO:0003677	squamosa promoter binding protein-like 14	(82.867065;78.211731)	(68.694855;60.191177;67.882217)	-0.337989	(82.867065;78.211731)	(77.256531;64.689186)	-0.245409	(82.867065;78.211731)	(68.866760;67.522301;61.648304)	-0.325016
#inter	Bradi3g40950	NA	RPM1 interacting protein 4	(24.525698;83.638641)	(10.530045;12.130196;10.055976)	-2.36229	(24.525698;83.638641)	(25.157688;16.727043)	-1.44694	(24.525698;83.638641)	(24.850355;13.102382;9.968687)	-1.81686
#inter	Bradi3g42050	NA	TraB family protein	(37.401814;43.415512)	(28.316689;26.525152;22.820850)	-0.68593	(37.401814;43.415512)	(24.207329;22.446686)	-0.85627	(37.401814;43.415512)	(28.856077;29.575506;30.972172)	-0.477886
#inter	Bradi3g42130	GO:0043565;GO:0006355;GO:0005634;GO:0003700	heat shock transcription factor B2A	(0.172285;0.781490)	(0.000000;0.000000;0.000000)	-6.70586	(0.172285;0.781490)	(0.000000;0.000000)	-6.34728	(0.172285;0.781490)	(0.000000;0.000000;0.000000)	-6.83795
#inter	Bradi3g43120	GO:0016020	Ergosterol biosynthesis ERG4/ERG24 family	(181.345215;183.105408)	(140.164734;140.646194;145.374557)	-0.401456	(181.345215;183.105408)	(155.277740;154.116577)	-0.29735	(181.345215;183.105408)	(167.281891;155.995193;153.862808)	-0.234892
#inter	Bradi3g44330	NA	NA	(0.867355;4.934420)	(0.785871;0.609029;0.725797)	-2.09051	(0.867355;4.934420)	(0.829593;1.285811)	-1.51525	(0.867355;4.934420)	(1.243189;0.515015;0.749446)	-1.85388
#inter	Bradi3g44820	GO:0046872;GO:0030001	homolog of anti-oxidant 1	(106.727509;106.303207)	(17.220922;29.545959;11.558152)	-2.49465	(106.727509;106.303207)	(17.694456;22.110764)	-2.47735	(106.727509;106.303207)	(51.309578;26.668543;29.413462)	-1.61628
#inter	Bradi3g44910	GO:0005975;GO:0004553	Glycosyl hydrolase superfamily protein	(1.688451;9.258889)	(0.675351;0.610589;0.626025)	-3.15902	(1.688451;9.258889)	(2.973318;0.331305)	-1.82201	(1.688451;9.258889)	(1.158999;0.610658;0.307423)	-3.03928
#inter	Bradi3g45220	NA	MAP kinase substrate 1	(3.811275;7.694736)	(0.763078;1.244446;1.779516)	-2.23737	(3.811275;7.694736)	(3.220876;2.182479)	-1.16577	(3.811275;7.694736)	(3.418377;2.102694;1.085077)	-1.43723
#inter	Bradi3g45250	GO:0016567;GO:0004842	CYS MET PRO and GLY protein 2	(5.823094;73.175629)	(0.798259;2.358772;1.535002)	-4.72506	(5.823094;73.175629)	(6.438390;4.866290)	-2.8858	(5.823094;73.175629)	(14.051920;2.218030;2.383753)	-2.73801
#inter	Bradi3g45740	NA	Regulator of chromosome condensation (RCC1) family protein	(0.000000;0.763179)	(6.203505;0.000000;0.000000)	-0.931634	(0.000000;0.763179)	(0.000000;1.235198)	-0.630577	(0.000000;0.763179)	(0.000000;1.633453;0.000000)	-0.824548
#inter	Bradi3g46033	NA	Arabidopsis thaliana protein of unknown function (DUF821)	(10.027575;7.602099)	(2.571160;6.427337;1.895119)	-1.31173	(10.027575;7.602099)	(2.553375;4.173216)	-1.43616	(10.027575;7.602099)	(2.067739;3.100634;2.375675)	-1.84188
#inter	Bradi3g46040	GO:0008270;GO:0005515	RING/U-box superfamily protein	(10.808085;17.656801)	(0.618296;2.157844;1.127303)	-3.49871	(10.808085;17.656801)	(7.301506;3.513203)	-1.47437	(10.808085;17.656801)	(10.748280;2.702385;1.294751)	-1.59332
#inter	Bradi3g46530	GO:0009231;GO:0003935;GO:0008686	GTP cyclohydrolase II	(151.326767;437.734009)	(149.821930;146.984055;161.920654)	-0.997885	(151.326767;437.734009)	(245.510620;137.262360)	-0.701477	(151.326767;437.734009)	(187.469376;115.769363;122.244370)	-1.1061
#inter	Bradi3g46710	NA	NA	(5.302850;28.864212)	(2.155920;2.922225;6.083494)	-2.25871	(5.302850;28.864212)	(7.593464;4.619527)	-1.56927	(5.302850;28.864212)	(10.640316;3.689056;3.648134)	-1.57441
#inter	Bradi3g46930	NA	PLANT CADMIUM RESISTANCE 2	(30.404568;56.262260)	(17.243479;20.633392;20.618511)	-1.20052	(30.404568;56.262260)	(24.170143;22.335114)	-0.966714	(30.404568;56.262260)	(34.361343;27.020224;19.233360)	-0.738479
#inter	Bradi3g46960	GO:0019904	general regulatory factor 7	(27.563950;24.398363)	(21.555346;22.779179;21.329815)	-0.287472	(27.563950;24.398363)	(21.576349;20.445990)	-0.366966	(27.563950;24.398363)	(21.044035;19.598713;21.751732)	-0.357617
#inter	Bradi3g48490	GO:0008295;GO:0006597;GO:0004014	Adenosylmethionine decarboxylase family protein	(123.953506;188.836884)	(71.072617;67.540176;73.667320)	-1.19059	(123.953506;188.836884)	(94.288124;92.255806)	-0.811141	(123.953506;188.836884)	(91.439583;58.880421;58.342907)	-1.21513
#inter	Bradi3g48970	GO:0005515;GO:0034968;GO:0018024;GO:0008270;GO:0005634	SET-domain containing protein lysine methyltransferase family protein	(0.589025;0.043529)	(0.000000;0.000000;0.000000)	-8.06642	(0.589025;0.043529)	(0.000000;0.035977)	-4.73016	(0.589025;0.043529)	(0.000000;0.000000;0.000000)	-8.19852
#inter	Bradi3g49120	GO:0051861;GO:0046836;GO:0017089;GO:0005737	glycolipid transfer protein 1	(75.203484;72.680397)	(43.984085;58.352173;50.615414)	-0.577748	(75.203484;72.680397)	(50.285297;48.803753)	-0.638732	(75.203484;72.680397)	(61.364574;62.146374;54.010342)	-0.359834
#inter	Bradi3g49160	GO:0005509;GO:0030247;GO:0006468;GO:0005524;GO:0004672	wall associated kinase 5	(6.720792;6.365530)	(2.764694;3.609962;3.569541)	-1.02199	(6.720792;6.365530)	(4.794648;4.065382)	-0.624935	(6.720792;6.365530)	(4.643771;3.136196;3.940643)	-0.781653
#inter	Bradi3g49204	NA	cryptochrome 2	(40.582607;36.109512)	(24.925220;33.123489;25.599293)	-0.50011	(40.582607;36.109512)	(28.803734;31.344042)	-0.409053	(40.582607;36.109512)	(25.984001;28.571045;25.100075)	-0.567254
#inter	Bradi3g49810	GO:0006355;GO:0003700	Integrase-type DNA-binding superfamily protein	(23.499214;49.741405)	(8.857774;10.884866;11.092706)	-1.88213	(23.499214;49.741405)	(16.051668;12.683661)	-1.42178	(23.499214;49.741405)	(21.728354;11.181547;9.033195)	-1.44199
#inter	Bradi3g49877	GO:0045454;GO:0015035;GO:0006662	thioredoxin M-type 4	(6.688247;8.113174)	(3.404016;2.851670;5.022991)	-1.03001	(6.688247;8.113174)	(4.243153;2.929016)	-1.11452	(6.688247;8.113174)	(5.497923;5.395198;4.986471)	-0.524756
#inter	Bradi3g50490	GO:0006355;GO:0003700	ethylene responsive element binding factor 1	(4.303612;8.788099)	(0.610634;2.214738;1.439015)	-2.25227	(4.303612;8.788099)	(2.331856;1.468808)	-1.85215	(4.303612;8.788099)	(5.372441;0.821589;1.246936)	-1.45872
#inter	Bradi3g51500	GO:0016021;GO:0005789	ORMDL family protein	(1.875859;0.000360)	(1.146827;0.262572;0.000000)	-1.23586	(1.875859;0.000360)	(0.000550;0.938936)	-1.40133	(1.875859;0.000360)	(0.731817;0.000000;0.716640)	-1.15045
#inter	Bradi3g51810	GO:0008270;GO:0005515	RING/U-box superfamily protein	(37.854809;89.598351)	(5.771084;13.365697;7.077170)	-2.91401	(37.854809;89.598351)	(26.049877;33.701042)	-1.15804	(37.854809;89.598351)	(33.570530;15.465725;7.706558)	-1.80963
#inter	Bradi3g52080	NA	NA	(8.211803;19.986580)	(3.211525;3.276659;3.766450)	-2.09321	(8.211803;19.986580)	(6.112998;4.125320)	-1.53785	(8.211803;19.986580)	(6.893854;3.810369;3.628532)	-1.61386
#inter	Bradi3g52140	GO:0016787;GO:0008152	Peptidase M20/M25/M40 family protein	(62.719654;53.486504)	(46.581413;50.702785;45.908161)	-0.323683	(62.719654;53.486504)	(40.816727;43.766930)	-0.516034	(62.719654;53.486504)	(53.521645;49.767414;49.438007)	-0.227355
#inter	Bradi3g52560	GO:0008168;GO:0008152	gamma-tocopherol methyltransferase	(41.231300;38.383827)	(21.975052;39.843555;20.405113)	-0.578299	(41.231300;38.383827)	(21.188379;31.490976)	-0.649597	(41.231300;38.383827)	(29.965710;23.999239;28.908695)	-0.564437
#inter	Bradi3g52980	GO:0030170;GO:0009058	histidinol phosphate aminotransferase 1	(40.655861;35.780014)	(31.142622;31.657015;29.262009)	-0.35724	(40.655861;35.780014)	(22.044699;24.367371)	-0.777851	(40.655861;35.780014)	(28.758657;31.556675;27.755999)	-0.417294
#inter	Bradi3g53610	GO:0006508;GO:0004190	Eukaryotic aspartyl protease family protein	(1.592484;3.072497)	(0.485620;0.392745;0.855139)	-2.07317	(1.592484;3.072497)	(0.654607;0.495135)	-2.08768	(1.592484;3.072497)	(1.021066;0.602264;0.459839)	-1.7927
#inter	Bradi3g54210	NA	NA	(125.900581;163.532104)	(41.563225;62.931805;52.923214)	-1.50793	(125.900581;163.532104)	(91.258469;83.926292)	-0.789151	(125.900581;163.532104)	(109.958214;70.500221;50.018742)	-0.960605
#inter	Bradi3g54247	GO:0008270;GO:0005515	RING/U-box superfamily protein	(12.751688;11.717344)	(10.821243;11.458318;10.048861)	-0.441415	(12.751688;11.717344)	(12.288728;10.228222)	-0.488667	(12.751688;11.717344)	(13.063616;11.052650;10.573392)	-0.438708
#inter	Bradi3g54640	GO:0046983	basic helix-loop-helix (bHLH) DNA-binding superfamily protein	(0.000000;0.000000)	(0.000000;0.000000;0.917889)	-0.845895	(0.000000;0.000000)	(0.000000;0.000000)	-1.59953	(0.000000;0.000000)	(0.327306;0.125649;0.055366)	-0.975924
#inter	Bradi3g55370	NA	Essential protein Yae1 N-terminal	(63.376202;56.017506)	(36.044193;53.837830;37.261208)	-0.534605	(63.376202;56.017506)	(32.567974;41.068188)	-0.753616	(63.376202;56.017506)	(45.036396;40.744404;43.296963)	-0.509628
#inter	Bradi3g56890	GO:0003723	Arabidopsis thaliana protein of unknown function (DUF794)	(0.000000;0.000000)	(0.000000;0.000000;0.000000)	-1.91645	(0.000000;0.000000)	(0.000000;0.000000)	-2.24187	(0.000000;0.000000)	(3.212821;0.000000;0.000000)	-1.68265
#inter	Bradi3g58338	GO:0008270;GO:0005515	Pentatricopeptide repeat (PPR) superfamily protein	(0.771463;4.866017)	(0.000000;0.000000;0.543225)	-1.12569	(0.771463;4.866017)	(0.000000;0.000000)	-0.879881	(0.771463;4.866017)	(0.000000;0.000000;0.000000)	-0.887403
#inter	Bradi3g59187	GO:0055114;GO:0016491;GO:0005507	laccase 14	(28.722021;24.488651)	(10.200899;15.930031;16.937904)	-0.930241	(28.722021;24.488651)	(8.166958;22.613764)	-0.83424	(28.722021;24.488651)	(10.573042;14.114808;14.890061)	-1.04555
#inter	Bradi3g59350	GO:0055114;GO:0016491;GO:0006633;GO:0005506	sphingoid base hydroxylase 2	(49.697735;79.247551)	(21.954144;22.806400;23.575905)	-1.54768	(49.697735;79.247551)	(32.485245;28.604176)	-1.14517	(49.697735;79.247551)	(32.603157;24.835535;23.314550)	-1.30543
#inter	Bradi3g59680	GO:0031012;GO:0008270;GO:0006508;GO:0004222	Matrixin family protein	(1.758140;4.146887)	(0.411290;0.468854;0.442644)	-2.79259	(1.758140;4.146887)	(0.871435;0.317889)	-2.38365	(1.758140;4.146887)	(1.579662;0.516077;0.632481)	-1.75087
#inter	Bradi3g59760	GO:0016757	glucosyl transferase family 8	(5.137163;19.427053)	(4.331520;3.211046;5.052832)	-1.60274	(5.137163;19.427053)	(6.813131;4.142722)	-1.24668	(5.137163;19.427053)	(8.539177;3.004295;5.005632)	-1.21107
#inter	Bradi3g59780	NA	formin 8	(10.197971;36.853584)	(6.558344;7.489156;7.812165)	-1.74502	(10.197971;36.853584)	(13.579496;9.000584)	-1.13805	(10.197971;36.853584)	(11.129004;3.969408;5.568264)	-1.8282
#inter	Bradi3g60000	GO:0016021;GO:0006886;GO:0005783	NA	(36.681854;40.691319)	(15.556170;25.076748;14.216102)	-1.12338	(36.681854;40.691319)	(17.635029;20.054277)	-1.09777	(36.681854;40.691319)	(24.767416;21.871992;17.373363)	-0.900357
#inter	Bradi3g60100	NA	HSP20-like chaperones superfamily protein	(0.432123;0.793996)	(0.000000;0.000000;0.000000)	-6.30952	(0.432123;0.793996)	(0.000000;0.000000)	-5.95095	(0.432123;0.793996)	(0.000000;0.214057;0.000000)	-3.23682
#inter	Bradi3g60120	GO:0006355;GO:0003700	related to AP2 12	(36.269966;51.141636)	(29.322968;29.932261;25.335392)	-0.678129	(36.269966;51.141636)	(26.035576;32.739613)	-0.4683	(36.269966;51.141636)	(39.846870;31.380966;29.097414)	-0.430004
#inter	Bradi3g60360	NA	NA	(4.112417;9.806941)	(4.057286;2.738138;4.445082)	-0.947516	(4.112417;9.806941)	(4.260643;2.281002)	-1.17232	(4.112417;9.806941)	(3.407722;1.979268;2.336892)	-1.48794
#inter	Bradi3g61050	NA	NA	(4.710497;8.613977)	(4.019682;3.950926;3.357155)	-0.867356	(4.710497;8.613977)	(3.291028;4.415549)	-0.849217	(4.710497;8.613977)	(3.796243;2.916689;3.432143)	-1.01986
#inter	Bradi4g00967	NA	NA	(34.020714;65.208946)	(25.414330;31.602631;33.384647)	-0.767962	(34.020714;65.208946)	(29.108992;30.353889)	-0.805359	(34.020714;65.208946)	(35.226665;18.314981;20.196369)	-1.06281
#inter	Bradi4g02060	GO:0006355;GO:0003677	NAC domain containing protein 1	(10.557671;9.206419)	(5.349608;5.767686;4.639011)	-0.952645	(10.557671;9.206419)	(3.613270;6.090868)	-1.07721	(10.557671;9.206419)	(5.866391;6.146026;5.808436)	-0.771112
#inter	Bradi4g02267	NA	mercaptopyruvate sulfurtransferase 1	(0.000000;25.759829)	(0.000000;0.000000;16.097296)	-0.718779	(0.000000;25.759829)	(0.000000;19.011209)	-0.497078	(0.000000;25.759829)	(0.000000;0.000000;0.000000)	-0.619731
#inter	Bradi4g03650	GO:0005515;GO:0006468;GO:0004672	Leucine-rich repeat protein kinase family protein	(51.821499;48.871468)	(27.452934;29.219612;21.738575)	-0.98715	(51.821499;48.871468)	(19.495487;27.286421)	-1.16084	(51.821499;48.871468)	(33.523991;37.593834;40.398670)	-0.47329
#inter	Bradi4g04880	GO:0006950;GO:0005516	Calmodulin binding protein-like	(0.000566;2.729229)	(0.000000;2.515633;0.000000)	-0.979929	(0.000566;2.729229)	(0.000000;0.000000)	-1.20278	(0.000566;2.729229)	(0.000000;0.064577;0.000000)	-1.02146
#inter	Bradi4g05360	GO:0006950;GO:0005516	Calmodulin-binding protein	(0.000000;0.000000)	(0.000000;0.000000;0.000000)	-1.74458	(0.000000;0.000000)	(0.000000;0.000000)	-1.68741	(0.000000;0.000000)	(0.000000;8.429415;0.000000)	-1.47103
#inter	Bradi4g05370	GO:0005515;GO:0008017;GO:0007018;GO:0005524;GO:0003777;GO:0005871	P-loop nucleoside triphosphate hydrolases superfamily protein with CH (Calponin Homology) domain	(9.091626;13.365757)	(6.068475;6.186322;5.804299)	-0.944847	(9.091626;13.365757)	(5.314705;3.475028)	-1.42494	(9.091626;13.365757)	(9.560732;5.905084;4.342769)	-0.814544
#inter	Bradi4g05450	GO:0050662;GO:0003824	NmrA-like negative transcriptional regulator family protein	(109.008362;100.075684)	(49.436314;78.749344;58.707764)	-0.78731	(109.008362;100.075684)	(70.599823;79.051292)	-0.540687	(109.008362;100.075684)	(71.483627;69.157455;77.388451)	-0.560814
#inter	Bradi4g05530	GO:0006468;GO:0005524;GO:0004672	S-domain-2 5	(0.678020;1.754877)	(0.197276;0.331475;0.578965)	-1.77439	(0.678020;1.754877)	(0.488231;0.437187)	-1.46205	(0.678020;1.754877)	(0.731840;0.318275;0.355016)	-1.38551
#inter	Bradi4g06030	NA	endoplasmic reticulum auxin binding protein 1	(0.000000;0.000000)	(0.000000;0.000000;0.000000)	-0.708449	(0.000000;0.000000)	(0.000000;0.000000)	-0.802852	(0.000000;0.000000)	(0.000000;0.000000;0.000000)	-0.675607
#inter	Bradi4g06700	GO:0005516	Plant calmodulin-binding protein-related	(13.408870;19.168121)	(6.070708;7.968879;6.297858)	-1.30919	(13.408870;19.168121)	(9.243992;5.595087)	-1.20605	(13.408870;19.168121)	(12.021933;7.363670;7.174960)	-0.925577
#inter	Bradi4g07248	GO:0048038;GO:0016901;GO:0005975	catalytics	(1.561778;4.577661)	(6.181978;9.969944;7.272556)	-0.37703	(1.561778;4.577661)	(1.010732;1.414702)	-0.344771	(1.561778;4.577661)	(2.193563;0.979266;2.810629)	-0.281725
#inter	Bradi4g08550	GO:0050662;GO:0003824	NAD(P)-binding Rossmann-fold superfamily protein	(0.000000;0.000000)	(0.000000;0.000000;0.000000)	-0.5863	(0.000000;0.000000)	(0.000000;0.000000)	-0.6134	(0.000000;0.000000)	(0.000000;0.000000;0.000000)	-0.33744
#inter	Bradi4g09210	GO:0016021;GO:0004252;GO:0006508	RHOMBOID-like 1	(1.289514;1.684675)	(1.170212;0.283228;0.816125)	-1.25921	(1.289514;1.684675)	(1.631827;0.468855)	-1.13737	(1.289514;1.684675)	(1.404133;1.832118;0.806808)	-0.90507
#inter	Bradi4g09230	GO:0005975;GO:0004553	O-Glycosyl hydrolases family 17 protein	(32.043762;90.928490)	(9.458901;19.889990;13.518433)	-1.99017	(32.043762;90.928490)	(21.822496;14.726398)	-1.74062	(32.043762;90.928490)	(35.138290;19.506025;19.707804)	-1.34481
#inter	Bradi4g10165	NA	NA	(23.177931;17.780979)	(13.083612;15.381795;13.189648)	-0.599923	(23.177931;17.780979)	(11.976562;15.535134)	-0.628783	(23.177931;17.780979)	(12.742165;13.240747;10.589820)	-0.785003
#inter	Bradi4g10550	GO:0006468;GO:0005524;GO:0004672	cysteine-rich RLK (RECEPTOR-like protein kinase) 19	(10.873528;24.346262)	(5.845682;8.065627;7.068930)	-1.18872	(10.873528;24.346262)	(13.340322;7.436408)	-0.855815	(10.873528;24.346262)	(12.070329;7.745324;10.451303)	-0.801448
#inter	Bradi4g10577	GO:0006468;GO:0004672	cysteine-rich RLK (RECEPTOR-like protein kinase) 6	(6.762771;24.619328)	(4.716304;5.551200;7.636078)	-1.44819	(6.762771;24.619328)	(8.681148;4.660033)	-1.31507	(6.762771;24.619328)	(12.379369;6.544027;5.812607)	-0.984675
#inter	Bradi4g13209	NA	NA	(2.761754;2.112846)	(0.574613;0.605643;0.902146)	-1.82672	(2.761754;2.112846)	(0.365278;0.710068)	-2.30851	(2.761754;2.112846)	(0.531562;0.000000;0.329664)	-2.974
#inter	Bradi4g13290	NA	NA	(7.682916;6.392220)	(4.862303;3.721760;5.203276)	-0.655655	(7.682916;6.392220)	(4.689013;4.617548)	-0.658451	(7.682916;6.392220)	(4.334575;5.334342;5.152710)	-0.54351
#inter	Bradi4g13777	GO:0005515	Tetratricopeptide repeat (TPR)-like superfamily protein	(5.305715;6.155479)	(2.760371;2.701884;2.561757)	-1.14411	(5.305715;6.155479)	(2.689037;3.160291)	-1.02554	(5.305715;6.155479)	(3.541125;3.581682;4.480608)	-0.602844
#inter	Bradi4g15080	NA	NA	(2.380468;5.538853)	(0.639075;0.602516;1.248657)	-2.3178	(2.380468;5.538853)	(1.120081;0.673596)	-2.22313	(2.380468;5.538853)	(2.847519;0.986573;1.536840)	-1.19553
#inter	Bradi4g15190	GO:0008270;GO:0005515	RING/U-box superfamily protein	(39.619617;117.804970)	(10.142566;18.232210;13.685534)	-2.54047	(39.619617;117.804970)	(32.242275;24.071360)	-1.55854	(39.619617;117.804970)	(47.595287;13.983628;16.552357)	-1.65436
#inter	Bradi4g16060	GO:0055085;GO:0016021	Major facilitator superfamily protein	(0.000000;0.000000)	(0.000000;0.000000;0.000000)	-0.934284	(0.000000;0.000000)	(0.000000;0.130088)	-1.40803	(0.000000;0.000000)	(0.000000;0.000000;0.000000)	-1.13115
#inter	Bradi4g16320	GO:0008283;GO:0008083;GO:0005576	phytosulfokine 2 precursor	(3.091793;2.725896)	(1.184669;1.380516;1.653878)	-1.10146	(3.091793;2.725896)	(2.014823;0.615308)	-1.25081	(3.091793;2.725896)	(1.312034;1.185983;1.684091)	-1.09863
#inter	Bradi4g16350	GO:0006468;GO:0004672	protein kinase family protein / peptidoglycan-binding LysM domain-containing protein	(3.845481;8.815164)	(1.439796;1.907944;1.511975)	-2.01781	(3.845481;8.815164)	(2.645811;2.020203)	-1.51322	(3.845481;8.815164)	(5.575963;1.666788;1.434427)	-1.18873
#inter	Bradi4g17020	GO:0055114;GO:0016491;GO:0050664;GO:0004601	respiratory burst oxidase homologue D	(25.666735;34.595490)	(15.654819;21.512587;17.268911)	-0.776278	(25.666735;34.595490)	(20.799330;22.053946)	-0.554807	(25.666735;34.595490)	(25.925415;18.076626;20.788643)	-0.523634
#inter	Bradi4g17365	GO:0043531	NB-ARC domain-containing disease resistance protein	(1.332446;2.497392)	(1.019124;1.176766;0.850836)	-0.962679	(1.332446;2.497392)	(0.766006;1.345396)	-0.921262	(1.332446;2.497392)	(1.267877;1.083885;0.924434)	-0.857705
#inter	Bradi4g18910	NA	Protein of unknown function (DUF 3339)	(49.657764;39.219036)	(9.495704;22.385788;7.898776)	-1.78321	(49.657764;39.219036)	(12.449103;16.356476)	-1.67921	(49.657764;39.219036)	(21.711315;29.893486;19.990681)	-0.932712
#inter	Bradi4g19525	GO:0009415;GO:0006950	Dehydrin family protein	(0.157064;0.000000)	(0.000000;0.000000;0.000000)	-4.22481	(0.157064;0.000000)	(0.000000;0.000000)	-3.86622	(0.157064;0.000000)	(0.000000;0.000000;0.000000)	-4.35689
#inter	Bradi4g20710	NA	NA	(4.011937;6.104195)	(0.129613;3.191787;2.966540)	-1.2301	(4.011937;6.104195)	(3.692849;3.149432)	-0.855467	(4.011937;6.104195)	(3.258795;3.895748;1.897126)	-0.745643
#inter	Bradi4g21106	GO:0016020;GO:0006810;GO:0005215	Major facilitator superfamily protein	(2.040659;2.233512)	(1.250058;0.934400;1.149957)	-0.980588	(2.040659;2.233512)	(1.027887;1.506288)	-0.810322	(2.040659;2.233512)	(1.030263;0.989480;1.029886)	-1.11163
#inter	Bradi4g21540	GO:0005634;GO:0003677	methyl-CPG-binding domain 11	(33.912010;34.279568)	(22.231514;26.952980;25.186169)	-0.501532	(33.912010;34.279568)	(28.104107;25.104584)	-0.420496	(33.912010;34.279568)	(26.986687;26.327055;27.263657)	-0.381826
#inter	Bradi4g21770	NA	NA	(0.000000;5.938655)	(8.813447;11.847578;7.191472)	-0.722986	(0.000000;5.938655)	(9.705174;0.000000)	-1.25086	(0.000000;5.938655)	(14.121942;8.556583;3.325969)	-0.906927
#inter	Bradi4g21890	GO:0043531	NB-ARC domain-containing disease resistance protein	(122.840469;97.238541)	(70.815285;87.506050;74.562912)	-0.542785	(122.840469;97.238541)	(59.422703;77.515015)	-0.738898	(122.840469;97.238541)	(89.050919;85.834763;90.455215)	-0.350426
#inter	Bradi4g22587	NA	NA	(23.004505;32.573792)	(6.214315;9.287316;5.206953)	-2.05291	(23.004505;32.573792)	(5.564043;5.937289)	-2.33768	(23.004505;32.573792)	(14.594131;13.409868;8.157157)	-1.25127
#inter	Bradi4g22610	GO:0055114;GO:0016491;GO:0008270	alcohol dehydrogenase 1	(0.000000;2.573948)	(2.690384;0.000000;0.000000)	-1.14303	(0.000000;2.573948)	(3.077768;0.000000)	-1.26512	(0.000000;2.573948)	(0.000000;0.000000;0.000000)	-0.857414
#inter	Bradi4g23250	GO:0005515	F-box/RNI-like/FBD-like domains-containing protein	(0.000000;0.000000)	(0.000000;0.000000;0.000000)	-0.630835	(0.000000;0.000000)	(0.000000;0.000000)	-0.7304	(0.000000;0.000000)	(0.000000;0.000000;0.000000)	-0.607497
#inter	Bradi4g23620	GO:0055114;GO:0016491;GO:0008152	aldehyde dehydrogenase 3H1	(100.417068;78.355194)	(44.747345;66.709793;45.748505)	-0.809269	(100.417068;78.355194)	(36.149853;49.109447)	-1.12207	(100.417068;78.355194)	(63.669544;64.718529;56.704273)	-0.571018
#inter	Bradi4g23695	NA	ankyrin repeat family protein	(26.210697;26.214518)	(12.437536;13.536853;14.735166)	-0.992157	(26.210697;26.214518)	(15.147018;22.188278)	-0.544075	(26.210697;26.214518)	(20.101963;16.625168;19.734898)	-0.515801
#inter	Bradi4g26366	GO:0055085;GO:0022857;GO:0016021	zinc induced facilitator-like 1	(81.977959;95.039276)	(74.400803;59.438248;66.886856)	-0.447466	(81.977959;95.039276)	(67.984711;67.322731)	-0.450054	(81.977959;95.039276)	(64.853477;61.331738;60.102028)	-0.551155
#inter	Bradi4g27570	GO:0016779;GO:0009058	ADP glucose pyrophosphorylase 1	(0.000000;0.930289)	(0.441789;0.000000;0.000000)	-0.322139	(0.000000;0.930289)	(0.000000;0.000000)	-0.429463	(0.000000;0.930289)	(0.000000;0.000000;0.000000)	-0.726951
#inter	Bradi4g28280	GO:0043565;GO:0006355;GO:0003700	WRKY DNA-binding protein 46	(15.676898;42.332741)	(2.268795;2.894900;7.543227)	-2.82999	(15.676898;42.332741)	(15.471659;9.585629)	-1.2895	(15.676898;42.332741)	(16.091560;3.915332;3.922332)	-1.92168
#inter	Bradi4g29181	NA	pumilio 7	(2.953165;3.219766)	(0.733494;0.735521;0.630312)	-2.18544	(2.953165;3.219766)	(1.515554;0.945207)	-1.39558	(2.953165;3.219766)	(1.853951;1.917385;1.109480)	-0.965471
#inter	Bradi4g29360	GO:0016567;GO:0004842	ARM repeat superfamily protein	(9.378728;29.345568)	(2.759173;3.814244;4.238406)	-2.47701	(9.378728;29.345568)	(8.056751;5.805806)	-1.55937	(9.378728;29.345568)	(12.638534;4.613055;3.183587)	-1.56757
#inter	Bradi4g30360	GO:0043565;GO:0006355;GO:0003700	WRKY DNA-binding protein 40	(6.569103;15.885824)	(4.145729;3.574359;5.904073)	-1.35634	(6.569103;15.885824)	(3.001718;3.273100)	-1.90909	(6.569103;15.885824)	(2.316267;1.650561;3.646297)	-2.18609
#inter	Bradi4g30470	GO:0005515	related to ubiquitin 1	(50.995449;25.561029)	(10.343036;26.090015;10.099281)	-1.33716	(50.995449;25.561029)	(10.125381;17.058893)	-1.54176	(50.995449;25.561029)	(17.148699;20.298117;18.252813)	-1.07393
#inter	Bradi4g30710	GO:0016021	tetraspanin8	(432.839233;995.979126)	(152.113373;210.841263;190.643127)	-2.00261	(432.839233;995.979126)	(430.436676;302.184143)	-1.03796	(432.839233;995.979126)	(427.931091;215.596008;178.684784)	-1.436
#inter	Bradi4g31300	NA	BRCT domain-containing DNA repair protein	(0.000000;0.000000)	(0.000000;0.000000;0.000000)	-0.565933	(0.000000;0.000000)	(0.000000;0.000000)	-0.772349	(0.000000;0.000000)	(0.000000;0.000000;0.000000)	-0.376782
#inter	Bradi4g31380	GO:0055114;GO:0020037;GO:0016705;GO:0005506	Cytochrome P450 superfamily protein	(20.642134;30.092861)	(5.287188;13.863009;9.012514)	-1.47895	(20.642134;30.092861)	(10.275517;16.069246)	-1.00345	(20.642134;30.092861)	(15.400542;11.717313;13.813670)	-0.938027
#inter	Bradi4g31423	NA	NA	(6.334028;7.019177)	(2.828633;2.831152;3.504485)	-1.17425	(6.334028;7.019177)	(2.953092;2.563452)	-1.33796	(6.334028;7.019177)	(2.871012;2.670658;2.877851)	-1.30029
#inter	Bradi4g31430	GO:0006468;GO:0004672	Protein kinase superfamily protein	(22.043682;50.821781)	(7.761973;13.844114;9.351816)	-1.86881	(22.043682;50.821781)	(7.590812;15.787710)	-1.69897	(22.043682;50.821781)	(15.393087;11.483281;14.176958)	-1.45969
#inter	Bradi4g31460	GO:0015969	RELA/SPOT homolog 2	(121.985710;176.446228)	(94.918602;93.807678;92.307724)	-0.717508	(121.985710;176.446228)	(115.357964;107.067146)	-0.489812	(121.985710;176.446228)	(111.252930;96.204750;89.109909)	-0.637394
#inter	Bradi4g31550	NA	DZC (Disease resistance/zinc finger/chromosome condensation-like region) domain containing protein	(9.748409;4.764691)	(3.502303;6.541409;3.603394)	-0.707847	(9.748409;4.764691)	(4.042964;3.932570)	-0.921686	(9.748409;4.764691)	(3.052520;3.429589;4.099362)	-1.07142
#inter	Bradi4g31930	GO:0016020;GO:0008236;GO:0006508	Peptidase S24/S26A/S26B/S26C family protein	(43.090797;62.015774)	(22.588984;27.757872;26.656847)	-1.07975	(43.090797;62.015774)	(40.245831;36.294605)	-0.523758	(43.090797;62.015774)	(34.117638;20.902111;25.331133)	-1.01699
#inter	Bradi4g32090	GO:0043565;GO:0006355;GO:0003700	ABRE binding factor 4	(19.705221;19.875170)	(11.290274;11.617208;8.533213)	-0.955965	(19.705221;19.875170)	(13.138796;12.431799)	-0.691057	(19.705221;19.875170)	(12.170555;10.504662;12.161342)	-0.807654
#inter	Bradi4g32135	NA	NA	(42.408298;37.015884)	(7.513674;18.910257;14.325549)	-1.58805	(42.408298;37.015884)	(6.892602;7.532261)	-2.5112	(42.408298;37.015884)	(19.927137;14.664058;7.412637)	-1.54711
#inter	Bradi4g32590	NA	phosphoenolpyruvate carboxylase-related kinase 2	(39.153950;50.603905)	(34.816723;33.658783;30.396008)	-0.489852	(39.153950;50.603905)	(38.532349;33.600521)	-0.380651	(39.153950;50.603905)	(36.513435;30.266855;29.992962)	-0.518609
#inter	Bradi4g34022	GO:0006355;GO:0003677	NAC domain containing protein 17	(10.646018;5.332737)	(9.471352;13.785874;8.904487)	-0.504579	(10.646018;5.332737)	(17.830702;13.190797)	-0.828094	(10.646018;5.332737)	(22.019682;21.971468;13.969950)	-0.417493
#inter	Bradi4g34900	NA	NA	(0.331311;3.735146)	(0.037221;0.271899;0.405015)	-3.1816	(0.331311;3.735146)	(0.359901;0.582872)	-2.11793	(0.331311;3.735146)	(0.604684;0.303259;0.560178)	-2.11947
#inter	Bradi4g35317	GO:0043531	NB-ARC domain-containing disease resistance protein	(0.000000;0.000000)	(0.000000;0.000000;0.000000)	-1.66062	(0.000000;0.000000)	(0.000000;0.000000)	-1.67933	(0.000000;0.000000)	(0.000000;0.000000;0.000000)	-1.52592
#inter	Bradi4g35460	NA	Ankyrin repeat family protein	(48.407745;60.150276)	(27.747271;36.458412;30.987379)	-0.818482	(48.407745;60.150276)	(27.300859;27.483803)	-1.04976	(48.407745;60.150276)	(38.646126;32.012234;36.080650)	-0.650186
#inter	Bradi4g35650	GO:0006355;GO:0003700	C-repeat/DRE binding factor 1	(22.742882;72.125679)	(2.805968;6.783628;8.316311)	-3.04341	(22.742882;72.125679)	(22.876686;19.110620)	-1.2498	(22.742882;72.125679)	(29.236002;14.369342;5.342305)	-1.60052
#inter	Bradi4g35780	GO:0043565;GO:0006355;GO:0005634;GO:0003700	winged-helix DNA-binding transcription factor family protein	(0.565951;3.031551)	(0.442709;0.257033;0.673157)	-2.03657	(0.565951;3.031551)	(0.725308;0.665565)	-1.43927	(0.565951;3.031551)	(0.561141;0.330407;0.350889)	-2.17118
#inter	Bradi4g35940	GO:0055114;GO:0020037;GO:0016705;GO:0005506	cytochrome P450 family 71 subfamily A polypeptide 22	(5.969205;6.249566)	(1.901002;2.816271;1.466732)	-1.60408	(5.969205;6.249566)	(3.933634;3.816298)	-0.717175	(5.969205;6.249566)	(4.314357;3.649408;2.318269)	-0.876582
#inter	Bradi4g36060	NA	non-yellowing 1	(86.104126;111.146477)	(39.725948;53.334953;40.617161)	-1.19055	(86.104126;111.146477)	(47.612484;55.471344)	-0.997347	(86.104126;111.146477)	(58.467968;63.607330;48.245934)	-0.838422
#inter	Bradi4g36720	GO:0006508;GO:0004190	Eukaryotic aspartyl protease family protein	(0.000000;2.102403)	(0.726708;0.943280;0.000000)	-1.99092	(0.000000;2.102403)	(0.000000;0.000000)	-1.46925	(0.000000;2.102403)	(0.000000;0.261560;0.000000)	-1.03844
#inter	Bradi4g37450	GO:0055085;GO:0016021	Auxin efflux carrier family protein	(0.596160;22.345629)	(1.432714;3.952017;2.227288)	-0.889169	(0.596160;22.345629)	(2.071616;2.566333)	-0.669832	(0.596160;22.345629)	(4.291440;2.019254;3.060281)	-0.576952
#inter	Bradi4g38690	GO:0016567;GO:0004842	U-box domain-containing protein kinase family protein	(14.998302;0.982417)	(1.960398;2.845233;10.347039)	-0.832022	(14.998302;0.982417)	(1.433475;0.000000)	-1.14589	(14.998302;0.982417)	(10.602224;10.293851;6.149804)	-0.516549
#inter	Bradi4g38850	NA	NA	(16.137650;30.031424)	(8.998551;11.548045;10.404959)	-1.2105	(16.137650;30.031424)	(7.880611;9.111412)	-1.50679	(16.137650;30.031424)	(12.451375;6.783923;11.029605)	-1.23926
#inter	Bradi4g39137	GO:0046872	Zinc finger C-x8-C-x5-C-x3-H type family protein	(1.870914;1.371317)	(4.237607;0.300661;4.025087)	-0.781255	(1.870914;1.371317)	(6.089036;4.695949)	-0.545477	(1.870914;1.371317)	(5.733989;4.508582;0.511719)	-0.723397
#inter	Bradi4g40727	GO:0043531	NB-ARC domain-containing disease resistance protein	(20.687954;74.531265)	(6.718932;8.575027;9.382586)	-2.58581	(20.687954;74.531265)	(15.798128;5.585314)	-2.24165	(20.687954;74.531265)	(26.148222;8.448436;6.656650)	-1.85317
#inter	Bradi4g41030	NA	amino acid permease 4	(86.906258;180.040421)	(37.726135;67.962570;48.400024)	-1.42632	(86.906258;180.040421)	(72.275749;97.954880)	-0.712433	(86.906258;180.040421)	(113.605217;60.423244;78.447830)	-0.714219
#inter	Bradi4g41040	NA	amino acid permease 4	(37.704071;133.955276)	(14.759257;21.684160;21.684845)	-2.20068	(37.704071;133.955276)	(41.565014;34.613377)	-1.24696	(37.704071;133.955276)	(48.983929;23.921080;33.686237)	-1.32573
#inter	Bradi4g41550	GO:0016884	fatty acid amide hydrolase	(8.888079;7.709496)	(4.509028;5.621291;3.961250)	-0.86009	(8.888079;7.709496)	(6.252978;4.970555)	-0.629816	(8.888079;7.709496)	(6.142871;6.225558;5.588011)	-0.51008
#inter	Bradi4g42839	NA	FKBP-type peptidyl-prolyl cis-trans isomerase family protein	(3.442064;4.475036)	(2.282639;2.379526;1.649745)	-0.956066	(3.442064;4.475036)	(1.685446;1.277024)	-1.49598	(3.442064;4.475036)	(2.257573;2.052907;1.726836)	-1.02201
#inter	Bradi4g43050	NA	Ankyrin repeat family protein	(22.504890;76.960396)	(2.135642;5.826740;3.643736)	-3.7364	(22.504890;76.960396)	(12.023266;6.477235)	-2.50761	(22.504890;76.960396)	(19.126623;2.644510;2.032698)	-2.71643
#inter	Bradi4g43211	NA	NA	(46.539303;65.108398)	(16.544306;23.092264;15.471008)	-1.64833	(46.539303;65.108398)	(31.803173;34.434044)	-0.816471	(46.539303;65.108398)	(31.944426;18.004379;14.425900)	-1.42707
#inter	Bradi4g43314	NA	NA	(1.100467;1.354385)	(1.730108;3.217979;3.511351)	-2.00268	(1.100467;1.354385)	(15.457188;2.256797)	-1.33718	(1.100467;1.354385)	(2.349144;0.775895;2.562332)	-1.47442
#inter	Bradi4g43450	NA	NA	(32.618225;41.802475)	(22.384098;23.494854;21.879404)	-0.764739	(32.618225;41.802475)	(22.441936;28.830824)	-0.596808	(32.618225;41.802475)	(29.342476;25.552557;28.958977)	-0.453341
#inter	Bradi4g44470	NA	Methyltransferase-related protein	(26.459810;40.601238)	(6.416844;17.579765;10.205879)	-1.60062	(26.459810;40.601238)	(9.402952;18.237320)	-1.33561	(26.459810;40.601238)	(16.175428;16.176138;12.949533)	-1.19647
#inter	Bradi4g45180	GO:0005515;GO:0035556;GO:0007165;GO:0006629;GO:0004435	Phosphoinositide-specific phospholipase C family protein	(1.616118;1.497110)	(0.326071;1.702312;0.286973)	-0.412174	(1.616118;1.497110)	(3.720378;0.290914)	-0.435636	(1.616118;1.497110)	(0.312085;1.408512;0.221465)	-0.411357
#inter	Bradi5g01180	NA	pentatricopeptide (PPR) repeat-containing protein / CBS domain-containing protein	(83.993919;77.309555)	(31.743433;41.337997;32.991142)	-1.22994	(83.993919;77.309555)	(35.296944;60.397812)	-0.805257	(83.993919;77.309555)	(43.651520;47.208633;46.066284)	-0.85775
#inter	Bradi5g01410	GO:0008289	Polyketide cyclase/dehydrase and lipid transport superfamily protein	(25.214306;59.647762)	(12.861627;16.400974;14.819179)	-1.57979	(25.214306;59.647762)	(22.633175;21.809731)	-1.00283	(25.214306;59.647762)	(24.386171;14.719280;17.965467)	-1.2068
#inter	Bradi5g01737	GO:0016020;GO:0006810;GO:0005215	Major facilitator superfamily protein	(0.000000;35.579937)	(0.000000;0.000000;2.369372)	-0.629457	(0.000000;35.579937)	(0.000000;0.000000)	-0.424788	(0.000000;35.579937)	(0.000000;0.000000;0.000000)	-0.496047
#inter	Bradi5g02290	GO:0008270	RING/U-box superfamily protein	(7.246696;7.019592)	(4.590055;4.738266;5.010358)	-0.620841	(7.246696;7.019592)	(6.813540;3.341729)	-0.564412	(7.246696;7.019592)	(5.774501;5.264399;4.042159)	-0.546065
#inter	Bradi5g02350	GO:0016020;GO:0015018	Nucleotide-diphospho-sugar transferases superfamily protein	(3.230101;2.728886)	(0.000000;2.725195;0.000000)	-1.04501	(3.230101;2.728886)	(0.000000;1.411298)	-0.716995	(3.230101;2.728886)	(4.990722;0.000000;3.537468)	-0.785471
#inter	Bradi5g02980	GO:0006468;GO:0005524;GO:0004672	receptor-like protein kinase 1	(10.295596;13.275805)	(8.126785;7.407239;9.082097)	-0.568031	(10.295596;13.275805)	(8.419988;6.640784)	-0.714125	(10.295596;13.275805)	(9.990057;6.632364;7.732387)	-0.58092
#inter	Bradi5g03530	GO:0030247;GO:0006468;GO:0004672	wall associated kinase 5	(2.592912;0.432892)	(0.523288;0.338260;0.382441)	-1.1403	(2.592912;0.432892)	(0.728410;0.860508)	-0.690215	(2.592912;0.432892)	(0.612400;0.376460;0.483521)	-1.43757
#inter	Bradi5g04130	GO:0055114;GO:0016491;GO:0008270	cinnamyl alcohol dehydrogenase 9	(14.107012;22.753525)	(3.653897;6.331935;4.131197)	-2.01269	(14.107012;22.753525)	(7.063421;8.236420)	-1.33156	(14.107012;22.753525)	(9.788220;4.580944;4.929479)	-1.56732
#inter	Bradi5g06370	NA	Pentatricopeptide repeat (PPR) superfamily protein	(4.198329;4.106425)	(2.793586;2.879737;2.441378)	-0.659447	(4.198329;4.106425)	(2.447813;2.715565)	-0.741565	(4.198329;4.106425)	(2.648772;2.451297;3.390187)	-0.590065
#inter	Bradi5g07160	GO:0055085;GO:0016020;GO:0015297;GO:0015238;GO:0006855	MATE efflux family protein	(7.659934;8.812239)	(6.433438;5.187223;4.738260)	-0.674137	(7.659934;8.812239)	(6.574231;4.978063)	-0.498862	(7.659934;8.812239)	(7.133392;4.494250;5.658166)	-0.402636
#inter	Bradi5g09030	GO:0009094;GO:0004664	arogenate dehydratase 6	(17.562939;29.815269)	(9.221513;15.333439;12.322486)	-0.99332	(17.562939;29.815269)	(13.261296;16.466293)	-0.736113	(17.562939;29.815269)	(15.899919;10.771619;17.699963)	-0.72253
#inter	Bradi5g10093	NA	NA	(47.204475;41.251663)	(23.906420;33.224804;14.656655)	-1.05282	(47.204475;41.251663)	(5.413953;25.859938)	-1.02157	(47.204475;41.251663)	(6.729303;17.864088;5.777183)	-1.2169
#inter	Bradi5g11370	NA	smr (Small MutS Related) domain-containing protein	(9.071938;8.177947)	(3.345165;4.765688;0.814044)	-1.56194	(9.071938;8.177947)	(10.829885;5.203275)	-1.40025	(9.071938;8.177947)	(8.958452;7.576095;1.580516)	-1.23793
#inter	Bradi5g11840	NA	NA	(15.700825;35.203167)	(6.588511;8.612914;7.201215)	-1.81878	(15.700825;35.203167)	(11.093363;7.865887)	-1.50083	(15.700825;35.203167)	(17.009323;10.134207;10.170174)	-1.08316
#inter	Bradi5g12640	GO:0005515	plant UBX domain containing protein 4	(46.058968;51.248158)	(38.208252;34.918941;36.050529)	-0.462529	(46.058968;51.248158)	(41.081394;39.683914)	-0.330782	(46.058968;51.248158)	(41.681686;40.946445;40.786282)	-0.281037
#inter	Bradi5g13390	GO:0005515	plant intracellular ras group-related LRR 9	(26.881260;23.668228)	(21.674536;16.440392;20.899260)	-0.403434	(26.881260;23.668228)	(21.145964;20.495975)	-0.339194	(26.881260;23.668228)	(21.943060;20.855831;17.871212)	-0.359578
#inter	Bradi5g13490	GO:0055114;GO:0016616;GO:0051287;GO:0000287	isocitrate dehydrogenase 1	(1.762177;1.417526)	(0.000000;2.486464;1.374516)	-0.536004	(1.762177;1.417526)	(2.078422;1.515107)	-0.580908	(1.762177;1.417526)	(2.411867;1.454022;2.136387)	-0.428657
#inter	Bradi5g13960	GO:0006468;GO:0004672	Leucine-rich repeat protein kinase family protein	(105.695259;122.164711)	(54.242496;73.101143;50.312611)	-0.98713	(105.695259;122.164711)	(58.985210;84.229782)	-0.727001	(105.695259;122.164711)	(80.948708;62.488422;63.734093)	-0.763809
#inter	Bradi5g14190	NA	reduced lateral root formation	(25.706272;28.826797)	(20.047789;17.204178;19.450153)	-0.572436	(25.706272;28.826797)	(18.400631;17.709898)	-0.656929	(25.706272;28.826797)	(22.463554;21.308432;21.104639)	-0.373736
#inter	Bradi5g14320	NA	S-adenosyl-L-methionine-dependent methyltransferases superfamily protein	(28.495375;99.915482)	(19.873674;22.421740;20.446005)	-1.6954	(28.495375;99.915482)	(44.498543;10.956300)	-1.11991	(28.495375;99.915482)	(38.113758;16.025850;13.629537)	-1.59998
#inter	Bradi5g15220	GO:0045454;GO:0015035;GO:0009055	Glutaredoxin family protein	(101.313103;41.283447)	(4.441236;9.550960;3.171709)	-1.48257	(101.313103;41.283447)	(16.389528;23.207811)	-0.676527	(101.313103;41.283447)	(57.976982;21.178988;8.867052)	-0.808814
#inter	Bradi5g15560	GO:0005524;GO:0005515	NB-ARC domain-containing disease resistance protein	(5.368629;26.038355)	(4.487306;3.799200;3.995814)	-1.99533	(5.368629;26.038355)	(4.496651;3.554902)	-2.04126	(5.368629;26.038355)	(9.539998;3.541558;3.197404)	-1.59402
#inter	Bradi5g16310	NA	GRAM domain-containing protein / ABA-responsive protein-related	(2.534670;6.793542)	(2.375674;2.377078;1.663302)	-1.17337	(2.534670;6.793542)	(1.656144;2.027408)	-1.41436	(2.534670;6.793542)	(2.829534;1.713872;2.188071)	-1.10556
#inter	Bradi5g16510	GO:0006629	fatty acid desaturase family protein	(30.482224;29.901436)	(17.295141;18.628090;13.451181)	-0.916321	(30.482224;29.901436)	(20.484371;18.751226)	-0.684761	(30.482224;29.901436)	(21.853800;17.563833;20.993156)	-0.622221
#inter	Bradi5g16570	GO:0005515	Calcium-dependent lipid-binding (CaLB domain) family protein	(25.897642;18.810123)	(3.962318;6.516469;2.196739)	-0.741876	(25.897642;18.810123)	(3.745857;4.797515)	-0.775265	(25.897642;18.810123)	(10.901031;5.954792;6.638325)	-0.663635
#inter	Bradi5g17057	GO:0043565;GO:0008270;GO:0006355;GO:0003700	GATA transcription factor 5	(17.164831;30.557180)	(12.091987;11.411437;9.739269)	-1.15352	(17.164831;30.557180)	(17.404276;16.846819)	-0.545901	(17.164831;30.557180)	(16.523140;15.959511;14.284556)	-0.658473
#inter	Bradi5g17210	GO:0055085	YELLOW STRIPE like 3	(29.412024;23.544512)	(24.289820;16.423046;18.238335)	-0.690801	(29.412024;23.544512)	(22.734619;19.744183)	-0.505495	(29.412024;23.544512)	(20.258707;8.869569;20.936840)	-0.643532
#inter	Bradi5g17230	GO:0055085	YELLOW STRIPE like 2	(17.731096;23.591494)	(9.888130;0.000000;9.285477)	-1.07775	(17.731096;23.591494)	(11.357521;15.438306)	-0.518755	(17.731096;23.591494)	(0.433703;0.000000;0.145491)	-0.771745
#inter	Bradi5g17500	GO:0016787	nudix hydrolase homolog 8	(50.596649;157.160767)	(18.426813;35.902840;24.892153)	-2.02746	(50.596649;157.160767)	(32.286430;51.561848)	-1.37337	(50.596649;157.160767)	(49.797321;38.401844;51.958622)	-1.20087
#inter	Bradi5g18137	GO:0005089	RHO guanyl-nucleotide exchange factor 3	(5.609439;0.237228)	(0.536963;0.222841;0.280564)	-3.09914	(5.609439;0.237228)	(0.367358;0.655301)	-2.54726	(5.609439;0.237228)	(0.402044;0.359495;0.292416)	-3.0811
#inter	Bradi5g18830	GO:0055085;GO:0016020;GO:0015297;GO:0015238;GO:0006855	MATE efflux family protein	(8.334766;54.321507)	(1.989242;3.760715;2.876002)	-3.50248	(8.334766;54.321507)	(7.734109;4.821999)	-2.40249	(8.334766;54.321507)	(20.421169;5.138872;5.602130)	-1.6579
#inter	Bradi5g19430	GO:0006468;GO:0004672	calmodulin-domain protein kinase 5	(167.380432;294.930328)	(79.587509;106.394310;77.250481)	-1.44483	(167.380432;294.930328)	(106.993980;86.205391)	-1.32863	(167.380432;294.930328)	(139.029678;108.373116;87.551796)	-1.09719
#inter	Bradi5g19680	NA	Malectin/receptor-like protein kinase family protein	(4.390481;39.031250)	(1.497666;2.900144;4.122348)	-2.9945	(4.390481;39.031250)	(4.239493;3.030695)	-2.66258	(4.390481;39.031250)	(9.769360;2.789125;4.595215)	-1.98689
#inter	Bradi5g20410	NA	scramblase-related	(22.063612;20.964384)	(16.002678;16.386402;15.306896)	-0.478132	(22.063612;20.964384)	(16.516287;16.877392)	-0.425477	(22.063612;20.964384)	(17.467854;17.430628;15.284897)	-0.401693
#inter	Bradi5g20557	GO:0055114;GO:0009916	alternative oxidase 1A	(5.520120;15.885057)	(1.647935;1.949647;2.319054)	-2.49368	(5.520120;15.885057)	(5.209619;1.698863)	-1.71547	(5.520120;15.885057)	(5.226043;1.627362;1.382773)	-2.02266
#inter	Bradi5g20770	GO:0016853;GO:0005975	Galactose mutarotase-like superfamily protein	(35.318665;34.386589)	(26.305861;27.250183;28.953846)	-0.384177	(35.318665;34.386589)	(20.627804;23.441393)	-0.720343	(35.318665;34.386589)	(26.867710;29.409834;23.916609)	-0.421044
#inter	Bradi5g20960	GO:0008168;GO:0006364;GO:0005737	methyltransferases	(1.733062;12.668782)	(1.654016;2.310848;2.590817)	-1.78016	(1.733062;12.668782)	(1.748568;1.659975)	-2.15698	(1.733062;12.668782)	(1.537618;1.178541;2.260782)	-2.16608
#inter	Bradi5g21250	GO:0006355;GO:0003700	ethylene responsive element binding factor 4	(231.080505;211.831848)	(11.208626;48.648197;19.170191)	-3.11115	(231.080505;211.831848)	(32.651798;98.309692)	-1.80288	(231.080505;211.831848)	(94.824883;44.577312;36.581142)	-1.9622
#inter	Bradi5g21800	GO:0005515;GO:0003676	Argonaute family protein	(7.330758;13.244828)	(2.126482;2.181727;3.088785)	-2.10954	(7.330758;13.244828)	(4.087391;2.915435)	-1.62728	(7.330758;13.244828)	(5.863000;2.741134;3.035879)	-1.4567
#inter	Bradi5g21850	NA	Tetratricopeptide repeat (TPR)-like superfamily protein	(4.276093;6.172944)	(1.897290;1.948546;3.868377)	-1.07714	(4.276093;6.172944)	(2.963484;1.997863)	-1.16875	(4.276093;6.172944)	(3.759851;2.497420;2.098327)	-0.956395
#inter	Bradi5g22007	GO:0006468;GO:0004672	Protein kinase superfamily protein	(21.041420;48.304062)	(13.275156;15.972292;13.251394)	-1.33932	(21.041420;48.304062)	(18.496954;12.231892)	-1.24999	(21.041420;48.304062)	(25.942099;17.903276;14.573996)	-0.880971
#inter	Bradi5g23027	GO:0048544;GO:0006468;GO:0004672	S-locus lectin protein kinase family protein	(3.804342;12.572896)	(2.709805;1.403530;2.358859)	-1.49738	(3.804342;12.572896)	(3.451489;1.524002)	-1.66831	(3.804342;12.572896)	(6.136325;2.121798;2.130704)	-1.31983
#inter	Bradi5g23060	GO:0048544	receptor kinase 3	(0.000000;0.387875)	(1.289263;0.000000;0.000000)	-0.904717	(0.000000;0.387875)	(0.000000;0.000000)	-0.898116	(0.000000;0.387875)	(0.540276;1.599838;0.000000)	-0.65239
#inter	Bradi5g24120	GO:0008270;GO:0005515	RING/U-box superfamily protein	(0.000000;0.000000)	(0.000000;0.000000;0.000000)	-0.247788	(0.000000;0.000000)	(0.000000;0.000000)	-0.309529	(0.000000;0.000000)	(2.895638;9.372496;0.000000)	-0.259071
#inter	Bradi5g24410	NA	jasmonate-zim-domain protein 12	(0.620005;2.037421)	(2.394808;1.232056;1.646352)	-1.70814	(0.620005;2.037421)	(1.630057;0.479659)	-1.57629	(0.620005;2.037421)	(1.900037;0.330212;1.600878)	-1.58196
#inter	Bradi5g25440	NA	Heavy metal transport/detoxification superfamily protein	(15.280581;18.630627)	(4.243827;16.508631;8.887286)	-1.65922	(15.280581;18.630627)	(9.017038;6.734631)	-1.72043	(15.280581;18.630627)	(13.205492;8.836056;5.875329)	-1.53459
#inter	Bradi5g25460	GO:0005515	ubiquitin-conjugating enzyme 28	(504.412781;505.781372)	(244.177444;353.203339;259.205902)	-0.864576	(504.412781;505.781372)	(318.670441;402.772125)	-0.54298	(504.412781;505.781372)	(351.680176;325.381653;314.043945)	-0.651243
#inter	Bradi5g25480	GO:0055114;GO:0016702	Protein of unknown function (DUF1637)	(24.431860;18.611927)	(10.608612;15.246433;8.008409)	-0.967985	(24.431860;18.611927)	(12.178480;11.907762)	-0.896652	(24.431860;18.611927)	(11.156768;15.648362;10.805340)	-0.814538
#inter	Bradi5g25512	GO:0006887;GO:0000145	exocyst subunit exo70 family protein H6	(5.560995;8.068011)	(1.533252;4.071596;3.669799)	-1.19002	(5.560995;8.068011)	(4.709351;4.035848)	-0.708633	(5.560995;8.068011)	(4.187976;4.060863;3.954170)	-0.786446
#inter	Bradi5g25540	GO:0055114;GO:0009916	Alternative oxidase family protein	(11.540607;18.098324)	(9.717984;9.479199;7.964342)	-0.757578	(11.540607;18.098324)	(12.537659;9.026281)	-0.529987	(11.540607;18.098324)	(13.410961;9.686106;9.596033)	-0.488485
#inter	Bradi5g25610	NA	S-methyl-5-thioribose kinase	(31.525669;34.365734)	(20.506607;21.794989;21.926907)	-0.664699	(31.525669;34.365734)	(23.790085;22.584969)	-0.569285	(31.525669;34.365734)	(27.888193;25.717484;22.976538)	-0.408283
#inter	Bradi5g25637	GO:0008234;GO:0006508	Granulin repeat cysteine protease family protein	(6.169674;5.162767)	(3.210804;3.770682;2.146879)	-0.933761	(6.169674;5.162767)	(3.031143;3.346152)	-0.885898	(6.169674;5.162767)	(3.628009;3.163396;2.921232)	-0.842069
#inter	Bradi5g25900	NA	Protein of unknown function (DUF793)	(15.743594;19.169313)	(2.442457;7.212912;4.855871)	-1.89416	(15.743594;19.169313)	(6.143096;8.575673)	-1.30305	(15.743594;19.169313)	(7.967700;6.441452;5.387203)	-1.44635
#inter	Bradi5g26060	GO:0045454;GO:0015035;GO:0006662	thioredoxin X	(38.082233;43.856754)	(22.851601;29.522362;19.757883)	-0.811533	(38.082233;43.856754)	(25.449703;22.137590)	-0.848619	(38.082233;43.856754)	(29.840378;19.711952;27.476376)	-0.714647
#inter	Bradi5g26340	NA	RING/U-box superfamily protein	(6.588452;5.263970)	(3.705400;2.885840;3.037846)	-0.674681	(6.588452;5.263970)	(3.054517;5.074497)	-0.497384	(6.588452;5.263970)	(4.125354;4.726194;4.433740)	-0.444298
#inter	Bradi5g26567	NA	NA	(17.498066;35.256172)	(12.633077;16.845308;15.180566)	-0.874005	(17.498066;35.256172)	(20.323856;18.666491)	-0.505342	(17.498066;35.256172)	(19.107590;16.070934;16.316799)	-0.665699
#inter	Bradi5g26610	NA	Late embryogenesis abundant (LEA) hydroxyproline-rich glycoprotein family	(179.091370;429.004913)	(34.155067;69.561180;60.542732)	-2.523	(179.091370;429.004913)	(116.139854;84.771454)	-1.67183	(179.091370;429.004913)	(247.054276;152.421509;52.160919)	-1.07107
#inter	Bradi5g27467	GO:0006355;GO:0003677	NAC domain containing protein 76	(0.396430;0.425462)	(0.000000;0.116416;0.000000)	-1.39166	(0.396430;0.425462)	(0.161512;0.102258)	-0.824723	(0.396430;0.425462)	(0.084918;0.000000;0.000000)	-2.05922
#Uniq1	Bradi3g20970	NA	proline-rich protein 2	(8.652820;9.026069)	(5.564178;6.398055;7.953375)	-0.458766
#Uniq1	Bradi1g75840	NA	NA	(2.137511;1.930006)	(1.144707;1.370468;1.370609)	-0.694448
#Uniq1	Bradi1g17940	GO:0004857;GO:0042545;GO:0030599;GO:0005618	Plant invertase/pectin methylesterase inhibitor superfamily	(0.657908;0.375338)	(0.214056;0.250886;0.135492)	-1.38423
#Uniq1	Bradi4g00660	NA	ubiquitin-conjugating enzyme 18	(27.693186;32.572117)	(18.607449;25.206747;21.433964)	-0.513422
#Uniq1	Bradi5g23135	NA	NA	(11.292395;20.250376)	(7.353170;9.200959;7.536632)	-1.01979
#Uniq1	Bradi1g69057	GO:0006468;GO:0005524;GO:0004672	Protein kinase superfamily protein	(1.393129;0.988245)	(0.540864;0.861474;0.246428)	-1.15255
#Uniq1	Bradi1g03367	GO:0006468;GO:0005524;GO:0004672	calmodulin-binding receptor-like cytoplasmic kinase 1	(1.713376;7.844616)	(0.000000;3.919639;0.908761)	-0.55976
#Uniq1	Bradi4g29282	NA	NA	(17.867666;15.049970)	(10.930833;11.242871;9.064879)	-0.70082
#Uniq1	Bradi2g23480	GO:0016020	Integral membrane Yip1 family protein	(35.589920;0.000000)	(0.000000;23.571096;0.000000)	-0.685931
#Uniq1	Bradi5g09020	GO:0009094;GO:0004664	arogenate dehydratase 6	(0.534663;1.772446)	(0.287887;0.111264;0.330993)	-2.35901
#Uniq1	Bradi5g16160	GO:0055085	YELLOW STRIPE like 7	(4.838961;9.884879)	(4.253780;6.583055;3.161270)	-0.517649
#Uniq1	Bradi4g31900	NA	NA	(47.923023;52.238182)	(38.397789;48.962734;31.881723)	-0.377664
#Uniq1	Bradi3g08660	GO:0005515;GO:0006468;GO:0004672	Protein kinase family protein with leucine-rich repeat domain	(26.654432;19.167952)	(14.030978;16.885117;14.986008)	-0.620909
#Uniq1	Bradi5g21370	NA	VACUOLAR SORTING RECEPTOR 6	(0.000000;0.000000)	(0.000000;0.000000;0.000000)	-2.14168
#Uniq1	Bradi2g23520	GO:0046983	basic helix-loop-helix (bHLH) DNA-binding superfamily protein	(37.932133;43.962486)	(30.055134;24.784975;26.420748)	-0.640171
#Uniq1	Bradi3g47490	NA	NA	(38.810696;56.871891)	(18.669809;24.772238;23.063412)	-0.856306
#Uniq1	Bradi1g74870	GO:0008152;GO:0003824	AMP-dependent synthetase and ligase family protein	(27.542372;27.475567)	(18.801083;22.915472;18.192972)	-0.503212
#Uniq1	Bradi4g20140	NA	Agenet domain-containing protein	(0.000000;0.000000)	(0.000000;0.000000;0.000000)	-6.84305
#Uniq1	Bradi2g24340	GO:0016020;GO:0006810;GO:0005215	Major facilitator superfamily protein	(1.318426;2.086235)	(1.236396;1.080261;0.438209)	-0.847963
#Uniq1	Bradi5g19810	GO:0016779;GO:0043631;GO:0003723;GO:0004652;GO:0005634	poly(A) polymerase 2	(0.000000;0.000000)	(0.000000;0.000000;0.000000)	-7.01607
#Uniq1	Bradi1g14750	NA	salt tolerance zinc finger	(5.506121;5.504462)	(1.091214;2.953625;3.939428)	-1.09474
#Uniq1	Bradi1g67930	GO:0016787;GO:0008152	alpha/beta-Hydrolases superfamily protein	(1.808792;2.920472)	(0.981205;0.844165;0.808129)	-1.48123
#Uniq1	Bradi1g72453	NA	NA	(1.675034;2.300186)	(0.000000;0.291392;0.000000)	-4.18245
#Uniq1	Bradi2g22200	GO:0005515	ubiquitin-conjugating enzyme 11	(10.575512;9.630530)	(5.474533;5.539339;4.653542)	-0.718263
#Uniq1	Bradi2g26620	NA	NA	(1.082774;1.084400)	(0.403628;0.598867;0.418596)	-1.23145
#Uniq1	Bradi5g26620	GO:0006508;GO:0004190	Eukaryotic aspartyl protease family protein	(3.101035;2.327984)	(1.475898;2.224189;1.236811)	-0.755128
#Uniq1	Bradi1g14900	GO:0055114;GO:0020037;GO:0016705;GO:0005506	cytochrome P450 family 81 subfamily D polypeptide 5	(5.674506;5.352801)	(3.385632;4.270344;2.743299)	-0.709663
#Uniq1	Bradi1g09750	GO:0016020;GO:0007155;GO:0006508;GO:0004222	metalloendopeptidases;zinc ion binding	(35.574883;31.537352)	(30.243050;25.720205;30.916698)	-0.254155
#Uniq1	Bradi2g21980	NA	NA	(8.683590;19.520367)	(4.545887;5.699872;12.394512)	-0.782762
#Uniq1	Bradi3g01110	GO:0055114;GO:0020037;GO:0016705;GO:0005506	hydroperoxide lyase 1	(16.247311;16.184237)	(9.761669;12.226165;8.387030)	-0.721122
#Uniq1	Bradi3g27660	GO:0043565	Translin family protein	(6.189658;9.030463)	(4.986691;4.272474;4.413508)	-0.785917
#Uniq1	Bradi2g04490	GO:0055114;GO:0020037;GO:0006979;GO:0004601	Peroxidase superfamily protein	(0.000000;0.000000)	(0.000000;0.000000;0.000000)	-1.12348
#Uniq1	Bradi2g54010	NA	Plant protein of unknown function (DUF828)	(8.560929;13.022083)	(6.269124;7.825407;5.134270)	-0.79638
#Uniq1	Bradi5g02190	NA	Major facilitator superfamily protein	(2.191340;3.301678)	(1.476935;1.057586;1.248204)	-1.17383
#Uniq1	Bradi2g17010	NA	MAC/Perforin domain-containing protein	(4.596747;6.145058)	(1.649426;1.261117;0.125993)	-2.45278
#Uniq1	Bradi2g36430	GO:0016021;GO:0004190	SIGNAL PEPTIDE PEPTIDASE-LIKE 3	(0.000000;1.100868)	(0.090571;0.000000;0.000000)	-0.462407
#Uniq1	Bradi2g44550	NA	alpha/beta-Hydrolases superfamily protein	(36.857307;23.825058)	(8.667023;19.586700;12.579946)	-1.19299
#Uniq1	Bradi5g09076	NA	NA	(0.000000;0.000000)	(0.000000;0.000000;0.000000)	-0.717181
#Uniq1	Bradi3g60920	GO:0050662;GO:0003824	NAD(P)-binding Rossmann-fold superfamily protein	(36.436981;32.691990)	(18.973362;27.674026;20.525269)	-0.666766
#Uniq1	Bradi3g06472	NA	myb domain protein 70	(2.111431;3.862082)	(1.014615;1.693802;1.663838)	-1.08178
#Uniq1	Bradi3g35340	GO:0006378;GO:0005849;GO:0003729	homolog of CFIM-25	(6.443913;4.747432)	(2.604366;2.761612;4.459539)	-0.817177
#Uniq1	Bradi4g28229	NA	NA	(3.238060;2.842410)	(1.940506;1.542572;1.419402)	-0.937634
#Uniq1	Bradi5g08150	NA	NA	(0.523762;0.504639)	(0.110523;0.279652;0.271101)	-1.23467
#Uniq1	Bradi4g34240	NA	NA	(30.897684;38.702900)	(18.900705;21.068008;26.187357)	-0.70315
#Uniq1	Bradi3g31120	NA	nucleotide repair protein putative	(8.637760;8.985763)	(7.445299;6.541016;6.204241)	-0.430753
#Uniq1	Bradi1g52220	NA	BCL-2-associated athanogene 7	(14.008717;11.320319)	(6.235234;10.714325;7.269699)	-0.688585
#Uniq1	Bradi5g04640	GO:0005975;GO:0004553	Glycosyl hydrolase family 10 protein	(0.000000;0.000000)	(0.000000;0.000000;0.000000)	-1.03005
#Uniq1	Bradi1g03537	GO:0006468;GO:0005524;GO:0004672;GO:0030246	Concanavalin A-like lectin protein kinase family protein	(0.450730;0.662466)	(0.000000;0.043895;0.019558)	-4.64891
#Uniq1	Bradi3g14980	GO:0005737;GO:0000045	Ubiquitin-like superfamily protein	(39.877926;57.569061)	(20.172157;35.503326;21.337793)	-0.50872
#Uniq1	Bradi3g17741	NA	NA	(14.917161;55.553497)	(15.846421;16.977489;22.007166)	-1.00106
#Uniq1	Bradi5g26730	GO:0005515	C2 calcium/lipid-binding plant phosphoribosyltransferase family protein	(16.951365;14.406394)	(12.938999;12.085959;12.867925)	-0.352391
#Uniq1	Bradi1g34370	NA	NB-ARC domain-containing disease resistance protein	(0.001370;0.000000)	(0.000000;0.000000;0.000000)	-1.46016
#Uniq1	Bradi5g03410	GO:0005515	Leucine-rich repeat protein kinase family protein	(0.000000;0.000000)	(0.000000;0.000000;0.000000)	-1.28977
#Uniq1	Bradi2g06670	GO:0055114;GO:0016491	Arabidopsis thaliana gibberellin 2-oxidase 1	(0.360645;0.418285)	(0.000000;0.126158;0.000000)	-3.30779
#Uniq1	Bradi4g37350	GO:0070569;GO:0008152	UDP-glucose pyrophosphorylase 2	(279.424866;273.983704)	(227.952759;232.340546;215.703690)	-0.33814
#Uniq1	Bradi2g56430	NA	NA	(41.182476;39.838116)	(33.697151;34.028889;19.489262)	-0.519675
#Uniq1	Bradi1g12190	GO:0016020;GO:0006810;GO:0005215	Major facilitator superfamily protein	(51.340290;44.327431)	(31.740526;37.101921;30.694998)	-0.567823
#Uniq1	Bradi4g31820	GO:0055114;GO:0016491	ethylene-forming enzyme	(61.950420;65.095535)	(27.430153;43.205341;33.420082)	-0.914795
#Uniq1	Bradi1g24400	GO:0003824;GO:0006470;GO:0004722	Protein phosphatase 2C family protein	(0.000000;0.000000)	(0.000000;0.000000;0.000000)	-0.449183
#Uniq1	Bradi1g34700	GO:0016773;GO:0016020;GO:0005524	MAP kinase 9	(76.545860;157.633530)	(82.977768;74.473465;93.988541)	-0.531774
#Uniq1	Bradi1g06425	NA	NA	(44.102272;42.876957)	(22.566120;31.359436;24.926781)	-0.765838
#Uniq1	Bradi2g52380	GO:0006355;GO:0003700	ERF domain protein 12	(2.254785;1.886354)	(0.417491;0.910391;0.125678)	-2.13319
#Uniq1	Bradi1g18450	GO:0006468;GO:0004672	Protein kinase superfamily protein	(10.991330;17.906853)	(2.271958;5.419504;5.361712)	-0.462256
#Uniq1	Bradi4g20552	NA	NA	(17.206469;21.708296)	(11.621753;11.845648;11.169971)	-0.796879
#Uniq1	Bradi4g31130	GO:0055114;GO:0016491;GO:0050664;GO:0004601	Riboflavin synthase-like superfamily protein	(6.746176;6.320935)	(4.803723;3.948270;5.606745)	-0.492138
#Uniq1	Bradi3g11421	NA	NA	(1.519397;1.053610)	(0.839317;0.747841;0.561202)	-0.877298
#Uniq1	Bradi1g33590	GO:0055114;GO:0016491;GO:0006633;GO:0005506	sterol-4alpha-methyl oxidase 1-1	(3.101751;2.415514)	(0.569075;0.762113;1.487393)	-1.6247
#Uniq1	Bradi3g15420	GO:0008168;GO:0008152	mRNA capping enzyme family protein	(25.481106;14.414012)	(7.871696;15.197796;7.518907)	-1.00278
#Uniq1	Bradi3g44700	NA	heat shock transcription factor A3	(0.000000;0.000000)	(0.000000;0.000000;0.000000)	-1.19078
#Uniq1	Bradi1g21870	NA	lipid transfer protein	(31.714226;37.610088)	(30.895948;25.342436;25.882679)	-0.384362
#Uniq1	Bradi4g42980	GO:0005515	Ubiquitin-like superfamily protein	(22.157837;35.661640)	(20.940599;20.943605;20.400185)	-0.523489
#Uniq1	Bradi1g38190	GO:0005525	RAB GTPase homolog A1D	(24.260672;21.121696)	(12.726481;13.126513;10.478393)	-0.946521
#Uniq1	Bradi1g50120	NA	NA	(2.115118;3.626948)	(0.474434;0.606460;1.582629)	-1.74356
#Uniq1	Bradi2g55310	GO:0006952	Hs1pro-1 protein	(33.358376;90.790123)	(4.923537;14.430426;16.052046)	-2.44576
#Uniq1	Bradi1g24720	GO:0008270;GO:0003677	HSI2-like 1	(4.032173;5.501451)	(4.849315;5.596021;8.222754)	-0.411612
#Uniq1	Bradi2g00580	GO:0016021	endoplasmatic reticulum retrieval protein 1B	(520.960571;332.473450)	(176.563492;308.278656;156.387726)	-1.03414
#Uniq1	Bradi3g36240	GO:0005544;GO:0005509	annexin 5	(5.840786;2.568169)	(0.583239;1.362902;2.744457)	-1.46167
#Uniq1	Bradi5g14530	GO:0016491;GO:0008152	NAD(P)-binding Rossmann-fold superfamily protein	(9.176681;8.698786)	(6.390292;6.126667;6.326541)	-0.550768
#Uniq1	Bradi2g04310	NA	Raffinose synthase family protein	(7.339794;12.502731)	(6.520987;5.009828;6.580101)	-0.764423
#Uniq1	Bradi1g65971	NA	NA	(0.948981;0.303751)	(0.176115;0.000000;0.261353)	-2.12362
#Uniq1	Bradi1g46880	GO:0006468;GO:0005524;GO:0004672	mitogen-activated protein kinase kinase 4	(1.553631;1.889975)	(0.804750;0.984917;1.222994)	-0.823083
#Uniq1	Bradi5g22275	NA	NA	(4.818411;3.636743)	(2.823626;0.843125;1.831709)	-1.26161
#Uniq1	Bradi3g37890	NA	NA	(0.000000;0.000000)	(0.000000;0.000000;0.000000)	-2.78585
#Uniq1	Bradi3g22887	GO:0006468;GO:0005524;GO:0004672	Protein kinase superfamily protein	(1.532965;1.595077)	(1.023106;1.133641;0.832739)	-0.691623
#Uniq1	Bradi4g07090	NA	GRF1-interacting factor 3	(7.453009;7.873656)	(4.535368;6.263461;5.543873)	-0.534463
#Uniq1	Bradi3g41930	GO:0046983	Basic helix-loop-helix (bHLH) DNA-binding family protein	(0.275851;0.900279)	(0.000000;0.000000;0.000000)	-6.90239
#Uniq1	Bradi2g20800	GO:0016758;GO:0008152	UDP-glucosyl transferase 73B3	(2.603963;2.425588)	(0.715027;1.759648;0.993948)	-1.1688
#Uniq1	Bradi1g11090	NA	GRAS family transcription factor family protein	(24.804907;24.243753)	(20.153412;19.298250;19.428745)	-0.363326
#Uniq1	Bradi2g17440	NA	Protein of unknown function (DUF1639)	(0.831997;0.679893)	(0.000000;0.415208;0.000000)	-2.44776
#Uniq1	Bradi4g35770	NA	BON association protein 2	(1.063613;2.843845)	(0.000000;0.000000;0.000000)	-7.87225
#Uniq1	Bradi1g63720	GO:0008270;GO:0005515	RING/U-box superfamily protein	(1.122881;0.636016)	(0.947190;0.756614;1.230044)	-0.592214
#Uniq1	Bradi5g04817	GO:0043565;GO:0006355;GO:0003700	WRKY DNA-binding protein 11	(4.231687;8.578733)	(2.495586;3.311538;2.952220)	-1.18139
#Uniq1	Bradi1g65230	NA	NA	(0.000000;0.000000)	(0.000000;0.000000;0.000000)	-18.4951
#Uniq1	Bradi5g16680	NA	NA	(8.981576;4.185905)	(4.111473;2.905044;4.587890)	-0.807412
#Uniq1	Bradi2g59480	GO:0006355;GO:0005634;GO:0003677;GO:0009725	auxin response factor 2	(128.426178;132.773743)	(103.978271;118.996284;98.120316)	-0.329326
#Uniq1	Bradi5g15020	NA	TRICHOME BIREFRINGENCE-LIKE 11	(7.860818;6.567164)	(4.170742;5.159920;5.619919)	-0.576727
#Uniq1	Bradi5g20760	GO:0008270;GO:0005515	RING/U-box superfamily protein	(15.191719;11.351508)	(8.945250;8.728333;10.743652)	-0.526113
#Uniq1	Bradi3g01830	NA	NA	(0.094101;0.064777)	(0.000000;0.000000;0.000000)	-4.34448
#Uniq1	Bradi1g04080	NA	Protein kinase superfamily protein	(15.483902;8.744104)	(7.621292;10.175974;7.305267)	-0.567427
#Uniq1	Bradi2g04070	NA	Ca-2+ dependent nuclease	(4.092762;3.815113)	(2.203217;2.996730;1.627124)	-0.834608
#Uniq1	Bradi1g18050	GO:0016020;GO:0015979;GO:0009523	photosystem II subunit X	(419.601807;585.082520)	(288.590179;387.164093;298.903168)	-0.673731
#Uniq1	Bradi1g16580	GO:0006629;GO:0055114;GO:0016717	fatty acid desaturase 8	(13.593498;16.806238)	(9.030137;10.659184;9.710175)	-0.677743
#Uniq1	Bradi1g72910	GO:0016020;GO:0006810;GO:0005215	Major facilitator superfamily protein	(13.569218;10.877167)	(3.969887;8.548321;6.708181)	-0.629089
#Uniq1	Bradi2g49781	GO:0016788	GDSL-like Lipase/Acylhydrolase superfamily protein	(13.715191;12.497326)	(6.379400;9.709379;7.262982)	-0.792555
#Uniq1	Bradi4g04120	GO:0006412;GO:0005840;GO:0005622;GO:0003735	Ribosomal protein L2 family	(143.306488;148.258118)	(118.075081;130.800873;105.099724)	-0.346974
#Uniq1	Bradi2g20370	NA	NADH-ubiquinone oxidoreductase 24 kDa subunit putative	(116.676208;104.408897)	(82.981041;95.385368;89.249680)	-0.350323
#Uniq1	Bradi1g66430	GO:0003676	RNA-binding (RRM/RBD/RNP motifs) family protein	(71.912605;86.134003)	(70.720558;61.249332;62.871075)	-0.327096
#Uniq1	Bradi1g67020	GO:0042578;GO:0042132;GO:0005975	high cyclic electron flow 1	(38.216084;32.668686)	(24.038170;32.844818;22.272060)	-0.464904
#Uniq1	Bradi4g44770	NA	NA	(24.972498;21.084545)	(16.827282;18.854012;14.691857)	-0.494923
#Uniq1	Bradi4g19030	NA	Protein of unknown function (DUF579)	(3.151495;3.870871)	(1.839322;1.882601;2.494919)	-0.809863
#Uniq1	Bradi1g17830	GO:0071805;GO:0016020;GO:0015079	potassium transporter 2	(0.000000;0.000000)	(0.000000;0.000000;0.000000)	-0.540062
#Uniq1	Bradi1g01290	NA	DERLIN-2.2	(48.758949;43.941086)	(36.663002;37.114609;36.611233)	-0.374191
#Uniq1	Bradi3g39197	GO:0005515	SMAD/FHA domain-containing protein	(0.000000;6.996320)	(0.000000;6.691513;0.000000)	-0.823737
#Uniq1	Bradi3g45290	GO:0003677;GO:0000786	Histone superfamily protein	(16.003757;12.750983)	(6.665989;7.127995;6.190144)	-1.14524
#Uniq1	Bradi2g05080	NA	Leucine-rich repeat (LRR) family protein	(4.873775;2.979565)	(1.970842;2.552733;2.102459)	-0.867858
#Uniq1	Bradi1g36950	GO:0016790;GO:0006633	fatty acyl-ACP thioesterases B	(73.705208;87.637665)	(70.699028;64.752472;73.398857)	-0.256917
#Uniq1	Bradi2g31140	NA	plastid developmental protein DAG putative	(9.433399;11.744740)	(4.542933;7.835099;6.013261)	-0.830017
#Uniq1	Bradi2g56000	NA	actin 7	(103.870415;91.551445)	(0.048565;52.912529;0.063313)	-0.95303
#Uniq1	Bradi2g46880	NA	NA	(3.116584;2.438627)	(2.137349;1.534741;0.524600)	-1.02828
#Uniq1	Bradi2g46840	GO:0005515	Transducin/WD40 repeat-like superfamily protein	(183.305878;180.787369)	(139.685501;169.962189;140.505615)	-0.320468
#Uniq1	Bradi4g27360	GO:0016757	Glycosyltransferase family 61 protein	(15.127362;19.771818)	(11.371873;12.886166;16.289555)	-0.414308
#Uniq1	Bradi2g23720	GO:0005975;GO:0004553	Glycosyl hydrolase family protein	(33.006397;27.255707)	(19.372917;25.143778;19.494904)	-0.537289
#Uniq1	Bradi3g19550	NA	GINS complex protein	(15.473525;16.977243)	(10.090903;10.659800;9.730268)	-0.718396
#Uniq1	Bradi1g72060	NA	FH interacting protein 1	(6.753803;7.649002)	(6.139694;4.520535;4.314646)	-0.572769
#Uniq1	Bradi2g12770	NA	ralf-like 33	(3.890162;6.719125)	(2.616840;3.122887;3.147422)	-0.884847
#Uniq1	Bradi2g57590	NA	Rhodanese/Cell cycle control phosphatase superfamily protein	(73.078003;6.086842)	(17.052162;5.678432;14.943318)	-0.334789
#Uniq1	Bradi1g28205	NA	NA	(14.253051;9.779261)	(6.581090;8.133519;6.110079)	-0.762522
#Uniq1	Bradi1g06780	GO:0008168;GO:0006480	methyltransferases	(16.759621;15.122760)	(12.055354;11.791794;13.672617)	-0.392835
#Uniq1	Bradi3g22960	NA	nitroreductase family protein	(0.000000;0.899364)	(0.000000;0.000000;0.000000)	-0.830847
#Uniq1	Bradi3g48051	GO:0030247;GO:0006468;GO:0005524;GO:0004672	wall associated kinase 3	(0.095207;0.455535)	(0.000000;0.000000;0.000000)	-6.1093
#Uniq1	Bradi3g41480	GO:0008152;GO:0003824;GO:0006086;GO:0004739	Transketolase family protein	(42.026009;49.485176)	(39.172451;35.013153;35.578197)	-0.366407
#Uniq1	Bradi4g03987	NA	NA	(2.764279;2.355275)	(1.000418;1.372777;0.548819)	-1.4217
#Uniq1	Bradi2g44390	NA	Carbohydrate-binding X8 domain superfamily protein	(1.934831;1.068577)	(0.404945;0.597274;0.478183)	-1.64285
#Uniq1	Bradi1g13777	GO:0008152;GO:0003824	Transketolase family protein	(33.971603;34.123501)	(25.525503;28.286680;25.656399)	-0.404218
#Uniq1	Bradi3g04750	GO:0055114;GO:0020037;GO:0016705;GO:0005506	Cytochrome P450 superfamily protein	(1.809549;2.923026)	(1.021824;1.207498;0.635910)	-1.35242
#Uniq1	Bradi4g10560	GO:0006468;GO:0005524;GO:0004672	cysteine-rich RLK (RECEPTOR-like protein kinase) 6	(4.156401;20.598690)	(6.038725;2.951457;7.326011)	-1.24549
#Uniq1	Bradi3g14221	NA	Protein of unknown function (DUF3537)	(19.468992;14.350391)	(13.176361;3.170833;8.192162)	-0.727488
#Uniq1	Bradi1g32960	NA	NA	(20.601086;22.086506)	(14.884255;17.473089;17.703157)	-0.398066
#Uniq1	Bradi2g03467	GO:0006355;GO:0003677	NAC domain containing protein 25	(6.272119;7.868491)	(3.282726;4.753081;4.038343)	-0.85558
#Uniq1	Bradi5g12540	GO:0006468;GO:0005524;GO:0004672	receptor-like kinase 1	(4.776950;7.638889)	(4.095282;3.765397;4.428416)	-0.64644
#Uniq1	Bradi1g45090	GO:0016758;GO:0008152	don-glucosyltransferase 1	(13.864446;19.099024)	(7.778449;9.357974;12.677313)	-0.775401
#Uniq1	Bradi3g53430	NA	2-oxoglutarate (2OG) and Fe(II)-dependent oxygenase superfamily protein	(56.851303;47.804596)	(30.795593;45.520126;39.420883)	-0.479511
#Uniq1	Bradi3g48935	NA	NA	(15.481030;12.657494)	(5.572938;10.483362;6.136407)	-0.96423
#Uniq1	Bradi5g11920	GO:0003677;GO:0000786	Histone superfamily protein	(1435.104858;1259.006714)	(847.091370;1158.130737;727.817810)	-0.604558
#Uniq1	Bradi1g48810	NA	NA	(0.236535;0.634190)	(0.023221;0.703187;0.789836)	-0.682826
#Uniq1	Bradi3g05760	GO:0006950;GO:0005516	Calmodulin-binding protein	(58.994923;16.023811)	(0.000000;0.000000;0.000000)	-1.08663
#Uniq1	Bradi2g60660	NA	EF hand calcium-binding protein family	(3.394789;6.770503)	(1.601074;1.704161;2.133618)	-1.54034
#Uniq1	Bradi1g45880	GO:0055114;GO:0016491;GO:0010181	12-oxophytodienoate reductase 2	(0.987430;1.268240)	(0.125395;0.000000;0.478451)	-2.5606
#Uniq1	Bradi1g47519	NA	NA	(1.639177;2.736619)	(0.000000;0.000000;1.040607)	-2.76987
#Uniq1	Bradi3g18772	NA	NA	(2.503661;8.696521)	(1.229743;1.761793;0.523125)	-2.29631
#Uniq1	Bradi3g39750	NA	alanine:glyoxylate aminotransferase	(320.478210;345.176880)	(204.237579;274.187775;204.248947)	-0.590988
#Uniq1	Bradi3g35170	NA	Late embryogenesis abundant (LEA) hydroxyproline-rich glycoprotein family	(3.800422;6.721798)	(1.069435;1.507259;2.285782)	-1.74588
#Uniq1	Bradi2g34670	NA	Homeodomain-like superfamily protein	(0.024387;0.554630)	(0.000000;0.012139;0.000000)	-5.79328
#Uniq1	Bradi4g08010	NA	Protein kinase superfamily protein	(1.400329;5.746443)	(1.051519;0.729397;1.060043)	-1.96906
#Uniq1	Bradi2g45920	NA	lipid phosphate phosphatase 2	(0.000000;0.000000)	(0.000000;0.000000;0.000000)	-1.52033
#Uniq1	Bradi3g60180	GO:0006412;GO:0005840;GO:0005622;GO:0003735	Ribosomal protein L35Ae family protein	(32.976944;26.142595)	(17.998526;25.601324;19.932247)	-0.664399
#Uniq1	Bradi3g50560	GO:0016020;GO:0015171;GO:0003333	cationic amino acid transporter 9	(66.439125;63.701572)	(49.245964;56.691044;47.303284)	-0.390474
#Uniq1	Bradi3g54700	GO:0016787;GO:0030145;GO:0003723	decapping 2	(0.039093;0.215098)	(0.231465;0.022531;0.371130)	-0.473406
#Uniq1	Bradi3g13270	GO:0005634	mago nashi family protein	(12.209890;16.797831)	(8.072222;10.301141;9.506929)	-0.688603
#Uniq1	Bradi3g18590	GO:0048046;GO:0016762;GO:0006073;GO:0005618;GO:0005975;GO:0004553	xyloglucan endotransglucosylase/hydrolase 25	(186.865295;205.934250)	(124.407921;166.295532;126.913239)	-0.539333
#Uniq1	Bradi4g42132	NA	decapping 1	(30.372932;34.642151)	(13.842096;13.075236;17.104387)	-1.19183
#Uniq1	Bradi3g59590	NA	RNA-processing Lsm domain	(13.969535;12.667500)	(8.320741;11.266594;8.340074)	-0.554685
#Uniq1	Bradi3g54940	GO:0005515	Octicosapeptide/Phox/Bem1p family protein	(2.782762;3.046727)	(1.930619;2.387197;1.746198)	-0.568833
#Uniq1	Bradi1g59280	GO:0006412;GO:0005840;GO:0003735;GO:0015934	Ribosomal protein L13 family protein	(72.269173;74.457298)	(58.332542;65.657768;57.304840)	-0.321517
#Uniq1	Bradi3g48230	GO:0008061;GO:0016998;GO:0006032;GO:0004568	homolog of carrot EP3-3 chitinase	(0.787234;2.133513)	(0.116844;0.497157;0.277017)	-2.34568
#Uniq1	Bradi1g35890	NA	VQ motif-containing protein	(6.570040;4.390522)	(3.113852;3.311486;3.777335)	-0.730146
#Uniq1	Bradi5g05070	GO:0009052;GO:0004751	ribose-5-phosphate isomerase 2	(21.314413;19.743713)	(10.835406;15.287101;11.546124)	-0.749838
#Uniq1	Bradi1g71975	NA	NA	(7.783763;18.597996)	(4.978759;4.849606;8.598364)	-1.15349
#Uniq1	Bradi4g17200	NA	NA	(1.265809;0.262485)	(0.339159;0.000000;0.000000)	-2.82503
#Uniq1	Bradi1g44390	GO:0016567;GO:0004842	ARM repeat superfamily protein	(6.741271;21.430408)	(2.040745;3.449104;3.868865)	-2.2267
#Uniq1	Bradi5g12100	GO:0051536;GO:0003824;GO:0051539;GO:0016992;GO:0009107	lipoic acid synthase 1	(35.469090;34.427437)	(27.101616;29.551439;27.057510)	-0.366318
#Uniq1	Bradi1g14517	NA	NA	(7.794727;3.787145)	(2.468915;3.992781;3.775841)	-0.796934
#Uniq1	Bradi1g05620	NA	NA	(6.449948;4.422961)	(3.060389;3.912564;3.047797)	-0.738263
#Uniq1	Bradi3g17550	GO:0016491;GO:0055114;GO:0008152	Oxidoreductase family protein	(1.917466;0.000000)	(0.000000;1.680916;0.000000)	-0.347306
#Uniq1	Bradi2g38020	NA	F-box/RNI-like/FBD-like domains-containing protein	(1.398710;1.985325)	(0.000000;0.098465;0.000000)	-5.78416
#Uniq1	Bradi1g75877	GO:0007050;GO:0005634;GO:0004861	inhibitor/interactor with cyclin-dependent kinase	(2.543891;5.120412)	(2.752889;1.617548;1.350665)	-1.04728
#Uniq1	Bradi3g41430	NA	cobalt ion binding	(44.106873;41.393826)	(33.198994;38.908443;35.405800)	-0.295816
#Uniq1	Bradi4g43270	NA	NC domain-containing protein-related	(30.391571;24.791142)	(19.322386;22.034584;17.661922)	-0.526814
#Uniq1	Bradi3g08200	GO:0016021	tetraspanin2	(1.684037;0.875338)	(0.444557;0.090536;0.000000)	-2.84265
#Uniq1	Bradi4g06710	GO:0035556;GO:0016020	Cornichon family protein	(26.495289;0.000000)	(0.000000;8.309411;12.682818)	-0.509987
#Uniq1	Bradi5g21763	NA	NA	(0.339274;0.556106)	(0.000000;0.154440;0.073348)	-2.48886
#Uniq1	Bradi2g32520	GO:0016788	GDSL-like Lipase/Acylhydrolase superfamily protein	(7.305028;4.888634)	(4.586980;3.530124;4.821691)	-0.539292
#Uniq1	Bradi5g12520	GO:0007017;GO:0005875	Dynein light chain type 1 family protein	(3.330594;2.581132)	(1.190626;1.436599;0.000000)	-1.79184
#Uniq1	Bradi3g49280	NA	PHE ammonia lyase 1	(7.879076;13.388656)	(3.645868;5.036182;4.999850)	-1.26791
#Uniq1	Bradi1g46470	GO:0016872	Chalcone-flavanone isomerase family protein	(2.700348;19.280355)	(4.564140;3.246166;6.141184)	-1.29909
#Uniq1	Bradi1g73200	NA	NAD(P)-linked oxidoreductase superfamily protein	(7.410298;6.180697)	(4.678405;5.071945;4.366229)	-0.569829
#Uniq1	Bradi3g01960	GO:0006355;GO:0003677;GO:0008270;GO:0003676	cold shock domain protein 1	(5.608700;4.763288)	(4.341920;3.998940;4.069588)	-0.366296
#Uniq1	Bradi1g66860	NA	Protein of unknown function (DUF668)	(3.446343;4.414490)	(0.859387;2.377554;1.940216)	-1.23188
#Uniq1	Bradi3g58650	NA	Phosphate-responsive 1 family protein	(0.370975;0.583331)	(0.000000;0.043343;0.210138)	-2.74645
#Uniq1	Bradi4g01820	GO:0006355;GO:0003700	nuclear factor Y subunit A7	(0.045174;0.000000)	(0.000000;0.057000;0.125473)	-1.30173
#Uniq1	Bradi4g25497	NA	NA	(25.973272;26.061480)	(18.649292;21.354012;20.673077)	-0.405504
#Uniq1	Bradi2g06830	GO:0055085;GO:0016021	sodium/calcium exchanger family protein / calcium-binding EF hand family protein	(108.514877;111.436111)	(63.906212;87.757622;67.116035)	-0.634497
#Uniq1	Bradi1g77240	NA	Pentatricopeptide repeat (PPR) superfamily protein	(0.289172;0.158096)	(0.000000;0.000000;0.073347)	-3.17992
#Uniq1	Bradi4g44145	NA	NA	(2.908589;6.538687)	(1.591646;3.426938;1.355031)	-1.18423
#Uniq1	Bradi3g28920	NA	Nucleotide/sugar transporter family protein	(0.000000;0.020316)	(0.000000;0.000000;10.079327)	-0.6693
#Uniq1	Bradi3g51640	NA	NA	(5.199769;8.002147)	(2.858452;3.383031;3.943444)	-1.01155
#Uniq1	Bradi3g59970	GO:0006807;GO:0006542;GO:0004356	glutamine synthase clone F11	(100.292427;94.799637)	(73.078094;75.749008;63.760494)	-0.502153
#Uniq1	Bradi1g44630	GO:0016758;GO:0008152	UDP-glucosyl transferase 71C4	(3.584767;3.884263)	(2.349691;2.153075;1.919501)	-0.84553
#Uniq1	Bradi2g51880	NA	DNA repair metallo-beta-lactamase family protein	(0.590071;0.585717)	(0.183629;0.155126;0.405533)	-1.29061
#Uniq1	Bradi1g06200	GO:0055114;GO:0046872;GO:0016491	aldehyde oxidase 1	(0.000000;0.518075)	(8.319301;14.617939;8.804086)	-1.0455
#Uniq1	Bradi5g23066	NA	S-locus lectin protein kinase family protein	(19.872509;14.769145)	(11.502314;12.782743;15.297384)	-0.431816
#Uniq1	Bradi1g65197	GO:0005975;GO:0004553	O-Glycosyl hydrolases family 17 protein	(0.000000;0.000000)	(0.000000;0.000000;0.000000)	-1.02522
#Uniq1	Bradi2g31900	NA	EF hand calcium-binding protein family	(1.562687;0.000000)	(1.281059;0.654884;0.000000)	-1.19333
#Uniq1	Bradi3g56030	GO:0016021;GO:0004190	SIGNAL PEPTIDE PEPTIDASE-LIKE 2	(71.366760;64.444733)	(56.364235;54.055611;52.460262)	-0.363808
#Uniq1	Bradi2g23750	NA	Tetratricopeptide repeat (TPR)-like superfamily protein	(61.480476;51.907391)	(21.082197;40.199207;24.644047)	-1.02434
#Uniq1	Bradi3g54520	GO:0003677;GO:0000786	Histone superfamily protein	(39.693264;32.825565)	(22.300991;31.243206;21.150860)	-0.581654
#Uniq1	Bradi5g08260	GO:0055085	YELLOW STRIPE like 6	(0.005774;0.060136)	(0.000000;0.000000;0.000000)	-0.447966
#Uniq1	Bradi1g76901	NA	NA	(0.989445;1.175297)	(0.302930;0.146711;0.000000)	-2.87402
#Uniq1	Bradi1g49077	NA	RING/U-box superfamily protein	(54.030907;44.876003)	(31.367065;34.740040;28.196018)	-0.693545
#Uniq1	Bradi1g18170	NA	Rubber elongation factor protein (REF)	(8.719432;10.699604)	(7.992389;5.547686;8.135237)	-0.471444
#Uniq1	Bradi1g16075	GO:0006508;GO:0004176	zinc finger (C3HC4-type RING finger) family protein	(22.755789;29.673828)	(21.925842;21.699049;18.056929)	-0.395073
#Uniq1	Bradi4g25750	NA	lipid transfer protein 12	(491.918854;547.936768)	(227.750320;385.107605;208.353043)	-0.967872
#Uniq1	Bradi3g34524	GO:0009058;GO:0003824	phosphorylcholine cytidylyltransferase2	(13.159066;11.942848)	(7.722168;9.903028;9.053985)	-0.537424
#Uniq1	Bradi1g26765	NA	NA	(7.360494;12.297112)	(6.220562;6.131300;7.176187)	-0.642591
#Uniq1	Bradi2g47730	GO:0046983	basic helix-loop-helix (bHLH) DNA-binding superfamily protein	(1.356059;7.488121)	(0.806860;1.207050;1.188487)	-2.10763
#Uniq1	Bradi1g30930	NA	NA	(10.601085;7.966746)	(5.709746;7.740953;5.582083)	-0.587383
#Uniq1	Bradi5g17000	NA	Autophagy-related protein 13	(0.424305;0.038168)	(0.074310;0.050593;0.045200)	-0.506425
#Uniq1	Bradi1g06917	GO:0016757	galacturonosyltransferase-like 7	(17.051411;22.141109)	(15.508442;15.238278;16.915323)	-0.347813
#Uniq1	Bradi1g29500	NA	photosystem II stability/assembly factor chloroplast (HCF136)	(33.933014;39.535492)	(25.060396;35.091576;26.871977)	-0.38344
#Uniq1	Bradi3g15740	GO:0016747	HXXXD-type acyl-transferase family protein	(1.318939;1.335281)	(0.781576;0.429129;0.700394)	-1.09802
#Uniq1	Bradi1g58980	GO:0043531	LRR and NB-ARC domains-containing disease resistance protein	(2.528894;2.814195)	(2.155946;1.790801;1.209413)	-0.675137
#Uniq1	Bradi5g16170	GO:0055085	YELLOW STRIPE like 7	(207.721985;157.905640)	(103.836700;105.120010;85.976456)	-0.93419
#Uniq1	Bradi2g05770	NA	N-MYC downregulated-like 1	(0.000000;0.000000)	(0.000000;0.018192;0.000000)	-0.513736
#Uniq1	Bradi2g47290	GO:0008168;GO:0008152	S-adenosyl-L-methionine-dependent methyltransferases superfamily protein	(2.421694;11.268844)	(9.074559;68.133728;0.533255)	-0.366178
#Uniq1	Bradi2g03135	NA	NA	(2.847119;1.172727)	(0.613878;1.001597;0.797273)	-1.36244
#Uniq1	Bradi4g05056	NA	NA	(1.623459;0.896068)	(0.276544;0.469061;0.609900)	-1.50578
#Uniq1	Bradi3g21370	NA	NA	(10.498012;18.111086)	(13.930852;15.362966;14.780879)	-0.440512
#Uniq1	Bradi2g53260	GO:0006355;GO:0003677	NAC domain containing protein 102	(10.327424;9.550316)	(6.644212;6.393246;5.960107)	-0.691358
#Uniq1	Bradi1g36650	GO:0055114;GO:0016491;GO:0008270	Zinc-binding dehydrogenase family protein	(0.264476;0.505637)	(0.000000;0.000000;0.000000)	-6.66157
#Uniq1	Bradi4g13740	GO:0019773;GO:0006511;GO:0004175;GO:0051603;GO:0005839;GO:0004298	20S proteasome alpha subunit E1	(36.211594;29.841976)	(22.118931;24.689653;21.464346)	-0.576605
#Uniq1	Bradi3g50730	NA	expansin B4	(0.481398;0.141411)	(0.000000;0.000000;0.000000)	-5.8505
#Uniq1	Bradi5g17657	NA	carotenoid cleavage dioxygenase 7	(1.395284;0.564020)	(0.000000;0.393048;0.374155)	-1.96664
#Uniq1	Bradi1g62400	GO:0016161;GO:0000272	beta-amylase 3	(4.353035;4.630115)	(2.324468;3.540577;4.123972)	-0.475089
#Uniq1	Bradi3g33250	NA	Protein of unknown function DUF547	(0.404105;4.606989)	(0.000000;0.218992;3.475345)	-0.502769
#Uniq1	Bradi1g11280	GO:0051861;GO:0046836;GO:0017089;GO:0005737	Glycolipid transfer protein (GLTP) family protein	(7.572811;20.042969)	(5.527648;7.016980;5.972977)	-1.21015
#Uniq1	Bradi2g04440	GO:0016758;GO:0016021;GO:0005783	asparagine-linked glycosylation 3	(16.993954;18.204861)	(15.678695;14.933527;13.607147)	-0.298183
#Uniq1	Bradi5g13590	GO:0006464;GO:0004719	protein-l-isoaspartate methyltransferase 1	(10.681768;8.895187)	(6.594353;6.058589;6.775724)	-0.635883
#Uniq1	Bradi1g23030	NA	NA	(0.089350;3.128334)	(0.278277;0.404315;0.000000)	-2.91724
#Uniq1	Bradi2g58887	NA	Protein of unknown function (DUF707)	(10.700387;19.903135)	(3.356734;6.902650;5.864274)	-0.789559
#Uniq1	Bradi3g31890	GO:0043565;GO:0006355;GO:0003700	Basic-leucine zipper (bZIP) transcription factor family protein	(0.000000;1.081721)	(0.000000;0.000000;0.000000)	-7.06986
#Uniq1	Bradi1g76020	GO:0008168;GO:0006694;GO:0008152	sterol methyltransferase 2	(15.212040;18.224255)	(11.406459;15.117865;13.361073)	-0.373653
#Uniq1	Bradi2g31520	NA	NA	(3.630395;1.832997)	(1.510216;1.438706;1.729561)	-0.85412
#Uniq1	Bradi1g08390	GO:0006259;GO:0005694;GO:0005524;GO:0003824;GO:0003677;GO:0000737	Spo11/DNA topoisomerase VI subunit A protein	(8.233210;8.379342)	(7.068556;6.455783;5.337643)	-0.440739
#Uniq1	Bradi5g03110	GO:0043531	NB-ARC domain-containing disease resistance protein	(0.293569;0.218767)	(3.938275;0.092175;0.058463)	-1.18508
#Uniq1	Bradi1g36670	NA	Mitochondrial substrate carrier family protein	(0.000000;0.000000)	(0.000000;0.000000;0.000000)	-0.431121
#Uniq1	Bradi3g42280	GO:0008270;GO:0005515	NEP-interacting protein 2	(12.757119;25.078573)	(5.182316;7.810285;8.274222)	-1.46425
#Uniq1	Bradi2g27326	NA	NA	(9.828064;10.726058)	(4.841623;8.287160;8.383713)	-0.56614
#Uniq1	Bradi1g35940	GO:0009165;GO:0004749;GO:0000287	Phosphoribosyltransferase family protein	(5.461188;4.845444)	(3.421952;3.502258;2.867698)	-0.698525
#Uniq1	Bradi2g25820	GO:0055114;GO:0033743;GO:0030091;GO:0016671;GO:0006979	methionine sulfoxide reductase B 2	(20.073187;21.198452)	(16.562469;19.156984;14.576991)	-0.339973
#Uniq1	Bradi2g22320	GO:0005515;GO:0016567;GO:0004842	ARM repeat superfamily protein	(2.941090;4.595332)	(0.410102;0.984364;1.132955)	-2.20781
#Uniq1	Bradi2g55380	GO:2001070;GO:0003824	Carbohydrate-binding-like fold	(0.000000;0.000000)	(0.000000;0.000000;0.000000)	-0.657667
#Uniq1	Bradi1g58120	GO:0006468;GO:0004672	lectin protein kinase family protein	(1.449639;2.175180)	(0.696448;1.064391;0.357694)	-1.40115
#Uniq1	Bradi1g38325	NA	carboxyesterase 18	(0.986771;2.283636)	(0.829406;0.527530;0.641608)	-1.34537
#Uniq1	Bradi4g03296	NA	NA	(3.602677;0.000000)	(0.000000;0.000000;0.000000)	-0.893112
#Uniq1	Bradi3g56660	GO:0006508;GO:0004190	Eukaryotic aspartyl protease family protein	(95.490944;75.520210)	(55.373280;71.736023;56.864674)	-0.518859
#Uniq1	Bradi2g43950	GO:0055085;GO:0016021;GO:0008308;GO:0006873	SLAC1 homologue 3	(0.778025;0.857941)	(0.323108;0.311486;0.000000)	-1.97103
#Uniq1	Bradi3g48562	NA	NA	(0.000000;0.000000)	(0.000000;0.000000;0.000000)	-6.04871
#Uniq1	Bradi2g26277	NA	NA	(0.000000;0.000000)	(0.000000;0.000000;0.228021)	-1.16167
#Uniq1	Bradi1g52670	GO:0016773;GO:0005975	xylulose kinase-1	(8.850470;6.366160)	(3.906647;6.658672;5.489782)	-0.545639
#Uniq1	Bradi4g05690	GO:0008270;GO:0005515;GO:0016567	CHY-type/CTCHY-type/RING-type Zinc finger protein	(0.000000;0.000000)	(0.000000;0.000000;0.000000)	-1.21871
#Uniq1	Bradi1g11910	GO:0055085;GO:0016020;GO:0006810;GO:0005215	Xanthine/uracil permease family protein	(8.319335;4.834923)	(3.205731;4.958283;4.179887)	-0.711427
#Uniq1	Bradi4g13760	GO:0016758;GO:0008152	UDP-glucosyl transferase 88A1	(0.153607;0.000000)	(0.000000;0.000000;0.000000)	-4.57459
#Uniq1	Bradi4g19620	NA	NA	(0.000000;0.000000)	(0.000000;0.000000;0.000000)	-5.97667
#Uniq1	Bradi5g16450	GO:0006355;GO:0003700	Integrase-type DNA-binding superfamily protein	(1.595853;1.171690)	(0.274661;0.737010;0.489522)	-1.50962
#Uniq1	Bradi1g17220	NA	rhodanese-like domain-containing protein / PPIC-type PPIASE domain-containing protein	(8.066983;9.710356)	(7.553994;7.061020;5.435372)	-0.454489
#Uniq1	Bradi2g17886	NA	Trypsin family protein with PDZ domain	(43.035461;37.667240)	(35.822224;31.378887;29.166821)	-0.36966
#Uniq1	Bradi3g37300	GO:0008152;GO:0003824	4-coumarate:CoA ligase 2	(2.815482;5.859636)	(1.172024;2.612216;2.603004)	-1.07538
#Uniq1	Bradi5g21336	GO:0006508;GO:0005838	regulatory particle non-ATPase 12B	(3.729713;4.686677)	(2.618602;2.318335;2.529992)	-0.80921
#Uniq1	Bradi3g12600	NA	Cysteine proteinases superfamily protein	(11.754734;10.207059)	(7.200093;9.186429;7.622380)	-0.495484
#Uniq1	Bradi1g35290	NA	NA	(2.524487;8.083378)	(0.321862;1.842437;0.656657)	-2.53419
#Uniq1	Bradi2g34337	GO:0005515	Leucine-rich repeat transmembrane protein kinase	(0.000000;0.000000)	(0.000000;0.000000;0.000000)	-6.51614
#Uniq1	Bradi1g45338	GO:0006355;GO:0005739;GO:0003690	Mitochondrial transcription termination factor family protein	(12.032293;13.951718)	(9.670687;10.092864;9.264879)	-0.469354
#Uniq1	Bradi2g45550	NA	ubiquitin conjugating enzyme 9	(48.993137;50.796741)	(29.795614;0.000000;32.429073)	-0.969606
#Uniq1	Bradi4g09340	GO:0007034	SNF7 family protein	(17.609972;19.659473)	(9.340703;18.300547;10.166102)	-0.605954
#Uniq1	Bradi1g47035	GO:0009452;GO:0008168;GO:0001510	S-adenosyl-L-methionine-dependent methyltransferases superfamily protein	(0.000000;0.000000)	(0.000000;0.000000;0.000000)	-4.289
#Uniq1	Bradi2g52342	NA	NA	(14.684522;28.326979)	(8.219095;14.728888;10.768029)	-0.982014
#Uniq1	Bradi3g54650	GO:0005515	Galactose oxidase/kelch repeat superfamily protein	(0.685471;0.222839)	(0.166045;0.000000;0.096263)	-2.41456
#Uniq1	Bradi1g07170	GO:0055114;GO:0016491;GO:0016616;GO:0019752	peroxisomal NAD-malate dehydrogenase 1	(0.149108;0.379752)	(0.150303;0.145036;0.931653)	-0.535784
#Uniq1	Bradi4g07380	GO:0016020;GO:0009765	chlorophyll A/B binding protein 1	(69.863472;50.411491)	(38.022903;52.036259;39.280296)	-0.518281
#Uniq1	Bradi3g57267	GO:0006355;GO:0005634;GO:0005524;GO:0032502;GO:0006351	growth-regulating factor 5	(0.428984;1.269711)	(0.347064;0.500905;0.297843)	-1.17789
#Uniq1	Bradi3g06800	NA	NA	(0.907306;1.608568)	(0.000000;0.000000;0.259925)	-3.88304
#Uniq1	Bradi1g57750	GO:0006468;GO:0005524;GO:0004672;GO:0030246	receptor lectin kinase	(41.670959;29.294041)	(26.622965;26.579485;26.967192)	-0.44749
#Uniq1	Bradi2g43200	GO:0016020	Integral membrane Yip1 family protein	(39.290260;33.512440)	(21.173473;28.390913;20.606857)	-0.677269
#Uniq1	Bradi5g08907	NA	Protein of unknown function (DUF1624)	(10.681790;9.858427)	(5.986773;8.059663;6.921999)	-0.596536
#Uniq1	Bradi5g18340	NA	Transmembrane amino acid transporter family protein	(4.325595;5.200408)	(2.367299;2.453993;3.082971)	-0.898545
#Uniq1	Bradi1g33810	GO:0048046;GO:0016762;GO:0006073;GO:0005618;GO:0005975;GO:0004553	Xyloglucan endotransglucosylase/hydrolase family protein	(26.124887;44.376705)	(17.384933;24.505341;25.518320)	-0.697021
#Uniq1	Bradi2g48416	NA	NA	(28.975523;10.184491)	(0.856048;8.505431;1.722496)	-2.43339
#Uniq1	Bradi2g31990	GO:0006468;GO:0004672	proline extensin-like receptor kinase 1	(0.000000;0.000000)	(0.000000;0.000000;0.000000)	-0.823685
#Uniq1	Bradi3g34517	NA	membrane protein putative	(34.997768;40.356316)	(20.486515;31.080351;23.470051)	-0.633647
#Uniq1	Bradi3g07830	GO:0016021;GO:0006810;GO:0005524;GO:0005471	nucleotide transporter 1	(33.570404;34.435493)	(22.916096;30.875624;25.059605)	-0.413311
#Uniq1	Bradi4g08810	NA	prenylated RAB acceptor 1.H	(0.000000;0.000000)	(0.081462;0.000000;0.082269)	-0.73522
#Uniq1	Bradi3g01810	GO:0016780;GO:0016020;GO:0008654	aminoalcoholphosphotransferase 1	(42.162682;44.476063)	(26.423103;28.528811;28.509171)	-0.536701
#Uniq1	Bradi2g52060	GO:0016021	Sulfite exporter TauE/SafE family protein	(4.719147;9.280899)	(7.973792;6.445647;4.113647)	-0.84606
#Uniq1	Bradi4g31670	NA	NA	(26.882404;34.878613)	(7.015695;8.868017;8.966095)	-1.94292
#Uniq1	Bradi1g64430	NA	nuclear encoded CLP protease 5	(59.607845;66.519691)	(41.102196;51.051258;44.770241)	-0.509287
#Uniq1	Bradi4g00940	GO:0003676	cold circadian rhythm and RNA binding 1	(517.165222;508.487396)	(366.039581;447.595306;449.739349)	-0.326013
#Uniq1	Bradi4g03420	GO:0055085;GO:0016020;GO:0006810;GO:0005215	Xanthine/uracil permease family protein	(0.615428;0.122762)	(0.784815;0.490751;1.388817)	-0.410155
#Uniq1	Bradi1g23192	NA	NA	(152.013794;267.435486)	(103.370537;124.631676;115.680305)	-0.920175
#Uniq1	Bradi2g17213	NA	NA	(0.000000;0.000000)	(0.000000;0.000000;0.000000)	-5.34372
#Uniq1	Bradi1g24100	NA	time for coffee	(130.227539;101.654495)	(86.973793;94.463211;87.314865)	-0.411588
#Uniq1	Bradi2g02230	GO:0055085;GO:0016021	plastidic GLC translocator	(21.541149;61.379398)	(10.953317;29.553862;49.534306)	-0.540652
#Uniq1	Bradi1g23510	GO:0008299	geranylgeranyl pyrophosphate synthase 1	(14.301165;18.469845)	(11.444560;13.012409;13.562857)	-0.416101
#Uniq1	Bradi1g20670	NA	Bifunctional inhibitor/lipid-transfer protein/seed storage 2S albumin superfamily protein	(4.731932;5.764871)	(2.987617;3.008618;2.622700)	-0.913076
#Uniq1	Bradi1g69540	GO:0055114;GO:0020037;GO:0016705;GO:0005506	cytochrome P450 family 94 subfamily D polypeptide 2	(2.298491;3.335800)	(1.200547;2.322258;2.248077)	-0.598061
#Uniq1	Bradi1g68360	GO:0005515	armadillo repeat only 2	(2.729602;5.792933)	(1.083686;2.536774;0.729903)	-1.60229
#Uniq1	Bradi4g36496	NA	NA	(1.896759;2.913033)	(0.370335;0.821926;1.027524)	-1.7611
#Uniq1	Bradi1g25070	NA	NA	(7.137826;22.219734)	(5.329697;5.528521;8.626976)	-1.2325
#Uniq1	Bradi1g08900	GO:0016021;GO:0006810	emp24/gp25L/p24 family/GOLD family protein	(27.967613;22.990208)	(21.163092;21.083654;23.898983)	-0.249288
#Uniq1	Bradi5g16540	GO:0046872	RING membrane-anchor 1	(65.293640;52.767868)	(34.847034;45.349850;36.027008)	-0.647121
#Uniq1	Bradi3g52011	NA	Protein of unknown function (DUF581)	(0.581627;0.472689)	(0.000000;0.000000;0.000000)	-6.64145
#Uniq1	Bradi4g31270	GO:0006887;GO:0000145	exocyst subunit exo70 family protein D2	(7.261038;7.475473)	(6.095667;5.836718;6.754126)	-0.286146
#Uniq1	Bradi2g53661	NA	allergen-related	(0.489446;0.980864)	(0.000000;0.327553;0.168532)	-2.1609
#Uniq1	Bradi1g08357	GO:0008234;GO:0006508	senescence-associated gene 12	(140.168716;66.609955)	(76.657410;80.722359;60.052681)	-0.547042
#Uniq1	Bradi3g51182	NA	Arabidopsis protein of unknown function (DUF241)	(1.615251;3.141851)	(0.925676;0.184532;0.266945)	-2.45953
#Uniq1	Bradi4g34300	GO:0016021	Auxin-responsive family protein	(2.945629;2.299495)	(1.108430;1.266197;1.510166)	-1.06037
#Uniq1	Bradi3g55480	NA	Heavy metal transport/detoxification superfamily protein	(1.224400;2.649808)	(0.476864;0.888970;0.770148)	-1.49889
#Uniq1	Bradi2g08704	NA	NA	(6.182546;1.117108)	(0.000000;0.000000;0.000000)	-10.3477
#Uniq1	Bradi3g48870	NA	Mitochondrial ribosomal protein L27	(0.134425;30.588964)	(0.016780;25.807268;19.848562)	-0.771125
#Uniq1	Bradi1g45260	GO:0046983	basic helix-loop-helix (bHLH) DNA-binding family protein	(4.811182;7.835216)	(3.213128;3.287038;4.949174)	-0.782946
#Uniq1	Bradi2g13650	GO:0016021;GO:0005215	purine permease 4	(0.122738;0.365986)	(0.000000;0.000000;0.000000)	-5.79786
#Uniq1	Bradi2g39127	NA	NA	(0.000000;0.000000)	(0.000000;0.000000;0.000000)	-0.745602
#Uniq1	Bradi2g51240	NA	NA	(24.112885;25.674812)	(19.197184;19.019318;16.865337)	-0.480781
#Uniq1	Bradi2g18440	GO:0005975;GO:0004553	beta-galactosidase 17	(11.166684;9.421831)	(7.187651;9.002271;8.202663)	-0.380928
#Uniq1	Bradi1g61800	GO:0055114;GO:0033743;GO:0030091;GO:0016671;GO:0006979	methionine sulfoxide reductase B 2	(35.212673;45.700348)	(25.575373;33.027294;30.046980)	-0.4979
#Uniq1	Bradi1g51460	NA	NAD(P)-binding Rossmann-fold superfamily protein	(11.616700;7.438206)	(6.763439;6.842196;5.988079)	-0.580331
#Uniq1	Bradi3g02817	GO:0016788;GO:0006886;GO:0006505	alpha/beta-Hydrolases superfamily protein	(1.438178;0.039148)	(4.056261;0.236376;4.225420)	-1.01607
#Uniq1	Bradi5g16990	NA	Vacuolar iron transporter (VIT) family protein	(1.074986;1.452699)	(0.164829;0.238298;0.281230)	-2.54192
#Uniq1	Bradi4g04655	GO:0043531	HOPZ-ACTIVATED RESISTANCE 1	(0.000000;0.000000)	(0.000000;0.000000;0.000000)	-0.55343
#Uniq1	Bradi3g23190	NA	jasmonate-zim-domain protein 11	(0.167930;3.017271)	(0.032688;0.126649;0.496212)	-2.9577
#Uniq1	Bradi3g50130	NA	Autophagy-related protein 13	(7.076317;7.242232)	(5.523650;4.413567;5.720439)	-0.500353
#Uniq1	Bradi1g35210	NA	NA	(11.411107;10.987092)	(7.275755;7.191761;5.959143)	-0.758028
#Uniq1	Bradi5g12920	NA	Heavy metal transport/detoxification superfamily protein	(9.560467;0.000000)	(2.415926;0.000000;0.000000)	-0.92772
#Uniq1	Bradi2g12820	GO:0009228;GO:0004417	hydroxyethylthiazole kinase family protein	(10.698382;10.104664)	(5.395897;7.906364;4.997719)	-0.810853
#Uniq1	Bradi1g13500	NA	SPX (SYG1/Pho81/XPR1) domain-containing protein / zinc finger (C3HC4-type RING finger) protein-related	(9.052843;11.329939)	(6.599757;7.361882;7.023033)	-0.588719
#Uniq1	Bradi5g16817	GO:0006468;GO:0004672	Leucine-rich repeat protein kinase family protein	(34.624535;26.699791)	(25.429729;26.789112;23.702616)	-0.316118
#Uniq1	Bradi2g36490	NA	S-adenosyl-L-methionine-dependent methyltransferases superfamily protein	(0.244958;0.000000)	(0.318756;0.111606;0.302201)	-0.63512
#Uniq1	Bradi1g54840	NA	Tetratricopeptide repeat (TPR)-like superfamily protein	(6.845083;7.889505)	(4.061693;5.823436;5.254130)	-0.588244
#Uniq1	Bradi1g49570	GO:0006355;GO:0003700	dehydration response element B1A	(0.274756;2.658530)	(0.000000;0.000000;0.000000)	-8.34214
#Uniq1	Bradi1g65400	NA	sequence-specific DNA binding transcription factors	(2.779188;2.641383)	(1.120930;1.681845;1.327324)	-1.02198
#Uniq1	Bradi3g50166	GO:0008270;GO:0005622	salt tolerance homolog2	(0.160543;0.883959)	(0.000000;0.302169;0.000000)	-2.44649
#Uniq1	Bradi3g36540	NA	alpha/beta-Hydrolases superfamily protein	(5.204745;8.139565)	(2.196307;2.463540;3.408106)	-1.35452
#Uniq1	Bradi3g20810	GO:0055114;GO:0016491;GO:0008270	GroES-like zinc-binding dehydrogenase family protein	(12.349599;11.708906)	(7.334166;9.156407;5.358630)	-0.762813
#Uniq1	Bradi3g05410	NA	VQ motif-containing protein	(6.697116;7.827865)	(3.305477;4.729681;4.632522)	-0.827141
#Uniq1	Bradi4g09190	NA	GRAS family transcription factor	(2.624996;3.321506)	(1.603401;2.239832;2.259752)	-0.592871
#Uniq1	Bradi2g55050	GO:0055114;GO:0016491;GO:0005507	laccase 7	(1.423969;0.950000)	(0.168476;1.596432;0.954500)	-0.93949
#Uniq1	Bradi3g40710	GO:0055114;GO:0020037;GO:0016705;GO:0005506	cytochrome P450 family 709 subfamily B polypeptide 2	(0.000000;0.000000)	(0.000000;0.000000;0.000000)	-3.34609
#Uniq1	Bradi1g12990	NA	Bifunctional inhibitor/lipid-transfer protein/seed storage 2S albumin superfamily protein	(6.076324;5.998359)	(4.797860;4.073802;4.584805)	-0.475801
#Uniq1	Bradi2g27060	GO:0017119;GO:0006891	Golgi transport complex protein-related	(30.141506;27.237610)	(24.592133;24.133774;23.704737)	-0.289734
#Uniq1	Bradi3g26890	GO:0046872;GO:0000166	ATPase E1-E2 type family protein / haloacid dehalogenase-like hydrolase family protein	(0.713177;1.852004)	(0.175988;0.479339;0.174261)	-2.26776
#Uniq1	Bradi5g10730	NA	NA	(12.301498;13.162176)	(9.027125;9.838008;11.689590)	-0.366417
#Uniq1	Bradi4g01110	GO:0005515	F-box family protein	(0.169588;0.007890)	(1.948578;0.003434;0.165254)	-0.870588
#Uniq1	Bradi3g37321	NA	NA	(0.722198;4.232076)	(0.329661;0.970689;0.514589)	-2.09099
#Uniq1	Bradi2g47480	GO:0006468;GO:0005524;GO:0004672	mitogen-activated protein kinase kinase kinase 16	(0.693564;1.890098)	(0.000000;0.099252;0.146489)	-4.21147
#Uniq1	Bradi2g54690	GO:0055114;GO:0016491;GO:0005507	laccase 17	(10.316136;5.972092)	(4.833826;5.871635;5.669610)	-0.613133
#Uniq1	Bradi2g24400	NA	myb domain protein 6	(11.442840;11.741466)	(3.180857;6.900399;3.848843)	-1.36025
#Uniq1	Bradi3g46070	GO:0016021;GO:0006952	Seven transmembrane MLO family protein	(16.241043;24.938688)	(12.585183;9.680837;14.803864)	-0.783821
#Uniq1	Bradi2g25280	GO:0048544;GO:0006468;GO:0005524;GO:0004672	S-locus lectin protein kinase family protein	(0.046599;0.110647)	(0.000000;0.000000;0.042810)	-2.44675
#Uniq1	Bradi1g70970	GO:0008270	NA	(0.297506;1.249994)	(0.000000;0.000000;0.154259)	-4.15424
#Uniq1	Bradi3g09840	GO:0005515	F-box and associated interaction domains-containing protein	(0.775888;0.400594)	(0.153946;0.000000;0.000000)	-3.62689
#Uniq1	Bradi3g09230	GO:0009055	Cupredoxin superfamily protein	(2.459346;3.450254)	(0.289872;1.282131;0.892073)	-1.87199
#Uniq1	Bradi2g08627	NA	NA	(1.020550;1.153233)	(0.333096;0.489049;0.603540)	-1.25697
#Uniq1	Bradi5g02200	GO:0019205;GO:0006139;GO:0005524	P-loop containing nucleoside triphosphate hydrolases superfamily protein	(0.000000;0.149452)	(0.000000;0.000000;0.000000)	-0.455689
#Uniq1	Bradi5g10510	GO:0055085;GO:0016020;GO:0006810;GO:0015171;GO:0003333	bidirectional amino acid transporter 1	(5.359892;4.716004)	(2.857757;3.652308;3.332631)	-0.659188
#Uniq1	Bradi2g37166	GO:0043531	NB-ARC domain-containing disease resistance protein	(1.276584;1.515057)	(5.467328;6.822209;6.441771)	-0.479803
#Uniq1	Bradi1g72560	GO:0016747;GO:0008610;GO:0016020;GO:0006633	3-ketoacyl-CoA synthase 10	(64.741508;66.968773)	(55.132671;59.863468;50.940159)	-0.294015
#Uniq1	Bradi1g03010	NA	Protein of unknown function (DUF789)	(1.765073;1.125499)	(0.936039;1.087310;0.000000)	-0.407147
#Uniq1	Bradi2g53820	GO:0006887;GO:0000145	exocyst subunit exo70 family protein B1	(7.214211;8.236500)	(5.547166;4.454483;6.350744)	-0.548411
#Uniq1	Bradi3g42760	GO:0055114;GO:0016491	Pyridine nucleotide-disulphide oxidoreductase family protein	(9.011857;13.036400)	(9.932569;9.609202;9.199406)	-0.503603
#Uniq1	Bradi1g32060	NA	VQ motif-containing protein	(6.222252;11.345790)	(2.757143;4.678265;4.198767)	-1.22543
#Uniq1	Bradi3g32360	GO:0005515	glutathione S-transferase PHI 10	(1.826307;1.421847)	(1.130601;0.571247;0.764589)	-1.01799
#Uniq1	Bradi5g21900	GO:0004424;GO:0000105	HISTIDINE BIOSYNTHESIS 5B	(10.467060;8.543293)	(6.386855;8.451882;6.293037)	-0.471528
#Uniq1	Bradi4g02940	NA	NA	(0.006778;0.130259)	(6.464650;1.192419;3.939561)	-0.527827
#Uniq1	Bradi1g02280	GO:0006468;GO:0005524;GO:0004672	Protein kinase protein with adenine nucleotide alpha hydrolases-like domain	(33.298504;26.614937)	(17.824173;23.795780;17.707541)	-0.638482
#Uniq1	Bradi3g51570	NA	phloem protein 2-A13	(0.185726;0.000000)	(0.000000;0.664394;0.653118)	-0.43991
#Uniq1	Bradi3g40210	GO:0055114;GO:0050662;GO:0015936;GO:0004420	hydroxy methylglutaryl CoA reductase 1	(10.407490;9.107890)	(7.133817;6.387081;7.141702)	-0.544232
#Uniq1	Bradi1g55600	NA	Chlorophyll A-B binding family protein	(0.178509;1.557026)	(0.000000;0.000000;0.000000)	-6.47817
#Uniq1	Bradi4g36761	GO:0008270;GO:0005515	NEP-interacting protein 2	(4.820845;5.337964)	(1.634820;4.819607;2.325388)	-0.833335
#Uniq1	Bradi5g03327	GO:0055114;GO:0020037;GO:0016705;GO:0005506	cytochrome P450 family 88 subfamily A polypeptide 3	(7.241922;7.650697)	(5.113532;4.874796;4.649171)	-0.654375
#Uniq1	Bradi3g21597	GO:0008168	S-adenosyl-L-methionine-dependent methyltransferases superfamily protein	(8.997418;27.951397)	(1.779965;9.452948;0.000000)	-0.982784
#Uniq1	Bradi3g32497	NA	NA	(41.533806;42.366245)	(29.597809;38.182190;29.474281)	-0.413342
#Uniq1	Bradi2g53700	NA	Major facilitator superfamily protein	(11.706546;9.318674)	(9.999530;6.145893;6.336490)	-0.527343
#Uniq1	Bradi1g46690	GO:0006355;GO:0003700	related to AP2 12	(137.537384;161.333206)	(91.190681;130.180557;97.491867)	-0.534714
#Uniq1	Bradi5g25284	NA	NA	(17.501053;14.016021)	(10.070081;13.191342;9.837530)	-0.552643
#Uniq1	Bradi2g35180	GO:0008270;GO:0005515	RING/U-box superfamily protein	(63.377586;61.662643)	(54.562214;60.310890;53.922676)	-0.193574
#Uniq1	Bradi2g54080	GO:0006468;GO:0004672	calcium-dependent protein kinase 13	(31.729959;31.726204)	(21.264750;31.198513;24.434679)	-0.349159
#Uniq1	Bradi1g33290	GO:0003676	RNA-binding (RRM/RBD/RNP motifs) family protein	(20.501696;20.450201)	(15.348108;16.984285;17.803783)	-0.33562
#Uniq1	Bradi3g48530	GO:0016747	hydroxycinnamoyl-CoA shikimate/quinate hydroxycinnamoyl transferase	(19.366388;17.502325)	(12.791114;15.437536;12.433670)	-0.483524
#Uniq1	Bradi2g33399	NA	NA	(0.701416;0.845240)	(0.224944;0.000000;0.000000)	-3.31873
#Uniq1	Bradi4g44826	GO:0055085;GO:0016020;GO:0015297;GO:0015238;GO:0006855	MATE efflux family protein	(5.902954;5.210419)	(2.295511;4.788490;4.866734)	-0.513805
#Uniq1	Bradi4g19937	GO:0008152;GO:0003824	AMP-dependent synthetase and ligase family protein	(1.416580;1.703868)	(0.830483;0.401904;0.000000)	-1.02362
#Uniq1	Bradi1g23980	NA	O-fucosyltransferase family protein	(19.384539;13.152514)	(9.740548;11.886665;8.910412)	-0.61536
#Uniq1	Bradi4g29792	NA	NA	(0.911513;4.320554)	(0.592543;0.679281;1.247970)	-1.69276
#Uniq1	Bradi3g08180	GO:0005975;GO:0004553	beta galactosidase 1	(1.291826;0.866313)	(0.393627;0.916463;0.296041)	-1.04399
#Uniq1	Bradi2g11350	GO:0003824;GO:0006470;GO:0004722	Protein phosphatase 2C family protein	(2.281047;19.266792)	(17.211348;10.766735;12.439076)	-0.988191
#Uniq1	Bradi1g06350	GO:0005515	IQ-domain 5	(0.000000;0.000000)	(0.000000;0.000000;0.000000)	-0.830573
#Uniq1	Bradi4g32744	NA	NA	(3.679966;2.565905)	(1.399911;2.134713;1.583178)	-0.925276
#Uniq1	Bradi3g55751	NA	F-box/RNI-like superfamily protein	(0.000000;1.384072)	(0.000000;0.000000;0.000000)	-1.90973
#Uniq1	Bradi1g43820	GO:0006508;GO:0004190	Eukaryotic aspartyl protease family protein	(41.174400;39.163933)	(32.249653;30.640276;35.175083)	-0.339142
#Uniq1	Bradi1g04191	NA	NA	(1.673913;2.342547)	(0.511006;1.105566;1.354934)	-1.06003
#Uniq1	Bradi3g48980	GO:0005515;GO:0034968;GO:0018024;GO:0008270;GO:0005634	SET-domain containing protein lysine methyltransferase family protein	(1.597573;1.251542)	(0.772044;0.797093;0.481438)	-1.0992
#Uniq1	Bradi1g72820	NA	NA	(0.000000;0.000000)	(0.000000;0.000000;0.000000)	-0.742205
#Uniq1	Bradi3g47200	GO:0046872;GO:0030001	Heavy metal transport/detoxification superfamily protein	(0.555104;1.652084)	(0.091373;0.041624;0.106211)	-3.77821
#Uniq1	Bradi4g36093	NA	NA	(9.044203;9.330726)	(5.244960;4.165820;4.727389)	-1.00813
#Uniq1	Bradi1g48130	GO:0008641	co-factor for nitrate reductase and xanthine dehydrogenase 5	(0.014103;0.598724)	(0.000000;0.000000;0.102901)	-0.615744
#Uniq1	Bradi1g69097	GO:0005515;GO:0006468;GO:0005524;GO:0004672	Leucine-rich receptor-like protein kinase family protein	(22.697803;12.531771)	(8.868181;14.683526;8.479073)	-0.757754
#Uniq1	Bradi2g52890	GO:0005515	Leucine-rich repeat (LRR) family protein	(131.360641;130.846832)	(111.439804;106.978531;115.246391)	-0.279545
#Uniq1	Bradi1g73970	NA	Tetratricopeptide repeat (TPR)-like superfamily protein	(0.309342;0.000000)	(0.000000;0.000000;0.000000)	-5.15991
#Uniq1	Bradi3g48380	GO:0005634	cyclin-dependent protein kinase 3;2	(0.546658;2.275188)	(0.000000;0.068712;0.082051)	-4.71301
#Uniq1	Bradi5g13710	NA	NA	(30.260303;46.048447)	(27.399755;22.398867;26.503838)	-0.631629
#Uniq1	Bradi1g55000	NA	phosphate transporter traffic facilitator1	(86.285660;83.950615)	(63.533741;67.758400;64.775406)	-0.422746
#Uniq1	Bradi1g09513	NA	NA	(7.054636;7.574804)	(2.423445;4.310005;2.349785)	-1.31046
#Uniq1	Bradi1g02390	NA	RING/U-box protein with domain of unknown function (DUF 1232)	(2.397798;2.986234)	(1.409348;1.901152;2.079800)	-0.494883
#Uniq1	Bradi1g59510	GO:0009055	uclacyanin 1	(44.672707;23.656931)	(17.907738;21.625479;15.335895)	-0.936165
#Uniq1	Bradi3g21077	GO:0016021;GO:0005215	purine permease 3	(0.000000;0.000000)	(0.000000;0.000000;0.000000)	-0.818546
#Uniq1	Bradi1g20185	NA	Disease resistance-responsive (dirigent-like protein) family protein	(2.016706;1.247914)	(0.757149;0.466953;0.753419)	-1.34394
#Uniq1	Bradi3g17935	NA	NA	(8.036212;26.215893)	(3.607403;10.227277;5.506248)	-1.46636
#Uniq1	Bradi3g18340	GO:0016020;GO:0008375	Core-2/I-branching beta-16-N-acetylglucosaminyltransferase family protein	(0.772190;0.614729)	(0.247148;0.267443;0.091894)	-1.80925
#Uniq1	Bradi3g38300	GO:0006468;GO:0004672	Protein kinase superfamily protein	(1.217489;1.519041)	(0.414004;0.452479;0.375394)	-1.77448
#Uniq1	Bradi1g41808	GO:0017025;GO:0008270;GO:0006355;GO:0006352;GO:0006384;GO:0000126	Cyclin/Brf1-like TBP-binding protein	(3.772188;2.998988)	(2.153691;1.457628;2.297070)	-0.834936
#Uniq1	Bradi3g39010	NA	FASCICLIN-like arabinogalactan 1	(3.603746;3.794418)	(2.440135;2.304027;2.043439)	-0.744881
#Uniq1	Bradi2g09570	GO:0008270;GO:0005515	RING/U-box superfamily protein	(0.664735;0.591944)	(0.000000;0.000000;0.000000)	-0.366937
#Uniq1	Bradi3g02690	NA	NA	(12.747272;13.388478)	(10.572595;9.705952;8.940603)	-0.466194
#Uniq1	Bradi2g33340	GO:0005515	Leucine-rich repeat (LRR) family protein	(18.805796;13.496445)	(5.906388;12.067083;6.408735)	-1.02742
#Uniq1	Bradi2g07330	GO:0006468;GO:0004672	Leucine-rich repeat protein kinase family protein	(7.687940;6.308357)	(4.655054;5.221743;5.749201)	-0.466746
#Uniq1	Bradi4g32190	GO:0005509	Calcium-binding EF hand family protein	(69.395073;87.634529)	(46.257595;47.632027;60.482098)	-0.654371
#Uniq1	Bradi3g19390	GO:0042254;GO:0005622	Ribosomal protein L10 family protein	(0.144688;0.000000)	(0.000000;0.000000;0.000000)	-3.93499
#Uniq1	Bradi2g53150	NA	NA	(14.404272;20.328716)	(14.302382;16.413170;13.941596)	-0.750306
#Uniq1	Bradi4g36440	GO:0019773;GO:0006511;GO:0004175;GO:0051603;GO:0005839;GO:0004298	proteasome alpha subunit D2	(26.406706;23.824966)	(15.728716;20.279976;20.241928)	-0.463946
#Uniq1	Bradi2g35690	GO:0055114;GO:0009396;GO:0004488;GO:0003824	Amino acid dehydrogenase family protein	(69.745499;54.781475)	(30.697186;47.106541;32.052258)	-0.80459
#Uniq1	Bradi1g12010	NA	Domain of unknown function (DUF966)	(3.567888;1.274981)	(0.000000;0.000000;1.208843)	-0.392027
#Uniq1	Bradi3g05660	NA	B-box 32	(4.390749;6.706699)	(1.059196;2.986048;1.491138)	-1.63042
#Uniq1	Bradi1g63927	GO:0016758;GO:0008152	UDP-glucosyl transferase 85A2	(1.799625;1.423566)	(0.746924;1.031408;0.496925)	-1.12404
#Uniq1	Bradi2g13020	GO:0005515	Glutathione S-transferase family protein	(0.000000;0.000000)	(1.092887;0.000000;0.000000)	-2.75132
#Uniq1	Bradi1g61810	GO:0006355;GO:0005739;GO:0003690	Mitochondrial transcription termination factor family protein	(4.458292;2.687674)	(2.007058;1.966261;1.942433)	-0.893703
#Uniq1	Bradi5g18204	NA	NA	(1.315389;1.043843)	(0.000000;0.258681;0.144762)	-3.07828
#Uniq1	Bradi4g08097	GO:0016740	serine hydroxymethyltransferase 4	(24.022432;24.371727)	(19.645817;20.656534;15.556257)	-0.419521
#Uniq1	Bradi2g04980	GO:0016747	HXXXD-type acyl-transferase family protein	(4.719998;8.151744)	(1.807755;3.192529;3.513027)	-1.2288
#Uniq1	Bradi1g06511	GO:0051861;GO:0046836;GO:0017089;GO:0005737	Glycolipid transfer protein (GLTP) family protein	(55.252602;55.679989)	(44.700672;45.809895;41.927334)	-0.371366
#Uniq1	Bradi4g03140	GO:0005515	Trypsin family protein with PDZ domain	(2.036001;4.521770)	(3.119213;0.527777;1.605239)	-1.02343
#Uniq1	Bradi1g25200	GO:0003676	RNA-binding (RRM/RBD/RNP motifs) family protein	(5.714246;5.881840)	(0.679145;2.987944;1.081442)	-1.91447
#Uniq1	Bradi2g54226	NA	NA	(2.750011;10.831814)	(2.223284;1.755934;2.814937)	-1.63807
#Uniq1	Bradi2g42920	NA	EF hand calcium-binding protein family	(2.752098;1.851662)	(1.024928;0.833936;0.362190)	-1.65844
#Uniq1	Bradi3g38060	NA	alpha/beta-Hydrolases superfamily protein	(1.120313;1.424358)	(0.457432;0.507489;0.871264)	-1.115
#Uniq1	Bradi3g22610	GO:0034715;GO:0034709;GO:0006884;GO:0006821;GO:0005886;GO:0005829;GO:0000387	nucleotide-sensitive chloride conductance regulator (ICln) family protein	(11.234344;12.743745)	(9.690296;8.948850;9.293140)	-0.409739
#Uniq1	Bradi3g09150	GO:0005515;GO:0006468;GO:0004672	Leucine-rich repeat protein kinase family protein	(5.708045;5.079023)	(3.750636;2.535394;4.267010)	-0.658836
#Uniq1	Bradi4g05817	NA	NA	(4.968936;4.710515)	(3.508262;3.285191;3.573011)	-0.525626
#Uniq1	Bradi1g55100	GO:0045454;GO:0015035;GO:0006662	thioredoxin H-type 1	(105.668335;168.961487)	(82.096153;112.166977;100.337700)	-0.530359
#Uniq1	Bradi3g53950	NA	NA	(0.000000;0.000000)	(0.000000;0.000000;0.000000)	-0.509712
#Uniq1	Bradi1g39190	GO:0055114;GO:0020037;GO:0006979;GO:0004601	Peroxidase superfamily protein	(0.000000;0.000000)	(0.000000;0.000000;0.000000)	-4.74883
#Uniq1	Bradi5g18420	GO:0006468;GO:0004672	Protein kinase superfamily protein	(0.000000;3.159080)	(0.000000;0.000000;0.000000)	-2.35088
#Uniq1	Bradi3g10170	NA	NA	(1.332951;0.814489)	(1.567671;2.342251;1.341869)	-0.506064
#Uniq1	Bradi1g50426	NA	NA	(0.202925;0.090803)	(0.098540;0.000000;0.000000)	-1.03145
#Uniq1	Bradi3g52547	GO:0006355;GO:0005634;GO:0005524;GO:0032502;GO:0006351	growth-regulating factor 5	(4.306915;3.074955)	(2.341412;2.887522;1.640275)	-0.719123
#Uniq1	Bradi1g19220	GO:0016851;GO:0009058	magnesium-chelatase subunit chlH chloroplast putative / Mg-protoporphyrin IX chelatase putative (CHLH)	(23.465027;24.430048)	(14.294024;17.814026;13.357617)	-0.702171
#Uniq1	Bradi5g17300	GO:0055114;GO:0050660;GO:0016491	FAD-binding Berberine family protein	(0.208259;1.290155)	(0.298674;0.361257;0.245171)	-1.37407
#Uniq1	Bradi3g45080	GO:0004857	Plant invertase/pectin methylesterase inhibitor superfamily protein	(3.375457;6.861355)	(2.013200;2.997439;2.794808)	-1.01954
#Uniq1	Bradi4g37490	GO:0005515	Galactose oxidase/kelch repeat superfamily protein	(6.610022;6.550846)	(4.804130;4.576814;4.500736)	-0.549876
#Uniq1	Bradi2g57000	GO:0006355;GO:0005634;GO:0003700;GO:0046983;GO:0003677	K-box region and MADS-box transcription factor family protein	(0.000000;0.000000)	(0.000000;0.000000;0.000000)	-1.46557
#Uniq1	Bradi4g14160	GO:0019843;GO:0005622;GO:0003723	Ribosomal protein S4	(8.204798;8.933562)	(7.117037;6.610459;5.977523)	-0.425667
#Uniq1	Bradi1g21410	NA	NA	(5.153857;6.721690)	(3.609597;4.389431;3.687527)	-0.652476
#Uniq1	Bradi3g44460	GO:0016787	nudix hydrolase homolog 12	(0.000000;2.257348)	(0.000000;0.000000;0.000000)	-2.75115
#Uniq1	Bradi3g37830	GO:0030170;GO:0019752;GO:0016831	glutamate decarboxylase	(54.883991;74.334015)	(44.879547;44.636444;57.742607)	-0.442129
#Uniq1	Bradi1g09570	NA	NA	(8.225325;17.673590)	(2.363573;2.813730;6.840031)	-1.74335
#Uniq1	Bradi5g16230	GO:0006508;GO:0004185	serine carboxypeptidase-like 35	(5.245565;4.663342)	(3.137697;3.335997;2.341161)	-0.793139
#Uniq1	Bradi1g56250	GO:0008270;GO:0003677	A20/AN1-like zinc finger family protein	(51.222157;41.455856)	(36.489132;39.145069;30.594814)	-0.426713
#Uniq1	Bradi4g31660	NA	NA	(15.616546;26.912142)	(0.908396;6.673383;2.571703)	-2.69818
#Uniq1	Bradi2g37631	NA	NA	(9.454701;10.794297)	(6.958483;8.053553;8.156666)	-0.435211
#Uniq1	Bradi1g71020	GO:0055085;GO:0005741	voltage dependent anion channel 2	(79.118362;102.115906)	(71.022865;76.828407;70.063477)	-0.363559
#Uniq1	Bradi3g49380	NA	low-molecular-weight cysteine-rich 69	(99.527107;85.477661)	(53.456207;77.768669;44.760174)	-0.696753
#Uniq1	Bradi1g28430	GO:0008270;GO:0005515	Zinc finger C3HC4 type (RING finger) family protein	(33.369968;27.136251)	(20.035488;28.346748;16.612526)	-0.520734
#Uniq1	Bradi2g01850	GO:0005507;GO:0055114;GO:0016491	Cupredoxin superfamily protein	(5.132721;5.178800)	(2.507766;3.347812;2.731344)	-0.888223
#Uniq1	Bradi3g51660	GO:0055085;GO:0016021	Major Facilitator Superfamily with SPX (SYG1/Pho81/XPR1) domain-containing protein	(0.000000;2.156583)	(0.944927;0.000000;0.000000)	-1.22267
#Uniq1	Bradi3g33350	NA	autophagy 3 (APG3)	(16.016455;11.690554)	(11.484850;11.311604;10.129135)	-0.374469
#Uniq1	Bradi3g02980	GO:0043565;GO:0006355;GO:0003700	basic leucine-zipper 44	(10.132087;7.138289)	(4.624274;5.929434;7.400715)	-0.568259
#Uniq1	Bradi3g10220	NA	cytochrome c biogenesis protein family	(0.054698;0.134098)	(0.000000;0.000000;0.000000)	-1.01885
#Uniq1	Bradi5g07230	GO:0005975;GO:0004553	Glycosyl hydrolase family protein with chitinase insertion domain	(0.344680;0.368520)	(0.192765;0.154113;0.118867)	-1.26144
#Uniq1	Bradi1g59680	GO:0055114;GO:0020037;GO:0016705;GO:0005506	cytochrome P450 family 716 subfamily A polypeptide 1	(0.392560;0.324602)	(0.000000;0.151614;0.000000)	-2.7678
#Uniq1	Bradi2g32600	NA	Mitochondrial substrate carrier family protein	(88.634766;77.850121)	(54.628288;73.271500;54.220692)	-0.49585
#Uniq1	Bradi2g44530	GO:0005515	Transducin/WD40 repeat-like superfamily protein	(3.162296;3.418723)	(1.685573;1.745475;2.113317)	-0.876249
#Uniq1	Bradi2g57210	NA	Protein of unknown function (DUF179)	(13.259666;13.785969)	(9.563099;10.798133;9.216976)	-0.496624
#Uniq1	Bradi1g02210	GO:0030247;GO:0006468;GO:0005524;GO:0004672	wall associated kinase-like 2	(1.364054;1.392874)	(0.849787;0.922719;0.927077)	-0.656499
#Uniq1	Bradi3g31907	NA	alpha/beta-Hydrolases superfamily protein	(3.366182;3.571574)	(1.225143;2.857264;1.773654)	-0.870893
#Uniq1	Bradi4g25140	GO:0055114;GO:0051287;GO:0016616	UDP-glucose 6-dehydrogenase family protein	(177.325745;210.673294)	(152.362274;142.354935;159.831909)	-0.400626
#Uniq1	Bradi2g37770	NA	Protein of unknown function (DUF1218)	(116.464699;103.252045)	(67.544594;79.562599;83.158928)	-0.557997
#Uniq1	Bradi5g10357	GO:0033926	cytosolic invertase 2	(4.568034;3.859042)	(3.153455;3.304618;2.871961)	-0.478269
#Uniq1	Bradi3g49010	GO:0009733	SAUR-like auxin-responsive protein family	(0.950729;1.939165)	(0.230047;0.219517;0.133703)	-2.98132
#Uniq1	Bradi1g76570	NA	C2H2 and C2HC zinc fingers superfamily protein	(18.983322;15.053124)	(5.803083;10.035715;10.091184)	-1.01722
#Uniq1	Bradi3g10690	NA	Family of unknown function (DUF572)	(0.508645;0.000000)	(0.000000;0.000000;0.017395)	-1.34773
#Uniq1	Bradi1g16700	GO:0003676;GO:0005850;GO:0003743;GO:0003723	Eukaryotic translation initiation factor 2 subunit 1	(7.497274;6.827052)	(4.707129;6.066258;4.323099)	-0.547122
#Uniq1	Bradi1g67720	NA	Ankyrin repeat family protein	(3.495137;6.398914)	(0.000000;0.770478;1.093147)	-3.04629
#Uniq1	Bradi1g32490	NA	Ribonuclease E inhibitor RraA/Dimethylmenaquinone methyltransferase	(11.161637;14.093079)	(5.517650;9.249646;6.859837)	-0.852414
#Uniq1	Bradi3g52016	NA	Protein of unknown function (DUF581)	(3.471315;3.229160)	(0.292003;0.462930;0.554851)	-2.92636
#Uniq1	Bradi1g09770	GO:0016020;GO:0008375	Core-2/I-branching beta-16-N-acetylglucosaminyltransferase family protein	(4.823371;4.806638)	(2.624966;4.123938;2.503770)	-0.681683
#Uniq1	Bradi3g13250	NA	NA	(27.451914;54.903374)	(22.635893;28.574446;20.393084)	-0.835062
#Uniq1	Bradi1g03480	GO:0055085;GO:0016020;GO:0006810;GO:0005215	Xanthine/uracil permease family protein	(8.349089;6.744099)	(4.986832;5.204436;3.962507)	-0.717792
#Uniq1	Bradi2g40582	GO:0043565;GO:0006355;GO:0003700	basic leucine-zipper 44	(0.909037;0.401752)	(0.031457;0.255186;0.111221)	-2.30883
#Uniq1	Bradi1g71425	GO:0006412;GO:0005840;GO:0003735	Ribosomal protein S10p/S20e family protein	(373.743591;278.126434)	(131.864532;234.987625;113.154617)	-1.06499
#Uniq1	Bradi4g36560	NA	acyl carrier protein 3	(7.087626;8.235641)	(3.913926;4.613925;3.988261)	-0.921581
#Uniq1	Bradi2g00240	GO:0006508;GO:0004185	serine carboxypeptidase-like 27	(11.685332;7.107593)	(8.664719;6.772039;8.648156)	-0.571644
#Uniq1	Bradi2g47021	GO:0030247	Protein kinase superfamily protein	(2.632623;2.968093)	(1.040977;1.160328;0.257070)	-1.80611
#Uniq1	Bradi1g23700	GO:0030246	Concanavalin A-like lectin protein kinase family protein	(8.894313;6.144712)	(3.027750;6.141791;2.749135)	-0.959653
#Uniq1	Bradi2g01380	GO:0016757	Glycosyltransferase family 61 protein	(0.757349;0.910006)	(0.381953;0.308843;0.469370)	-1.15874
#Uniq1	Bradi4g34667	GO:0005634;GO:0003677	Squamosa promoter-binding protein-like (SBP domain) transcription factor family protein	(2.955457;3.298391)	(1.543781;2.711952;1.260655)	-0.803018
#Uniq1	Bradi1g68120	GO:0016597;GO:0008152	ACT domain repeat 8	(0.121478;0.026913)	(0.037346;0.212316;0.000000)	-0.958731
#Uniq1	Bradi4g42500	GO:0016787	Purple acid phosphatases superfamily protein	(0.000000;0.000000)	(0.000000;0.000000;0.000000)	-5.22285
#Uniq1	Bradi2g05832	NA	NA	(0.000000;0.000000)	(0.000000;0.000000;0.000000)	-1.42076
#Uniq1	Bradi4g26354	GO:0055085;GO:0016021	zinc induced facilitator-like 1	(2.185660;2.391762)	(0.014150;0.757542;0.005656)	-0.780897
#Uniq1	Bradi5g14200	NA	NA	(12.808109;8.572166)	(6.781554;8.386208;6.909637)	-0.575281
#Uniq1	Bradi3g24960	NA	ARM repeat superfamily protein	(16.918226;16.004261)	(10.475407;15.203973;10.838746)	-0.47499
#Uniq1	Bradi3g43060	NA	RNA binding Plectin/S10 domain-containing protein	(14.937785;20.380774)	(13.554478;11.284897;13.498407)	-0.512993
#Uniq1	Bradi3g50810	GO:0005992;GO:0003824	Haloacid dehalogenase-like hydrolase (HAD) superfamily protein	(4.342175;0.967998)	(0.000000;3.790507;5.203491)	-1.16048
#Uniq1	Bradi1g50826	NA	O-acetylserine (thiol) lyase B	(3.227249;3.354389)	(2.555355;2.741699;1.453895)	-0.583485
#Uniq1	Bradi1g75707	GO:0055114;GO:0020037;GO:0016705;GO:0005506	cytochrome P450 family 96 subfamily A polypeptide 10	(2.928548;1.862193)	(1.058155;1.001934;0.557470)	-1.50063
#Uniq1	Bradi1g74150	NA	pfkB-like carbohydrate kinase family protein	(17.521490;18.291140)	(14.148838;11.871770;13.464678)	-0.486845
#Uniq1	Bradi3g01760	GO:0005515	syntaxin of plants 52	(12.173870;12.942031)	(5.622849;7.099167;9.744297)	-0.790147
#Uniq1	Bradi1g53330	NA	decapping 1	(9.161894;10.000020)	(7.562990;7.727241;7.629396)	-0.369038
#Uniq1	Bradi2g03940	NA	TBP-associated factor 15B	(3.605592;4.911052)	(4.596320;5.855539;4.459529)	-0.490303
#Uniq1	Bradi1g68910	GO:0017053;GO:0007049	proline-rich family protein	(34.973438;41.200466)	(22.925163;30.305927;19.451822)	-0.695164
#Uniq1	Bradi4g20090	GO:0005515	Transducin/WD40 repeat-like superfamily protein	(0.172395;0.353872)	(0.000000;0.324751;0.000000)	-0.263807
#Uniq1	Bradi2g20897	NA	NA	(4.990103;0.963885)	(0.187386;0.433933;1.589403)	-1.28618
#Uniq1	Bradi3g46110	GO:0005515;GO:0042393;GO:0006355	alfin-like 5	(36.283806;37.891766)	(28.428396;26.966122;24.604412)	-0.518595
#Uniq1	Bradi2g19380	GO:0005515;GO:0006468;GO:0005524;GO:0004672	Protein kinase family protein with leucine-rich repeat domain	(9.155729;14.907784)	(6.717757;9.048747;6.519917)	-0.742287
#Uniq1	Bradi4g32080	NA	alpha/beta-Hydrolases superfamily protein	(3.435206;6.495053)	(1.442485;2.062624;2.679864)	-1.31579
#Uniq1	Bradi3g19077	NA	Double Clp-N motif-containing P-loop nucleoside triphosphate hydrolases superfamily protein	(40.382011;48.315323)	(34.712120;35.666561;36.071976)	-0.365651
#Uniq1	Bradi2g06930	NA	NA	(21.009989;24.893543)	(20.699039;15.772611;16.995583)	-0.408868
#Uniq1	Bradi4g36517	GO:0030246;GO:0005975;GO:0004553	glycosyl hydrolase family 35 protein	(4.144767;4.156781)	(1.042145;3.131112;1.326090)	-1.22075
#Uniq1	Bradi1g44030	GO:0016747;GO:0008610;GO:0016020;GO:0006633	3-ketoacyl-CoA synthase 6	(7.209752;5.804567)	(2.719146;3.903154;1.925006)	-1.23133
#Uniq1	Bradi2g43520	GO:0016747	HXXXD-type acyl-transferase family protein	(30.405960;32.011162)	(23.785667;24.036425;23.733549)	-0.430457
#Uniq1	Bradi4g31440	GO:0008234;GO:0006508	aleurain-like protease	(100.792511;5.378561)	(8.726314;10.140811;98.837303)	-0.609929
#Uniq1	Bradi1g07890	NA	Gibberellin-regulated family protein	(0.000000;0.000000)	(0.000000;0.209425;0.000000)	-1.86094
#Uniq1	Bradi5g18520	GO:0016787;GO:0005524;GO:0003677	SNF2 domain-containing protein / helicase domain-containing protein	(3.978960;2.099954)	(1.546882;4.988341;6.801412)	-0.385608
#Uniq1	Bradi1g40997	NA	O-fucosyltransferase family protein	(0.000000;0.000000)	(0.000000;0.000000;0.000000)	-0.462526
#Uniq1	Bradi5g23063	NA	NA	(0.000000;0.287902)	(0.000000;0.000000;0.176039)	-0.74268
#Uniq1	Bradi1g63190	NA	Pentatricopeptide repeat (PPR-like) superfamily protein	(5.829074;7.600290)	(5.026526;5.439329;3.319020)	-0.588843
#Uniq1	Bradi1g68010	NA	Calcium-binding EF-hand family protein	(3.756045;2.550537)	(4.612291;0.918900;2.517710)	-1.16883
#Uniq1	Bradi1g02090	NA	Late embryogenesis abundant protein group 2	(20.280926;24.120308)	(6.205831;25.691032;20.846613)	-0.47781
#Uniq1	Bradi1g48820	NA	NA	(2.452201;2.559939)	(1.772648;0.748301;1.219485)	-1.06188
#Uniq1	Bradi4g02220	GO:0006468;GO:0005524;GO:0004672	Concanavalin A-like lectin protein kinase family protein	(1.503297;2.449510)	(1.236215;1.145799;1.065544)	-0.828638
#Uniq1	Bradi3g39210	GO:0005515	BTB/POZ domain-containing protein	(113.706123;99.278839)	(71.476501;67.596909;61.408840)	-0.712961
#Uniq1	Bradi1g01058	GO:0043565;GO:0006355;GO:0003700	WRKY DNA-binding protein 35	(0.000000;0.000000)	(0.000000;0.000000;0.000000)	-4.12315
#Uniq1	Bradi2g06300	NA	protodermal factor 1	(7.510767;8.048779)	(5.485125;4.923362;4.316180)	-0.705152
#Uniq1	Bradi2g16480	GO:0005525	RAB GTPase homolog A1F	(7.693145;9.800627)	(5.242924;6.391854;5.279236)	-0.678087
#Uniq1	Bradi3g59810	GO:0005975;GO:0004553	glycosyl hydrolase 9B8	(13.010913;13.019249)	(7.935433;9.149427;8.535673)	-0.64913
#Uniq1	Bradi1g36430	NA	phosphatidic acid phosphatase-related / PAP2-related	(6.111647;4.271212)	(3.761614;3.612564;2.982270)	-0.628657
#Uniq1	Bradi2g10146	GO:0004869	cystatin B	(32.046581;48.074486)	(23.432142;18.691246;22.744169)	-0.935731
#Uniq1	Bradi4g29320	NA	NA	(31.493866;34.306202)	(24.612108;23.156540;28.035233)	-0.424504
#Uniq1	Bradi1g58920	NA	NA	(21.348948;19.129877)	(10.343539;15.949591;10.188024)	-0.774642
#Uniq1	Bradi3g03400	NA	F-box family protein	(5.837511;4.669698)	(0.937171;1.426746;0.902372)	-2.30458
#Uniq1	Bradi4g10655	NA	NA	(3.508025;2.470389)	(1.170319;1.681807;0.907976)	-1.28816
#Uniq1	Bradi2g08310	GO:0016758;GO:0008152	UDP-glucosyl transferase 71C4	(3.515088;2.871712)	(1.191576;1.256843;1.103426)	-1.47011
#Uniq1	Bradi2g33657	NA	NA	(0.029676;0.000000)	(0.000000;0.070079;0.000000)	-0.649831
#Uniq1	Bradi1g76170	GO:0008152;GO:0003824	acyl activating enzyme 1	(0.961305;0.935378)	(0.426945;0.787568;0.357774)	-0.890679
#Uniq1	Bradi1g64160	GO:0051536;GO:0016226;GO:0005506	NFU domain protein 1	(10.098502;12.070907)	(7.865993;9.180110;7.772946)	-0.464189
#Uniq1	Bradi5g16807	NA	Arabidopsis thaliana protein of unknown function (DUF821)	(2.603327;2.402772)	(0.683615;1.072257;0.321693)	-1.89206
#Uniq1	Bradi2g36985	NA	NA	(15.497202;18.039610)	(1.360737;4.086538;2.111549)	-2.77706
#Uniq1	Bradi3g00158	NA	NA	(63.507023;64.232162)	(51.369793;57.228050;44.529598)	-0.365188
#Uniq1	Bradi1g49245	GO:0016829;GO:0010333;GO:0000287	terpene synthase 21	(3.403068;2.418698)	(0.475496;0.222851;0.384557)	-3.03698
#Uniq1	Bradi5g15790	GO:0006468;GO:0005524;GO:0004672	phosphoenolpyruvate carboxylase kinase 1	(5.541372;3.605996)	(2.894569;2.042748;1.584071)	-1.1038
#Uniq1	Bradi1g23895	NA	NA	(4.285010;2.618133)	(1.228330;1.999556;1.480576)	-1.17199
#Uniq1	Bradi4g29380	GO:0043565;GO:0006355;GO:0003700;GO:0003677	homeobox 1	(0.158185;0.121624)	(0.000000;0.000000;0.000000)	-5.08084
#Uniq1	Bradi2g02050	GO:0055085;GO:0016021;GO:0008324;GO:0006812	Cation efflux family protein	(0.000000;0.000000)	(0.000000;0.000000;0.000000)	-0.857918
#Uniq1	Bradi3g19540	GO:0009055	early nodulin-like protein 10	(7.730063;4.033613)	(4.590965;3.573365;2.827788)	-0.719665
#Uniq1	Bradi1g07780	GO:0055114;GO:0020037;GO:0006979;GO:0004601	Peroxidase superfamily protein	(60.621613;24.918036)	(11.973224;27.370249;13.393250)	-1.31476
#Uniq1	Bradi3g19740	GO:0016020	stromal cell-derived factor 2-like protein precursor	(0.655486;0.990294)	(2.481467;1.406024;1.079694)	-0.637886
#Uniq1	Bradi3g59220	NA	RING/U-box superfamily protein	(31.741102;29.158510)	(25.789879;27.299606;25.276857)	-0.262069
#Uniq1	Bradi1g69160	GO:0008152;GO:0003824	branched-chain aminotransferase 3	(1.497027;3.413795)	(2.941806;0.368581;3.216571)	-0.880762
#Uniq1	Bradi1g76470	GO:0055114;GO:0016620	glyceraldehyde-3-phosphate dehydrogenase B subunit	(18.864025;10.971135)	(13.115526;17.239330;11.796410)	-0.40319
#Uniq1	Bradi2g55690	GO:0005975;GO:0004553	Glycosyl hydrolase superfamily protein	(16.337755;20.352428)	(13.630042;15.478719;13.333633)	-0.419248
#Uniq1	Bradi2g43820	NA	Transmembrane amino acid transporter family protein	(2.583757;3.401438)	(0.000000;2.565759;3.192641)	-0.550321
#Uniq1	Bradi3g49020	GO:0009733	SAUR-like auxin-responsive protein family	(48.470722;57.954868)	(6.086178;16.673534;20.619682)	-1.92325
#Uniq1	Bradi3g03710	GO:0016787;GO:0005524;GO:0003677	eukaryotic translation initiation factor 4A1	(0.000000;0.000000)	(0.000000;0.121828;0.000000)	-0.323866
#Uniq1	Bradi3g50430	GO:0006629	alpha/beta-Hydrolases superfamily protein	(5.930109;16.224825)	(2.572330;3.032893;4.728638)	-1.73518
#Uniq1	Bradi5g09670	NA	Late embryogenesis abundant (LEA) hydroxyproline-rich glycoprotein family	(77.869156;67.711357)	(30.175579;53.787762;28.109259)	-1.00218
#Uniq1	Bradi2g49540	GO:0055114;GO:0004471;GO:0051287	NADP-malic enzyme 1	(0.000000;0.000000)	(0.000000;0.000000;0.000000)	-2.06151
#Uniq1	Bradi1g25657	GO:0006468;GO:0004672	cysteine-rich RLK (RECEPTOR-like protein kinase) 8	(4.859145;4.006452)	(0.000000;1.890621;3.807245)	-0.402489
#Uniq1	Bradi3g19560	GO:0006468;GO:0005524;GO:0004672	Protein kinase superfamily protein	(7.719847;11.000657)	(2.793138;5.499643;4.219370)	-1.2122
#Uniq1	Bradi1g12350	GO:0016788	GDSL-like Lipase/Acylhydrolase family protein	(4.118996;5.740636)	(3.304407;2.622881;2.071086)	-0.933952
#Uniq1	Bradi1g24240	GO:0006468;GO:0004672	calmodulin-domain protein kinase 7	(3.067178;7.451375)	(1.498315;0.251261;2.241789)	-0.511674
#Uniq1	Bradi5g10104	NA	NA	(1.279318;1.322214)	(0.000000;0.275743;0.240698)	-3.00064
#Uniq1	Bradi5g16690	GO:0016757	galacturonosyltransferase-like 4	(2.185292;2.811384)	(0.711949;1.407413;1.291275)	-1.15824
#Uniq1	Bradi1g26750	GO:0016758;GO:0008152	UDP-glucosyl transferase 71B1	(4.083293;2.522598)	(1.433045;1.425905;2.013071)	-1.0608
#Uniq1	Bradi3g49085	GO:0055114;GO:0016614	Long-chain fatty alcohol dehydrogenase family protein	(1.193863;1.323275)	(0.863367;0.653356;0.640770)	-0.843097
#Uniq1	Bradi5g07910	NA	NA	(0.439299;0.261297)	(0.121929;0.221002;0.000000)	-1.56159
#Uniq1	Bradi3g23310	GO:0006412;GO:0005840;GO:0005622;GO:0003735	Ribosomal protein S7e family protein	(4.890655;3.032592)	(5.622966;4.773772;4.426872)	-0.488942
#Uniq1	Bradi2g46690	NA	P-loop containing nucleoside triphosphate hydrolases superfamily protein	(0.000000;0.000000)	(0.000000;8.075265;0.000000)	-0.361023
#Uniq1	Bradi4g36979	GO:0009733	SAUR-like auxin-responsive protein family	(2.695359;1.635151)	(0.822251;0.663343;0.350626)	-1.82307
#Uniq1	Bradi3g32390	GO:0055085;GO:0016021	Major facilitator superfamily protein	(0.000000;0.000000)	(0.000000;0.000000;0.000000)	-0.518219
#Uniq1	Bradi4g08500	NA	ribulose bisphosphate carboxylase small chain 1A	(0.000000;0.000000)	(2.273221;0.000000;0.000000)	-1.22702
#Uniq1	Bradi1g03770	NA	C2H2-type zinc finger family protein	(3.139613;12.975447)	(0.448813;1.304181;1.244413)	-3.05978
#Uniq1	Bradi3g53870	GO:0016020	Serinc-domain containing serine and sphingolipid biosynthesis protein	(328.737427;355.048462)	(318.864441;282.421417;303.318695)	-0.224341
#Uniq1	Bradi2g60886	GO:0016747	hydroxycinnamoyl-CoA shikimate/quinate hydroxycinnamoyl transferase	(3.212516;2.806921)	(1.993610;2.192071;2.148022)	-0.549652
#Uniq1	Bradi1g25697	GO:0006468;GO:0004672	cysteine-rich RLK (RECEPTOR-like protein kinase) 10	(7.007998;7.322305)	(4.666044;5.721597;5.048188)	-0.519614
#Uniq1	Bradi3g36635	NA	NA	(1.415506;3.630886)	(1.682462;0.828700;0.502312)	-1.36373
#Uniq1	Bradi2g48760	GO:0016788	GDSL-like Lipase/Acylhydrolase superfamily protein	(46.256607;36.554348)	(28.662725;30.879969;29.806616)	-0.514601
#Uniq1	Bradi5g13713	NA	NA	(3.376657;3.744209)	(1.306346;2.129830;0.960104)	-1.31001
#Uniq1	Bradi5g10421	NA	NA	(0.000000;0.092257)	(0.000000;0.000000;0.000000)	-0.828019
#Uniq1	Bradi3g21030	NA	proline-rich protein 2	(79.063881;84.157913)	(70.601112;69.205872;66.581818)	-0.289168
#Uniq1	Bradi3g45380	GO:0016567;GO:0004842	plant U-box 25	(0.397042;0.290495)	(0.000000;0.099162;0.071682)	-2.74741
#Uniq1	Bradi1g03760	GO:0005622;GO:0003779;GO:0030042;GO:0015629	actin depolymerizing factor 3	(8.408340;22.366215)	(3.761376;6.470314;4.131778)	-1.73258
#Uniq1	Bradi2g06950	GO:0016788	GDSL-like Lipase/Acylhydrolase superfamily protein	(18.264774;23.385744)	(10.104820;19.428339;12.145810)	-0.721825
#Uniq1	Bradi4g32690	GO:0009055	Cupredoxin superfamily protein	(1.436207;2.133166)	(0.084984;1.044846;0.612268)	-1.65297
#Uniq1	Bradi1g53230	GO:0051536;GO:0009055	ferredoxin 3	(8.636223;5.639701)	(2.294554;3.989290;2.431319)	-1.33715
#Uniq1	Bradi2g42260	GO:0005515	glutathione S-transferase TAU 18	(11.665620;17.792297)	(3.794089;5.285209;5.902538)	-1.60529
#Uniq1	Bradi2g17540	NA	Bifunctional inhibitor/lipid-transfer protein/seed storage 2S albumin superfamily protein	(2.358658;3.804972)	(1.626763;2.415184;1.372414)	-0.824964
#Uniq1	Bradi5g18000	GO:0055114;GO:0016491;GO:0016209;GO:0006979;GO:0004602	glutathione peroxidase 6	(8.898552;13.946191)	(8.501689;6.759873;9.704504)	-0.504857
#Uniq1	Bradi2g39890	GO:0005515	ankyrin repeat family protein	(33.213539;24.649794)	(14.063894;21.573996;15.906134)	-0.790491
#Uniq1	Bradi2g43062	GO:0055085;GO:0016020;GO:0006810;GO:0015171;GO:0003333	bidirectional amino acid transporter 1	(4.618190;2.330905)	(0.605311;1.521142;0.523560)	-1.35967
#Uniq1	Bradi3g46230	NA	Small nuclear ribonucleoprotein family protein	(18.591145;22.514759)	(16.312511;15.967239;15.013162)	-0.426734
#Uniq1	Bradi5g02880	NA	TCP family transcription factor	(1.991100;1.211250)	(0.659327;0.869804;0.776889)	-1.06675
#Uniq1	Bradi1g49380	GO:0006508;GO:0004190	Eukaryotic aspartyl protease family protein	(0.361673;0.312189)	(0.000000;0.000000;0.000000)	-6.431
#Uniq1	Bradi3g18070	GO:0006355;GO:0003700	ethylene response factor 7	(7.446136;20.049021)	(0.830371;0.883677;2.420172)	-3.37948
#Uniq1	Bradi1g11350	GO:0006334;GO:0005634;GO:0003677;GO:0000786	high mobility group A	(11.533525;9.572011)	(4.089341;9.807160;5.902917)	-0.714621
#Uniq1	Bradi5g03850	GO:0031011;GO:0006355;GO:0006338	NA	(12.841842;12.351447)	(10.000258;8.530569;8.748593)	-0.511556
#Uniq1	Bradi2g48970	NA	ovate family protein 7	(1.589150;2.634604)	(0.657834;0.592638;0.916422)	-1.60493
#Uniq1	Bradi4g41430	NA	TCP family transcription factor	(9.449149;7.506042)	(3.593303;5.871476;5.196307)	-0.833926
#Uniq1	Bradi4g29790	GO:0005515;GO:0006468;GO:0005524;GO:0004672	receptor-like kinase 902	(0.842872;5.115856)	(0.342402;0.778821;0.701470)	-2.35256
#Uniq1	Bradi2g17960	NA	NA	(6.184292;5.526804)	(2.903090;3.580536;3.070884)	-0.920538
#Uniq1	Bradi2g02730	GO:0009378;GO:0006310;GO:0006281	AAA-type ATPase family protein	(57.071590;71.086411)	(57.224030;44.050766;49.113636)	-0.399027
#Uniq1	Bradi4g18770	NA	hydroxysteroid dehydrogenase 1	(4.552599;3.631775)	(1.705117;2.729258;2.129425)	-0.940567
#Uniq1	Bradi4g44970	GO:0005509	Calcium-binding EF-hand family protein	(1.306118;1.823192)	(0.373401;0.375338;0.213583)	-2.37184
#Uniq1	Bradi1g53550	GO:0016758;GO:0008152	UDP-Glycosyltransferase superfamily protein	(2.575377;1.388251)	(0.759490;1.339929;0.760621)	-1.09258
#Uniq1	Bradi1g47407	GO:0016787	Calcineurin-like metallo-phosphoesterase superfamily protein	(0.121585;0.193313)	(7.412864;0.247802;7.756541)	-1.03151
#Uniq1	Bradi1g47750	NA	Major facilitator superfamily protein	(0.000000;1.048443)	(0.000000;0.000000;0.000000)	-0.725632
#Uniq1	Bradi3g53790	GO:0005992;GO:0003824	trehalose-6-phosphatase synthase S8	(2.401988;0.000000)	(0.000000;0.000000;2.749817)	-0.962193
#Uniq1	Bradi1g74820	GO:0003676	Splicing factor CC1-like	(24.441790;24.376894)	(16.176109;21.703802;17.933018)	-0.433229
#Uniq1	Bradi1g12480	NA	Ubiquitin-conjugating enzyme family protein	(7.525630;8.430896)	(5.044507;6.184041;4.985312)	-0.601653
#Uniq1	Bradi2g49067	GO:0016758;GO:0008152	UDP-glucosyl transferase 88A1	(0.000000;0.000000)	(0.000000;0.000000;0.000000)	-1.07973
#Uniq1	Bradi1g76870	GO:0055114;GO:0016491;GO:0006633;GO:0005506	beta-hydroxylase 1	(0.624731;1.480801)	(0.667376;0.575558;0.154083)	-1.24102
#Uniq1	Bradi4g44273	GO:0055114;GO:0020037;GO:0016705;GO:0005506	cytochrome P450 family 714 subfamily A polypeptide 1	(1.281004;0.540433)	(0.160442;0.531391;0.337478)	-1.45486
#Uniq1	Bradi2g55630	GO:0005975;GO:0004553	chitinase A	(3.339130;8.291042)	(1.594492;2.395149;2.765059)	-1.41944
#Uniq1	Bradi2g41230	NA	Protein of unknown function (DUF1000)	(6.260433;6.963009)	(6.457551;0.000000;0.000000)	-0.372403
#Uniq1	Bradi2g13500	GO:0005515	NA	(7.285216;4.808579)	(2.337819;3.483029;1.998891)	-1.25386
#Uniq1	Bradi1g04907	NA	germin-like protein subfamily 2 member 2 precursor	(4.873895;8.817883)	(1.124163;2.722556;0.987074)	-2.14405
#Uniq1	Bradi2g11250	GO:0006556;GO:0004478;GO:0005524	S-adenosylmethionine synthetase 1	(93.374924;100.180679)	(88.196899;74.015404;81.173088)	-0.297582
#Uniq1	Bradi4g02480	NA	calmodulin-like 11	(1.680450;7.734387)	(1.596058;1.050470;0.771730)	-2.09815
#Uniq1	Bradi5g10426	NA	Protein of unknown function (DUF668)	(0.000000;0.000000)	(0.000000;0.000000;0.000000)	-0.556063
#Uniq1	Bradi1g26260	NA	Protein of unknown function DUF584	(1.398926;3.746134)	(0.875900;1.262757;0.953304)	-1.36891
#Uniq1	Bradi5g13160	NA	Ankyrin repeat family protein	(0.000000;0.000000)	(0.000000;0.000000;0.000000)	-1.27871
#Uniq1	Bradi3g06197	NA	NA	(0.444297;0.111529)	(0.000000;0.153222;0.000000)	-2.49137
#Uniq1	Bradi1g55876	NA	NA	(2.715017;2.167752)	(0.465461;0.793794;0.782163)	-1.89374
#Uniq1	Bradi4g34390	GO:0005975;GO:0004553	O-Glycosyl hydrolases family 17 protein	(0.887419;1.342306)	(0.375421;0.514938;0.566205)	-1.2464
#Uniq1	Bradi4g41340	NA	Disease resistance-responsive (dirigent-like protein) family protein	(3.129236;6.375315)	(3.014091;4.035067;2.644788)	-0.603728
#Uniq1	Bradi4g40300	GO:0006468;GO:0004672	calcium-dependent protein kinase 2	(64.760391;49.342884)	(39.701591;48.143654;44.442764)	-0.410781
#Uniq1	Bradi2g31490	GO:0006468;GO:0004672	Malectin/receptor-like protein kinase family protein	(40.458302;38.128750)	(36.532497;28.507412;34.894463)	-0.28044
#Uniq1	Bradi2g14840	NA	adenine nucleotide transporter 1	(173.614471;147.135040)	(91.293922;140.000977;87.971626)	-0.631388
#Uniq1	Bradi2g03330	NA	Protein-tyrosine phosphatase-like PTPLA	(0.682191;0.871972)	(0.000000;0.000000;0.000000)	-7.26436
#Uniq1	Bradi3g34375	NA	NA	(18.716166;19.945955)	(6.983394;15.928433;11.490104)	-0.795121
#Uniq1	Bradi3g06487	GO:0016758;GO:0008152	UDP-Glycosyltransferase superfamily protein	(5.175830;7.781462)	(2.444391;3.940827;4.536020)	-0.876276
#Uniq1	Bradi2g51540	GO:0080028;GO:0019762	Mannose-binding lectin superfamily protein	(4.664320;5.189085)	(3.067543;3.438689;3.597901)	-0.593413
#Uniq1	Bradi2g18590	NA	Bifunctional inhibitor/lipid-transfer protein/seed storage 2S albumin superfamily protein	(1.781248;1.294718)	(0.589482;0.107491;0.234364)	-2.33488
#Uniq1	Bradi1g24390	NA	NA	(0.000000;0.000000)	(0.000000;0.000000;0.000000)	-3.74776
#Uniq1	Bradi1g08106	GO:0043565;GO:0006355;GO:0003700	WRKY DNA-binding protein 57	(3.323960;13.617987)	(4.303663;4.700966;2.362274)	-1.43807
#Uniq1	Bradi5g18020	GO:0016758;GO:0008152	UDP-Glycosyltransferase superfamily protein	(1.360975;2.920496)	(1.189963;0.622793;0.970755)	-1.26194
#Uniq1	Bradi4g06922	NA	NA	(5.211771;5.979613)	(3.320787;2.747424;3.577989)	-0.846851
#Uniq1	Bradi2g24690	GO:0003676	RNA-binding (RRM/RBD/RNP motifs) family protein	(49.701252;62.892540)	(49.706638;40.715134;46.786465)	-0.344537
#Uniq1	Bradi4g42987	GO:0005515	TRAUCO	(6.646323;5.927049)	(3.683749;3.544499;4.702932)	-0.70411
#Uniq1	Bradi3g51535	GO:0008270;GO:0005515	Zinc finger C3HC4 type (RING finger) family protein	(0.051038;0.084990)	(0.086663;2.799798;0.252090)	-0.512734
#Uniq1	Bradi3g10980	NA	Pollen Ole e 1 allergen and extensin family protein	(40.838905;33.157696)	(27.788929;30.930912;30.146420)	-0.360786
#Uniq1	Bradi2g61220	NA	ARM repeat superfamily protein	(5.169808;5.113975)	(2.212801;4.200765;3.380710)	-0.699918
#Uniq1	Bradi3g50470	GO:0006511;GO:0005622;GO:0004843	ubiquitin C-terminal hydrolase 3	(75.063972;67.540405)	(37.840984;69.652069;35.336277)	-0.622751
#Uniq1	Bradi2g56713	NA	NA	(9.175941;8.894830)	(5.711332;7.279418;5.415800)	-0.594719
#Uniq1	Bradi1g08301	NA	Mitochondrial substrate carrier family protein	(6.997772;7.303209)	(4.833340;6.418091;4.183370)	-0.515764
#Uniq1	Bradi2g55490	GO:0055114;GO:0020037;GO:0016705;GO:0005506	cytochrome P450 family 94 subfamily C polypeptide 1	(2.989302;2.634297)	(0.733495;1.546542;1.561252)	-1.17487
#Uniq1	Bradi1g15400	NA	post-illumination chlorophyll fluorescence increase	(214.069946;281.652588)	(159.893738;225.232483;152.715408)	-0.511754
#Uniq1	Bradi3g45300	NA	sequence-specific DNA binding transcription factors	(5.836685;8.372125)	(3.919091;5.611359;5.665681)	-0.53414
#Uniq1	Bradi4g29010	GO:0006355;GO:0003700	Integrase-type DNA-binding superfamily protein	(282.781677;250.056503)	(132.111404;215.296951;128.985703)	-0.786685
#Uniq1	Bradi1g27576	NA	NA	(2.897672;4.546709)	(2.180195;1.490628;1.567105)	-1.13823
#Uniq1	Bradi4g29290	GO:0006468;GO:0005524;GO:0004672	Protein kinase superfamily protein	(3.339715;3.042766)	(0.619710;0.763178;0.963186)	-1.91019
#Uniq1	Bradi1g66527	NA	heat shock cognate protein 70-1	(11.818576;5.933853)	(2.272746;7.142091;2.221194)	-1.2227
#Uniq1	Bradi1g01330	NA	Protein of unknown function (DUF565)	(2.608587;2.761393)	(1.224641;2.187076;1.427670)	-0.775434
#Uniq1	Bradi2g57340	NA	NA	(2.844452;2.087693)	(0.503759;1.607322;1.370924)	-1.12604
#Uniq1	Bradi2g45840	GO:0055085;GO:0046873;GO:0030001;GO:0016020	Magnesium transporter CorA-like family protein	(1.876559;1.623375)	(1.136513;0.779298;1.250673)	-0.780556
#Uniq1	Bradi5g06377	GO:0016758;GO:0008152	UDP-Glycosyltransferase superfamily protein	(10.216640;13.253540)	(7.168599;8.255425;7.441008)	-0.666769
#Uniq1	Bradi1g34867	NA	NA	(1.162935;0.987019)	(0.159754;0.721135;0.343753)	-1.5067
#Uniq1	Bradi3g44071	NA	Protein of unknown function (DUF 3339)	(1.889761;3.978377)	(1.749470;1.117682;0.875556)	-1.26873
#Uniq1	Bradi5g12960	NA	Heavy metal transport/detoxification superfamily protein	(0.663739;0.749900)	(0.995659;1.119434;1.547137)	-1.22729
#Uniq1	Bradi2g42680	GO:0015986;GO:0015078;GO:0000276	Mitochondrial ATP synthase subunit G protein	(39.778187;39.602951)	(28.534657;34.334152;30.931683)	-0.38554
#Uniq1	Bradi5g16497	NA	expansin B3	(0.000000;0.000000)	(0.000000;0.000000;0.000000)	-1.46623
#Uniq1	Bradi5g15631	NA	RNAligase	(0.000000;0.000000)	(0.000000;0.000000;0.000000)	-0.444798
#Uniq1	Bradi1g17140	NA	NA	(1.727711;0.850315)	(0.654018;0.555424;0.469901)	-1.23587
#Uniq1	Bradi2g24140	NA	NA	(3.032515;4.807098)	(0.286244;0.324619;1.024671)	-2.90587
#Uniq1	Bradi2g55351	GO:0017056;GO:0005643	structural constituent of nuclear pore	(0.197645;0.224266)	(0.030258;0.000000;0.000000)	-0.51536
#Uniq1	Bradi2g59057	GO:0006887;GO:0000145	exocyst subunit exo70 family protein D3	(32.865658;26.650463)	(20.946850;26.786440;21.261271)	-0.411148
#Uniq1	Bradi2g03717	GO:0006508;GO:0004222	Peptidase family M48 family protein	(67.347549;71.603699)	(56.908875;38.514599;48.908695)	-0.573408
#Uniq1	Bradi2g61140	GO:0016788	non-specific phospholipase C2	(2.849041;1.477629)	(1.543826;1.051233;0.594639)	-1.05626
#Uniq1	Bradi4g36920	NA	enoyl-CoA hydratase 2	(14.685037;14.645512)	(10.433021;11.938021;9.343932)	-0.536837
#Uniq1	Bradi1g08517	GO:0006950	Adenine nucleotide alpha hydrolases-like superfamily protein	(11.189286;14.445853)	(7.551667;6.787559;8.271468)	-0.811328
#Uniq1	Bradi3g05940	GO:0016021	heptahelical protein 3	(1.643212;1.321393)	(0.722122;0.640618;0.522910)	-1.28413
#Uniq1	Bradi3g39420	GO:0008171	S-adenosyl-L-methionine-dependent methyltransferases superfamily protein	(48.971970;45.814629)	(28.921535;46.375343;36.151234)	-0.392587
#Uniq1	Bradi3g52020	NA	Protein of unknown function (DUF581)	(2.025916;3.884875)	(0.000000;0.609326;0.733322)	-2.74907
#Uniq1	Bradi1g55063	NA	NA	(0.988467;2.703846)	(0.541099;0.234878;0.634204)	-2.03023
#Uniq1	Bradi1g30590	NA	Transmembrane amino acid transporter family protein	(10.770647;9.412793)	(7.469165;8.654058;6.298521)	-0.472709
#Uniq1	Bradi1g73170	NA	sucrose transporter 2	(0.000000;0.006778)	(0.000000;0.019563;0.000000)	-0.615575
#Uniq1	Bradi1g07880	GO:0005515	SWIB/MDM2 domain superfamily protein	(12.143673;15.129541)	(6.326368;9.335260;3.880244)	-1.10944
#Uniq1	Bradi4g22637	NA	myb domain protein 94	(1.774598;2.681856)	(1.691991;0.843708;0.695528)	-1.0998
#Uniq1	Bradi5g04560	GO:0046872;GO:0030001	Heavy metal transport/detoxification superfamily protein	(4.305978;12.395504)	(4.338326;3.670777;5.097159)	-0.989671
#Uniq1	Bradi1g74420	GO:0016021;GO:0015116;GO:0008272;GO:0055085;GO:0016020;GO:0008271;GO:0009507	sulfate transporter 3;1	(10.871153;12.618196)	(5.380492;7.547120;5.922224)	-0.945019
#Uniq1	Bradi3g30860	GO:0030170	methionine gamma-lyase	(0.494810;0.630929)	(0.238504;0.069356;0.494495)	-1.11737
#Uniq1	Bradi2g47600	NA	RING/U-box superfamily protein	(0.813324;0.000000)	(0.000000;0.000000;0.000000)	-1.00782
#Uniq1	Bradi1g16510	GO:0055114;GO:0020037;GO:0006979;GO:0004601	ascorbate peroxidase 1	(582.894348;892.712708)	(461.086609;509.788025;381.721710)	-0.756759
#Uniq1	Bradi3g41770	GO:0006468;GO:0004672	calmodulin-domain protein kinase 7	(0.000000;0.952110)	(0.000000;0.000000;0.000000)	-7.30246
#Uniq1	Bradi2g55797	NA	Duplicated homeodomain-like superfamily protein	(0.534257;2.674092)	(0.105298;0.000000;0.336493)	-3.53809
#Uniq1	Bradi3g59430	GO:0055114;GO:0016491	Pyridine nucleotide-disulphide oxidoreductase family protein	(19.427309;23.861349)	(16.423239;18.447254;15.877248)	-0.399352
#Uniq1	Bradi1g67620	GO:0034755;GO:0016021;GO:0005381	iron-regulated protein 3	(12.715253;12.687084)	(8.053782;8.625297;6.769920)	-0.742308
#Uniq1	Bradi1g34170	GO:0016787;GO:0005524;GO:0003677	eukaryotic translation initiation factor 4A1	(199.749878;159.963852)	(138.421707;178.347870;100.258530)	-0.478026
#Uniq1	Bradi2g12030	NA	sequence-specific DNA binding transcription factors	(0.000000;0.000000)	(0.000000;0.000000;0.000000)	-2.10733
#Uniq1	Bradi3g29430	NA	NA	(4.499146;2.711145)	(1.614886;2.520348;2.230917)	-0.802616
#Uniq1	Bradi1g20980	GO:0005515	F-box family protein	(4.874140;6.462165)	(3.480742;4.187168;3.430775)	-0.660878
#Uniq1	Bradi5g12995	NA	alpha/beta-Hydrolases superfamily protein	(1.678659;1.194881)	(0.439956;0.442801;0.320089)	-1.86927
#Uniq1	Bradi2g55250	GO:0016747	HXXXD-type acyl-transferase family protein	(3.479983;2.905583)	(1.836767;1.977055;2.230094)	-0.710615
#Uniq1	Bradi4g08187	GO:0009982;GO:0009451;GO:0003723;GO:0001522	Pseudouridine synthase family protein	(0.000000;14.571904)	(0.000000;0.000000;0.000000)	-0.591405
#Uniq1	Bradi2g00920	GO:0005515	RNI-like superfamily protein	(6.387914;4.277842)	(3.664259;3.693208;2.411211)	-0.747905
#Uniq1	Bradi3g34040	NA	pfkB-like carbohydrate kinase family protein	(8.563540;13.056707)	(7.364284;8.665946;8.689494)	-0.438584
#Uniq1	Bradi3g15310	NA	glucose-6-phosphate/phosphate translocator 2	(165.788544;139.183441)	(105.907738;123.148605;96.956833)	-0.528783
#Uniq1	Bradi5g12990	GO:0055114;GO:0020037;GO:0016705;GO:0005506	cytochrome P450 family 724 subfamily A polypeptide 1	(0.000000;0.840031)	(0.000000;0.000000;0.000000)	-0.940257
#Uniq1	Bradi1g23746	NA	NA	(7.627627;4.646705)	(2.188041;4.190361;3.165773)	-0.983468
#Uniq1	Bradi2g45790	GO:0005975;GO:0004553	Glycosyl hydrolase superfamily protein	(0.989778;1.997056)	(0.848747;0.692152;0.548744)	-1.15194
#Uniq1	Bradi1g22980	NA	formin homolog 6	(3.811447;1.781266)	(1.355838;2.757927;0.746636)	-0.542063
#Uniq1	Bradi5g12740	NA	MLP-like protein 423	(51.357796;46.771221)	(35.288414;45.336205;29.779232)	-0.455201
#Uniq1	Bradi2g53510	GO:0043565;GO:0006355;GO:0003700	WRKY DNA-binding protein 55	(0.000000;0.000000)	(0.000000;0.000000;0.000000)	-4.50255
#Uniq1	Bradi5g15780	NA	plant glycogenin-like starch initiation protein 6	(2.609433;4.400153)	(0.000000;0.000000;3.632035)	-0.40034
#Uniq1	Bradi4g01380	GO:0006355;GO:0003700	nuclear factor Y subunit A2	(13.554467;12.680976)	(7.136572;6.058661;6.109516)	-1.06919
#Uniq1	Bradi1g64850	NA	Chaperone DnaJ-domain superfamily protein	(35.120049;40.625759)	(24.655134;33.671848;28.236662)	-0.435131
#Uniq1	Bradi2g25736	GO:0051536;GO:0003824;GO:0051539;GO:0019008;GO:0006777	cofactor of nitrate reductase and xanthine dehydrogenase 2	(11.623159;12.592913)	(10.403870;10.358068;9.593372)	-0.301996
#Uniq1	Bradi3g37580	GO:0006887;GO:0000145	exocyst subunit exo70 family protein D1	(15.137798;10.857504)	(6.534339;9.551792;6.819931)	-0.805359
#Uniq1	Bradi5g13010	NA	NA	(11.344645;10.109878)	(5.009392;8.259959;5.656419)	-0.802426
#Uniq1	Bradi1g64060	GO:0043565;GO:0006355;GO:0003700;GO:0006351	bZIP transcription factor family protein	(1.072550;0.020723)	(0.030531;0.465001;0.177665)	-0.480876
#Uniq1	Bradi3g34955	NA	NA	(0.819592;0.000000)	(0.000000;0.000000;0.000000)	-4.08881
#Uniq1	Bradi5g12060	GO:0055085;GO:0016021	Major facilitator superfamily protein	(12.616504;12.195848)	(5.938368;8.343028;7.873752)	-0.79087
#Uniq1	Bradi2g20447	GO:0080028;GO:0019762	Mannose-binding lectin superfamily protein	(1.812995;3.064622)	(1.351929;1.156643;1.467734)	-0.926632
#Uniq1	Bradi3g24650	NA	HNH endonuclease domain-containing protein	(3.135242;3.693088)	(0.309467;0.467942;0.336156)	-3.24543
#Uniq1	Bradi1g48070	NA	Calcium-binding EF-hand family protein	(34.133011;32.867710)	(19.204107;23.218651;17.553518)	-0.785901
#Uniq1	Bradi1g32792	NA	NA	(43.386562;36.399647)	(17.357857;29.586115;18.289541)	-0.913852
#Uniq1	Bradi1g25810	NA	NA	(2.619064;4.741906)	(1.554946;1.568778;1.956220)	-1.17042
#Uniq1	Bradi4g04327	GO:0016788	GDSL-like Lipase/Acylhydrolase superfamily protein	(2.515468;2.587173)	(1.271074;1.357920;1.140645)	-1.06311
#Uniq1	Bradi3g09797	GO:0016757	Glycosyltransferase family 61 protein	(0.692472;0.952955)	(0.000000;0.769612;0.403035)	-1.60563
#Uniq1	Bradi1g69600	GO:0048544;GO:0006468;GO:0005524;GO:0004672	S-locus lectin protein kinase family protein	(9.926580;7.806053)	(4.521989;6.479663;4.224161)	-0.844546
#Uniq1	Bradi2g50950	NA	NA	(4.158885;10.512114)	(2.626070;4.634983;3.434613)	-1.08959
#Uniq1	Bradi2g48557	NA	Senescence/dehydration-associated protein-related	(5.078528;5.617840)	(2.365475;4.064420;3.304859)	-0.763813
#Uniq1	Bradi4g37360	GO:0016787	nudix hydrolase homolog 23	(0.966688;0.465057)	(0.607818;1.083570;0.418490)	-0.502354
#Uniq1	Bradi2g17600	NA	lipid phosphate phosphatase 2	(13.437577;14.068706)	(10.866990;11.094436;11.259590)	-0.356276
#Uniq1	Bradi3g14170	NA	Acid phosphatase/vanadium-dependent haloperoxidase-related protein	(19.275032;22.572262)	(13.009561;17.764477;13.229147)	-0.553886
#Uniq1	Bradi5g27210	GO:0055114;GO:0020037;GO:0006979;GO:0004601	Peroxidase superfamily protein	(2.786541;3.167280)	(0.949378;2.017525;2.419026)	-0.775786
#Uniq1	Bradi2g15950	NA	NA	(8.465381;5.232738)	(2.396388;5.614597;1.769934)	-1.10654
#Uniq1	Bradi1g66100	GO:0046872;GO:0030001	Heavy metal transport/detoxification superfamily protein	(0.121890;0.602595)	(1.301740;0.518642;4.025157)	-0.272927
#Uniq1	Bradi2g43260	GO:0071025;GO:0070966;GO:0070481	Eukaryotic release factor 1 (eRF1) family protein	(0.347861;0.545689)	(0.000000;0.000000;0.000000)	-7.32544
#Uniq1	Bradi4g06060	NA	Pre-rRNA-processing protein TSR2 conserved region	(31.068438;29.077047)	(24.867819;23.676641;20.936495)	-0.417651
#Uniq1	Bradi4g36000	GO:0006508;GO:0004252	Subtilase family protein	(5.664895;3.743286)	(1.931205;3.290349;2.423144)	-0.922205
#Uniq1	Bradi4g01850	NA	NA	(0.000000;0.000000)	(0.000000;0.000000;0.000000)	-1.64897
#Uniq1	Bradi2g56030	GO:0042578;GO:0042132;GO:0005975	Inositol monophosphatase family protein	(446.108185;329.160370)	(149.389435;294.304779;140.611465)	-1.03096
#Uniq1	Bradi1g66040	NA	Ribosomal protein S24e family protein	(30.337761;28.413609)	(22.402296;24.276485;18.067341)	-0.485349
#Uniq1	Bradi4g35920	NA	NA	(6.494625;7.233282)	(2.023947;4.826390;4.279711)	-0.932192
#Uniq1	Bradi4g42150	GO:0055085;GO:0016020;GO:0006810;GO:0015171;GO:0003333	cationic amino acid transporter 6	(0.104173;0.055097)	(0.000000;0.000000;0.000000)	-1.824
#Uniq1	Bradi4g40400	NA	Protein of unknown function (DUF579)	(18.696289;15.152098)	(12.869406;13.099669;13.980082)	-0.386574
#Uniq1	Bradi3g30220	GO:0016747	HXXXD-type acyl-transferase family protein	(4.369460;5.777200)	(2.038455;2.945431;2.661246)	-1.03756
#Uniq1	Bradi1g26820	GO:0008270;GO:0005515	RING/U-box superfamily protein	(44.637417;38.150913)	(38.278168;32.813831;35.195000)	-0.265151
#Uniq1	Bradi1g71360	GO:0055085;GO:0022857;GO:0016021	polyol/monosaccharide transporter 5	(8.880111;14.694259)	(5.794144;6.505274;7.391814)	-0.892207
#Uniq1	Bradi1g38340	GO:0007165	CBL-interacting protein kinase 12	(11.792432;6.743849)	(5.448536;6.894710;3.410485)	-0.855763
#Uniq1	Bradi5g16757	NA	NA	(2.114904;2.313011)	(1.351421;1.232013;0.929403)	-0.953757
#Uniq1	Bradi1g54180	GO:0043565;GO:0006355;GO:0003700	basic region/leucine zipper transcription factor 16	(4.763244;0.141507)	(0.410617;0.845625;0.447970)	-0.52255
#Uniq1	Bradi3g01137	GO:0006468;GO:0005524;GO:0004672	Protein kinase superfamily protein	(13.478668;7.823747)	(5.556580;7.643582;5.923914)	-0.776892
#Uniq1	Bradi3g53470	NA	MSF1-like family protein	(4.819218;3.346090)	(1.750152;3.280538;2.503278)	-0.736427
#Uniq1	Bradi2g58040	NA	RING/U-box superfamily protein	(46.415623;47.290703)	(37.810768;38.275127;38.460880)	-0.337695
#Uniq1	Bradi1g33930	NA	Protein of unknown function (DUF1336)	(1.009157;1.434959)	(0.581893;0.794445;0.342249)	-1.14534
#Uniq1	Bradi3g34030	NA	AT hook motif DNA-binding family protein	(0.648844;0.581384)	(0.404797;1.502465;1.014099)	-2.0096
#Uniq1	Bradi1g67830	GO:0003333	Tryptophan/tyrosine permease	(0.000000;0.000000)	(0.000000;0.000000;0.000000)	-1.33925
#Uniq1	Bradi4g01320	NA	NA	(7.831423;9.755748)	(7.113255;6.968703;6.737322)	-0.385235
#Uniq1	Bradi2g04530	NA	Putative thiol-disulphide oxidoreductase DCC	(58.271698;52.856342)	(32.862206;46.992458;28.541143)	-0.660853
#Uniq1	Bradi3g27215	NA	Emsy N Terminus (ENT)/ plant Tudor-like domains-containing protein	(0.192894;0.093131)	(0.000000;0.000000;0.000000)	-5.34616
#Uniq1	Bradi4g33323	GO:0016020;GO:0015979;GO:0009522	photosystem I subunit G	(116.893066;94.046394)	(64.272530;74.360352;61.888439)	-0.697972
#Uniq1	Bradi2g60932	GO:0009116;GO:0006207;GO:0004590	uridine 5\'-monophosphate synthase / UMP synthase (PYRE-F) (UMPS)	(13.234965;13.960349)	(8.863070;10.638164;11.622030)	-0.434175
#Uniq1	Bradi3g01270	GO:0055085;GO:0016021	nitrate transporter 2:1	(2.294194;0.478605)	(0.069012;0.309490;0.031898)	-3.37485
#Uniq1	Bradi5g13660	GO:0055114;GO:0008113;GO:0030091;GO:0016671;GO:0006979	peptide met sulfoxide reductase 4	(0.000000;1.092173)	(0.000000;0.000000;0.000000)	-1.61741
#Uniq1	Bradi1g49410	GO:0006508;GO:0004190	Eukaryotic aspartyl protease family protein	(9.261189;9.695801)	(5.803041;6.032341;5.501941)	-0.757044
#Uniq1	Bradi4g06300	GO:0055085;GO:0016021	dicarboxylate transporter 1	(21.630939;20.135509)	(14.628959;16.988194;14.794108)	-0.473807
#Uniq1	Bradi2g47830	GO:0004379;GO:0006499	myristoyl-CoA:protein N-myristoyltransferase	(30.417263;30.007334)	(23.981350;26.669130;25.423098)	-0.294525
#Uniq1	Bradi4g02100	NA	Transducin/WD40 repeat-like superfamily protein	(0.908366;0.472766)	(0.000000;1.162467;0.000000)	-0.382689
#Uniq1	Bradi1g52460	NA	plastocyanin 1	(69.795212;69.525589)	(28.726162;38.630047;5.945723)	-1.55166
#Uniq1	Bradi4g33144	GO:0005515	F-box and associated interaction domains-containing protein	(0.000000;0.000000)	(0.000000;0.000000;0.000000)	-1.48427
#Uniq1	Bradi4g06515	NA	NA	(0.911986;2.557717)	(0.441514;0.441011;0.535346)	-1.92955
#Uniq1	Bradi1g07570	GO:0016020;GO:0008236;GO:0006508	Peptidase S24/S26A/S26B/S26C family protein	(11.634114;13.219021)	(13.353629;5.224340;5.558360)	-0.359838
#Uniq1	Bradi3g55970	NA	Remorin family protein	(0.185083;0.353030)	(0.000000;0.000000;0.000000)	-5.3399
#Uniq1	Bradi2g61590	GO:0006950	NA	(1110.250610;1247.905640)	(646.400208;919.424316;861.354675)	-0.58626
#Uniq1	Bradi1g13170	NA	Pre-rRNA-processing protein TSR2 conserved region	(52.811440;62.119858)	(46.591331;48.210796;44.944958)	-0.346552
#Uniq1	Bradi1g35970	GO:0005515	C2 calcium/lipid-binding plant phosphoribosyltransferase family protein	(2.014771;2.708087)	(1.347493;1.555032;1.242688)	-0.818227
#Uniq1	Bradi2g26520	GO:0008168;GO:0008152	S-adenosyl-L-methionine-dependent methyltransferases superfamily protein	(0.620274;0.509998)	(0.000000;0.650475;1.616122)	-0.375913
#Uniq1	Bradi1g03410	GO:0045039	Tim10/DDP family zinc finger protein	(31.270123;28.689224)	(21.432549;20.310661;12.927707)	-0.757858
#Uniq1	Bradi1g77650	NA	Tetratricopeptide repeat (TPR)-like superfamily protein	(48.291031;42.865757)	(29.394575;38.420376;25.684080)	-0.588289
#Uniq1	Bradi2g53425	NA	NA	(3.815882;3.378066)	(1.079173;2.951094;1.353951)	-1.03813
#Uniq1	Bradi4g40800	GO:0045454;GO:0015035;GO:0006662	thioredoxin M-type 4	(84.202232;80.828896)	(37.179043;64.225327;41.425407)	-0.834149
#Uniq1	Bradi1g75920	GO:0016020	early-responsive to dehydration stress protein (ERD4)	(7.867574;7.710736)	(5.315751;6.601656;5.897004)	-0.431371
#Uniq1	Bradi1g33610	GO:0005515;GO:0042752	Galactose oxidase/kelch repeat superfamily protein	(26.203571;24.264688)	(20.949566;21.447458;21.387903)	-0.288501
#Uniq1	Bradi1g77320	NA	Per1-like family protein	(1.707578;0.229493)	(0.000000;0.000000;2.049290)	-0.325284
#Uniq1	Bradi4g29530	GO:0008270	zinc finger (AN1-like) family protein	(0.765051;2.634963)	(0.628642;0.038717;0.381356)	-2.38304
#Uniq1	Bradi2g47380	NA	NA	(4.434707;0.426478)	(1.410042;1.896352;0.734627)	-1.22345
#Uniq1	Bradi2g49350	NA	Protein of unknown function (DUF1005)	(0.706412;0.329577)	(0.193039;0.000000;0.178209)	-2.16296
#Uniq1	Bradi2g37480	GO:0005515	dehydroascorbate reductase 2	(68.973984;81.987579)	(61.948158;59.835415;65.227684)	-0.320318
#Uniq1	Bradi3g46220	GO:0006241;GO:0006228;GO:0006183;GO:0006165;GO:0004550	Nucleoside diphosphate kinase family protein	(22.484123;24.392185)	(19.085443;19.582726;15.484991)	-0.418545
#Uniq1	Bradi3g03480	NA	Protein phosphatase 2C family protein	(17.072279;19.061047)	(12.101194;16.942183;13.539407)	-0.389819
#Uniq1	Bradi2g21330	GO:0005634	Cyclin family protein	(0.000000;0.000000)	(0.000000;0.000000;0.000000)	-0.865522
#Uniq1	Bradi2g18790	GO:0055114;GO:0051536	NADH-ubiquinone oxidoreductase 20 kDa subunit mitochondrial	(1.065629;1.168517)	(0.000000;0.338388;0.397039)	-2.19291
#Uniq1	Bradi2g16110	GO:0006284	DNA glycosylase superfamily protein	(2.465811;3.086872)	(1.185889;1.047467;1.308484)	-1.29292
#Uniq1	Bradi2g23660	NA	RNA-binding (RRM/RBD/RNP motifs) family protein with retrovirus zinc finger-like domain	(0.891658;1.479253)	(0.335978;0.235075;0.236887)	-2.18676
#Uniq1	Bradi2g61110	GO:0008270;GO:0005515	RING/U-box superfamily protein	(32.196644;21.109180)	(21.257238;21.898361;19.024691)	-0.400004
#Uniq1	Bradi1g51740	NA	RNA-binding (RRM/RBD/RNP motifs) family protein	(36.122105;32.808681)	(19.963306;24.910694;19.635469)	-0.720919
#Uniq1	Bradi3g06420	GO:0016787	apyrase 2	(1.031757;1.106690)	(0.582124;1.446891;0.577129)	-0.955528
#Uniq1	Bradi4g17460	GO:0046983	basic helix-loop-helix (bHLH) DNA-binding superfamily protein	(0.000000;0.000000)	(0.682602;0.000000;0.548966)	-0.549636
#Uniq1	Bradi3g05697	GO:0005516;GO:0046872;GO:0000166	autoinhibited Ca2+ -ATPase isoform 8	(12.501630;9.912845)	(8.758645;9.233689;8.176729)	-0.400493
#Uniq1	Bradi5g15920	NA	NA	(14.950734;13.312521)	(9.099688;11.573085;10.038079)	-0.505686
#Uniq1	Bradi2g45130	GO:0005515	NA	(1.098191;1.582339)	(0.484549;0.525769;0.659849)	-1.32023
#Uniq1	Bradi1g60750	GO:0009073;GO:0003849	Class-II DAHP synthetase family protein	(49.101227;54.774754)	(35.433002;41.405838;42.572124)	-0.426991
#Uniq1	Bradi4g30100	NA	Calcium-binding EF-hand family protein	(67.671021;81.699448)	(11.262354;32.111126;22.540461)	-1.80798
#Uniq1	Bradi1g19950	NA	P-loop containing nucleoside triphosphate hydrolases superfamily protein	(6.078916;5.836591)	(2.894569;4.550847;3.874522)	-0.698181
#Uniq1	Bradi3g01970	GO:0008168	methyltransferases	(0.000000;0.000000)	(0.000000;0.000000;0.000000)	-0.65538
#Uniq1	Bradi4g14387	NA	NA	(0.000000;0.000000)	(0.000000;0.390065;0.242239)	-0.862899
#Uniq1	Bradi1g46540	NA	Protein of unknown function (DUF1677)	(1.683676;2.323909)	(0.496211;0.729215;0.978842)	-1.50569
#Uniq1	Bradi3g13237	GO:0016747	HXXXD-type acyl-transferase family protein	(7.778667;7.241196)	(4.198804;6.407953;3.704183)	-0.694202
#Uniq1	Bradi2g19900	GO:0055114;GO:0016491	Arabidopsis thaliana gibberellin 2-oxidase 1	(0.256497;1.231170)	(0.218157;0.208936;0.259823)	-1.75972
#Uniq1	Bradi1g44670	GO:0016020;GO:0006810;GO:0005215	Major facilitator superfamily protein	(0.000000;0.000000)	(0.000000;0.000000;0.000000)	-0.743906
#Uniq1	Bradi1g53160	GO:0016020;GO:0006810;GO:0005215	NRAMP metal ion transporter 6	(0.982378;2.349711)	(0.000000;1.668138;0.000000)	-1.08998
#Uniq1	Bradi1g51200	GO:0016021;GO:0015116;GO:0008272;GO:0055085;GO:0016020;GO:0008271	sulfate transporter 3;4	(4.135048;3.420085)	(1.382784;2.390613;2.047877)	-1.00157
#Uniq1	Bradi3g54130	NA	alpha/beta-Hydrolases superfamily protein	(4.073711;3.751750)	(2.561962;2.750405;3.285911)	-0.494649
#Uniq1	Bradi2g51580	GO:0005515	Transducin/WD40 repeat-like superfamily protein	(0.000000;0.000000)	(0.000000;0.000000;0.000000)	-0.56993
#Uniq1	Bradi2g46040	NA	glyoxalase II 3	(51.606613;46.518307)	(24.163818;36.706429;25.295496)	-0.812938
#Uniq1	Bradi1g25552	GO:0006468;GO:0005524;GO:0004672	cysteine-rich RLK (RECEPTOR-like protein kinase) 10	(7.888939;24.250097)	(5.754803;8.583997;6.821397)	-1.24053
#Uniq1	Bradi3g46640	GO:0055085;GO:0016021	Major facilitator superfamily protein	(4.611979;6.246004)	(3.659232;3.005593;3.045620)	-0.790841
#Uniq1	Bradi1g38120	NA	protodermal factor 1	(32.121689;30.404726)	(23.917482;23.059015;24.236021)	-0.438939
#Uniq1	Bradi1g08421	GO:0055085	oligopeptide transporter	(1.457908;3.065876)	(0.202256;0.000000;0.000000)	-1.01391
#Uniq1	Bradi1g56535	NA	NA	(1.147782;1.674164)	(0.484963;0.483710;0.000000)	-2.15144
#Uniq1	Bradi4g33670	NA	basic helix-loop-helix (bHLH) DNA-binding superfamily protein	(0.617930;2.050222)	(0.289605;1.025369;0.584675)	-0.910192
#Uniq1	Bradi5g10787	GO:0006468;GO:0005524;GO:0004672	CRINKLY4 related 4	(0.166436;0.738371)	(0.087005;0.000000;0.206189)	-2.24841
#Uniq1	Bradi1g12940	NA	ARM repeat superfamily protein	(10.213016;12.897458)	(8.613116;9.122241;5.929524)	-0.594003
#Uniq1	Bradi5g09880	GO:0006468;GO:0004672	U-box domain-containing protein kinase family protein	(0.000000;0.000000)	(0.000000;0.000000;0.000000)	-2.4493
#Uniq1	Bradi2g04645	NA	alpha/beta-Hydrolases superfamily protein	(70.968559;67.189262)	(0.000000;50.368023;66.262321)	-0.275801
#Uniq1	Bradi3g06790	NA	NA	(0.745325;1.599348)	(0.072563;0.654558;0.505218)	-1.54468
#Uniq1	Bradi1g31890	GO:0016787;GO:0008152	allantoate amidohydrolase	(16.077343;14.290863)	(10.564404;11.935194;9.939756)	-0.530457
#Uniq1	Bradi2g47183	NA	NA	(0.801298;0.994379)	(0.000000;0.287422;0.320068)	-2.21147
#Uniq1	Bradi2g05350	NA	NA	(4.863654;9.615997)	(0.826154;2.291839;2.386598)	-2.02783
#Uniq1	Bradi1g09000	GO:0006468;GO:0005524;GO:0004672;GO:0030246	receptor lectin kinase	(48.454006;39.670441)	(38.650982;38.589706;38.572498)	-0.230974
#Uniq1	Bradi1g66440	GO:0055114;GO:0016616;GO:0006694;GO:0003854	UDP-XYL synthase 6	(690.799683;593.276733)	(492.576752;569.326416;489.174927)	-0.352782
#Uniq1	Bradi1g28490	NA	Protein of unknown function (DUF1218)	(48.477112;37.572472)	(15.995236;29.004211;17.540833)	-1.08284
#Uniq1	Bradi4g17260	NA	Rubredoxin-like superfamily protein	(11.590452;12.273586)	(7.290514;7.556730;5.857481)	-0.829316
#Uniq1	Bradi4g36810	GO:0003824	Pyridoxal-dependent decarboxylase family protein	(0.328411;0.196534)	(0.018671;0.000000;0.148615)	-2.4017
#Uniq1	Bradi3g31620	NA	peptidoglycan-binding LysM domain-containing protein	(0.609459;0.709398)	(0.271353;0.131418;0.182694)	-1.83728
#Uniq1	Bradi2g34072	GO:0016758;GO:0008152	UDP-glucosyl transferase 73D1	(3.532750;3.975885)	(2.158290;3.299898;2.208482)	-0.596538
#Uniq1	Bradi2g18030	GO:0005975;GO:0004650	Pectin lyase-like superfamily protein	(32.071972;31.475105)	(14.989157;27.936701;14.316211)	-0.776713
#Uniq1	Bradi2g43750	NA	Pectin lyase-like superfamily protein	(5.720951;6.881213)	(4.173314;4.233433;3.367782)	-0.727315
#Uniq1	Bradi1g48370	GO:0008171	S-adenosyl-L-methionine-dependent methyltransferases superfamily protein	(38.786026;44.810299)	(22.335604;30.910168;26.132706)	-0.702988
#Uniq1	Bradi4g08607	GO:0016788	GDSL-like Lipase/Acylhydrolase superfamily protein	(0.829295;0.891259)	(0.109340;0.615036;0.299946)	-1.35242
#Uniq1	Bradi3g37920	NA	HVA22 homologue E	(2.100608;3.083530)	(0.388410;1.138557;1.045546)	-1.63383
#Uniq1	Bradi1g49790	GO:0055085;GO:0016021	Major Facilitator Superfamily with SPX (SYG1/Pho81/XPR1) domain-containing protein	(0.480204;0.340070)	(36.379272;0.519364;30.720003)	-0.437791
#Uniq1	Bradi1g12080	NA	Thioesterase superfamily protein	(1.569448;1.968669)	(0.246136;0.486212;0.347128)	-2.33026
#Uniq1	Bradi1g31280	GO:0008270;GO:0005622;GO:0005515	CONSTANS-like 4	(12.345430;10.678678)	(6.743689;9.108022;8.818738)	-0.525194
#Uniq1	Bradi5g10860	GO:0009415;GO:0006950	cold-regulated 47	(16.755896;18.549076)	(12.769351;12.363005;14.646349)	-0.457832
#Uniq1	Bradi1g69770	GO:0055085;GO:0016020;GO:0015297;GO:0015238;GO:0006855	MATE efflux family protein	(2.260415;2.707052)	(1.631513;1.637367;1.956285)	-0.555451
#Uniq1	Bradi1g67140	GO:0005515	SH3 domain-containing protein	(46.994438;42.418785)	(42.546490;37.206799;38.369450)	-0.224462
#Uniq1	Bradi1g24730	GO:0016301	sphingosine kinase 1	(0.079191;0.096311)	(0.070399;0.055684;5.994449)	-0.717253
#Uniq1	Bradi1g66890	GO:0016757;GO:0016020	Protein of unknown function (DUF604)	(4.926561;5.067965)	(3.642108;2.616106;4.318191)	-0.547714
#Uniq1	Bradi1g30870	GO:0043565;GO:0006355;GO:0003700	WRKY DNA-binding protein 18	(28.946613;93.736549)	(11.821300;13.409838;22.312527)	-2.00507
#Uniq1	Bradi1g45607	GO:0019211	phosphotyrosyl phosphatase activator (PTPA) family protein	(0.000000;0.000000)	(0.000000;0.000000;0.000000)	-1.03426
#Uniq1	Bradi2g12330	GO:0016788	GDSL-like Lipase/Acylhydrolase superfamily protein	(0.000000;0.000000)	(0.000000;0.000000;0.000000)	-1.29769
#Uniq1	Bradi1g39920	NA	NA	(2.647415;2.501916)	(1.271821;1.973785;1.228692)	-0.827528
#Uniq1	Bradi2g53440	NA	Protein of unknown function (DUF3133)	(0.000000;2.563630)	(0.000000;0.000000;1.398290)	-1.38327
#Uniq1	Bradi3g23350	NA	NA	(3.134690;5.012158)	(1.507710;2.304475;2.546829)	-0.990077
#Uniq1	Bradi5g09610	NA	Bifunctional inhibitor/lipid-transfer protein/seed storage 2S albumin superfamily protein	(2.877805;4.332787)	(0.354191;1.468163;1.094332)	-1.94873
#Uniq1	Bradi4g16940	NA	SBP (S-ribonuclease binding protein) family protein	(1.267134;1.484030)	(0.642435;0.306117;0.688548)	-1.37972
#Uniq1	Bradi2g35050	GO:0008565;GO:0006606;GO:0005737;GO:0005634;GO:0005515	importin alpha isoform 1	(145.087143;132.383698)	(108.646652;121.757996;103.836830)	-0.35739
#Uniq1	Bradi1g33840	GO:0048046;GO:0016762;GO:0006073;GO:0005618;GO:0005975;GO:0004553	xyloglucan endotransglucosylase/hydrolase 25	(9.624597;8.024962)	(7.109255;6.173419;6.268596)	-0.47785
#Uniq1	Bradi2g02320	GO:0016798;GO:0005975;GO:0004553	glycosyl hydrolase family 10 protein / carbohydrate-binding domain-containing protein	(8.142070;6.973304)	(3.593703;4.443454;4.617213)	-0.882732
#Uniq1	Bradi4g34250	NA	NA	(2.998966;2.111052)	(0.880240;1.415253;1.051552)	-1.22269
#Uniq1	Bradi3g29160	NA	NA	(17.843309;15.003020)	(9.007254;14.940831;12.399726)	-0.477999
#Uniq1	Bradi2g12347	GO:0016758;GO:0008152	UDP-glucosyltransferase 75B1	(0.200334;0.282480)	(0.121120;0.050279;0.017723)	-2.02984
#Uniq1	Bradi5g22879	NA	NA	(0.872160;1.978252)	(0.170542;0.000000;0.495593)	-2.82057
#Uniq1	Bradi5g06903	NA	NA	(2.379369;2.338694)	(0.584550;1.136156;1.087278)	-1.3808
#Uniq1	Bradi3g34720	NA	nine-cis-epoxycarotenoid dioxygenase 5	(2.177611;2.582936)	(1.040541;1.292390;1.974513)	-0.782764
#Uniq1	Bradi3g12245	NA	NA	(3.648305;1.012199)	(0.789948;0.745000;1.112589)	-1.44713
#Uniq1	Bradi1g03640	NA	expansin A16	(5.020457;3.544352)	(2.198707;3.211722;1.721208)	-0.884848
#Uniq1	Bradi1g43910	NA	NA	(0.182263;0.166911)	(0.027115;0.000000;0.000000)	-4.2924
#Uniq1	Bradi3g50520	GO:0008152	Aconitase/3-isopropylmalate dehydratase protein	(28.196196;30.864208)	(21.463079;26.073505;21.642553)	-0.398217
#Uniq1	Bradi4g10231	NA	NA	(20.359055;18.802219)	(11.637448;12.587185;11.929548)	-0.74152
#Uniq1	Bradi3g40370	GO:0006468;GO:0005524;GO:0004672	Leucine-rich repeat protein kinase family protein	(0.987313;1.475869)	(0.673562;0.161771;0.356447)	-1.68712
#Uniq1	Bradi4g42080	NA	ovate family protein 6	(9.512611;7.219207)	(4.297738;4.164689;3.976849)	-1.0517
#Uniq1	Bradi5g08850	NA	NA	(0.228612;0.365525)	(0.000000;0.192594;0.000000)	-2.20392
#Uniq1	Bradi1g71450	NA	hydroxyproline-rich glycoprotein family protein	(11.143240;11.476423)	(4.557399;7.761852;5.806713)	-0.830672
#Uniq1	Bradi1g10030	GO:0030170;GO:0009058	1-aminocyclopropane-1-carboxylate synthase 4	(0.000000;0.000000)	(0.000000;0.000000;0.000000)	-3.09981
#Uniq1	Bradi1g48410	GO:0016787	type one serine/threonine protein phosphatase 3	(80.185120;75.421867)	(59.412624;60.981861;53.636921)	-0.464755
#Uniq1	Bradi3g35290	NA	NA	(1.124667;4.287823)	(0.376089;0.566666;0.822389)	-2.25191
#Uniq1	Bradi2g26024	NA	polypyrimidine tract-binding protein 3	(2.303133;2.833245)	(1.814907;2.173489;1.681556)	-0.482937
#Uniq1	Bradi3g16270	NA	DNAJ heat shock family protein	(2.617284;3.170363)	(1.380441;1.297377;1.723999)	-1.02158
#Uniq1	Bradi1g02306	NA	NA	(13.332076;15.356573)	(6.270157;12.651139;7.914915)	-0.722614
#Uniq1	Bradi1g08440	NA	NA	(14.988339;15.416039)	(8.225088;11.101419;8.848259)	-0.736074
#Uniq1	Bradi2g56110	GO:0016020	Integral membrane Yip1 family protein	(40.061607;36.811832)	(26.586048;27.401756;31.258816)	-0.477358
#Uniq1	Bradi1g44147	GO:0003676	ALWAYS EARLY 4	(0.000000;0.000000)	(0.000000;0.043982;0.000000)	-0.823547
#Uniq1	Bradi2g09366	NA	NA	(1.524883;4.230676)	(1.607738;1.315966;0.793766)	-1.26731
#Uniq1	Bradi2g57310	GO:0055085;GO:0016020;GO:0015297;GO:0015238;GO:0006855	MATE efflux family protein	(33.652073;38.866665)	(22.780853;23.774860;15.617357)	-0.849863
#Uniq1	Bradi2g48160	GO:0055085;GO:0005741	voltage dependent anion channel 1	(4.408643;6.743088)	(2.634938;2.349072;2.437310)	-1.22283
#Uniq1	Bradi3g03270	GO:0006412;GO:0005840;GO:0005622;GO:0003735	Ribosomal protein L3 family protein	(12.084489;15.759886)	(10.796560;10.497758;8.488054)	-0.53118
#Uniq1	Bradi2g01248	GO:0005515	F-box family protein	(5.074806;3.945212)	(2.258494;4.318506;2.091323)	-0.680155
#Uniq1	Bradi1g11027	NA	OSBP(oxysterol binding protein)-related protein 1C	(12.923165;12.367985)	(10.319740;9.680194;9.765761)	-0.391738
#Uniq1	Bradi1g25400	GO:0003677	histone H2A 2	(3.974835;6.158709)	(2.944621;3.580484;2.904502)	-0.73825
#Uniq1	Bradi1g62440	GO:0006468;GO:0004672	Protein kinase superfamily protein	(0.000000;6.092471)	(4.213888;0.000000;0.000000)	-0.685958
#Uniq1	Bradi1g68310	GO:0005975;GO:0004553	Glycosyl hydrolase family 10 protein	(1.914939;3.296660)	(1.872201;1.839275;1.927964)	-0.517091
#Uniq1	Bradi3g46247	NA	NA	(6.806964;1.577872)	(2.806897;6.933876;5.606553)	-1.04941
#Uniq1	Bradi2g26040	NA	alpha/beta-Hydrolases superfamily protein	(41.459576;44.791786)	(35.404083;36.262627;34.566639)	-0.327394
#Uniq1	Bradi1g43417	NA	Leucine-rich repeat protein kinase family protein	(14.836729;33.621380)	(10.838065;11.589976;12.558225)	-1.10483
#Uniq1	Bradi2g01570	GO:0008168	S-adenosyl-L-methionine-dependent methyltransferases superfamily protein	(53.092209;35.540783)	(18.788240;35.877106;20.061760)	-0.867596
#Uniq1	Bradi1g78050	NA	NA	(7.743785;16.655682)	(4.319812;5.411145;5.373599)	-1.32433
#Uniq1	Bradi2g20660	NA	cyclic nucleotide-gated cation channel 4	(0.000000;0.000000)	(0.000000;0.000000;0.000000)	-1.18387
#Uniq1	Bradi3g06330	GO:0055114;GO:0020037;GO:0016705;GO:0005506	cytochrome P450 family 71 subfamily B polypeptide 37	(2.471653;5.461519)	(0.483374;1.133992;1.585518)	-1.95504
#Uniq1	Bradi3g38020	NA	NAD(P)-binding Rossmann-fold superfamily protein	(3.083384;2.356266)	(0.696426;0.956276;0.296104)	-2.09834
#Uniq1	Bradi3g02730	GO:0043565;GO:0006355;GO:0003700	basic region/leucine zipper transcription factor 68	(2.048982;0.000000)	(0.000000;0.000000;0.000000)	-0.369645
#Uniq1	Bradi3g40660	NA	NA	(36.172131;30.986059)	(24.074553;28.892696;29.379587)	-0.331703
#Uniq1	Bradi3g29060	GO:0006412;GO:0005840;GO:0005622;GO:0003735	Ribosomal S17 family protein	(36.257072;44.623695)	(25.598732;28.241533;34.082630)	-0.509152
#Uniq1	Bradi1g59100	NA	histone-lysine N-methyltransferases	(13.371664;10.596327)	(8.420002;10.041327;8.832653)	-0.436862
#Uniq1	Bradi5g05180	NA	Uncharacterised protein family (UPF0497)	(27.337727;25.232004)	(18.457285;22.418201;18.584478)	-0.448353
#Uniq1	Bradi5g19720	GO:0016021;GO:0005215	purine permease 11	(1.667755;1.650817)	(0.578132;1.293791;0.575378)	-1.05475
#Uniq1	Bradi5g10260	GO:0005515	F-box protein 7	(20.390196;18.992048)	(14.083862;17.373438;14.032973)	-0.41767
#Uniq1	Bradi3g61070	NA	Plant protein of unknown function (DUF247)	(0.072826;0.000000)	(0.000000;0.089334;0.000000)	-2.36672
#Uniq1	Bradi3g16185	NA	NA	(3.122813;1.379404)	(0.658042;0.495467;1.324223)	-1.4683
#Uniq1	Bradi3g10270	NA	Nodulin MtN3 family protein	(4.352051;6.414677)	(3.558654;2.842803;2.541044)	-0.892742
#Uniq1	Bradi1g70360	NA	RING/U-box superfamily protein	(15.083496;14.246112)	(11.094269;10.772979;9.779635)	-0.515435
#Uniq1	Bradi3g42320	NA	acyl carrier protein 3	(74.162697;66.658798)	(46.340031;62.959118;51.289551)	-0.435693
#Uniq1	Bradi1g76140	GO:0009001;GO:0006535;GO:0005737	serine acetyltransferase 3;2	(4.012384;3.476370)	(1.991901;2.950755;2.002809)	-0.726866
#Uniq1	Bradi3g01640	GO:0070569;GO:0008152	UDP-glucose pyrophosphorylase 2	(0.000000;0.000000)	(0.000000;0.000000;0.000000)	-0.482548
#Uniq1	Bradi2g27880	NA	alpha/beta-Hydrolases superfamily protein	(6.793799;5.136164)	(2.481512;4.346477;2.525934)	-0.934322
#Uniq1	Bradi2g59047	NA	Exostosin family protein	(17.746489;21.572649)	(16.241356;14.621152;17.401934)	-0.333863
#Uniq1	Bradi5g12730	GO:0008080	Acyl-CoA N-acyltransferases (NAT) superfamily protein	(18.975267;9.299513)	(6.042336;0.000000;4.982083)	-1.78463
#Uniq1	Bradi4g32680	GO:0009055	Cupredoxin superfamily protein	(14.892919;18.976385)	(8.023501;7.829236;10.152364)	-1.01331
#Uniq1	Bradi3g35630	GO:0008168;GO:0008152	S-adenosyl-L-methionine-dependent methyltransferases superfamily protein	(2.859221;7.768874)	(4.997779;3.456059;7.387370)	-0.4491
#Uniq1	Bradi4g27430	NA	ubiquitin-conjugating enzyme 28	(15.556025;17.595942)	(11.689171;11.233449;13.535537)	-0.492279
#Uniq1	Bradi3g10550	GO:0006629	alpha/beta-Hydrolases superfamily protein	(11.007830;9.486960)	(5.499457;8.241656;7.169306)	-0.596747
#Uniq1	Bradi3g23348	NA	NA	(1.750252;1.948148)	(1.197691;0.861338;1.142405)	-0.840626
#Uniq1	Bradi2g47700	NA	Late embryogenesis abundant protein (LEA) family protein	(0.588432;0.000000)	(0.000000;0.000000;0.000000)	-5.35234
#Uniq1	Bradi4g11715	NA	F-box/RNI-like/FBD-like domains-containing protein	(3.098650;4.251950)	(1.934216;3.203917;2.055046)	-0.655232
#Uniq1	Bradi2g19748	GO:0005525	RAB GTPase homolog G3F	(86.296074;89.132439)	(54.666077;76.618843;58.180691)	-0.514477
#Uniq1	Bradi2g54990	NA	Protein of unknown function (DUF 3339)	(5.697793;3.842972)	(1.035820;1.810489;0.000000)	-2.35672
#Uniq1	Bradi4g18350	NA	Nodulin MtN3 family protein	(8.025322;6.132806)	(5.609900;3.545888;4.070037)	-0.725417
#Uniq1	Bradi1g33140	NA	Trypsin family protein with PDZ domain	(0.572323;1.316003)	(0.316224;0.628156;0.494909)	-1.02541
#Uniq1	Bradi4g29910	NA	Copper transport protein family	(1.979344;3.419880)	(0.000000;2.519264;1.091058)	-1.23924
#Uniq1	Bradi2g26660	GO:0006629	alpha/beta-Hydrolases superfamily protein	(1.901732;3.427135)	(1.484757;1.660662;1.828814)	-0.73537
#Uniq1	Bradi1g69460	NA	NA	(18.405500;15.591176)	(12.707825;10.838592;13.381671)	-0.507588
#Uniq1	Bradi1g69120	GO:0055085;GO:0016020;GO:0015297;GO:0015238;GO:0006855	MATE efflux family protein	(0.526686;0.356337)	(0.208484;0.570695;0.000000)	-0.862933
#Uniq1	Bradi1g69720	NA	Protein of unknown function (DUF1423)	(0.000000;0.000000)	(2.393738;0.000000;3.902771)	-1.44366
#Uniq1	Bradi1g11930	NA	RmlC-like cupins superfamily protein	(4.768810;3.130440)	(0.668148;1.326618;1.900330)	-1.64938
#Uniq1	Bradi2g16610	GO:0003677;GO:0009725;GO:0006355;GO:0005634	Transcriptional factor B3 family protein / auxin-responsive factor AUX/IAA-related	(14.304962;1.809983)	(13.593583;9.872746;3.560108)	-0.509415
#Uniq1	Bradi3g36110	GO:0005515;GO:0003682	PHD finger family protein / bromo-adjacent homology (BAH) domain-containing protein	(32.839321;30.828365)	(22.341684;25.563486;23.553381)	-0.459514
#Uniq1	Bradi3g36320	GO:0003676	ALWAYS EARLY 4	(23.841972;19.285889)	(17.810429;17.168180;19.397581)	-0.291412
#Uniq1	Bradi1g25847	GO:0048046;GO:0016762;GO:0006073;GO:0005618;GO:0005975;GO:0004553	xyloglucan endotransglucosylase/hydrolase 8	(5.282520;4.795585)	(3.105097;4.342668;2.747636)	-0.603794
#Uniq1	Bradi3g38720	NA	EXORDIUM like 2	(1.945307;1.135702)	(0.426623;0.358473;0.425930)	-2.00009
#Uniq1	Bradi1g03780	NA	C2H2-type zinc finger family protein	(3.383587;22.201006)	(0.482755;0.890525;2.873725)	-3.24503
#Uniq1	Bradi2g20720	NA	basic helix-loop-helix (bHLH) DNA-binding superfamily protein	(0.000000;0.000000)	(0.000000;0.000000;0.000000)	-7.00648
#Uniq1	Bradi2g18630	GO:0055085;GO:0005741	voltage dependent anion channel 3	(134.629379;186.403778)	(141.148285;128.877747;126.875603)	-0.324401
#Uniq1	Bradi2g05070	GO:0016020	Serinc-domain containing serine and sphingolipid biosynthesis protein	(0.000000;0.000000)	(0.000000;0.096710;0.000000)	-0.798983
#Uniq1	Bradi4g02040	NA	LSD1 zinc finger family protein	(15.494877;16.594732)	(9.294143;8.909403;9.129966)	-0.85911
#Uniq1	Bradi1g64200	NA	NA	(1.336554;1.366019)	(0.567552;0.818111;0.233879)	-1.37053
#Uniq1	Bradi2g08702	NA	NA	(4.963494;4.734588)	(3.374471;4.142476;2.695235)	-0.550802
#Uniq1	Bradi5g07152	GO:0055085;GO:0016020;GO:0015297;GO:0015238;GO:0006855	MATE efflux family protein	(70.304413;88.468987)	(55.994698;51.520889;48.805233)	-0.651846
#Uniq1	Bradi1g33520	GO:0005509	Calcium-binding EF-hand family protein	(12.020237;12.159038)	(7.145117;10.794459;8.381371)	-0.504721
#Uniq1	Bradi2g10278	NA	CLP protease R subunit 4	(0.970898;0.980554)	(2.320693;0.061859;1.357629)	-0.56696
#Uniq1	Bradi1g10480	GO:0030170;GO:0019752;GO:0016831	glutamate decarboxylase	(220.825165;224.734558)	(161.752655;177.613434;155.200134)	-0.476568
#Uniq1	Bradi2g61540	NA	NA	(15.231535;4.389448)	(6.018693;1.902243;1.246005)	-1.69872
#Uniq1	Bradi4g29080	NA	VQ motif-containing protein	(2.145565;2.192298)	(0.439711;1.033311;1.390004)	-1.23317
#Uniq1	Bradi3g28886	NA	NA	(47.469543;48.835857)	(36.445210;41.945934;34.579021)	-0.396863
#Uniq1	Bradi3g52510	GO:0055085;GO:0016020;GO:0006810;GO:0015171;GO:0003333	Amino acid permease family protein	(0.000000;0.711635)	(0.589456;0.000000;0.000000)	-1.07957
#Uniq1	Bradi5g08390	GO:0055114;GO:0051537;GO:0016491;GO:0008121;GO:0016679	Ubiquinol-cytochrome C reductase iron-sulfur subunit	(30.350752;30.209101)	(26.962259;21.391302;26.497957)	-0.32213
#Uniq1	Bradi1g11050	NA	Protein of unknown function (DUF3049)	(1.745283;2.497829)	(0.839242;1.234856;1.371201)	-0.932191
#Uniq1	Bradi5g13180	NA	NA	(0.000000;0.000000)	(0.000000;0.000000;0.000000)	-5.24373
#Uniq1	Bradi5g00522	NA	NA	(2.645583;2.843235)	(1.808911;1.565589;0.787503)	-1.02546
#Uniq1	Bradi2g59710	GO:0016746;GO:0008152;GO:0006644	Phospholipid/glycerol acyltransferase family protein	(8.180922;7.522965)	(6.294038;6.269264;5.027772)	-0.462005
#Uniq1	Bradi1g08080	NA	NA	(30.395178;25.577171)	(17.675459;23.943224;17.473473)	-0.546273
#Uniq1	Bradi2g05270	NA	DNAse I-like superfamily protein	(0.059810;5.866074)	(0.000000;0.000000;0.000000)	-1.43707
#Uniq1	Bradi2g08050	NA	SOUL heme-binding family protein	(6.022653;7.188538)	(3.941925;4.663063;2.968593)	-0.81297
#Uniq1	Bradi1g61920	GO:0016021;GO:0006890	rhomboid protein-related	(0.000000;0.000000)	(0.000000;0.000000;0.000000)	-0.390904
#Uniq1	Bradi3g12497	GO:0016747	HXXXD-type acyl-transferase family protein	(19.077511;13.592868)	(10.481891;13.300776;7.734173)	-0.674293
#Uniq1	Bradi2g57567	GO:0005515	IQ-domain 13	(3.983929;3.036570)	(1.899876;1.984656;2.315141)	-0.804097
#Uniq1	Bradi3g23520	NA	NA	(6.605155;6.971824)	(5.826262;5.328420;5.071139)	-0.369793
#Uniq1	Bradi1g67600	NA	carboxyesterase 17	(11.618272;12.482498)	(4.547845;6.105523;3.726675)	-1.37007
#Uniq1	Bradi5g02580	NA	NA	(0.637746;1.459385)	(0.061173;0.160233;0.061024)	-3.44821
#Uniq1	Bradi4g40260	GO:0005524	P-loop containing nucleoside triphosphate hydrolases superfamily protein	(8.371714;6.064431)	(0.856637;2.129203;0.000000)	-0.399135
#Uniq1	Bradi2g35040	NA	Protein of unknown function (DUF1624)	(0.733847;1.253534)	(3.387307;1.843726;3.744083)	-0.596188
#Uniq1	Bradi3g17836	GO:0006164;GO:0004643;GO:0003937	AICARFT/IMPCHase bienzyme family protein	(9.266212;16.617628)	(11.356790;6.669172;12.416151)	-0.299535
#Uniq1	Bradi1g15840	GO:0016853;GO:0009507	allene oxide cyclase 3	(19.464687;19.619631)	(10.648029;12.095144;10.963103)	-0.841262
#Uniq1	Bradi2g40010	NA	NA	(4.410812;4.306350)	(1.631726;3.955352;2.395076)	-0.749065
#Uniq1	Bradi1g05460	GO:0006568;GO:0004834	Aldolase-type TIM barrel family protein	(9.667294;11.681952)	(4.093786;5.778583;7.906036)	-0.894307
#Uniq1	Bradi2g48380	NA	alpha/beta-Hydrolases superfamily protein	(1.522566;1.430474)	(0.212620;0.532936;0.885781)	-1.50202
#Uniq1	Bradi3g31727	GO:0005515	glutathione S-transferase TAU 18	(1.943274;1.974778)	(0.702615;0.287338;0.557378)	-1.95711
#Uniq1	Bradi3g20740	NA	NA	(5.213234;7.543509)	(3.019250;4.276856;4.654459)	-0.726146
#Uniq1	Bradi4g00320	NA	sucrose transporter 4	(117.901848;122.503525)	(115.226349;107.959236;110.037926)	-0.156528
#Uniq1	Bradi5g19940	NA	NA	(17.492216;16.320782)	(10.224687;15.327054;9.431288)	-1.03913
#Uniq1	Bradi2g48730	NA	AtS40-3	(29.651232;35.066196)	(7.793887;16.679518;15.826682)	-1.31161
#Uniq1	Bradi3g48042	GO:0016192	Got1/Sft2-like vescicle transport protein family	(0.271320;6.369264)	(2.971067;2.903949;1.671339)	-0.504726
#Uniq1	Bradi4g44870	GO:0008199;GO:0006879;GO:0006826	ferritin 4	(54.084084;53.747005)	(30.949814;45.351505;44.481491)	-0.463092
#Uniq1	Bradi3g50930	NA	GRAS family transcription factor	(7.197312;7.672627)	(4.874899;5.510711;5.603488)	-0.523585
#Uniq1	Bradi4g16560	GO:0055114;GO:0020037;GO:0016705;GO:0005506	Cytochrome P450 superfamily protein	(34.158581;31.318308)	(17.382006;24.668442;20.528969)	-0.691585
#Uniq1	Bradi3g48840	NA	PHE ammonia lyase 1	(4.830262;11.125041)	(3.872073;3.761360;4.438824)	-1.03835
#Uniq1	Bradi1g60970	NA	Bifunctional inhibitor/lipid-transfer protein/seed storage 2S albumin superfamily protein	(30.244276;42.297764)	(24.656778;23.312475;25.511909)	-0.612309
#Uniq1	Bradi3g18460	GO:0016020;GO:0006810;GO:0005215	plasma membrane intrinsic protein 2;5	(9.192977;9.100148)	(5.141702;4.828409;4.263817)	-0.9885
#Uniq1	Bradi1g56746	NA	NA	(2.707711;2.265596)	(1.169371;1.644833;0.842116)	-1.03261
#Uniq1	Bradi1g73230	GO:0009733	NA	(5.466243;14.495944)	(1.482928;2.856227;1.894656)	-2.31221
#Uniq1	Bradi1g04200	GO:0016021	tetraspanin3	(0.025777;0.099287)	(1.688635;0.004456;0.001729)	-1.01008
#Uniq1	Bradi3g39400	GO:0008171	S-adenosyl-L-methionine-dependent methyltransferases superfamily protein	(4.755472;6.322826)	(2.508669;4.046968;2.058214)	-0.990713
#Uniq1	Bradi2g15720	GO:0016747;GO:0008610;GO:0016020;GO:0006633	3-ketoacyl-CoA synthase 11	(1.393169;2.525449)	(0.732268;1.122020;0.622085)	-1.28845
#Uniq1	Bradi1g01920	GO:0016788	GDSL-like Lipase/Acylhydrolase superfamily protein	(10.029867;7.890969)	(5.729059;6.010715;4.306674)	-0.78347
#Uniq1	Bradi1g16480	GO:0006468;GO:0005524;GO:0004672	Protein kinase superfamily protein	(0.000000;0.849875)	(0.000000;0.160257;0.000000)	-1.01715
#Uniq1	Bradi2g52336	NA	NA	(114.206917;133.264374)	(5.304997;41.959587;18.219624)	-2.54603
#Uniq1	Bradi2g47420	GO:0016758;GO:0008152	UDP-glucosyl transferase 88A1	(3.590192;3.033630)	(1.012661;2.137719;1.688119)	-1.07504
#Uniq1	Bradi4g12610	GO:0006412;GO:0005840;GO:0005622;GO:0003735	Ribosomal protein S14p/S29e family protein	(96.210686;81.069893)	(34.491776;60.588993;40.908985)	-1.00727
#Uniq1	Bradi5g22907	GO:0048046;GO:0016762;GO:0006073;GO:0005618;GO:0005975;GO:0004553	xyloglucan endotransglucosylase/hydrolase 9	(11.388021;9.571969)	(4.484041;8.193189;4.193361)	-0.936094
#Uniq1	Bradi3g33520	NA	Transducin/WD40 repeat-like superfamily protein	(22.557402;18.181965)	(15.360388;14.441891;10.678088)	-0.633315
#Uniq1	Bradi3g53497	NA	NA	(6.872757;10.549644)	(2.164602;4.088509;3.196951)	-1.51531
#Uniq1	Bradi4g09750	GO:0008061	Chitinase family protein	(0.889607;0.373379)	(0.476216;0.250997;0.200974)	-1.0642
#Uniq1	Bradi2g10623	GO:0005515;GO:0006468;GO:0004672	Leucine-rich repeat protein kinase family protein	(0.069195;0.067067)	(0.000000;0.000000;0.000000)	-5.21743
#Uniq1	Bradi2g35907	GO:0055114;GO:0016491;GO:0010181	12-oxophytodienoate reductase 1	(13.567843;12.419910)	(3.812716;5.437433;4.579665)	-1.53506
#Uniq1	Bradi2g06440	NA	Transducin/WD40 repeat-like superfamily protein	(0.000000;6.676959)	(0.000000;0.000000;0.000000)	-0.623779
#Uniq1	Bradi2g59191	GO:0046983;GO:0003677	AGAMOUS-like 19	(25.780188;29.925394)	(9.199224;17.690655;8.604680)	-1.27677
#Uniq1	Bradi1g47360	NA	NA	(13.547227;16.706741)	(9.171389;11.352588;10.834546)	-0.578328
#Uniq1	Bradi1g69330	GO:0055114;GO:0020037;GO:0016705;GO:0005506	allene oxide synthase	(5.668787;13.318223)	(4.223862;4.261763;5.502781)	-1.07864
#Uniq1	Bradi5g25730	NA	polyamine oxidase 4	(439.623840;510.955048)	(286.749115;364.269623;235.359634)	-0.729154
#Uniq1	Bradi3g11024	NA	Oligosaccharyltransferase complex/magnesium transporter family protein	(2.513526;2.199671)	(1.573586;1.785688;1.705005)	-0.522212
#Uniq1	Bradi1g36790	GO:0055114;GO:0020037;GO:0016705;GO:0005506	ferulic acid 5-hydroxylase 1	(0.212282;0.383268)	(0.000000;0.000000;0.000000)	-5.88431
#Uniq1	Bradi3g57610	GO:0005975;GO:0004553	O-Glycosyl hydrolases family 17 protein	(15.942051;13.023955)	(12.518557;9.329023;9.788297)	-0.497521
#Uniq1	Bradi5g03300	GO:0016758;GO:0008152	Uridine diphosphate glycosyltransferase 74E2	(0.000000;0.000000)	(0.000000;0.000000;0.000000)	-5.28426
#Uniq1	Bradi2g52810	GO:0005515	F-box family protein	(0.000000;0.000000)	(0.000000;0.000000;0.000000)	-0.660955
#Uniq1	Bradi3g54870	GO:0016887;GO:0005524	P-loop containing nucleoside triphosphate hydrolases superfamily protein	(40.518196;39.492046)	(25.371500;31.467960;20.868082)	-0.66745
#Uniq1	Bradi3g42933	NA	NA	(0.189900;0.165355)	(0.000000;0.000000;0.000000)	-5.71249
#Uniq1	Bradi4g14780	GO:0005515	F-box family protein with a domain of unknown function (DUF295)	(1.609212;3.549165)	(0.740837;0.759370;1.717765)	-1.32212
#Uniq1	Bradi4g44920	GO:0019867	Outer membrane OMP85 family protein	(1.939131;1.831809)	(2.111189;1.872233;1.636693)	-0.531502
#Uniq1	Bradi2g21500	NA	NA	(16.421310;19.228693)	(11.685928;11.591691;11.904690)	-0.646375
#Uniq1	Bradi2g17660	GO:0006468;GO:0005524;GO:0004672	STT7 homolog STN7	(60.007771;61.963585)	(51.321796;50.116280;51.054005)	-0.305421
#Uniq1	Bradi1g43160	NA	beta-ketoacyl reductase 1	(1.447295;1.992886)	(0.808852;1.063016;0.438618)	-1.19563
#Uniq1	Bradi2g05340	NA	NA	(4.386132;8.608410)	(0.622689;0.828519;1.993858)	-2.56999
#Uniq1	Bradi1g09065	GO:0003677	histone H2A 11	(98.547409;99.945328)	(68.679604;95.731842;67.810829)	-0.399829
#Uniq1	Bradi4g09567	NA	myb domain protein 59	(4.733035;3.736241)	(0.928602;2.711368;1.375445)	-1.37224
#Uniq1	Bradi2g61150	NA	Calcium-binding EF-hand family protein	(6.042190;25.290705)	(1.132865;3.377114;1.617959)	-2.98353
#Uniq1	Bradi3g17700	GO:0016021;GO:0006810;GO:0005337	equilibrative nucleotide transporter 1	(37.903492;31.343853)	(26.708582;26.592535;25.150915)	-0.444778
#Uniq1	Bradi2g23530	GO:0006355;GO:0003677	POX (plant homeobox) family protein	(2.830404;1.568028)	(1.202937;1.241043;2.922758)	-0.47001
#Uniq1	Bradi2g51221	NA	Protein of unknown function (DUF567)	(0.563650;3.715420)	(0.394147;0.331219;0.601142)	-2.3391
#Uniq1	Bradi3g29950	GO:0055114;GO:0016491	2-oxoglutarate (2OG) and Fe(II)-dependent oxygenase superfamily protein	(8.852533;14.028532)	(8.043995;6.054177;8.443415)	-0.653054
#Uniq1	Bradi3g16040	GO:0016987;GO:0006355;GO:0006352;GO:0003700;GO:0003677	sigma factor A	(31.145628;33.961178)	(20.473978;25.519156;21.766920)	-0.569806
#Uniq1	Bradi1g32741	NA	NA	(3.720235;2.084759)	(0.771909;1.529133;1.177515)	-1.34595
#Uniq1	Bradi2g38970	GO:0006468;GO:0004672	Protein kinase superfamily protein	(33.689602;27.945337)	(18.473614;27.747362;12.315986)	-0.698646
#Uniq1	Bradi2g49510	NA	Peptidase M28 family protein	(6.749584;0.630743)	(1.767613;5.734181;8.414555)	-0.399258
#Uniq1	Bradi1g44270	GO:0008270;GO:0006355;GO:0005634;GO:0003700	NF-X-like 1	(6.762103;7.807947)	(4.493185;6.914405;4.646667)	-0.488559
#Uniq1	Bradi2g17030	GO:0006508;GO:0004190	Eukaryotic aspartyl protease family protein	(6.657787;4.897985)	(1.987408;5.464581;1.830963)	-0.938037
#Uniq1	Bradi4g04911	GO:0006950;GO:0005516	Calmodulin-binding protein	(5.721647;10.555575)	(6.115488;7.356789;0.000000)	-0.740436
#Uniq1	Bradi3g20490	GO:0005515	Ubiquitin system component Cue protein	(9.255488;11.248682)	(6.888784;9.557089;5.754132)	-0.5119
#Uniq1	Bradi4g30350	GO:0046983	LJRHL1-like 1	(0.000000;0.000000)	(0.000000;0.000000;0.000000)	-0.986485
#Uniq1	Bradi2g34030	GO:0006355;GO:0005634	AUX/IAA transcriptional regulator family protein	(8.759172;2.839094)	(12.203934;4.708337;4.325790)	-0.655978
#Uniq1	Bradi2g24210	GO:0055114;GO:0016491	FAD/NAD(P)-binding oxidoreductase	(67.987999;83.662163)	(54.426998;64.721069;63.132412)	-0.363364
#Uniq1	Bradi4g02467	NA	Plant protein of unknown function (DUF828) with plant pleckstrin homology-like region	(6.020215;4.700411)	(1.032471;2.922570;0.904666)	-1.76489
#Uniq1	Bradi3g34880	NA	RING/FYVE/PHD zinc finger superfamily protein	(0.000000;10.805099)	(0.000000;6.346643;0.000000)	-0.576759
#Uniq1	Bradi1g05480	GO:0043565;GO:0006355;GO:0003700	bZIP transcription factor family protein	(2.641057;3.008302)	(1.735472;1.180466;2.012055)	-0.832025
#Uniq1	Bradi1g32810	GO:0055114;GO:0020037;GO:0016705;GO:0005506	cytochrome P450 family 77 subfamily B polypeptide 1	(9.740719;9.870341)	(6.443365;8.786220;6.850795)	-0.453954
#Uniq1	Bradi1g01150	GO:0048046;GO:0016762;GO:0006073;GO:0005618;GO:0005975;GO:0004553	xyloglucan endotransglucosylase/hydrolase 30	(0.315773;0.698636)	(0.076056;0.012046;0.112316)	-3.0631
#Uniq1	Bradi1g47160	NA	Pentatricopeptide repeat (PPR) superfamily protein	(1.302334;1.819633)	(1.079596;0.806386;0.833698)	-0.826567
#Uniq1	Bradi2g43470	GO:0016020;GO:0006897	Adaptin ear-binding coat-associated protein 1 NECAP-1	(8.607438;10.048901)	(5.628135;7.587062;6.455455)	-0.552122
#Uniq1	Bradi3g32551	NA	NA	(5.967214;4.589810)	(5.596152;2.552835;3.077888)	-0.366328
#Uniq1	Bradi5g10027	GO:0006950	NA	(31.393333;29.220179)	(14.711689;24.853403;13.994776)	-0.803124
#Uniq1	Bradi2g14900	GO:0055085;GO:0016021	Major facilitator superfamily protein	(41.593620;42.302158)	(39.249580;34.007721;35.290352)	-0.255807
#Uniq1	Bradi3g32890	NA	GRAS family transcription factor	(5.738221;4.466493)	(1.510846;3.539130;1.488202)	-1.26444
#Uniq1	Bradi4g43910	NA	Ras-related small GTP-binding family protein	(217.082611;291.653351)	(200.250824;219.374146;213.393875)	-0.314675
#Uniq1	Bradi1g47660	GO:0005515	F-box family protein	(2.339907;0.770903)	(0.196916;1.135385;0.363327)	-1.49868
#Uniq1	Bradi1g67320	NA	hydroxyproline-rich glycoprotein family protein	(1.776287;2.354346)	(1.239296;0.900350;1.138329)	-0.98248
#Uniq1	Bradi3g28460	GO:0055114;GO:0016491;GO:0006633;GO:0005506	Fatty acid hydroxylase superfamily	(48.476097;36.204342)	(37.466167;34.119850;32.710743)	-0.323114
#Uniq1	Bradi1g63810	NA	DNAJ-like 20	(9.716629;11.733333)	(2.857842;7.622080;2.439099)	-1.35791
#Uniq1	Bradi1g60762	GO:0006508;GO:0004197	metacaspase 1	(3.274212;3.534215)	(0.331620;0.958211;0.549773)	-2.51348
#Uniq1	Bradi5g26650	GO:0005634	Polynucleotidyl transferase ribonuclease H-like superfamily protein	(7.658426;14.107316)	(0.668450;2.038738;2.003610)	-2.83928
#Uniq1	Bradi1g08217	NA	Protein of unknown function transmembrane-40	(9.311001;8.049517)	(5.745062;7.609565;5.072895)	-0.325195
#Uniq1	Bradi1g67160	NA	RNI-like superfamily protein	(76.890175;58.438343)	(59.379208;57.061241;55.898849)	-0.275546
#Uniq1	Bradi2g06700	GO:0016020;GO:0015171;GO:0003333	cationic amino acid transporter 5	(8.114245;5.180596)	(3.494860;4.625139;3.173090)	-0.858125
#Uniq1	Bradi4g23266	NA	NA	(7.081670;5.797836)	(5.239308;4.339519;4.922423)	-0.45487
#Uniq1	Bradi2g50526	NA	NA	(57.814739;74.934433)	(40.676643;49.749992;36.198071)	-0.696388
#Uniq1	Bradi2g23837	GO:0055114;GO:0020037;GO:0016705;GO:0005506	cytochrome P450 family 94 subfamily C polypeptide 1	(1.615788;4.215051)	(0.364086;0.925388;0.898710)	-2.053
#Uniq1	Bradi3g31655	GO:0003824;GO:0005515	phospholipase D beta 1	(0.000000;0.000000)	(0.000000;0.000000;0.000000)	-0.952915
#Uniq1	Bradi3g48753	NA	NA	(0.000000;0.000000)	(0.000000;0.000000;0.000000)	-1.42778
#Uniq1	Bradi1g07530	GO:0009512	cytochrome b6f complex subunit (petM) putative	(9.900945;7.617966)	(3.391406;6.263380;1.409044)	-0.664293
#Uniq1	Bradi2g54460	GO:0005525	RAB GTPase homolog 8	(43.516697;43.082096)	(38.356861;36.129852;30.727489)	-0.345444
#Uniq1	Bradi1g20350	NA	calmodulin-binding family protein	(0.398221;3.113843)	(0.572907;0.727978;1.064178)	-1.21708
#Uniq1	Bradi5g11620	NA	NAD(P)-linked oxidoreductase superfamily protein	(8.207372;8.828553)	(4.649719;6.851950;4.423929)	-0.722976
#Uniq1	Bradi5g01602	NA	NA	(0.000000;0.000000)	(0.000000;0.000000;0.000000)	-0.687845
#Uniq1	Bradi5g16590	GO:0006468;GO:0005524;GO:0004672;GO:0030246	receptor lectin kinase	(1.005594;1.362342)	(0.422898;0.608165;0.234733)	-1.53671
#Uniq1	Bradi4g23050	GO:0005615	Serine protease inhibitor (SERPIN) family protein	(0.589088;0.792956)	(0.000000;0.054104;0.325935)	-2.53619
#Uniq1	Bradi4g38950	NA	P-loop containing nucleoside triphosphate hydrolases superfamily protein	(0.333597;4.045921)	(0.000000;0.225662;0.067881)	-1.63513
#Uniq1	Bradi2g10700	NA	VQ motif-containing protein	(0.515954;1.172416)	(0.099953;0.149861;0.144230)	-2.86628
#Uniq1	Bradi5g23940	GO:0016773;GO:0005975	Actin-like ATPase superfamily protein	(21.317850;19.014761)	(15.057897;16.970028;17.148546)	-0.339827
#Uniq1	Bradi2g22310	GO:0003677	ovate family protein 2	(0.000000;0.736245)	(0.000000;0.000000;0.000000)	-6.4485
#Uniq1	Bradi2g47840	GO:0016021;GO:0015693;GO:0015095	Protein of unknown function (DUF803)	(0.000000;0.000000)	(0.000000;1.560743;1.075374)	-0.405316
#Uniq1	Bradi3g22370	NA	histone deacetylase 6	(8.179030;9.056821)	(1.139967;1.379200;1.841057)	-0.727265
#Uniq1	Bradi1g30150	NA	Senescence/dehydration-associated protein-related	(4.478491;13.697138)	(4.222548;3.977171;4.090410)	-1.20304
#Uniq1	Bradi1g56580	GO:0042549;GO:0019898;GO:0015979;GO:0009654;GO:0009523;GO:0005509	photosystem II subunit O-2	(338.966064;343.148590)	(184.189117;297.186829;203.854126)	-0.619957
#Uniq1	Bradi1g58460	GO:0005515;GO:0006468;GO:0005524;GO:0004672	Leucine-rich receptor-like protein kinase family protein	(3.618678;3.770992)	(2.000981;2.964797;2.272116)	-0.656295
#Uniq1	Bradi3g41150	GO:0006412;GO:0005840;GO:0003735;GO:0015934	Ribosomal protein L22p/L17e family protein	(105.525696;93.599510)	(84.647919;76.295113;74.098885)	-0.386412
#Uniq1	Bradi1g04670	NA	Protein of unknown function DUF642	(5.239485;4.486077)	(2.547527;3.215211;2.071812)	-0.936451
#Uniq1	Bradi1g77460	NA	alpha/beta-Hydrolases superfamily protein	(7.169258;7.968334)	(3.728826;2.849648;4.506167)	-0.693221
#Uniq1	Bradi2g54812	NA	NA	(10.386938;5.670794)	(3.018173;3.788387;0.457432)	-1.75719
#Uniq1	Bradi1g74670	GO:0003676	D111/G-patch domain-containing protein	(2.900712;2.744350)	(1.216849;1.625940;1.405023)	-1.03452
#Uniq1	Bradi1g14720	GO:0006468;GO:0005524;GO:0004672	Protein kinase superfamily protein	(19.062248;17.586975)	(14.596672;16.017641;14.273678)	-0.332493
#Uniq1	Bradi2g04480	GO:0005515;GO:0003824	phospholipase D alpha 1	(16.050079;118.468109)	(123.697853;16.045309;72.933563)	-0.495434
#Uniq1	Bradi5g10552	NA	NA	(0.301781;0.399293)	(0.058504;0.083492;0.000000)	-2.98527
#Uniq1	Bradi3g49190	NA	myb domain protein 15	(4.200910;4.933753)	(0.942771;2.912093;1.924914)	-1.2935
#Uniq1	Bradi3g32990	GO:0055114;GO:0050661;GO:0050660;GO:0004499	Flavin-binding monooxygenase family protein	(0.000000;0.000000)	(0.000000;0.000000;0.000000)	-0.590374
#Uniq1	Bradi1g31450	GO:0045454;GO:0015035;GO:0009055	Glutaredoxin family protein	(50.282440;42.348103)	(32.076916;40.257397;28.467525)	-0.502269
#Uniq1	Bradi2g59001	NA	NA	(0.186211;0.335069)	(0.392310;0.307721;0.435396)	-0.611749
#Uniq1	Bradi1g05540	NA	Aluminium induced protein with YGL and LRDR motifs	(0.964215;0.303700)	(0.225504;0.301688;0.000000)	-1.87579
#Uniq1	Bradi1g71170	GO:0007264;GO:0005525	ADP-ribosylation factor-like A1C	(49.979919;47.618217)	(41.509075;38.771320;43.478363)	-0.284923
#Uniq1	Bradi3g52220	GO:0016887;GO:0005524;GO:0055085;GO:0042626;GO:0016021;GO:0006810	P-glycoprotein 2	(3.248761;0.000000)	(0.000000;0.000000;0.392720)	-0.456784
#Uniq1	Bradi5g19620	NA	Protein of unknown function (DUF581)	(9.718710;12.762290)	(6.318959;7.824055;5.766878)	-0.805106
#Uniq1	Bradi2g11658	NA	NA	(2.404735;6.379447)	(0.463523;1.361721;1.309170)	-2.12399
#Uniq1	Bradi2g49300	GO:0008138;GO:0006470	Phosphotyrosine protein phosphatases superfamily protein	(20.534048;26.082565)	(16.083385;19.620846;16.097736)	-0.476421
#Uniq1	Bradi2g43320	GO:0005740;GO:0004129	Rubredoxin-like superfamily protein	(27.511839;32.487045)	(21.020758;24.840790;24.287939)	-0.403249
#Uniq1	Bradi1g48470	NA	NA	(50.848289;39.203682)	(20.706850;37.086170;15.979983)	-0.910814
#Uniq1	Bradi3g32180	NA	NA	(3.109342;3.438955)	(2.069752;2.042958;2.562886)	-0.603413
#Uniq1	Bradi2g34052	NA	Phototropic-responsive NPH3 family protein	(2.727991;1.249835)	(0.952616;1.051480;0.801478)	-1.11204
#Uniq1	Bradi1g37623	NA	NA	(0.370431;0.068421)	(0.000000;0.000000;0.000000)	-4.76364
#Uniq1	Bradi1g04520	GO:0003824	Protein phosphatase 2C family protein	(36.994038;33.945145)	(30.832653;32.337261;26.532650)	-0.287359
#Uniq1	Bradi2g02623	NA	NA	(0.305211;0.832654)	(0.071239;0.066944;0.220822)	-2.2661
#Uniq1	Bradi3g39480	GO:0016021	Endomembrane protein 70 protein family	(48.610878;49.030254)	(40.789875;44.192547;37.003082)	-0.305608
#Uniq1	Bradi1g20280	NA	Haloacid dehalogenase-like hydrolase (HAD) superfamily protein	(0.118538;0.252145)	(0.000000;0.080221;0.000000)	-1.01078
#Uniq1	Bradi2g03460	NA	hydroxyproline-rich glycoprotein family protein	(74.282639;75.152054)	(50.262806;59.200050;56.633492)	-0.474244
#Uniq2	Bradi2g18520	GO:0016459;GO:0005524;GO:0003774	myosin-like protein XIF	(0.000000;0.000000)	(0.000000;0.000000)	-1.14668
#Uniq2	Bradi4g22020	GO:0005615	Serine protease inhibitor (SERPIN) family protein	(0.000000;0.000000)	(0.000000;0.101202)	-0.918383
#Uniq2	Bradi1g68957	NA	NA	(22.378954;21.577024)	(17.456789;15.760710)	-0.466483
#Uniq2	Bradi1g05390	GO:0046872	DREB2A-interacting protein 2	(11.948916;2.520916)	(0.000000;0.058726)	-1.32103
#Uniq2	Bradi4g42950	GO:0008152;GO:0003824	long-chain acyl-CoA synthetase 7	(42.052563;35.348038)	(23.342335;28.201733)	-0.642716
#Uniq2	Bradi5g00540	GO:0005975;GO:0004553;GO:0003824	limit dextrinase	(0.881409;0.561416)	(5.583389;5.034286)	-0.567355
#Uniq2	Bradi4g07167	GO:0005515	ubiquitin-specific protease 12	(0.000000;2.339216)	(0.000000;1.923153)	-0.487581
#Uniq2	Bradi4g20480	GO:0006284	DNA glycosylase superfamily protein	(1.326095;0.564678)	(0.132932;0.285409)	-1.03761
#Uniq2	Bradi1g33510	GO:0005515;GO:0006468;GO:0005524;GO:0004672	Leucine-rich receptor-like protein kinase family protein	(13.982668;10.492894)	(8.833049;9.281482)	-0.492256
#Uniq2	Bradi1g38080	NA	NA	(0.005145;0.091015)	(0.000000;0.000000)	-0.978521
#Uniq2	Bradi2g43557	GO:0031047	XH/XS domain-containing protein	(0.000000;0.000000)	(0.000000;0.000000)	-6.89171
#Uniq2	Bradi1g72830	GO:0008080	Acyl-CoA N-acyltransferases (NAT) superfamily protein	(4.354292;1.063830)	(3.391974;0.086115)	-0.687472
#Uniq2	Bradi4g18730	GO:0034314;GO:0007015;GO:0005885;GO:0005856;GO:0005524	actin related protein 2	(61.133850;63.568367)	(57.668064;45.780903)	-0.334514
#Uniq2	Bradi2g16160	GO:0006629;GO:0006508;GO:0004190	aspartic proteinase A1	(323.723785;256.578674)	(201.747101;246.460632)	-0.428111
#Uniq2	Bradi1g37130	GO:0005515	pre-mRNA-processing protein 40A	(29.101717;26.166080)	(16.937971;20.648991)	-0.612865
#Uniq2	Bradi3g09540	NA	spermidine synthase 3	(18.757414;16.648027)	(15.996638;12.140229)	-0.395695
#Uniq2	Bradi4g23850	GO:0016491;GO:0008152	NAD(P)-binding Rossmann-fold superfamily protein	(54.350899;62.179752)	(37.797245;44.607826)	-0.559408
#Uniq2	Bradi4g09976	NA	ACT domain repeat 6	(0.062613;0.043581)	(0.000000;0.000000)	-1.14017
#Uniq2	Bradi5g13120	GO:0008081;GO:0006629;GO:0008889	PLC-like phosphodiesterase family protein	(27.820900;19.498272)	(18.444206;10.926836)	-0.752747
#Uniq2	Bradi1g61890	NA	alpha/beta-Hydrolases superfamily protein	(0.000000;0.000000)	(3.690468;0.000000)	-0.343916
#Uniq2	Bradi3g27970	GO:0016787;GO:0005524;GO:0003677	P-loop containing nucleoside triphosphate hydrolases superfamily protein	(21.177505;1.759106)	(8.419635;8.196671)	-0.854657
#Uniq2	Bradi2g33530	GO:0006468;GO:0005524;GO:0004674;GO:0004672	AGC (cAMP-dependent cGMP-dependent and protein kinase C) kinase family protein	(0.000000;0.000000)	(0.000000;0.000000)	-0.592179
#Uniq2	Bradi1g11920	NA	RmlC-like cupins superfamily protein	(2.948698;1.396235)	(0.909885;0.827525)	-1.37801
#Uniq2	Bradi4g33920	NA	NA	(28.024038;22.878845)	(17.962702;20.349285)	-0.466945
#Uniq2	Bradi1g59010	GO:0006468;GO:0004672	casein kinase alpha 1	(148.021530;122.282158)	(102.368462;104.611984)	-0.443421
#Uniq2	Bradi4g20527	GO:0043531	NB-ARC domain-containing disease resistance protein	(3.812673;0.000000)	(1.538348;2.602536)	-0.544447
#Uniq2	Bradi2g01420	GO:0016757	Glycosyltransferase family 61 protein	(0.793105;0.491228)	(0.191581;0.282929)	-1.47469
#Uniq2	Bradi1g09940	NA	NA	(30.974461;42.898727)	(18.174208;26.719025)	-0.776833
#Uniq2	Bradi5g22017	GO:0005515	WD40/YVTN repeat-like-containing domain;Bromodomain	(27.650143;22.042290)	(17.591589;17.107552)	-0.576859
#Uniq2	Bradi1g05794	GO:0006412;GO:0005840;GO:0003735;GO:0015934	ribosomal protein L22	(0.084071;0.921609)	(0.028140;0.008908)	-4.7138
#Uniq2	Bradi1g14300	GO:0043565;GO:0006355;GO:0003700	WRKY DNA-binding protein 21	(9.350440;4.346076)	(0.707638;0.503724)	-1.02278
#Uniq2	Bradi3g01750	GO:0008270;GO:0006508;GO:0004181	Zn-dependent exopeptidases superfamily protein	(0.083775;0.008101)	(0.000000;0.219863)	-0.483697
#Uniq2	Bradi1g19550	NA	Mitochondrial inner membrane translocase complex subunit Tim44-related protein	(6.540872;6.908010)	(5.877611;4.357256)	-0.463144
#Uniq2	Bradi1g15317	NA	FRIGIDA-like protein	(0.000000;0.000000)	(0.000000;0.000000)	-0.801716
#Uniq2	Bradi1g26457	GO:0005096	NA	(0.000000;0.000000)	(0.000000;0.000000)	-0.683071
#Uniq2	Bradi4g23380	GO:0017038;GO:0016020;GO:0005524	Preprotein translocase SecA family protein	(0.284584;0.574830)	(1.014850;0.242379)	-0.360419
#Uniq2	Bradi2g22367	NA	Plant protein of unknown function (DUF827)	(5.893193;3.838000)	(1.009279;2.696986)	-1.43117
#Uniq2	Bradi5g24590	GO:0005524	P-loop containing nucleoside triphosphate hydrolases superfamily protein	(42.554886;43.694477)	(28.645176;36.975109)	-0.451379
#Uniq2	Bradi2g49500	GO:0042545;GO:0030599;GO:0005618	Pectin lyase-like superfamily protein	(0.000000;0.000000)	(0.000000;0.000000)	-7.0332
#Uniq2	Bradi4g26200	GO:0005515	SMAD/FHA domain-containing protein	(9.300047;7.827761)	(6.011854;6.609632)	-0.498793
#Uniq2	Bradi2g47256	GO:0005515;GO:0006468;GO:0004672	Leucine-rich receptor-like protein kinase family protein	(0.804406;0.406130)	(0.000000;0.248989)	-1.80316
#Uniq2	Bradi2g09130	NA	alpha/beta-Hydrolases superfamily protein	(0.000000;0.000000)	(0.000000;0.000000)	-0.463962
#Uniq2	Bradi5g23954	NA	NA	(1.766158;0.000000)	(0.000000;0.000000)	-0.886454
#Uniq2	Bradi4g40416	GO:0006468;GO:0004672;GO:0005524	Protein kinase superfamily protein	(4.108753;3.022067)	(2.762250;2.274667)	-0.562065
#Uniq2	Bradi2g45420	GO:0055114;GO:0016616;GO:0006102;GO:0004450	cytosolic NADP+-dependent isocitrate dehydrogenase	(0.201481;0.518628)	(0.068186;0.056558)	-0.351075
#Uniq2	Bradi5g14170	GO:0006468;GO:0004672	Protein kinase superfamily protein	(2.849610;6.049271)	(2.615930;1.501683)	-1.19606
#Uniq2	Bradi3g02800	GO:0016161;GO:0000272	beta-amylase 2	(4.759829;2.529138)	(8.491900;7.194650)	-0.896026
#Uniq2	Bradi4g43037	GO:0046488;GO:0016307	Phosphatidylinositol-4-phosphate 5-kinase family protein	(0.137389;0.130595)	(0.000000;0.000000)	-5.38944
#Uniq2	Bradi2g58912	NA	alpha/beta-Hydrolases superfamily protein	(80.015434;80.934021)	(59.392834;68.166100)	-0.394209
#Uniq2	Bradi1g64320	NA	enoyl-CoA hydratase/isomerase A	(13.456247;13.059157)	(6.680747;8.750606)	-0.838545
#Uniq2	Bradi2g62020	GO:0055114;GO:0051287;GO:0046168;GO:0016616;GO:0005975;GO:0004367;GO:0009331;GO:0006072	NAD-dependent glycerol-3-phosphate dehydrogenase family protein	(2.327332;1.156714)	(1.246822;0.000000)	-0.701426
#Uniq2	Bradi2g05130	NA	MAR binding filament-like protein 1	(11.799191;11.633355)	(9.889662;7.975244)	-0.455281
#Uniq2	Bradi3g35320	NA	NA	(0.000000;0.000000)	(0.000000;0.128973)	-1.42768
#Uniq2	Bradi2g31780	NA	NA	(0.449774;0.000000)	(0.000000;0.000000)	-2.7277
#Uniq2	Bradi4g31701	NA	NA	(3.221240;1.483931)	(0.950603;1.403469)	-1.14292
#Uniq2	Bradi5g18590	NA	myb-like HTH transcriptional regulator family protein	(1.032620;1.621120)	(0.338032;0.232790)	-2.25581
#Uniq2	Bradi1g77160	NA	NA	(65.556435;55.570004)	(51.141174;43.734371)	-0.414107
#Uniq2	Bradi2g39410	GO:0003723	pumilio 2	(21.932035;19.885677)	(17.244377;18.342077)	-0.291885
#Uniq2	Bradi3g38350	NA	Tudor/PWWP/MBT superfamily protein	(0.000000;0.000000)	(0.000000;0.000000)	-1.1448
#Uniq2	Bradi5g18230	NA	ARM-repeat/Tetratricopeptide repeat (TPR)-like protein	(36.629009;34.043476)	(32.572330;21.327078)	-0.457751
#Uniq2	Bradi1g13207	GO:0043565;GO:0006355;GO:0003700	WRKY DNA-binding protein 71	(22.510984;33.262444)	(21.601540;18.502787)	-0.543161
#Uniq2	Bradi1g14486	NA	NA	(0.000000;0.053149)	(2.429025;0.077707)	-1.26446
#Uniq2	Bradi2g34950	NA	DNAJ heat shock family protein	(51.967789;50.953239)	(26.782831;43.607407)	-0.601218
#Uniq2	Bradi3g20590	GO:0016787;GO:0006541;GO:0006177;GO:0006164;GO:0005524;GO:0003922	GMP synthase (glutamine-hydrolyzing) putative / glutamine amidotransferase putative	(63.990524;70.614693)	(55.847897;58.754135)	-0.292994
#Uniq2	Bradi3g02067	NA	NA	(15.789385;14.102900)	(10.863499;13.160089)	-0.372056
#Uniq2	Bradi5g21890	GO:0009378;GO:0006310;GO:0006281;GO:0005524	peroxin 6	(17.374140;14.235190)	(17.332216;13.271110)	-0.420587
#Uniq2	Bradi2g12497	GO:0043531	NB-ARC domain-containing disease resistance protein	(16.599718;14.465510)	(10.183661;12.564136)	-0.505825
#Uniq2	Bradi3g51340	NA	Protein of unknown function (DUF788)	(71.389870;68.849106)	(45.422081;55.472641)	-0.532326
#Uniq2	Bradi2g59810	GO:0046872;GO:0030001	Heavy metal transport/detoxification superfamily protein	(2.461722;2.876536)	(1.325164;1.883770)	-0.784181
#Uniq2	Bradi3g39240	GO:0055114;GO:0016627;GO:0016021;GO:0006784	cytochrome c oxidase 15	(8.423780;8.180472)	(5.828424;6.457682)	-0.493418
#Uniq2	Bradi5g02470	GO:0016568;GO:0006355;GO:0005634	MRG family protein	(5.748439;7.599078)	(2.889544;0.000000)	-0.731779
#Uniq2	Bradi2g25520	NA	NA	(36.662766;36.321419)	(28.899401;27.855938)	-0.424476
#Uniq2	Bradi4g29680	GO:0005544;GO:0005509	annexin 5	(181.148895;193.391510)	(158.655396;169.968170)	-0.249215
#Uniq2	Bradi1g70650	GO:0016020;GO:0006810;GO:0005215	NRAMP metal ion transporter 2	(80.203468;63.876373)	(49.896221;49.861385)	-0.588825
#Uniq2	Bradi3g54200	GO:0030170;GO:0009058;GO:0008483;GO:0006520	aspartate aminotransferase 5	(157.504745;163.705246)	(109.740372;131.154343)	-0.473575
#Uniq2	Bradi5g08077	NA	NA	(0.671928;0.359265)	(0.046988;0.000000)	-5.02235
#Uniq2	Bradi3g54010	GO:0016531;GO:0006825;GO:0005758;GO:0005507	Cytochrome C oxidase copper chaperone (COX17)	(0.697537;0.328818)	(0.000000;0.082478)	-4.0517
#Uniq2	Bradi3g57480	NA	Plant protein of unknown function (DUF828)	(0.591690;0.885947)	(0.161170;0.270481)	-1.81424
#Uniq2	Bradi1g28847	GO:0016021;GO:0006665;GO:0004348	Beta-glucosidase GBA2 type family protein	(22.296484;20.384762)	(13.769332;13.737607)	-0.694302
#Uniq2	Bradi5g25390	GO:0005856;GO:0008017;GO:0007018;GO:0005524;GO:0003777;GO:0005871	kinesin-like calmodulin-binding protein (ZWICHEL)	(10.910315;9.720819)	(8.550371;6.946911)	-0.475684
#Uniq2	Bradi3g18160	GO:0055114;GO:0016020;GO:0003885;GO:0050660;GO:0016491	D-arabinono-14-lactone oxidase family protein	(0.991398;0.572102)	(0.335948;0.482178)	-0.975424
#Uniq2	Bradi1g39220	NA	Protein of unknown function (DUF630 and DUF632)	(3.986522;4.699722)	(1.450160;0.000000)	-0.589242
#Uniq2	Bradi1g43620	GO:0005515	SMAD/FHA domain-containing protein	(16.120241;15.529459)	(10.565696;11.882519)	-0.553904
#Uniq2	Bradi2g08420	NA	NA	(0.662921;1.056210)	(0.061598;0.263825)	-2.5711
#Uniq2	Bradi5g04673	GO:0005634;GO:0003676	cleavage and polyadenylation specificity factor 160	(0.040804;0.000000)	(0.000000;0.016706)	-0.221584
#Uniq2	Bradi5g23050	GO:0048544;GO:0006468;GO:0004672	S-locus lectin protein kinase family protein	(7.315927;12.121151)	(6.556701;5.586284)	-0.74666
#Uniq2	Bradi1g52707	NA	Tetratricopeptide repeat (TPR)-like superfamily protein	(5.175167;2.162035)	(3.241036;12.630651)	-0.515868
#Uniq2	Bradi3g03140	GO:0006351;GO:0003887;GO:0003677	DNA polymerase V family	(20.673782;19.089199)	(17.539679;14.863838)	-0.358017
#Uniq2	Bradi2g56281	NA	homolog of X-ray repair cross complementing 2 (XRCC2)	(0.000000;0.000000)	(0.000000;0.000000)	-0.697829
#Uniq2	Bradi4g39590	GO:0008270;GO:0006508;GO:0004177	Zn-dependent exopeptidases superfamily protein	(35.622772;38.407028)	(31.029224;27.231544)	-0.408779
#Uniq2	Bradi3g38527	GO:0003676	RNA-binding (RRM/RBD/RNP motifs) family protein	(65.065582;76.034988)	(60.792183;56.817795)	-0.326087
#Uniq2	Bradi2g45437	NA	NA	(11.963675;11.678965)	(6.270428;9.115255)	-0.674483
#Uniq2	Bradi3g50947	GO:0005515	WD-40 repeat family protein / beige-related	(0.000000;0.000000)	(0.337846;0.106889)	-1.30006
#Uniq2	Bradi2g54900	NA	NAD(P)-linked oxidoreductase superfamily protein	(28.022911;25.223278)	(18.975384;21.265759)	-0.461664
#Uniq2	Bradi4g02548	GO:0005515	NA	(0.193153;0.166014)	(0.000000;0.000000)	-5.30695
#Uniq2	Bradi2g04180	NA	Kinase interacting (KIP1-like) family protein	(27.910419;82.627480)	(33.744122;28.568689)	-0.900389
#Uniq2	Bradi5g09200	GO:0033926	alkaline/neutral invertase	(14.644673;18.928829)	(13.190427;15.098631)	-0.308268
#Uniq2	Bradi1g29410	NA	Transcription elongation factor (TFIIS) family protein	(21.498629;19.060492)	(15.625169;17.128120)	-0.366483
#Uniq2	Bradi1g74050	GO:0030246;GO:0005975;GO:0004553	beta-galactosidase 3	(38.950905;26.865444)	(26.453556;22.517767)	-0.485896
#Uniq2	Bradi5g20448	NA	NA	(0.000000;0.000000)	(0.000000;0.000000)	-6.15431
#Uniq2	Bradi5g13550	GO:0005975;GO:0004553	Cellulase (glycosyl hydrolase family 5) protein	(15.988643;13.423484)	(11.908449;10.141931)	-0.478266
#Uniq2	Bradi2g12627	GO:0008138;GO:0006470	dual specificity protein phosphatase family protein	(0.000000;0.161226)	(0.000000;0.000000)	-1.09381
#Uniq2	Bradi2g00360	NA	NA	(13.965025;28.426790)	(3.708750;6.639088)	-0.472464
#Uniq2	Bradi3g31377	NA	HIT-type Zinc finger family protein	(0.000000;0.000000)	(0.000000;0.000000)	-2.76891
#Uniq2	Bradi4g23238	NA	F-box/RNI-like/FBD-like domains-containing protein	(0.000000;0.354780)	(0.000000;0.000000)	-4.55994
#Uniq2	Bradi3g40900	NA	Pentatricopeptide repeat (PPR) superfamily protein	(16.540174;15.390475)	(10.032010;7.706322)	-0.913362
#Uniq2	Bradi2g62532	NA	SAND family protein	(12.678894;10.053801)	(5.834085;7.227508)	-0.392188
#Uniq2	Bradi1g20589	NA	NA	(0.000000;0.000000)	(0.000000;0.000000)	-7.21899
#Uniq2	Bradi5g19367	GO:0046872	Regulator of chromosome condensation (RCC1) family with FYVE zinc finger domain	(0.000000;0.000000)	(0.133768;0.000000)	-0.807039
#Uniq2	Bradi3g01157	GO:0030247;GO:0006468;GO:0005524;GO:0004672	wall associated kinase 3	(1.402209;1.405796)	(0.950646;0.453671)	-1.07551
#Uniq2	Bradi5g16980	GO:0005525	Translation elongation factor EFG/EF2 protein	(58.538494;59.621803)	(48.920158;41.251793)	-0.45384
#Uniq2	Bradi1g20510	NA	NA	(38.810619;32.497730)	(27.009150;31.493406)	-0.341992
#Uniq2	Bradi4g04800	NA	NA	(29.159676;27.715158)	(7.912454;20.915644)	-1.02556
#Uniq2	Bradi4g28540	NA	NA	(2.786670;4.795945)	(0.000000;1.518860)	-2.36015
#Uniq2	Bradi1g00620	NA	ubiquitin-conjugating enzyme 5	(2.174881;0.000000)	(0.000000;0.000000)	-1.13187
#Uniq2	Bradi4g30220	NA	myb domain protein 94	(3.952079;3.351100)	(1.722518;1.713392)	-1.14705
#Uniq2	Bradi5g09360	GO:0045454;GO:0015035;GO:0009055	Glutaredoxin family protein	(0.187925;0.516515)	(0.166800;0.000000)	-2.28715
#Uniq2	Bradi2g06750	NA	potassium channel in Arabidopsis thaliana 1	(0.000000;0.000000)	(0.000000;0.000000)	-0.760661
#Uniq2	Bradi5g12617	GO:0055114;GO:0016491;GO:0008152	aldehyde dehydrogenase 10A9	(63.218323;58.684921)	(45.351185;52.404858)	-0.376236
#Uniq2	Bradi5g20220	GO:0005515	Proteasome component (PCI) domain protein	(53.744339;56.572140)	(51.027622;46.925472)	-0.233996
#Uniq2	Bradi1g28280	GO:0006397;GO:0004540;GO:0006468;GO:0005524;GO:0004672	Endoribonuclease/protein kinase IRE1-like	(80.469810;87.078896)	(78.688835;55.272804)	-0.389909
#Uniq2	Bradi1g61720	GO:0008270	DHHC-type zinc finger family protein	(22.209171;21.933500)	(20.149553;14.898407)	-0.398864
#Uniq2	Bradi1g11500	GO:0005525	DYNAMIN-like 1C	(3.489135;5.573858)	(8.332954;36.352581)	-0.455922
#Uniq2	Bradi4g43713	NA	NA	(0.813681;0.946881)	(0.263386;0.131033)	-2.17901
#Uniq2	Bradi3g21806	GO:0006950;GO:0005516	Calmodulin-binding protein	(0.000000;0.338983)	(0.000000;0.136683)	-2.24885
#Uniq2	Bradi3g59627	GO:0006606	nuclear pore anchor	(0.000000;0.000000)	(0.000000;0.000000)	-0.646955
#Uniq2	Bradi1g59641	NA	NA	(5.240726;2.676780)	(1.598908;1.729657)	-1.26019
#Uniq2	Bradi4g44000	GO:0006355;GO:0003677	NAC domain containing protein 47	(6.974235;4.963720)	(3.035095;3.460184)	-0.928803
#Uniq2	Bradi4g35243	NA	NA	(0.431232;0.484084)	(0.000000;0.000000)	-5.44295
#Uniq2	Bradi2g28900	NA	NA	(4.752250;5.110208)	(5.492813;8.534782)	-0.45529
#Uniq2	Bradi1g06772	GO:0005525	GTP-binding protein-related	(20.491970;23.141382)	(17.153393;17.172930)	-0.408266
#Uniq2	Bradi1g35500	GO:0006397	Intron maturase type II family protein	(6.892084;6.265593)	(4.885405;4.379781)	-0.56837
#Uniq2	Bradi5g12970	NA	Tetratricopeptide repeat (TPR)-like superfamily protein	(0.000000;0.000000)	(0.000000;0.000000)	-0.661994
#Uniq2	Bradi1g18705	NA	NA	(0.854014;0.000000)	(0.000000;0.000000)	-5.73118
#Uniq2	Bradi1g64830	GO:0016757	galacturonosyltransferase-like 7	(11.669504;11.148525)	(4.516727;8.668694)	-0.843504
#Uniq2	Bradi3g10190	NA	Tesmin/TSO1-like CXC domain-containing protein	(4.059262;2.863950)	(1.925800;2.532393)	-0.689926
#Uniq2	Bradi1g29570	GO:0016157;GO:0005985	sucrose synthase 6	(1.254943;5.299149)	(0.000000;0.000000)	-0.621617
#Uniq2	Bradi2g50590	GO:0007165;GO:0005515;GO:0043531	Disease resistance protein (TIR-NBS class)	(8.048833;3.322294)	(2.610626;0.792661)	-0.667001
#Uniq2	Bradi2g23277	NA	O-fucosyltransferase family protein	(0.000000;0.000000)	(0.163608;0.000000)	-0.937376
#Uniq2	Bradi1g62731	GO:0005524	AAA-type ATPase family protein	(97.959000;95.602043)	(65.128334;70.955544)	-0.567531
#Uniq2	Bradi3g30757	GO:0030983;GO:0006298;GO:0005524	DNA mismatch repair protein MutS type 2	(0.420578;5.177042)	(0.000000;1.534407)	-0.506794
#Uniq2	Bradi4g12120	NA	NA	(0.646430;0.730167)	(0.120880;0.170273)	-2.43675
#Uniq2	Bradi4g32941	GO:0051082;GO:0006950;GO:0006457;GO:0005524	Chaperone protein htpG family protein	(0.000000;0.000000)	(0.000000;0.000000)	-0.819577
#Uniq2	Bradi2g60260	GO:0005515;GO:0043531	disease resistance protein (TIR-NBS-LRR class)	(0.000000;1.533029)	(1.080587;0.959564)	-0.880118
#Uniq2	Bradi5g08537	NA	C2H2-like zinc finger protein	(0.252477;1.757615)	(0.366647;0.000000)	-2.57178
#Uniq2	Bradi1g72980	GO:0006164;GO:0005525;GO:0004019	adenylosuccinate synthase	(76.485825;86.521950)	(62.393204;60.682339)	-0.467925
#Uniq2	Bradi3g46690	NA	Ethylene insensitive 3 family protein	(0.079332;0.233133)	(0.026423;0.000000)	-3.94775
#Uniq2	Bradi2g46298	NA	NA	(56.064899;56.040482)	(30.531322;40.174789)	-0.548573
#Uniq2	Bradi1g01220	NA	Ribonuclease P protein subunit P38-related	(4.899179;4.433563)	(3.302574;3.668660)	-0.482294
#Uniq2	Bradi3g20060	GO:0005515	Calcium-dependent lipid-binding (CaLB domain) family protein	(22.104296;20.880642)	(17.181662;15.709178)	-0.447995
#Uniq2	Bradi5g25030	GO:0005515	disease resistance family protein / LRR family protein	(4.121114;5.551974)	(4.335015;2.709985)	-0.528137
#Uniq2	Bradi2g48830	NA	SNF1 kinase homolog 10	(173.529648;162.037445)	(115.966728;148.909088)	-0.352433
#Uniq2	Bradi3g20677	NA	polyamine oxidase 1	(0.174842;0.000000)	(0.000000;0.000000)	-3.86698
#Uniq2	Bradi1g06550	NA	NA	(0.000000;0.000000)	(0.000000;0.000000)	-1.52134
#Uniq2	Bradi1g15140	NA	DEK domain-containing chromatin associated protein	(0.000000;0.000000)	(0.000000;0.000000)	-0.64719
#Uniq2	Bradi2g12880	GO:0016747	Esterase/lipase/thioesterase family protein	(0.038973;0.018538)	(0.000000;0.000000)	-0.644123
#Uniq2	Bradi2g36600	NA	NA	(5.194827;3.885744)	(0.735308;1.847615)	-1.86353
#Uniq2	Bradi1g36977	GO:0006468;GO:0005524;GO:0004672;GO:0005515	Protein kinase family protein with leucine-rich repeat domain	(0.125408;0.131017)	(0.000000;0.000000)	-5.35334
#Uniq2	Bradi2g44450	GO:0031047	XH/XS domain-containing protein	(25.208488;20.502974)	(16.029232;15.983104)	-0.572952
#Uniq2	Bradi4g44070	GO:0016757;GO:0047262	galacturonosyltransferase 7	(5.867242;4.658807)	(3.551372;3.416873)	-0.653447
#Uniq2	Bradi3g33760	GO:0008270;GO:0005515	RING/U-box superfamily protein	(3.528711;3.318661)	(1.228600;2.743423)	-0.825732
#Uniq2	Bradi2g51727	GO:0005524	SNF2 domain-containing protein / helicase domain-containing protein / zinc finger protein-related	(0.000000;0.512071)	(0.064176;0.000000)	-0.979654
#Uniq2	Bradi4g19177	GO:0004843	ubiquitin-specific protease 5	(1.170820;0.657169)	(0.100006;1.269879)	-0.411052
#Uniq2	Bradi1g14830	NA	NA	(182.888870;166.807220)	(128.602585;138.558197)	-0.447197
#Uniq2	Bradi3g44630	NA	Protein of unknown function (DUF1624)	(0.846079;5.777130)	(0.678173;1.203019)	-0.561569
#Uniq2	Bradi3g57450	NA	mitochondrial HSO70 2	(123.850632;101.895058)	(71.052185;89.894905)	-0.543278
#Uniq2	Bradi2g46650	GO:0006914	AUTOPHAGY 6	(13.546198;13.427419)	(9.113311;10.604756)	-0.405349
#Uniq2	Bradi2g01450	NA	NA	(1.058340;1.456275)	(0.327274;1.009016)	-0.937512
#Uniq2	Bradi2g34312	NA	NA	(3.015992;1.064588)	(0.869648;0.728868)	-1.40385
#Uniq2	Bradi5g00550	NA	Pathogenesis-related thaumatin superfamily protein	(4.374353;3.627432)	(1.494434;2.177694)	-1.17043
#Uniq2	Bradi1g60890	GO:0005681;GO:0000398	P-loop containing nucleoside triphosphate hydrolases superfamily protein	(0.000000;0.000000)	(0.000000;0.000000)	-0.422185
#Uniq2	Bradi5g09570	NA	Abscisic acid-responsive (TB2/DP1 HVA22) family protein	(3.384807;0.059025)	(0.000000;1.689819)	-0.795288
#Uniq2	Bradi2g58180	NA	magnesium transporter 2	(18.748430;16.009007)	(8.021006;13.271321)	-0.716151
#Uniq2	Bradi1g35020	GO:0055114;GO:0050660;GO:0017150;GO:0008033	FMN-linked oxidoreductases superfamily protein	(8.608502;10.860088)	(7.074896;6.632467)	-0.570613
#Uniq2	Bradi1g48380	GO:0048544;GO:0006468;GO:0005524;GO:0004672	S-locus lectin protein kinase family protein	(2.333620;1.283926)	(1.351415;0.896710)	-0.747687
#Uniq2	Bradi2g57010	NA	wound-responsive family protein	(2.112858;5.097944)	(4.880213;1.630461)	-0.405791
#Uniq2	Bradi1g51480	NA	Ribosomal RNA processing Brix domain protein	(9.165624;9.850021)	(7.187078;6.067868)	-0.585825
#Uniq2	Bradi2g43797	GO:0031047	XH/XS domain-containing protein	(1.543684;1.173981)	(0.168370;0.694959)	-1.70622
#Uniq2	Bradi2g17410	NA	Protein of unknown function (DUF1639)	(0.655002;0.352688)	(0.138823;0.000000)	-3.03
#Uniq2	Bradi5g03550	GO:0006468;GO:0004672	wall associated kinase 3	(0.000000;0.000000)	(0.000000;0.000000)	-1.14493
#Uniq2	Bradi2g21360	GO:0043531	NB-ARC domain-containing disease resistance protein	(2.943762;3.211061)	(1.955117;2.191597)	-0.632246
#Uniq2	Bradi3g55330	NA	NA	(1.548959;1.174595)	(0.614864;0.000000)	-2.37722
#Uniq2	Bradi2g25677	NA	homolog of yeast autophagy 18 (ATG18) H	(3.717146;1.608958)	(16.743017;2.541417)	-0.614776
#Uniq2	Bradi2g05824	GO:0017053;GO:0007049;GO:0006351	DNA binding	(5.407657;0.000000)	(0.000000;0.000000)	-0.709966
#Uniq2	Bradi1g17850	GO:0055114;GO:0020037;GO:0006979;GO:0004601	Peroxidase superfamily protein	(0.377887;1.148347)	(0.000000;0.000000)	-6.8699
#Uniq2	Bradi5g26580	GO:0006887;GO:0000145	exocyst subunit exo70 family protein A1	(135.643768;104.839073)	(79.508354;93.666382)	-0.529375
#Uniq2	Bradi2g38631	NA	Protein of unknown function (DUF594)	(0.196225;0.147624)	(0.000000;0.000000)	-4.98518
#Uniq2	Bradi3g34800	NA	GRIP-related ARF-binding domain-containing protein 1	(0.007563;0.278637)	(4.491766;4.630571)	-0.435975
#Uniq2	Bradi4g22015	NA	NA	(19.100393;10.258667)	(7.821936;8.282945)	-0.91884
#Uniq2	Bradi1g67270	NA	Calcium-binding tetratricopeptide family protein	(144.103195;108.044067)	(72.344490;101.700417)	-0.587612
#Uniq2	Bradi1g00960	GO:0043531	LRR and NB-ARC domains-containing disease resistance protein	(17.315042;16.624592)	(12.796640;13.008739)	-0.455404
#Uniq2	Bradi3g46700	GO:0005515	Galactose oxidase/kelch repeat superfamily protein	(11.466016;13.188234)	(10.545810;9.505374)	-0.363467
#Uniq2	Bradi3g45910	GO:0006413;GO:0003743	eukaryotic translation initiation factor SUI1 family protein	(5.332942;3.214080)	(9.907866;0.000000)	-0.501397
#Uniq2	Bradi1g23440	GO:0055085;GO:0016021	polyol/monosaccharide transporter 5	(2.194668;1.817350)	(0.656237;1.604934)	-0.870598
#Uniq2	Bradi3g26850	GO:0005975;GO:0004553	NA	(4.929035;7.571384)	(3.761832;3.095042)	-0.929629
#Uniq2	Bradi3g06350	GO:0019441;GO:0004061	Cyclase family protein	(24.776560;31.001270)	(21.627480;19.519651)	-0.503198
#Uniq2	Bradi3g35080	GO:0005515	Sterile alpha motif (SAM) domain-containing protein	(7.167495;6.233205)	(0.198424;0.324335)	-3.66636
#Uniq2	Bradi1g23050	NA	Nucleotide-diphospho-sugar transferase family protein	(17.576061;28.551273)	(17.456911;15.135788)	-0.56915
#Uniq2	Bradi2g57330	GO:0006468;GO:0005524;GO:0004674	protein serine/threonine kinases;ATP binding;catalytics	(0.000000;0.000000)	(0.000000;1.008335)	-0.389813
#Uniq2	Bradi1g69500	NA	Tetratricopeptide repeat (TPR)-like superfamily protein	(0.000000;0.000000)	(0.000000;0.000000)	-0.637055
#Uniq2	Bradi2g53790	GO:0035091	sorting nexin 2B	(0.000000;0.019860)	(0.000000;0.000000)	-0.899709
#Uniq2	Bradi4g29410	GO:0008152;GO:0003824	acyl-activating enzyme 17	(47.640957;39.669277)	(31.969421;36.733711)	-0.402626
#Uniq2	Bradi3g53907	NA	Tetratricopeptide repeat (TPR)-like superfamily protein	(34.762585;30.060425)	(27.223568;25.819946)	-0.349504
#Uniq2	Bradi2g13510	NA	NA	(0.000000;0.000000)	(0.000000;0.000000)	-1.04749
#Uniq2	Bradi1g04270	GO:0031011;GO:0006355;GO:0006338	HIT zinc finger ;PAPA-1-like conserved region	(0.000000;0.000000)	(0.000000;0.000000)	-0.831323
#Uniq2	Bradi2g53720	GO:0006886;GO:0005622	ENTH/VHS/GAT family protein	(19.143545;20.854532)	(16.319160;17.200743)	-0.315106
#Uniq2	Bradi3g29450	NA	pentatricopeptide (PPR) repeat-containing protein	(0.000000;0.000000)	(0.000000;0.000000)	-2.36202
#Uniq2	Bradi5g01910	NA	DEK domain-containing chromatin associated protein	(1.874237;1.851222)	(0.989683;0.675251)	-1.23596
#Uniq2	Bradi2g61965	NA	NA	(16.792393;19.752064)	(8.477926;9.500605)	-1.0763
#Uniq2	Bradi2g17710	GO:0016887;GO:0005524;GO:0055085;GO:0042626;GO:0016021;GO:0006810	P-glycoprotein 11	(23.054474;17.307062)	(15.239644;13.862975)	-0.53145
#Uniq2	Bradi1g47367	GO:0016787;GO:0005524;GO:0003677	chromatin remodeling factor CHD3 (PICKLE)	(63.259830;57.015938)	(44.757076;50.248314)	-0.398193
#Uniq2	Bradi2g61370	GO:0030983;GO:0006298;GO:0005524	MUTL-homologue 1	(8.999041;8.193313)	(0.000000;0.000000)	-1.15941
#Uniq2	Bradi1g13180	NA	DWNN domain a CCHC-type zinc finger	(20.880968;34.576557)	(19.996975;25.184294)	-0.545347
#Uniq2	Bradi4g24006	GO:0006470;GO:0004725	protein tyrosine phosphatase 1	(28.896891;24.799345)	(19.494453;16.546713)	-0.636469
#Uniq2	Bradi2g32570	GO:0016020;GO:0005509;GO:0004571	alpha-mannosidase 3	(0.023053;0.022095)	(0.000000;1.542546)	-0.619148
#Uniq2	Bradi1g10875	GO:0008270;GO:0003676	NA	(2.079065;0.639600)	(3.433601;2.769407)	-1.27148
#Uniq2	Bradi2g11290	NA	NA	(0.000000;0.000000)	(0.000000;1.798026)	-0.368095
#Uniq2	Bradi1g30260	NA	Zinc finger C-x8-C-x5-C-x3-H type family protein	(0.458383;0.829572)	(0.000000;0.000000)	-0.328626
#Uniq2	Bradi2g01310	GO:0006468;GO:0005524;GO:0004672	suppressor of npr1-1 constitutive 4	(0.000000;0.000000)	(0.000000;0.000000)	-1.13631
#Uniq2	Bradi2g41570	GO:0005509	Calcium-binding EF hand family protein	(4.142671;3.681486)	(2.338429;2.684816)	-0.69917
#Uniq2	Bradi2g61300	NA	ARM repeat superfamily protein	(17.134907;18.166986)	(13.199738;12.810382)	-0.502892
#Uniq2	Bradi3g06240	GO:0055114;GO:0020037;GO:0016705;GO:0005506	cytochrome P450 family 71 subfamily B polypeptide 34	(0.000000;0.161001)	(0.000000;0.000000)	-4.39029
#Uniq2	Bradi3g12894	NA	Protein of unknown function (DUF789)	(14.151971;11.671413)	(10.808478;10.291987)	-0.351081
#Uniq2	Bradi1g69827	NA	pentatricopeptide (PPR) repeat-containing protein	(5.059368;5.218656)	(3.170611;3.354069)	-0.717067
#Uniq2	Bradi4g06063	NA	NA	(7.774387;5.844487)	(4.147090;6.634634)	-0.666271
#Uniq2	Bradi5g14880	GO:0006468;GO:0004672	calmodulin-binding receptor-like cytoplasmic kinase 3	(0.000000;0.000000)	(0.000000;0.000000)	-0.577937
#Uniq2	Bradi5g08235	GO:0055114;GO:0030976;GO:0006099;GO:0004591	2-oxoglutarate dehydrogenase E1 component	(0.040855;0.109228)	(0.090840;0.045899)	-0.26147
#Uniq2	Bradi1g72950	GO:0009236;GO:0003824	pyridoxine biosynthesis 2	(5.836927;9.927968)	(5.311110;4.408316)	-0.770724
#Uniq2	Bradi3g40890	GO:0006457	rotamase FKBP 1	(38.828278;38.361126)	(33.958813;27.560654)	-0.391666
#Uniq2	Bradi3g15920	NA	NA	(13.655488;12.619543)	(11.571272;10.223619)	-0.331674
#Uniq2	Bradi2g16647	GO:0006355;GO:0006351;GO:0003677	Homeodomain-like transcriptional regulator	(23.758339;19.436241)	(13.313608;15.166560)	-0.657462
#Uniq2	Bradi1g29321	NA	Protein of unknown function (DUF707)	(0.000000;0.000000)	(0.000000;0.000000)	-0.784931
#Uniq2	Bradi2g08983	NA	NOP56-like pre RNA processing ribonucleoprotein	(0.000000;1.930576)	(0.000000;0.000000)	-5.78186
#Uniq2	Bradi2g15526	NA	zinc finger (CCCH-type) family protein / RNA recognition motif (RRM)-containing protein	(0.040069;0.015806)	(0.000000;0.000000)	-0.517709
#Uniq2	Bradi3g53410	NA	Mitochondrial import inner membrane translocase subunit Tim17/Tim22/Tim23 family protein	(0.205169;0.040297)	(15.652101;12.177855)	-0.629431
#Uniq2	Bradi1g05122	GO:0042147;GO:0030904;GO:0015031;GO:0008565	VPS35 homolog B	(63.117836;57.164497)	(53.101513;48.400616)	-0.306274
#Uniq2	Bradi1g01830	NA	NA	(0.000000;0.000000)	(0.000000;0.000000)	-0.85379
#Uniq2	Bradi4g38350	NA	Tetratricopeptide repeat (TPR)-like superfamily protein	(86.991089;84.073738)	(76.362709;72.114868)	-0.265851
#Uniq2	Bradi3g02540	GO:0003723	RNA-binding KH domain-containing protein	(9.482883;13.565327)	(9.964049;7.173214)	-0.49932
#Uniq2	Bradi2g43660	GO:0051382;GO:0019237;GO:0000776	centromere protein C	(4.155995;3.040381)	(2.825537;1.708909)	-0.554679
#Uniq2	Bradi2g02980	NA	NA	(3.448959;2.038013)	(0.325079;0.680844)	-2.62192
#Uniq2	Bradi1g67760	GO:0030246;GO:0005975;GO:0004553	beta-galactosidase 8	(17.797510;14.952598)	(13.622180;13.073880)	-0.35502
#Uniq2	Bradi4g26410	GO:0007165	CBL-interacting protein kinase 3	(5.301362;0.000000)	(0.000000;8.486552)	-0.640033
#Uniq2	Bradi2g25879	NA	NA	(4.129179;3.463648)	(0.000000;0.000000)	-7.89192
#Uniq2	Bradi1g13510	NA	Protein of unknown function DUF593	(14.052673;12.228497)	(9.192273;11.955399)	-0.368802
#Uniq2	Bradi3g16227	NA	Tetratricopeptide repeat (TPR)-like superfamily protein	(0.820220;0.714378)	(0.390762;0.222501)	-1.44159
#Uniq2	Bradi5g03370	GO:0016758;GO:0008152	UDP-glucosyltransferase 74F2	(5.250995;4.843946)	(0.515307;2.472060)	-0.597925
#Uniq2	Bradi2g16820	NA	golgin candidate 5	(37.028664;29.035860)	(21.122356;29.475130)	-0.437869
#Uniq2	Bradi3g57940	NA	THO complex subunit 5	(39.478878;37.292793)	(26.664120;31.960009)	-0.446729
#Uniq2	Bradi4g16093	GO:0008168	S-adenosyl-L-methionine-dependent methyltransferases superfamily protein	(1.073370;0.715207)	(0.113320;0.244365)	-2.31402
#Uniq2	Bradi1g21372	GO:0005515;GO:0005634;GO:0003677	ethylene induced calmodulin binding protein	(17.126402;15.839223)	(15.333954;13.576504)	-0.251566
#Uniq2	Bradi2g43300	NA	Pentatricopeptide repeat (PPR) superfamily protein	(1.870000;2.288372)	(1.756438;1.251020)	-0.534871
#Uniq2	Bradi3g28605	GO:0006486;GO:0003980	UDP-glucose:glycoprotein glucosyltransferases;transferases transferring hexosyl groups;transferases transferring glycosyl groups	(7.364651;12.527233)	(3.345957;5.938814)	-0.473804
#Uniq2	Bradi5g16604	GO:0016491;GO:0008152	NAD(P)-binding Rossmann-fold superfamily protein	(2.763560;3.460649)	(0.647714;1.646024)	-1.5046
#Uniq2	Bradi2g19320	NA	NA	(43.152847;39.684410)	(35.345978;28.870186)	-0.430783
#Uniq2	Bradi4g30570	GO:0007049;GO:0005634	Tetratricopeptide repeat (TPR)-like superfamily protein	(8.722043;11.002860)	(7.322302;6.561053)	-0.57246
#Uniq2	Bradi2g34876	GO:0006351;GO:0003899;GO:0003677	nuclear RNA polymerase D1A	(0.000000;3.442644)	(0.000000;0.000000)	-0.557677
#Uniq2	Bradi1g25937	GO:0016021;GO:0016020;GO:0022857	nodulin MtN21 /EamA-like transporter family protein	(1.701230;2.023309)	(0.276923;1.235278)	-1.32808
#Uniq2	Bradi2g05030	NA	Enhancer of polycomb-like transcription factor protein	(22.003424;17.611778)	(14.476500;17.354254)	-0.371541
#Uniq2	Bradi1g58762	GO:0030247;GO:0006468;GO:0004672	wall associated kinase 5	(8.761035;6.436069)	(4.312090;6.318953)	-0.566711
#Uniq2	Bradi4g07950	NA	RING/FYVE/PHD zinc finger superfamily protein	(12.977839;11.184052)	(8.787567;10.530266)	-0.378913
#Uniq2	Bradi4g13215	NA	NA	(0.033810;0.086988)	(0.000000;0.000000)	-4.30269
#Uniq2	Bradi3g22950	GO:0016747	HXXXD-type acyl-transferase family protein	(4.226562;4.502566)	(2.091110;1.946698)	-1.17246
#Uniq2	Bradi2g14260	NA	Small nuclear ribonucleoprotein family protein	(5.224558;2.810284)	(2.022087;2.235940)	-0.975625
#Uniq2	Bradi2g40030	GO:0016773;GO:0048015;GO:0046854	vacuolar protein sorting 34	(44.064144;38.644352)	(26.025137;35.054653)	-0.492264
#Uniq2	Bradi1g18550	NA	xylose isomerase family protein	(57.759869;52.339794)	(49.774689;40.324245)	-0.352431
#Uniq2	Bradi2g56547	GO:0005524;GO:0046488;GO:0016307	1-phosphatidylinositol-4-phosphate 5-kinases;zinc ion binding;1-phosphatidylinositol-3-phosphate 5-kinases	(6.637405;6.143657)	(4.456777;3.802273)	-0.69555
#Uniq2	Bradi2g05445	GO:0005634	NA	(15.487302;12.777641)	(8.968523;9.556062)	-0.66874
#Uniq2	Bradi1g05070	NA	NA	(7.183247;6.419793)	(4.723275;0.297838)	-0.631655
#Uniq2	Bradi2g16500	GO:0005524	TCP-1/cpn60 chaperonin family protein	(336.873749;359.708679)	(196.620575;287.647583)	-0.580333
#Uniq2	Bradi5g03740	GO:0055114;GO:0050660;GO:0017150;GO:0008033	FMN-linked oxidoreductases superfamily protein	(2.306959;3.036770)	(4.645217;2.356101)	-0.514977
#Uniq2	Bradi3g23113	NA	NA	(1.254714;0.627206)	(0.111655;0.448083)	-1.7409
#Uniq2	Bradi2g36057	NA	Tetratricopeptide repeat (TPR)-like superfamily protein	(15.916532;12.833019)	(9.549363;10.465209)	-0.578543
#Uniq2	Bradi2g12105	NA	NA	(0.726054;1.039509)	(0.000000;0.000000)	-5.88933
#Uniq2	Bradi2g50180	NA	NA	(0.000000;0.000000)	(0.000000;0.000000)	-0.510747
#Uniq2	Bradi2g40460	GO:0016020;GO:0006075;GO:0003843;GO:0000148	glucan synthase-like 7	(6.879992;4.265168)	(3.967340;3.970180)	-0.592134
#Uniq2	Bradi4g16140	NA	NA	(14.482629;14.850998)	(9.803725;10.332404)	-0.60284
#Uniq2	Bradi3g10416	GO:0006355	FAR1-related sequence 5	(2.580369;2.531440)	(1.609823;1.430457)	-0.820311
#Uniq2	Bradi5g06120	NA	NA	(44.952778;39.312645)	(33.590263;26.448256)	-0.55267
#Uniq2	Bradi2g37240	GO:0016597;GO:0008152	ACT domain-containing protein	(57.666725;45.948776)	(30.710482;28.628103)	-0.521525
#Uniq2	Bradi3g09680	NA	NA	(0.766211;0.855439)	(0.273463;0.298817)	-1.54256
#Uniq2	Bradi1g72280	GO:0016788;GO:0006886;GO:0006505	alpha/beta-Hydrolases superfamily protein	(3.110837;5.096944)	(3.703222;3.388853)	-1.02632
#Uniq2	Bradi1g33330	NA	RNA polymerase I specific transcription initiation factor RRN3 protein	(4.062146;3.241094)	(1.785555;6.214614)	-0.393504
#Uniq2	Bradi3g57600	NA	NA	(39.017021;87.804276)	(42.984570;29.318483)	-0.885259
#Uniq2	Bradi3g48580	NA	binding	(53.556725;50.745579)	(41.840157;43.682079)	-0.345955
#Uniq2	Bradi2g31957	GO:0055085;GO:0016021;GO:0008308;GO:0006873	SLAC1 homologue 3	(0.000000;0.000000)	(0.000000;0.000000)	-6.1555
#Uniq2	Bradi5g21810	GO:0005515;GO:0003676	Argonaute family protein	(0.137646;0.037720)	(0.000000;0.000000)	-4.98992
#Uniq2	Bradi1g58680	NA	NA	(0.000000;1.710706)	(0.000000;0.000000)	-0.989612
#Uniq2	Bradi3g60140	GO:0000398	SART-1 family	(0.000000;0.000000)	(0.000000;0.000000)	-0.681816
#Uniq2	Bradi1g17170	GO:0005515	importin alpha isoform 4	(0.000000;5.110796)	(4.525904;4.530946)	-0.375513
#Uniq2	Bradi5g07390	GO:0055114;GO:0046422;GO:0009507	non-photochemical quenching 1	(7.578605;8.107014)	(6.021174;4.712428)	-0.611288
#Uniq2	Bradi1g45806	GO:0006355;GO:0005634;GO:0003700	K-box region and MADS-box transcription factor family protein	(8.306436;7.542701)	(0.000000;0.000000)	-8.73509
#Uniq2	Bradi3g33980	GO:0015743	aluminum-activated malate transporter 12	(11.189753;11.384878)	(8.720364;6.781212)	-0.607228
#Uniq2	Bradi3g47366	NA	NA	(1.298496;0.894522)	(0.517525;0.000000)	-2.2368
#Uniq2	Bradi5g13400	GO:0005515;GO:0008270	ubiquitin-associated (UBA)/TS-N domain-containing protein / octicosapeptide/Phox/Bemp1 (PB1) domain-containing protein	(14.760199;0.000000)	(3.547071;4.618146)	-0.251305
#Uniq2	Bradi1g57370	GO:0008033;GO:0004809;GO:0003723	N2N2-dimethylguanosine tRNA methyltransferase	(14.118785;14.777563)	(13.296284;11.413221)	-0.288662
#Uniq2	Bradi3g47370	GO:0006468;GO:0005524;GO:0004672	NIMA-related kinase 5	(23.319273;22.084755)	(17.428301;17.806492)	-0.426185
#Uniq2	Bradi2g44081	GO:0030150;GO:0005742	Mitochondrial outer membrane translocase complex subunit Tom7	(30.908604;36.522076)	(23.107815;23.242228)	-0.603861
#Uniq2	Bradi1g76480	NA	ribonuclease II family protein	(47.484222;44.697433)	(36.486649;38.176250)	-0.363858
#Uniq2	Bradi2g10110	GO:0016887;GO:0005524;GO:0016020	pleiotropic drug resistance 12	(17.030106;13.968714)	(11.974510;9.708988)	-0.577866
#Uniq2	Bradi3g09901	GO:0016879;GO:0008033;GO:0005737;GO:0005524;GO:0000166	Adenine nucleotide alpha hydrolases-like superfamily protein	(0.027911;0.000000)	(0.000000;0.883242)	-0.63922
#Uniq2	Bradi3g51540	GO:0003677;GO:0008289	homeodomain GLABROUS 1	(0.000000;0.000000)	(0.000000;0.000000)	-0.918876
#Uniq2	Bradi5g13860	GO:0055114;GO:0050661;GO:0006006;GO:0004345	glucose-6-phosphate dehydrogenase 6	(132.334534;114.521416)	(107.626442;98.937523)	-0.317803
#Uniq2	Bradi2g03617	GO:0016787;GO:0005524;GO:0003677	chromatin remodeling 8	(6.331975;5.792058)	(5.214056;3.946603)	-0.468471
#Uniq2	Bradi5g24910	NA	NA	(9.741364;7.557279)	(3.063437;5.463035)	-1.18358
#Uniq2	Bradi4g04755	GO:0005515	RNI-like superfamily protein	(1.999501;2.268271)	(2.199752;1.062878)	-0.795858
#Uniq2	Bradi1g43607	GO:0006265;GO:0005694;GO:0003916;GO:0003677;GO:0003917	DNA topoisomerase type IA core	(38.935001;39.551777)	(33.319061;30.229040)	-0.367032
#Uniq2	Bradi2g40147	GO:0006351;GO:0003682	bromo-adjacent homology (BAH) domain-containing protein	(0.283686;0.000000)	(0.000000;0.000000)	-0.585826
#Uniq2	Bradi2g20200	GO:0006468;GO:0005524;GO:0004674;GO:0004672	AGC (cAMP-dependent cGMP-dependent and protein kinase C) kinase family protein	(110.481369;104.488174)	(67.505226;68.268074)	-0.723057
#Uniq2	Bradi2g52540	GO:0006281;GO:0004518	apurinic endonuclease-redox protein	(7.003890;5.620936)	(5.175797;3.407320)	-0.620902
#Uniq2	Bradi2g51500	NA	NA	(0.000000;0.000000)	(0.000000;0.000000)	-1.69066
#Uniq2	Bradi3g41490	NA	NA	(45.591839;39.814835)	(37.271893;35.060822)	-0.299936
#Uniq2	Bradi1g70850	GO:0004518;GO:0006281;GO:0006289;GO:0005634;GO:0004519;GO:0003697	5\'-3\' exonuclease family protein	(0.511263;0.036369)	(0.000000;0.000000)	-0.495001
#Uniq2	Bradi1g13827	GO:0030170;GO:0008483	ornithine-delta-aminotransferase	(50.438171;40.405392)	(19.369947;29.335070)	-0.951434
#Uniq2	Bradi3g57300	NA	TRF-like 6	(20.848101;22.131363)	(13.992328;13.411913)	-0.710547
#Uniq2	Bradi1g76700	GO:0005525	GTP-binding family protein	(9.314490;10.476375)	(7.277650;6.803153)	-0.554213
#Uniq2	Bradi2g12067	GO:0017038;GO:0016020;GO:0005524	Albino or Glassy Yellow 1	(50.801441;50.715950)	(40.303219;39.898991)	-0.418235
#Uniq2	Bradi1g52520	NA	Protein of unknown function (DUF1644)	(17.099934;17.164982)	(12.732915;12.881475)	-0.479979
#Uniq2	Bradi3g08190	GO:0008233;GO:0006508;GO:0042765;GO:0016255;GO:0003923	Peptidase C13 family	(36.951286;38.664410)	(28.026844;32.895329)	-0.369993
#Uniq2	Bradi1g12410	GO:0006468;GO:0005524;GO:0004672	cysteine-rich RLK (RECEPTOR-like protein kinase) 10	(0.755137;1.670156)	(0.224259;0.000000)	-3.59286
#Uniq2	Bradi2g21750	NA	F-box family protein	(20.321314;23.434858)	(5.977895;6.295065)	-1.89615
[truncated: 2,204 more rows]

## Sheet: UP_WT-H2O to TR(467) H2O
Table S2. Venn of WT water to TR4 (1), TR6 (2), and TR7 (3) water, up regulated differentially expressed genes
3579 Union
438 Intersection 3-way
1106 Unique LSres_UP_WT-H2Ovs4HA-H2O.anno.csv
706 Unique LSres_UP_WT-H2Ovs6FA-H2O.anno.csv
318 Unique LSres_UP_WT-H2Ovs7DA-H2O.anno.csv
554 Shared LSres_UP_WT-H2Ovs4HA-H2O.anno.csv and LSres_UP_WT-H2Ovs6FA-H2O.anno.csv
381 Shared LSres_UP_WT-H2Ovs4HA-H2O.anno.csv and LSres_UP_WT-H2Ovs7DA-H2O.anno.csv
76 Shared LSres_UP_WT-H2Ovs6FA-H2O.anno.csv and LSres_UP_WT-H2Ovs7DA-H2O.anno.csv
						Log			Log			Log
Venn	Gene ID	GO	Annotation	WT water		fold change	WTw		fold change	WTw		fold change
#inter	Bradi0014s00100	GO:0043531	NB-ARC domain-containing disease resistance protein	(10.290125;7.999937)	(21.474588;16.370029;21.218899)	1.06633	(10.290125;7.999937)	(14.794784;11.656277)	0.470298	(10.290125;7.999937)	(15.738271;14.602410;17.855221)	0.779015
#inter	Bradi1g00920	NA	Domain of unknown function (DUF303)	(3.173569;3.068961)	(4.423557;4.351046;7.016026)	0.709993	(3.173569;3.068961)	(6.730134;8.223668)	1.20217	(3.173569;3.068961)	(5.287729;4.988523;6.776865)	0.829418
#inter	Bradi1g02300	NA	hydroxyproline-rich glycoprotein family protein	(0.208965;0.307695)	(0.867746;2.363417;1.694007)	2.66541	(0.208965;0.307695)	(0.766699;3.368986)	2.98413	(0.208965;0.307695)	(0.838122;0.736387;3.585840)	2.73928
#inter	Bradi1g02635	NA	NA	(45.122204;30.344206)	(122.494728;79.270317;137.115906)	1.54318	(45.122204;30.344206)	(90.781868;88.356415)	1.18985	(45.122204;30.344206)	(56.150742;53.514206;78.728600)	0.703921
#inter	Bradi1g03277	GO:0006468;GO:0005524;GO:0004672	Concanavalin A-like lectin protein kinase family protein	(2.838951;2.789404)	(5.717741;5.711561;5.512009)	0.963162	(2.838951;2.789404)	(4.370629;6.274529)	0.864616	(2.838951;2.789404)	(3.401474;3.802377;4.727146)	0.463489
#inter	Bradi1g03510	GO:0005576;GO:0004867	NA	(4.289430;3.178750)	(8.444022;9.203277;16.733402)	1.57827	(4.289430;3.178750)	(6.363504;7.409554)	0.828345	(4.289430;3.178750)	(7.549109;11.733083;10.048369)	1.35688
#inter	Bradi1g04130	GO:0006412;GO:0005840;GO:0005622;GO:0003735	Ribosomal protein L17 family protein	(63.742138;73.111046)	(115.940994;127.375801;154.577026)	0.911237	(63.742138;73.111046)	(139.493729;168.232697)	1.10945	(63.742138;73.111046)	(88.042435;83.169365;143.848907)	0.582981
#inter	Bradi1g04625	GO:0016491;GO:0016020;GO:0009055	apocytochrome b	(13.248498;7.518282)	(23.064320;19.993349;25.882286)	1.10846	(13.248498;7.518282)	(15.373231;22.516649)	0.820316	(13.248498;7.518282)	(19.457727;26.197420;15.774464)	0.948808
#inter	Bradi1g05707	NA	NADH-Ubiquinone oxidoreductase (complex I) chain 5 protein	(2.994102;3.088064)	(6.897146;5.165864;8.604970)	1.1333	(2.994102;3.088064)	(6.240509;5.810606)	0.920211	(2.994102;3.088064)	(5.182540;5.184883;6.509605)	0.848672
#inter	Bradi1g05731	NA	photosynthetic electron transfer B	(4.233084;5.543283)	(13.088783;8.743183;15.225994)	1.2948	(4.233084;5.543283)	(12.636610;19.197908)	1.64617	(4.233084;5.543283)	(9.820569;15.164157;12.470045)	1.31579
#inter	Bradi1g05740	GO:0019684;GO:0016168;GO:0016020;GO:0009767;GO:0009521	photosystem II reaction center protein B	(14.175529;14.714485)	(20.090443;19.855526;18.688389)	0.393535	(14.175529;14.714485)	(19.738569;27.221918)	0.644341	(14.175529;14.714485)	(33.907524;44.594337;27.222105)	1.24719
#inter	Bradi1g05757	GO:0022904;GO:0016020	photosynthetic electron transfer B	(4.599554;5.406286)	(13.725570;7.641916;11.693931)	1.09322	(4.599554;5.406286)	(11.742442;12.655373)	1.22225	(4.599554;5.406286)	(14.626577;23.512257;11.324855)	1.67868
#inter	Bradi1g05758	GO:0016491;GO:0016020;GO:0009055	photosynthetic electron transfer D	(24.591896;28.198975)	(62.390778;40.074684;53.398750)	0.933117	(24.591896;28.198975)	(46.941025;48.827663)	0.7973	(24.591896;28.198975)	(74.924156;107.616455;53.067421)	1.53197
#inter	Bradi1g05766	GO:0016491;GO:0016020;GO:0009055	photosynthetic electron transfer D	(2.301625;2.687536)	(9.214661;5.182454;7.635448)	1.51704	(2.301625;2.687536)	(7.956501;12.277396)	1.9759	(2.301625;2.687536)	(9.888965;12.427446;8.308043)	1.99659
#inter	Bradi1g05768	GO:0022904;GO:0016020	photosynthetic electron transfer B	(1.160034;1.167668)	(3.258431;1.991763;2.456455)	1.10212	(1.160034;1.167668)	(2.490425;3.051218)	1.20001	(1.160034;1.167668)	(3.433914;3.102498;3.115788)	1.43327
#inter	Bradi1g05775	GO:0009512;GO:0009055	electron carriers	(7.364575;6.669899)	(27.705578;13.070779;28.861973)	1.68039	(7.364575;6.669899)	(35.899551;14.525581)	1.76381	(7.364575;6.669899)	(18.047209;16.158623;19.734722)	1.32181
#inter	Bradi1g06090	NA	ubiquiting-conjugating enzyme 2	(95.710701;90.159615)	(191.845093;147.166870;204.326065)	0.920632	(95.710701;90.159615)	(220.533325;190.129288)	1.0811	(95.710701;90.159615)	(118.634789;113.085220;129.538910)	0.337174
#inter	Bradi1g06095	GO:0006412	Ribosomal protein S7p/S5e family protein	(5.481266;3.956499)	(14.244832;13.645082;26.541580)	1.90846	(5.481266;3.956499)	(13.940516;15.044451)	1.57212	(5.481266;3.956499)	(10.068219;13.234690;10.664835)	1.2393
#inter	Bradi1g06435	NA	NA	(0.242014;0.231959)	(2.221334;0.365041;2.844296)	2.89719	(0.242014;0.231959)	(2.676842;0.625283)	2.70776	(0.242014;0.231959)	(1.341472;0.915064;1.480181)	2.37303
#inter	Bradi1g07750	GO:0006468;GO:0004672	Protein kinase superfamily protein	(9.899651;10.835493)	(17.654417;13.219614;15.444180)	0.530558	(9.899651;10.835493)	(16.811777;13.291774)	0.47183	(9.899651;10.835493)	(13.192573;16.622784;13.369986)	0.434916
#inter	Bradi1g08201	NA	NA	(23.887363;30.704504)	(52.272881;34.450665;51.490204)	0.709535	(23.887363;30.704504)	(55.896572;45.694557)	0.829152	(23.887363;30.704504)	(40.052433;34.822319;41.824512)	0.470919
#inter	Bradi1g08260	GO:0006412;GO:0005840;GO:0003735;GO:0015934	Ribosomal protein L13 family protein	(80.735405;79.265121)	(141.357681;110.120644;136.621750)	0.650942	(80.735405;79.265121)	(149.403198;158.668137)	0.885256	(80.735405;79.265121)	(124.594643;134.059433;133.717545)	0.672099
#inter	Bradi1g09260	GO:0005515;GO:0055114;GO:0046872;GO:0016702	PLAT/LH2 domain-containing lipoxygenase family protein	(0.187306;0.063683)	(0.770812;1.163875;1.609444)	3.19531	(0.187306;0.063683)	(1.632578;1.262273)	3.46384	(0.187306;0.063683)	(0.698706;1.149804;0.097190)	2.31911
#inter	Bradi1g10990	GO:0006412;GO:0005840;GO:0005622;GO:0003735;GO:0003723	Ribosomal protein S13/S18 family	(111.603493;109.756348)	(204.881363;184.736145;247.004593)	0.896857	(111.603493;109.756348)	(226.887726;220.992111)	0.955504	(111.603493;109.756348)	(157.425674;174.047974;221.948273)	0.702153
#inter	Bradi1g12701	NA	NA	(0.000000;0.000000)	(0.226441;0.295562;0.447062)	6.8124	(0.000000;0.000000)	(0.586809;0.588600)	7.65431	(0.000000;0.000000)	(0.932735;0.000000;0.873358)	7.6938
#inter	Bradi1g13330	NA	dehydrin family protein	(10.008150;14.820619)	(27.257532;22.233871;45.163445)	1.22326	(10.008150;14.820619)	(38.840164;25.398468)	1.25315	(10.008150;14.820619)	(23.166357;16.897781;28.288555)	0.80744
#inter	Bradi1g13367	NA	nuclear pore anchor	(4.863241;5.001520)	(7.603083;5.807529;8.072815)	0.494327	(4.863241;5.001520)	(8.374938;8.873483)	0.745935	(4.863241;5.001520)	(8.306856;8.631631;9.386836)	0.793348
#inter	Bradi1g14346	NA	NA	(0.000000;0.029457)	(0.233354;0.320662;0.307697)	4.14965	(0.000000;0.029457)	(0.283604;0.166295)	3.75539	(0.000000;0.029457)	(0.062091;0.417375;0.312619)	4.03406
#inter	Bradi1g15190	GO:0055114;GO:0020037;GO:0016705;GO:0005506	cytochrome P450 family 71 subfamily B polypeptide 36	(2.390224;2.176130)	(3.133152;3.049606;4.475042)	0.835659	(2.390224;2.176130)	(2.970933;4.472097)	0.708542	(2.390224;2.176130)	(4.077682;3.892907;2.839781)	0.808671
#inter	Bradi1g15560	GO:0005515;GO:0006508;GO:0004222	ARABIDOPSIS SERIN PROTEASE	(24.272732;29.073048)	(44.484726;36.411724;39.388317)	0.543963	(24.272732;29.073048)	(43.117813;35.211060)	0.488127	(24.272732;29.073048)	(40.026581;33.866291;41.356358)	0.487171
#inter	Bradi1g18300	NA	NAD(P)-binding Rossmann-fold superfamily protein	(11.107187;8.727499)	(28.464462;16.359159;33.184261)	1.34972	(11.107187;8.727499)	(26.334124;25.497732)	1.32586	(11.107187;8.727499)	(14.488238;12.994350;24.402388)	0.770845
#inter	Bradi1g19160	GO:0016757	Glycosyltransferase family 61 protein	(11.100830;8.638150)	(11.747554;15.533693;13.904182)	0.437456	(11.100830;8.638150)	(12.050607;18.160990)	0.563195	(11.100830;8.638150)	(15.089681;16.012066;15.734967)	0.62653
#inter	Bradi1g20010	GO:0055114;GO:0020037;GO:0006979;GO:0004601	Peroxidase superfamily protein	(0.183251;0.263020)	(2.625826;2.512624;1.926180)	3.35128	(0.183251;0.263020)	(1.913402;4.243671)	3.72602	(0.183251;0.263020)	(1.115965;1.826177;0.267606)	2.20861
#inter	Bradi1g20250	NA	myb domain protein 86	(0.000000;0.000000)	(0.000000;0.000000;0.000000)	1.10063	(0.000000;0.000000)	(0.000000;0.000000)	1.5098	(0.000000;0.000000)	(0.000000;0.000000;0.000000)	1.00407
#inter	Bradi1g20750	GO:0006468;GO:0005524;GO:0004672	Leucine-rich receptor-like protein kinase family protein	(16.168348;14.550858)	(24.885424;21.153482;23.987938)	0.562465	(16.168348;14.550858)	(21.941931;27.155809)	0.620063	(16.168348;14.550858)	(20.280680;18.535587;20.097963)	0.31777
#inter	Bradi1g20890	GO:0016157;GO:0005985	sucrose synthase 4	(0.472816;0.420534)	(2.441174;1.674375;2.152401)	2.18083	(0.472816;0.420534)	(4.283726;1.775869)	2.68802	(0.472816;0.420534)	(0.745579;1.455299;0.983353)	1.21256
#inter	Bradi1g20950	NA	Disease resistance-responsive (dirigent-like protein) family protein	(2.599999;3.761041)	(10.450893;8.446638;18.657003)	1.92616	(2.599999;3.761041)	(9.004376;12.470974)	1.69474	(2.599999;3.761041)	(8.422232;9.808748;9.530272)	1.49873
#inter	Bradi1g21363	NA	NA	(0.000000;0.000000)	(0.317011;0.000000;0.623667)	6.37481	(0.000000;0.000000)	(0.531172;0.000000)	6.10656	(0.000000;0.000000)	(0.226618;0.158286;0.483002)	6.26721
#inter	Bradi1g21466	NA	NA	(0.339794;0.118241)	(3.656123;6.368496;5.614401)	4.4867	(0.339794;0.118241)	(0.500860;2.671252)	2.78221	(0.339794;0.118241)	(3.455667;6.312187;7.259934)	4.61679
#inter	Bradi1g21740	GO:0005515;GO:0042393;GO:0006355	alfin-like 5	(36.727936;45.199482)	(36.540424;0.000000;26.232084)	0.440297	(36.727936;45.199482)	(80.863777;44.869324)	0.632731	(36.727936;45.199482)	(25.627695;0.000000;49.214802)	0.471223
#inter	Bradi1g23070	GO:0016788	SGNH hydrolase-type esterase superfamily protein	(0.047543;0.000000)	(0.006948;0.018928;0.008076)	0.935379	(0.047543;0.000000)	(0.169739;1.659647)	0.820735	(0.047543;0.000000)	(0.028278;0.000000;0.593940)	0.874711
#inter	Bradi1g24710	NA	Protein of unknown function (DUF761)	(0.207625;0.379280)	(0.599221;0.804131;0.565597)	1.09772	(0.207625;0.379280)	(0.644812;1.212279)	1.59604	(0.207625;0.379280)	(0.479228;0.430606;1.237876)	1.24315
#inter	Bradi1g24820	GO:0055085;GO:0016021	sugar transporter 1	(2.031979;3.118473)	(3.867028;3.334559;4.530591)	0.552667	(2.031979;3.118473)	(4.894719;3.328279)	0.603963	(2.031979;3.118473)	(4.542438;2.967465;4.150902)	0.550164
#inter	Bradi1g24955	NA	NA	(8.242910;5.003951)	(14.008648;10.555437;16.271948)	1.00078	(8.242910;5.003951)	(17.633898;10.801967)	1.03788	(8.242910;5.003951)	(11.229151;10.929461;11.992732)	0.748487
#inter	Bradi1g25680	GO:0006468;GO:0004672	cysteine-rich RLK (RECEPTOR-like protein kinase) 10	(1.452613;0.376745)	(2.405367;0.885094;0.821149)	1.22922	(1.452613;0.376745)	(1.586043;2.465059)	1.5282	(1.452613;0.376745)	(1.239731;1.632090;1.163881)	1.12178
#inter	Bradi1g26515	NA	NA	(7.503440;3.491405)	(10.666425;8.236819;10.029427)	0.777407	(7.503440;3.491405)	(9.750195;9.586682)	0.764779	(7.503440;3.491405)	(8.799633;9.561168;8.324291)	0.663796
#inter	Bradi1g26850	GO:0005515	Calcium-dependent lipid-binding (CaLB domain) family protein	(33.845394;34.842808)	(72.085686;59.232178;93.462639)	1.08236	(33.845394;34.842808)	(61.383347;55.821110)	0.708583	(33.845394;34.842808)	(53.536789;51.973892;53.254425)	0.585639
#inter	Bradi1g27050	GO:0019887;GO:0005956	casein kinase II beta subunit 4	(36.869911;39.414879)	(56.416203;45.045067;56.728081)	0.434208	(36.869911;39.414879)	(50.852428;35.578476)	0.27863	(36.869911;39.414879)	(46.920868;45.298107;47.091961)	0.285889
#inter	Bradi1g27316	NA	NA	(0.750476;0.754846)	(1.756864;1.595213;4.240103)	1.6994	(0.750476;0.754846)	(2.633719;1.364226)	1.32921	(0.750476;0.754846)	(2.684919;1.842388;1.700366)	1.43109
#inter	Bradi1g27770	GO:0043531	NB-ARC domain-containing disease resistance protein	(0.000000;0.000000)	(0.000000;0.000000;0.000000)	1.04569	(0.000000;0.000000)	(0.000000;0.000000)	0.691539	(0.000000;0.000000)	(0.000000;0.446913;0.000000)	0.649356
#inter	Bradi1g29070	NA	Uncharacterised protein family (UPF0497)	(1.011275;0.371825)	(1.994980;4.356698;3.765953)	2.25576	(1.011275;0.371825)	(1.628630;2.585483)	1.57295	(1.011275;0.371825)	(2.115998;2.482957;2.789495)	1.80986
#inter	Bradi1g29381	GO:0043531	NB-ARC domain-containing disease resistance protein	(0.000000;0.000000)	(0.047426;0.068337;0.099777)	6.08826	(0.000000;0.000000)	(0.098367;0.091819)	6.48634	(0.000000;0.000000)	(0.319973;0.000000;0.000000)	6.65019
#inter	Bradi1g30000	GO:0046983	beta HLH protein 93	(0.000000;0.000000)	(0.000000;0.000000;0.000000)	1.35844	(0.000000;0.000000)	(0.000000;0.000000)	1.62764	(0.000000;0.000000)	(0.000000;0.000000;0.000000)	0.951341
#inter	Bradi1g31612	NA	NA	(0.000000;0.000000)	(0.000000;0.000000;0.899212)	5.38687	(0.000000;0.000000)	(1.095777;0.797455)	7.07447	(0.000000;0.000000)	(0.000000;0.579070;0.000000)	4.76739
#inter	Bradi1g31780	GO:0006457	FK506-binding protein 13	(16.554052;18.666431)	(27.183460;29.619837;36.499638)	0.776555	(16.554052;18.666431)	(36.755299;38.297768)	1.03012	(16.554052;18.666431)	(28.596601;24.100246;29.881966)	0.605743
#inter	Bradi1g32660	GO:0006355;GO:0003677	NAC domain containing protein 1	(8.849190;8.412821)	(16.407583;17.454376;15.792873)	0.898426	(8.849190;8.412821)	(13.052459;17.047979)	0.746228	(8.849190;8.412821)	(12.804335;11.615206;11.646728)	0.439901
#inter	Bradi1g33827	GO:0048046;GO:0016762;GO:0006073;GO:0005618;GO:0005975;GO:0004553	xyloglucan endotransglycosylase 6	(0.303068;0.403920)	(3.580957;4.257466;6.231219)	3.66678	(0.303068;0.403920)	(3.806720;2.952008)	3.17223	(0.303068;0.403920)	(2.481409;1.671925;2.172512)	2.51481
#inter	Bradi1g34155	NA	NA	(0.265077;0.377241)	(0.807073;0.392740;1.438658)	1.41184	(0.265077;0.377241)	(1.898114;0.310032)	1.6901	(0.265077;0.377241)	(0.755064;0.874933;1.108989)	1.46751
#inter	Bradi1g34327	GO:0005524	arabinose kinase	(7.947167;6.960642)	(0.000000;0.000000;0.000000)	0.541333	(7.947167;6.960642)	(14.532290;0.000000)	0.639034	(7.947167;6.960642)	(4.014884;9.431677;1.874430)	0.407969
#inter	Bradi1g34560	NA	chloroplast thylakoid lumen protein	(78.224991;92.485466)	(147.706024;151.182037;160.505615)	0.799316	(78.224991;92.485466)	(129.078903;125.018585)	0.51073	(78.224991;92.485466)	(112.247673;109.261124;168.355621)	0.570175
#inter	Bradi1g35140	NA	Protein of unknown function (DUF581)	(5.720121;3.709267)	(9.259253;7.591593;7.895687)	0.77215	(5.720121;3.709267)	(8.781623;11.128542)	1.03015	(5.720121;3.709267)	(10.811965;10.303668;10.145937)	1.11294
#inter	Bradi1g36260	GO:0006096;GO:0004332	Aldolase superfamily protein	(40.050423;52.484627)	(59.437962;65.397018;68.147438)	0.430363	(40.050423;52.484627)	(77.135406;85.489616)	0.75139	(40.050423;52.484627)	(82.604889;73.692596;96.844673)	0.827393
#inter	Bradi1g36725	NA	NA	(0.076635;0.037019)	(0.171487;0.205574;0.353703)	2.06761	(0.076635;0.037019)	(0.204671;0.494320)	2.58647	(0.076635;0.037019)	(0.278841;0.187813;0.164629)	1.88472
#inter	Bradi1g37190	GO:0006468;GO:0005524;GO:0004672;GO:0005515	Leucine-rich receptor-like protein kinase family protein	(0.642112;0.554149)	(1.522089;1.113939;0.904615)	0.936394	(0.642112;0.554149)	(1.886452;1.918167)	1.60916	(0.642112;0.554149)	(1.525047;0.798381;0.740077)	0.729459
#inter	Bradi1g37480	GO:0043565;GO:0008270;GO:0006355;GO:0003700	GATA type zinc finger transcription factor family protein	(6.279316;5.268663)	(21.689548;14.475004;15.452216)	1.53432	(6.279316;5.268663)	(11.520568;10.545441)	0.873535	(6.279316;5.268663)	(17.869884;20.237598;17.760880)	1.65336
#inter	Bradi1g37990	NA	amino acid permease 1	(8.244234;7.485027)	(14.743009;17.436407;16.825472)	1.01352	(8.244234;7.485027)	(12.576415;18.134344)	0.911328	(8.244234;7.485027)	(13.166458;9.534556;15.059931)	0.642838
#inter	Bradi1g39201	GO:0055114;GO:0051536	photosystem II reaction center protein G	(1.391787;1.533039)	(2.973964;1.717700;3.195846)	0.804733	(1.391787;1.533039)	(3.210028;2.350291)	0.867509	(1.391787;1.533039)	(3.116689;3.709208;2.153377)	0.999491
#inter	Bradi1g39206	GO:0016984;GO:0015977;GO:0000287	ribulose-bisphosphate carboxylases	(12.358522;9.811977)	(20.157963;17.394600;17.824162)	0.695839	(12.358522;9.811977)	(17.102222;20.083467)	0.690196	(12.358522;9.811977)	(26.071220;44.704613;21.217693)	1.43179
#inter	Bradi1g39214	GO:0009512	PETG	(0.299379;0.284351)	(219.786133;188.893661;242.280472)	9.99463	(0.299379;0.284351)	(216.685883;210.158829)	9.95095	(0.299379;0.284351)	(219.828995;0.510496;223.271103)	9.44497
#inter	Bradi1g40688	NA	NA	(0.417642;0.528094)	(1.289262;1.931192;1.259134)	1.59259	(0.417642;0.528094)	(0.852958;2.400004)	1.71121	(0.417642;0.528094)	(1.480887;2.450947;1.682867)	1.93127
#inter	Bradi1g42254	NA	NA	(3.870189;3.892370)	(5.838232;7.413662;6.043022)	0.686936	(3.870189;3.892370)	(6.384723;6.968896)	0.721921	(3.870189;3.892370)	(7.556132;5.161400;8.432128)	0.823314
#inter	Bradi1g44900	GO:0016413;GO:0010411;GO:0005794	TRICHOME BIREFRINGENCE-LIKE 27	(0.000000;0.000000)	(0.365404;0.000000;0.392979)	6.63146	(0.000000;0.000000)	(0.340870;0.653471)	7.60231	(0.000000;0.000000)	(0.328228;0.000000;0.362479)	6.52249
#inter	Bradi1g45642	NA	NA	(10.015114;8.791368)	(18.441923;16.681408;17.654013)	0.862554	(10.015114;8.791368)	(15.242521;13.210066)	0.532805	(10.015114;8.791368)	(15.204567;16.882011;14.926831)	0.699442
#inter	Bradi1g47277	GO:0055085;GO:0042626;GO:0016021;GO:0006810;GO:0005524;GO:0016887	multidrug resistance-associated protein 11	(0.000000;3.385304)	(0.000000;0.000000;7.166214)	0.848954	(0.000000;3.385304)	(0.000000;0.000000)	0.496978	(0.000000;3.385304)	(0.000000;0.000000;0.000000)	0.768479
#inter	Bradi1g47516	GO:0016491;GO:0016020;GO:0009055	Di-haem cytochrome transmembrane;Cytochrome b/b6 C-terminal	(1.704035;0.539753)	(5.022525;2.620405;3.059481)	1.63098	(1.704035;0.539753)	(2.971559;6.335147)	2.01332	(1.704035;0.539753)	(5.226270;6.721079;2.441477)	2.058
#inter	Bradi1g47855	NA	NA	(0.039958;0.000000)	(0.553630;2.110243;0.634264)	5.80916	(0.039958;0.000000)	(0.364217;0.987851)	5.11134	(0.039958;0.000000)	(0.481284;0.758180;0.270635)	4.72519
#inter	Bradi1g48947	GO:0006351;GO:0005634;GO:0003899	SIN-like family protein	(0.000000;0.000000)	(0.000000;0.807163;0.000000)	1.06007	(0.000000;0.000000)	(0.000000;0.047075)	1.62357	(0.000000;0.000000)	(0.000000;0.000000;0.000000)	0.896718
#inter	Bradi1g49247	NA	NA	(8.059022;8.755091)	(20.324917;16.520630;18.825006)	1.09732	(8.059022;8.755091)	(22.133535;20.112688)	1.26531	(8.059022;8.755091)	(15.924660;11.055798;18.198505)	0.803322
#inter	Bradi1g49527	GO:0005515	F-box/RNI-like/FBD-like domains-containing protein	(1.059421;0.938082)	(3.326836;1.483016;3.718985)	1.46305	(1.059421;0.938082)	(2.545573;1.362585)	0.899221	(1.059421;0.938082)	(2.070281;2.023139;2.206934)	1.03424
#inter	Bradi1g49990	GO:0003677;GO:0000786	Histone superfamily protein	(13.547528;16.737913)	(19.150795;21.266666;27.309141)	0.531165	(13.547528;16.737913)	(31.777435;24.146996)	0.817526	(13.547528;16.737913)	(29.102377;27.025492;27.953247)	0.847781
#inter	Bradi1g50397	GO:0016787	Pectinacetylesterase family protein	(0.491268;0.411933)	(1.242368;1.347965;1.710814)	1.62789	(0.491268;0.411933)	(1.408706;1.010949)	1.36303	(0.491268;0.411933)	(0.847071;1.268005;0.632274)	0.986514
#inter	Bradi1g50968	NA	Protein of unknown function (DUF295)	(65.543121;71.583549)	(110.933487;91.101471;102.422050)	0.522284	(65.543121;71.583549)	(103.560997;105.725166)	0.548314	(65.543121;71.583549)	(92.059273;84.859344;80.038666)	0.281155
#inter	Bradi1g51570	GO:0016020	SPFH/Band 7/PHB domain-containing membrane-associated protein family	(5.984507;6.588427)	(14.233022;9.090648;13.116426)	0.904589	(5.984507;6.588427)	(17.294382;9.745438)	1.03381	(5.984507;6.588427)	(13.107343;11.927401;9.867452)	0.846177
#inter	Bradi1g54147	NA	REF4-related 1	(0.000000;0.000000)	(5.262670;0.000000;12.133010)	0.428521	(0.000000;0.000000)	(11.242803;4.101067)	0.491079	(0.000000;0.000000)	(4.079018;8.415730;6.574363)	0.583059
#inter	Bradi1g55427	GO:0046983	LJRHL1-like 1	(1.114282;0.812727)	(1.675477;0.782581;0.494582)	1.6872	(1.114282;0.812727)	(0.756121;0.000000)	1.59184	(1.114282;0.812727)	(0.581539;0.707512;0.000000)	1.25523
#inter	Bradi1g56080	NA	NA	(0.423909;0.240122)	(0.000000;0.788008;1.164687)	0.771375	(0.423909;0.240122)	(1.801657;1.864588)	1.84995	(0.423909;0.240122)	(1.303460;0.715993;1.629395)	1.91916
#inter	Bradi1g56606	NA	NA	(7.919178;10.188769)	(18.147839;15.211748;14.031923)	0.758097	(7.919178;10.188769)	(19.392050;12.837779)	0.758966	(7.919178;10.188769)	(13.104551;14.863289;15.990961)	0.654574
#inter	Bradi1g56616	NA	NADH-Ubiquinone/plastoquinone (complex I) protein	(2.902051;3.582346)	(9.596890;5.779388;10.908719)	1.38938	(2.902051;3.582346)	(17.072844;10.631083)	2.0239	(2.902051;3.582346)	(11.160255;13.481308;8.069157)	1.70986
#inter	Bradi1g58820	GO:0003677	overexpressor of cationic peroxidase 3	(0.000000;0.120351)	(0.964984;0.642136;1.088875)	3.89111	(0.000000;0.120351)	(0.544682;0.515987)	3.13152	(0.000000;0.120351)	(0.397608;0.583241;0.993771)	3.4657
#inter	Bradi1g59360	GO:0005515;GO:0006468;GO:0005524;GO:0004672	phytosylfokine-alpha receptor 2	(2.541265;1.939958)	(4.105236;5.808718;3.397661)	0.948824	(2.541265;1.939958)	(4.194128;4.740251)	0.939579	(2.541265;1.939958)	(4.870451;3.141321;4.855761)	0.901515
#inter	Bradi1g60710	GO:0005739;GO:0004129	cytochrome C oxidase 6B	(150.800415;164.655121)	(305.008728;327.837555;330.626892)	0.982823	(150.800415;164.655121)	(234.871506;389.691254)	0.931098	(150.800415;164.655121)	(221.123795;215.923264;347.797302)	0.695038
#inter	Bradi1g62110	GO:0000266	Tetratricopeptide repeat (TPR)-like superfamily protein	(22.572248;25.488838)	(41.712589;39.426529;46.423840)	0.779773	(22.572248;25.488838)	(37.968525;35.884769)	0.557813	(22.572248;25.488838)	(32.944515;31.927954;35.974873)	0.44601
#inter	Bradi1g62370	NA	zinc finger (C3HC4-type RING finger) family protein	(7.798724;8.673180)	(14.851924;11.721221;17.976553)	0.806242	(7.798724;8.673180)	(17.164707;11.851923)	0.749107	(7.798724;8.673180)	(10.442785;13.226499;11.166702)	0.457101
#inter	Bradi1g62855	NA	NA	(0.000000;0.000000)	(1.191528;1.264269;0.609877)	7.61581	(0.000000;0.000000)	(1.041543;1.632642)	8.00019	(0.000000;0.000000)	(0.426546;0.609896;1.233992)	7.19736
#inter	Bradi1g62900	NA	trigalactosyldiacylglycerol2	(0.680694;0.819639)	(1.360034;0.906261;1.634318)	0.744256	(0.680694;0.819639)	(1.701457;1.653105)	1.09986	(0.680694;0.819639)	(1.527952;1.087720;1.888489)	0.965908
#inter	Bradi1g62930	GO:0006412;GO:0005840;GO:0005622;GO:0003735	Ribosomal protein L18e/L15 superfamily protein	(9.914695;9.438773)	(17.652433;15.665525;16.492054)	0.788638	(9.914695;9.438773)	(17.318399;20.869370)	0.930545	(9.914695;9.438773)	(18.502871;12.132150;16.259008)	0.752969
#inter	Bradi1g63616	NA	NA	(0.031870;0.096171)	(4.377168;2.387004;2.329812)	5.52942	(0.031870;0.096171)	(2.666547;2.893210)	5.38443	(0.031870;0.096171)	(2.162493;1.229480;2.682599)	4.95116
#inter	Bradi1g63791	NA	Bifunctional inhibitor/lipid-transfer protein/seed storage 2S albumin superfamily protein	(0.266911;0.204478)	(0.000000;0.450804;1.287336)	2.33184	(0.266911;0.204478)	(1.310285;1.952836)	2.72423	(0.266911;0.204478)	(1.200332;1.088339;2.024632)	2.55275
#inter	Bradi1g65800	GO:0009094;GO:0004664	arogenate dehydratase 2	(8.309520;11.195799)	(14.445772;13.736701;15.661992)	0.455098	(8.309520;11.195799)	(16.931328;15.396752)	0.580846	(8.309520;11.195799)	(15.371492;15.329906;16.034624)	0.571362
#inter	Bradi1g66130	GO:0005515	ARM repeat superfamily protein	(3.074835;4.027024)	(7.980500;6.485255;2.624861)	1.02694	(3.074835;4.027024)	(6.785164;1.737882)	1.22939	(3.074835;4.027024)	(6.573274;0.944810;8.238755)	1.22635
#inter	Bradi1g66350	GO:0006526;GO:0004358	arginine biosynthesis protein ArgJ family	(17.882500;15.522297)	(26.350843;20.554464;26.044981)	0.500709	(17.882500;15.522297)	(32.088917;30.016855)	0.83431	(17.882500;15.522297)	(23.874821;20.185579;24.789404)	0.422313
#inter	Bradi1g66913	NA	DNA binding	(0.000000;0.000000)	(0.217717;0.470583;0.219781)	6.55939	(0.000000;0.000000)	(0.118946;1.197875)	7.70432	(0.000000;0.000000)	(0.264782;0.211452;0.165849)	6.10599
#inter	Bradi1g67755	NA	NA	(0.000000;0.000000)	(3.665576;3.435042;4.455227)	10.1415	(0.000000;0.000000)	(0.000000;0.198299)	4.80221	(0.000000;0.000000)	(0.034765;0.074731;0.072158)	4.21919
#inter	Bradi1g67975	NA	NA	(3.486534;3.214186)	(6.388665;5.620049;6.607086)	0.847336	(3.486534;3.214186)	(4.168149;4.480560)	0.311699	(3.486534;3.214186)	(6.815607;6.115024;6.415174)	0.908406
#inter	Bradi1g68640	GO:0008234;GO:0006508	Cysteine proteinases superfamily protein	(8.842790;7.167946)	(15.757231;12.239486;12.085450)	0.698867	(8.842790;7.167946)	(11.928433;10.295139)	0.411894	(8.842790;7.167946)	(11.741540;11.170042;10.235637)	0.428145
#inter	Bradi1g68670	GO:0016787	purple acid phosphatase 3	(1.943650;3.282385)	(1.244552;5.372613;4.792274)	0.519302	(1.943650;3.282385)	(4.899761;3.230358)	0.575129	(1.943650;3.282385)	(1.144415;4.129497;3.818906)	0.482447
#inter	Bradi1g69125	NA	NA	(5.845895;5.838765)	(16.659622;9.001650;15.962554)	1.20679	(5.845895;5.838765)	(20.315643;11.314085)	1.36986	(5.845895;5.838765)	(11.070715;11.135189;11.872950)	0.925815
#inter	Bradi1g69170	GO:0071949	FAD/NAD(P)-binding oxidoreductase family protein	(5.338027;7.716599)	(9.861028;9.816044;10.167494)	0.701432	(5.338027;7.716599)	(13.025704;7.840809)	0.49156	(5.338027;7.716599)	(8.689912;6.542213;11.896063)	0.587344
#inter	Bradi1g69250	GO:0008374;GO:0006629	alpha/beta-Hydrolases superfamily protein	(1.898675;1.583271)	(4.010745;2.839356;4.588926)	1.09088	(1.898675;1.583271)	(4.642805;4.659681)	1.35889	(1.898675;1.583271)	(4.060478;2.693024;3.969920)	1.00319
#inter	Bradi1g69550	GO:0005515;GO:0006468;GO:0005524;GO:0004672	receptor-like kinase 1	(15.290291;14.114561)	(18.855297;17.789913;25.445906)	0.451386	(15.290291;14.114561)	(26.631779;25.457150)	0.764241	(15.290291;14.114561)	(19.185789;18.851217;22.220497)	0.414149
#inter	Bradi1g70724	GO:0019684;GO:0016168;GO:0016020;GO:0009767;GO:0009521	photosystem II reaction center protein C	(139.463821;181.642410)	(303.716919;263.357727;327.084747)	0.847435	(139.463821;181.642410)	(245.153244;251.583542)	0.566251	(139.463821;181.642410)	(285.087708;330.939514;267.862000)	0.835058
#inter	Bradi1g71700	NA	GRIM-19 protein	(59.606506;61.016220)	(82.968887;74.579521;76.872986)	0.331095	(59.606506;61.016220)	(86.842148;95.257599)	0.534527	(59.606506;61.016220)	(83.885033;81.820686;85.142654)	0.43336
#inter	Bradi1g72731	NA	NA	(2.349323;2.124657)	(2.829076;3.687850;4.308461)	0.653231	(2.349323;2.124657)	(4.670033;2.732740)	0.66378	(2.349323;2.124657)	(3.743672;3.775676;4.023514)	0.74705
#inter	Bradi1g74070	GO:0005524	SNF2 domain-containing protein / helicase domain-containing protein	(0.000000;0.000000)	(0.000000;0.000000;0.000000)	1.34091	(0.000000;0.000000)	(0.356558;2.323391)	0.600958	(0.000000;0.000000)	(0.037403;2.776147;2.219229)	0.971876
#inter	Bradi1g74380	NA	NA	(0.000000;0.000000)	(0.276065;0.233561;0.000000)	5.78968	(0.000000;0.000000)	(0.480791;0.891089)	7.795	(0.000000;0.000000)	(0.579261;0.000000;0.000000)	5.94688
#inter	Bradi1g74434	GO:0046983;GO:0006351	RNA polymerase subunit alpha	(0.182558;0.309757)	(0.810496;0.580662;1.710197)	2.0415	(0.182558;0.309757)	(1.987843;0.547506)	2.30431	(0.182558;0.309757)	(1.348740;1.094560;0.574554)	2.0281
#inter	Bradi1g75170	NA	ubiquitin-conjugating enzyme 5	(213.583466;242.627029)	(319.492828;346.321167;336.958954)	0.507974	(213.583466;242.627029)	(322.729401;398.434998)	0.601758	(213.583466;242.627029)	(277.608276;295.049805;367.566681)	0.421543
#inter	Bradi1g76298	NA	NA	(0.416895;0.166974)	(5.111259;2.417243;4.519910)	3.75567	(0.416895;0.166974)	(2.776797;1.787861)	2.9207	(0.416895;0.166974)	(2.229811;1.094559;1.765653)	2.54412
#inter	Bradi1g76300	NA	NAD(P)H dehydrogenase (quinone)s	(30.817345;36.000999)	(71.701591;53.348419;64.240913)	0.873213	(30.817345;36.000999)	(55.725834;47.232437)	0.558586	(30.817345;36.000999)	(40.931862;46.272964;52.704071)	0.443918
#inter	Bradi1g76350	GO:0006468;GO:0004672	Protein kinase superfamily protein	(0.376929;0.203210)	(0.701914;1.333479;1.618772)	2.02475	(0.376929;0.203210)	(0.926510;1.136320)	1.77354	(0.376929;0.203210)	(0.985739;0.345575;0.960889)	1.37105
#inter	Bradi1g76690	GO:0043565;GO:0006355;GO:0003700	Basic-leucine zipper (bZIP) transcription factor family protein	(1.265602;1.130208)	(115.292900;132.605362;130.084625)	6.67931	(1.265602;1.130208)	(135.322296;111.524857)	6.62762	(1.265602;1.130208)	(65.525726;31.265779;36.488911)	5.17383
#inter	Bradi1g77000	GO:0003676	phragmoplastin interacting protein 1	(0.000000;0.000000)	(0.000000;0.000000;0.000000)	0.643739	(0.000000;0.000000)	(0.000000;0.000000)	0.664657	(0.000000;0.000000)	(0.000000;0.000000;0.000000)	0.54919
#inter	Bradi1g77491	NA	NA	(0.000000;0.029204)	(0.047448;0.298508;0.103482)	3.12975	(0.000000;0.029204)	(0.087926;0.579626)	4.34484	(0.000000;0.029204)	(0.132564;0.230416;0.088992)	3.0948
#inter	Bradi1g78168	NA	NA	(0.000000;0.000000)	(0.478173;1.156495;0.659846)	7.60926	(0.000000;0.000000)	(1.222529;0.284805)	7.55084	(0.000000;0.000000)	(0.997389;1.658412;0.611552)	8.13089
#inter	Bradi1g78250	NA	Bifunctional inhibitor/lipid-transfer protein/seed storage 2S albumin superfamily protein	(0.000000;0.000000)	(0.000000;0.000000;0.000000)	3.55567	(0.000000;0.000000)	(0.000000;0.000000)	2.37329	(0.000000;0.000000)	(0.000000;0.000000;0.000000)	2.6625
#inter	Bradi1g78772	NA	NA	(9.084537;8.104553)	(25.188486;25.957880;30.553852)	1.62262	(9.084537;8.104553)	(18.431105;23.456329)	1.23174	(9.084537;8.104553)	(35.837631;31.522732;21.511465)	1.74516
#inter	Bradi1g78790	GO:0006457;GO:0003755;GO:0000413	rotamase cyclophilin 5	(3.339885;2.675998)	(6.256413;6.368583;4.333494)	0.872273	(3.339885;2.675998)	(10.343019;13.093515)	1.90722	(3.339885;2.675998)	(6.118018;3.999217;5.012816)	0.707196
#inter	Bradi1g78800	NA	NB-ARC domain-containing disease resistance protein	(4.038441;2.833757)	(5.460016;5.188679;5.700284)	0.627171	(4.038441;2.833757)	(5.603925;6.541666)	0.767505	(4.038441;2.833757)	(4.543407;4.362377;4.620306)	0.357238
#inter	Bradi2g01100	NA	ARM repeat superfamily protein	(16.275709;14.543635)	(20.321804;24.389807;25.824324)	0.568306	(16.275709;14.543635)	(19.912628;22.735756)	0.411386	(16.275709;14.543635)	(18.987326;19.766987;22.106438)	0.361718
#inter	Bradi2g01460	GO:0016021	tetraspanin3	(0.000000;0.000000)	(0.568447;1.253444;0.000000)	7.26933	(0.000000;0.000000)	(0.998710;0.573893)	7.58216	(0.000000;0.000000)	(0.748314;0.260136;0.286881)	6.75089
#inter	Bradi2g01920	GO:0005576;GO:0004867	NA	(0.733461;0.270024)	(1.018823;1.219959;2.172142)	1.51079	(0.733461;0.270024)	(2.055263;1.351589)	1.71928	(0.733461;0.270024)	(1.534350;1.027003;0.664379)	1.07305
#inter	Bradi2g02180	GO:0016592;GO:0006357;GO:0001104	Surfeit locus protein 5 subunit 22 of Mediator complex	(1.970194;2.769256)	(5.168939;3.628688;4.516631)	0.859252	(1.970194;2.769256)	(4.899703;3.949420)	0.832958	(1.970194;2.769256)	(3.851076;3.177733;3.313639)	0.499912
#inter	Bradi2g02190	NA	C2H2 and C2HC zinc fingers superfamily protein	(1.026051;0.626563)	(3.180845;2.025452;4.152007)	1.88104	(1.026051;0.626563)	(4.446848;4.510006)	2.38602	(1.026051;0.626563)	(2.642339;2.050764;2.522900)	1.51161
#inter	Bradi2g02710	GO:0006355;GO:0003700;GO:0003677	related to ABI3/VP1 2	(0.008500;0.533821)	(1.057283;2.257917;4.355234)	1.7538	(0.008500;0.533821)	(0.568595;4.088191)	1.79874	(0.008500;0.533821)	(0.000000;2.375551;1.824978)	1.32789
#inter	Bradi2g03624	GO:0016020;GO:0015979;GO:0009539;GO:0009523	photosystem II reaction center protein N	(0.239670;0.578551)	(1.834434;0.971701;2.007288)	1.9766	(0.239670;0.578551)	(3.592558;2.917691)	2.94647	(0.239670;0.578551)	(2.092082;0.983082;2.188644)	2.08955
#inter	Bradi2g03690	NA	NA	(0.867403;0.293958)	(4.190668;2.651230;4.118528)	2.63379	(0.867403;0.293958)	(2.081213;3.080664)	2.14777	(0.867403;0.293958)	(1.444518;2.966380;3.289713)	2.12558
#inter	Bradi2g03770	NA	NA	(11.233314;10.055610)	(13.652876;12.539145;14.761242)	0.317151	(11.233314;10.055610)	(14.582984;13.304800)	0.327667	(11.233314;10.055610)	(14.823982;15.716028;13.224956)	0.417178
#inter	Bradi2g04190	NA	NA	(11.999282;13.391344)	(33.785999;27.577839;36.693256)	1.32076	(11.999282;13.391344)	(27.894382;27.182646)	1.05483	(11.999282;13.391344)	(21.160868;15.161246;18.234138)	0.478448
#inter	Bradi2g05790	GO:0030170;GO:0009058	1-amino-cyclopropane-1-carboxylate synthase 7	(0.000000;0.000000)	(0.000000;0.057140;0.225743)	5.19658	(0.000000;0.000000)	(0.239337;0.181758)	6.29808	(0.000000;0.000000)	(0.098997;0.000000;0.276604)	5.57504
#inter	Bradi2g06920	NA	Protein of unknown function DUF455	(3.172743;2.723253)	(5.100579;7.856771;5.038582)	0.985262	(3.172743;2.723253)	(4.781515;10.212246)	1.2973	(3.172743;2.723253)	(5.216867;3.548717;7.241460)	0.821961
#inter	Bradi2g07430	NA	smr (Small MutS Related) domain-containing protein	(3.022047;3.256746)	(0.000000;0.000000;0.000000)	0.89605	(3.022047;3.256746)	(0.000000;0.000000)	0.730474	(3.022047;3.256746)	(0.000000;0.000000;5.089805)	0.951573
#inter	Bradi2g07760	GO:0009116;GO:0003824	Phosphorylase superfamily protein	(0.429225;0.631244)	(2.078733;1.873744;1.521890)	1.73594	(0.429225;0.631244)	(1.265935;3.817836)	2.20376	(0.429225;0.631244)	(1.628224;1.343689;0.725504)	1.17078
#inter	Bradi2g07780	NA	NA	(0.000000;0.000000)	(0.255200;0.663679;0.344447)	7.01436	(0.000000;0.000000)	(0.701305;0.764618)	7.80502	(0.000000;0.000000)	(0.310843;0.360194;0.208673)	6.45501
#inter	Bradi2g08100	GO:0045454;GO:0015035;GO:0009055	Glutaredoxin family protein	(0.988262;1.544044)	(2.691963;2.410935;2.929911)	1.03413	(0.988262;1.544044)	(3.023120;2.382907)	1.02408	(0.988262;1.544044)	(2.614694;2.872198;3.613825)	1.22095
#inter	Bradi2g08657	NA	NA	(6.858363;7.156975)	(12.064060;10.238631;14.260913)	0.754758	(6.858363;7.156975)	(12.314486;13.908982)	0.847571	(6.858363;7.156975)	(10.104923;12.528803;12.473022)	0.703724
#inter	Bradi2g08707	NA	pathogenesis-related family protein	(0.000000;0.000000)	(0.000000;0.000000;0.000000)	1.04284	(0.000000;0.000000)	(0.000000;0.000000)	1.08226	(0.000000;0.000000)	(0.000000;0.000000;0.000000)	0.711198
#inter	Bradi2g08790	NA	germin-like protein 10	(34.863384;45.479153)	(58.034061;63.948730;84.766281)	0.733609	(34.863384;45.479153)	(69.974495;70.288864)	0.739987	(34.863384;45.479153)	(43.739666;65.513359;69.365738)	0.530659
#inter	Bradi2g09195	NA	NA	(11.598102;12.281349)	(19.024977;18.386242;12.932679)	0.450083	(11.598102;12.281349)	(17.544292;15.291701)	0.39565	(11.598102;12.281349)	(18.322592;20.496359;18.239033)	0.632884
#inter	Bradi2g10017	GO:0055085;GO:0016021	zinc induced facilitator-like 2	(0.087836;0.092164)	(0.649573;0.368320;1.887713)	0.538285	(0.087836;0.092164)	(2.003149;0.432607)	0.680475	(0.087836;0.092164)	(0.298896;0.312675;0.961927)	0.431149
#inter	Bradi2g10564	NA	NA	(2.010325;2.192515)	(4.237391;3.573311;3.175513)	0.756677	(2.010325;2.192515)	(2.403841;4.414690)	0.646318	(2.010325;2.192515)	(2.580830;4.236459;3.677569)	0.695042
#inter	Bradi2g10720	NA	similar to RCD one 2	(0.000000;0.000000)	(0.000000;0.000000;0.000000)	0.637902	(0.000000;0.000000)	(0.000000;0.000000)	0.848906	(0.000000;0.000000)	(0.000000;0.000000;0.000000)	0.584317
#inter	Bradi2g10750	GO:0008270	DHHC-type zinc finger family protein	(0.000000;0.000000)	(0.213485;0.183404;0.377843)	6.74316	(0.000000;0.000000)	(0.153631;0.349047)	6.64014	(0.000000;0.000000)	(0.000000;0.471209;0.000000)	6.03303
#inter	Bradi2g11420	GO:0016021;GO:0016020;GO:0022857	nodulin MtN21 /EamA-like transporter family protein	(0.000000;0.000000)	(8.570786;4.277975;2.964178)	11.0284	(0.000000;0.000000)	(0.000000;0.146379)	5.66756	(0.000000;0.000000)	(0.000000;0.119547;0.000000)	3.99878
#inter	Bradi2g11475	GO:0015986;GO:0015078	ATPase F0 complex subunit A protein	(0.260054;0.420653)	(1.479708;1.575618;0.975419)	1.96225	(0.260054;0.420653)	(1.204426;1.754585)	2.08664	(0.260054;0.420653)	(2.340549;1.515381;1.247140)	2.29328
#inter	Bradi2g12090	GO:0030127;GO:0008270;GO:0006888;GO:0006886	Sec23/Sec24 protein transport family protein	(2.005983;8.248916)	(2.209225;2.644871;2.033870)	0.392229	(2.005983;8.248916)	(4.764469;0.000000)	0.41396	(2.005983;8.248916)	(3.372797;1.901832;2.437824)	0.385997
#inter	Bradi2g12140	GO:0003723	RNA-binding CRS1 / YhbY (CRM) domain-containing protein	(9.763067;9.327803)	(13.376836;12.797473;13.178708)	0.417877	(9.763067;9.327803)	(14.418548;15.192311)	0.574141	(9.763067;9.327803)	(12.731425;13.188283;12.904681)	0.402815
#inter	Bradi2g13108	GO:0003723;GO:0019843;GO:0005622	chloroplast ribosomal protein S4	(1.628642;1.438920)	(3.210484;2.258970;2.994334)	0.835939	(1.628642;1.438920)	(3.416948;3.639032)	1.1385	(1.628642;1.438920)	(2.606343;4.213136;2.331656)	0.953607
#inter	Bradi2g13856	NA	NA	(3.231040;3.563829)	(6.944712;4.828001;5.875833)	0.749502	(3.231040;3.563829)	(10.050609;5.386772)	1.11392	(3.231040;3.563829)	(5.107502;5.843231;5.439357)	0.65011
#inter	Bradi2g14510	GO:0006468;GO:0005524;GO:0004672	Protein kinase superfamily protein	(10.711855;12.285735)	(17.545948;17.334507;17.876789)	0.569101	(10.711855;12.285735)	(18.851599;17.366488)	0.59131	(10.711855;12.285735)	(13.039081;13.492639;16.878387)	0.29446
#inter	Bradi2g15370	GO:0009405;GO:0005576	NA	(1.255149;0.594676)	(1.412456;1.881271;1.820687)	0.851987	(1.255149;0.594676)	(1.545806;2.013025)	0.897224	(1.255149;0.594676)	(1.541556;1.900436;1.686838)	0.861889
#inter	Bradi2g16005	NA	Protein of unknown function (DUF1645)	(5.889431;3.695172)	(7.007942;8.134354;11.657242)	0.858591	(5.889431;3.695172)	(9.112943;6.939024)	0.681235	(5.889431;3.695172)	(8.201907;8.858993;9.448627)	0.849132
#inter	Bradi2g16866	NA	Tetratricopeptide repeat (TPR)-like superfamily protein	(0.000000;0.000000)	(0.416202;0.211494;0.384635)	6.76221	(0.000000;0.000000)	(0.463268;0.410511)	7.13151	(0.000000;0.000000)	(0.233410;0.072671;0.082459)	5.39473
#inter	Bradi2g18660	NA	NA	(22.881817;21.838469)	(33.873123;36.560535;37.605659)	0.646078	(22.881817;21.838469)	(44.554752;47.108322)	0.976019	(22.881817;21.838469)	(30.407789;34.459885;29.874647)	0.461076
#inter	Bradi2g18820	GO:0009001;GO:0006535;GO:0005737	serine acetyltransferase 1;1	(9.273273;9.908360)	(23.384853;23.250502;25.207109)	1.2778	(9.273273;9.908360)	(19.664051;29.033430)	1.28979	(9.273273;9.908360)	(15.441463;11.355232;20.855284)	0.692667
#inter	Bradi2g19857	GO:0046983;GO:0008171	O-methyltransferase family protein	(0.000000;0.000000)	(0.606815;0.972340;0.000000)	1.91492	(0.000000;0.000000)	(0.955044;0.000000)	3.12299	(0.000000;0.000000)	(0.000000;0.387790;0.000000)	1.98957
#inter	Bradi2g20360	GO:0009982;GO:0009451;GO:0003723;GO:0001522	Pseudouridine synthase family protein	(0.000000;0.000000)	(0.000000;0.000000;0.000000)	1.21171	(0.000000;0.000000)	(0.000000;0.000000)	0.947715	(0.000000;0.000000)	(0.000000;0.000000;0.000000)	0.655147
#inter	Bradi2g20977	GO:0046034;GO:0015992;GO:0033178;GO:0016820;GO:0015991;GO:0005524	ATP synthase subunit beta	(0.364210;0.219007)	(0.827079;0.561255;0.843533)	1.30487	(0.364210;0.219007)	(0.447843;0.963733)	1.22967	(0.364210;0.219007)	(0.975744;1.421443;0.686282)	1.77293
#inter	Bradi2g21003	GO:0016021	CemA-like proton extrusion protein-related	(0.625135;0.470456)	(1.644943;1.338955;1.931582)	1.53652	(0.625135;0.470456)	(1.789042;1.930647)	1.72631	(0.625135;0.470456)	(1.534977;1.566051;1.388235)	1.39687
#inter	Bradi2g21180	GO:0005516;GO:0046872;GO:0000166	autoinhibited Ca(2+)-ATPase isoform 4	(0.491488;0.565820)	(0.000000;0.000000;1.296175)	0.963804	(0.491488;0.565820)	(0.328566;0.000000)	1.08575	(0.491488;0.565820)	(0.000000;1.731027;0.942305)	1.08151
#inter	Bradi2g24040	GO:0006355;GO:0003677	Dof-type zinc finger DNA-binding family protein	(5.897236;6.254639)	(11.918180;9.191510;9.250420)	0.693689	(5.897236;6.254639)	(10.086412;15.360572)	1.01148	(5.897236;6.254639)	(10.777607;13.084703;10.493686)	0.876082
#inter	Bradi2g24113	NA	NA	(0.405017;0.000000)	(0.243005;0.155654;0.320168)	1.19501	(0.405017;0.000000)	(0.000000;0.000000)	1.44853	(0.405017;0.000000)	(0.133337;0.000000;0.000000)	1.10041
#inter	Bradi2g24240	NA	Protein of unknown function (DUF1218)	(5.540695;5.288909)	(11.771091;10.480275;12.742367)	1.06406	(5.540695;5.288909)	(9.540111;14.718602)	1.11052	(5.540695;5.288909)	(9.679124;9.421914;9.005075)	0.753862
#inter	Bradi2g24925	NA	NA	(10.548697;9.071128)	(15.541659;12.300694;13.419998)	0.446625	(10.548697;9.071128)	(12.505488;13.369965)	0.340798	(10.548697;9.071128)	(11.743152;13.517132;13.209991)	0.351097
#inter	Bradi2g25060	NA	Protein of unknown function (DUF179)	(49.808064;45.724243)	(86.096458;90.798347;79.940689)	0.800884	(49.808064;45.724243)	(70.613304;93.709885)	0.726875	(49.808064;45.724243)	(58.307732;54.622059;78.837105)	0.385994
#inter	Bradi2g25360	GO:0016787;GO:0008299;GO:0004452	isopentenyl pyrophosphate:dimethylallyl pyrophosphate isomerase 2	(34.820126;28.429276)	(47.370789;43.425148;53.940945)	0.568557	(34.820126;28.429276)	(45.937401;49.709156)	0.53862	(34.820126;28.429276)	(38.605000;44.023411;38.585091)	0.317249
#inter	Bradi2g25925	NA	NA	(6.773457;3.121130)	(12.696551;6.607533;9.823668)	0.937732	(6.773457;3.121130)	(9.819353;8.957174)	0.869152	(6.773457;3.121130)	(7.471912;11.718402;7.396131)	0.811129
#inter	Bradi2g28380	GO:0008270	RING/FYVE/PHD zinc finger superfamily protein	(0.000000;0.047776)	(0.000000;0.000000;0.000000)	0.831099	(0.000000;0.047776)	(0.000000;0.000000)	1.16234	(0.000000;0.047776)	(0.000000;0.000000;0.000000)	0.691864
#inter	Bradi2g28441	NA	NA	(4.380071;4.468751)	(7.665413;6.700567;6.843390)	0.633724	(4.380071;4.468751)	(6.945241;7.309566)	0.628133	(4.380071;4.468751)	(6.248003;5.907064;6.872794)	0.482594
#inter	Bradi2g30390	NA	Uncharacterised protein family (UPF0497)	(0.131419;0.112382)	(1.207586;0.223886;1.013048)	1.25556	(0.131419;0.112382)	(0.707182;0.424289)	1.26878	(0.131419;0.112382)	(0.586480;0.524133;0.774580)	0.832043
#inter	Bradi2g31075	NA	NA	(0.000000;0.000000)	(0.000000;0.000000;0.000000)	0.893553	(0.000000;0.000000)	(0.000000;0.000000)	0.738107	(0.000000;0.000000)	(0.000000;0.000000;0.000000)	0.741285
#inter	Bradi2g31953	NA	NA	(5.238611;6.047060)	(9.316693;7.151298;9.936448)	0.595938	(5.238611;6.047060)	(7.640913;8.959755)	0.497246	(5.238611;6.047060)	(8.591559;8.131302;8.037430)	0.509391
#inter	Bradi2g34120	NA	NA	(73.716156;69.618752)	(131.512955;119.009453;171.222198)	0.930038	(73.716156;69.618752)	(156.684937;156.526062)	1.06741	(73.716156;69.618752)	(113.476448;119.204163;119.080444)	0.673369
#inter	Bradi2g35467	GO:0003779;GO:0051017	villin-like 1	(0.000000;0.000000)	(0.000000;0.000000;0.491619)	0.665022	(0.000000;0.000000)	(0.000000;0.000000)	0.782315	(0.000000;0.000000)	(0.000000;0.000000;0.000000)	0.562592
#inter	Bradi2g36012	NA	NA	(0.366853;0.000000)	(0.000000;0.754150;1.405153)	1.08718	(0.366853;0.000000)	(0.000000;3.546993)	0.621137	(0.366853;0.000000)	(0.000000;0.000000;0.000000)	0.664794
#inter	Bradi2g36740	GO:0046983	phytochrome interacting factor 3	(1.444618;1.514044)	(3.142220;2.294916;3.897924)	1.02954	(1.444618;1.514044)	(2.509477;3.265515)	0.908539	(1.444618;1.514044)	(2.828589;2.754063;4.362280)	1.12936
#inter	Bradi2g36788	NA	NB-ARC domain-containing disease resistance protein	(7.367645;6.720061)	(26.985668;12.210764;26.850748)	1.60291	(7.367645;6.720061)	(24.958471;24.765766)	1.76162	(7.367645;6.720061)	(13.180255;8.113142;16.102047)	0.788153
#inter	Bradi2g36893	NA	NA	(0.000000;0.207825)	(0.451667;0.538019;0.177750)	1.23879	(0.000000;0.207825)	(0.719392;0.000000)	0.940483	(0.000000;0.207825)	(0.393448;0.179013;0.000000)	0.540572
#inter	Bradi2g39847	GO:0043531	NB-ARC domain-containing disease resistance protein	(3.935204;2.591951)	(7.342458;5.640589;6.483217)	0.954113	(3.935204;2.591951)	(6.576693;4.172715)	0.654189	(3.935204;2.591951)	(6.194871;4.678100;6.431212)	0.788004
#inter	Bradi2g40040	GO:0006412;GO:0005840;GO:0005622;GO:0003735	Ribosomal L28 family	(36.372166;38.338364)	(66.375046;67.263901;78.663734)	0.878619	(36.372166;38.338364)	(75.433182;86.450752)	1.05671	(36.372166;38.338364)	(53.067123;52.477036;69.138580)	0.604467
#inter	Bradi2g40537	NA	Nodulin MtN3 family protein	(1.181240;1.210381)	(7.863765;3.526627;8.436105)	1.87373	(1.181240;1.210381)	(8.331754;4.832780)	1.86949	(1.181240;1.210381)	(2.675295;2.585275;4.983022)	1.36982
#inter	Bradi2g40970	GO:0008270	Ran BP2/NZF zinc finger-like superfamily protein	(0.504686;0.392159)	(1.366464;2.840359;2.888491)	2.37444	(0.504686;0.392159)	(2.116947;2.727490)	2.40179	(0.504686;0.392159)	(0.853155;1.800532;1.225578)	1.50179
#inter	Bradi2g41285	GO:0022904;GO:0016020	photosynthetic electron transfer B	(1.813532;1.407955)	(5.763655;3.215564;4.539215)	1.43807	(1.813532;1.407955)	(5.127508;4.918821)	1.56538	(1.813532;1.407955)	(4.417056;8.407303;5.157277)	1.85776
#inter	Bradi2g41293	NA	NA	(4.700724;5.023761)	(6.677437;6.821317;7.608663)	0.488224	(4.700724;5.023761)	(8.663967;8.319080)	0.741665	(4.700724;5.023761)	(6.771374;6.537136;9.182964)	0.587541
#inter	Bradi2g44864	NA	NA	(21.836670;26.279041)	(41.290203;32.459469;40.858570)	0.622424	(21.836670;26.279041)	(39.610371;55.922016)	0.932076	(21.836670;26.279041)	(30.192616;31.283401;39.097240)	0.441826
#inter	Bradi2g45400	GO:0006508;GO:0004222;GO:0016020	Peptidase M50 family protein	(6.671978;6.910579)	(6.261348;7.228651;6.681682)	0.625383	(6.671978;6.910579)	(10.607308;9.686210)	0.644199	(6.671978;6.910579)	(6.275628;5.485900;6.530908)	0.47728
#inter	Bradi2g45980	GO:0016021	Cytochrome b561/ferric reductase transmembrane protein family	(4.998378;5.972338)	(8.559631;8.701975;9.190886)	0.681867	(4.998378;5.972338)	(11.095720;11.333019)	1.0492	(4.998378;5.972338)	(8.619624;6.598896;9.292070)	0.557824
#inter	Bradi2g46465	NA	NA	(3.020582;2.516655)	(6.649985;3.465772;6.422328)	0.951548	(3.020582;2.516655)	(6.017705;4.729405)	0.892759	(3.020582;2.516655)	(3.435877;4.153782;5.013751)	0.567932
#inter	Bradi2g46486	NA	NA	(0.000000;0.000000)	(0.000000;0.000000;0.000000)	6.32186	(0.000000;0.000000)	(0.000000;0.000000)	7.2672	(0.000000;0.000000)	(0.000000;0.000000;0.000000)	7.68882
#inter	Bradi2g47780	NA	NA	(0.000000;0.000000)	(0.000000;0.000000;0.000000)	0.688336	(0.000000;0.000000)	(0.000000;0.000000)	0.415267	(0.000000;0.000000)	(0.000000;0.000000;0.000000)	0.473215
#inter	Bradi2g48426	NA	NA	(8.816342;8.700208)	(14.519307;12.509239;19.434988)	0.77977	(8.816342;8.700208)	(14.966914;16.859629)	0.803501	(8.816342;8.700208)	(13.265847;11.841668;14.480201)	0.554943
#inter	Bradi2g49193	NA	NA	(4.170593;5.872859)	(9.572910;7.466148;11.783994)	0.88933	(4.170593;5.872859)	(13.152539;10.000953)	1.1366	(4.170593;5.872859)	(7.087112;8.494283;9.600644)	0.70379
#inter	Bradi2g49610	GO:0016020;GO:0008233;GO:0006465	Peptidase S24/S26A/S26B/S26C family protein	(2.579426;4.649615)	(7.838447;4.273391;8.686959)	0.888135	(2.579426;4.649615)	(9.045532;6.941401)	1.07348	(2.579426;4.649615)	(6.038174;7.805850;8.302961)	0.992205
#inter	Bradi2g50395	NA	NA	(15.360189;11.910637)	(19.696062;19.441080;19.808840)	0.487382	(15.360189;11.910637)	(22.120584;19.896379)	0.563159	(15.360189;11.910637)	(17.354498;22.479383;20.191376)	0.519009
#inter	Bradi2g50770	NA	Protein of unknown function (DUF155)	(0.000000;0.915719)	(3.316220;0.467940;2.746597)	0.686993	(0.000000;0.915719)	(11.439265;0.582109)	0.649558	(0.000000;0.915719)	(0.283586;0.730925;1.132926)	0.452356
#inter	Bradi2g50980	GO:0005975;GO:0004553	Arabinanase/levansucrase/invertase	(0.000000;0.000000)	(0.000000;0.000000;0.000000)	0.619161	(0.000000;0.000000)	(0.000000;0.000000)	0.826674	(0.000000;0.000000)	(0.000000;0.000000;0.000000)	0.764029
#inter	Bradi2g51120	GO:0030170;GO:0019752;GO:0016831	Pyridoxal phosphate (PLP)-dependent transferases superfamily protein	(0.487990;0.782678)	(2.246345;3.789021;3.398100)	2.26812	(0.487990;0.782678)	(2.558105;3.424104)	2.1802	(0.487990;0.782678)	(3.687690;3.960132;2.322645)	2.34918
#inter	Bradi2g51170	GO:0030170;GO:0019752;GO:0016831	Pyridoxal phosphate (PLP)-dependent transferases superfamily protein	(0.851044;0.776744)	(3.102662;4.974168;4.341352)	2.29998	(0.851044;0.776744)	(4.423615;4.563651)	2.39972	(0.851044;0.776744)	(4.326729;5.088095;2.325187)	2.21889
#inter	Bradi2g51440	GO:0006508;GO:0004252	Subtilase family protein	(33.124142;33.968605)	(34.498451;47.204918;53.217201)	0.380422	(33.124142;33.968605)	(51.431690;53.840637)	0.589552	(33.124142;33.968605)	(47.893066;49.584015;54.335846)	0.556031
#inter	Bradi2g51688	NA	NA	(1.131666;1.199989)	(3.109564;2.789561;3.640276)	1.40818	(1.131666;1.199989)	(2.041734;2.688730)	0.961744	(1.131666;1.199989)	(2.172393;1.406040;2.451142)	0.745821
#inter	Bradi2g52110	NA	methyl esterase 1	(1.271346;0.626923)	(2.123576;3.453134;2.118241)	1.40249	(1.271346;0.626923)	(2.532986;4.713944)	1.89393	(1.271346;0.626923)	(2.033637;2.676866;2.980588)	1.40702
#inter	Bradi2g52710	GO:0006412;GO:0005840;GO:0005622;GO:0003735	Ribosomal protein L34	(58.439510;65.509865)	(151.338257;142.963043;155.213058)	1.23009	(58.439510;65.509865)	(152.326233;127.045403)	1.10746	(58.439510;65.509865)	(78.686386;78.612473;107.199738)	0.471674
#inter	Bradi2g53330	NA	Protein of unknown function (DUF567)	(0.412235;0.709872)	(1.921532;1.413282;2.743685)	1.79017	(0.412235;0.709872)	(2.233202;1.521581)	1.6688	(0.412235;0.709872)	(1.232449;1.128085;1.303857)	1.06831
#inter	Bradi2g53550	GO:0006468;GO:0004672	Protein kinase superfamily protein	(0.000000;0.000000)	(0.000000;0.000000;0.000000)	1.15502	(0.000000;0.000000)	(0.000000;0.000000)	1.21491	(0.000000;0.000000)	(0.000000;0.000000;0.000000)	0.900199
#inter	Bradi2g53561	NA	NA	(9.310005;9.554700)	(20.871792;13.786339;29.313301)	1.13335	(9.310005;9.554700)	(30.002470;21.823378)	1.39189	(9.310005;9.554700)	(15.007212;14.247816;19.839327)	0.758945
#inter	Bradi2g54450	GO:0006412;GO:0005840;GO:0003735	ribosomal protein S15A	(1.025727;0.853071)	(1.938102;0.361608;0.906338)	0.296202	(1.025727;0.853071)	(0.248795;0.099515)	0.445583	(1.025727;0.853071)	(0.827972;1.294247;1.357196)	0.297702
#inter	Bradi2g54630	NA	O-fucosyltransferase family protein	(19.341503;22.731752)	(41.692142;31.077927;36.244568)	0.744452	(19.341503;22.731752)	(29.903379;33.147476)	0.522788	(19.341503;22.731752)	(32.948696;24.941998;36.172337)	0.536818
#inter	Bradi2g57050	NA	Protein of unknown function (DUF1068)	(3.452924;0.385713)	(4.676064;8.066379;1.982279)	1.13397	(3.452924;0.385713)	(8.346326;3.947666)	1.15811	(3.452924;0.385713)	(4.232942;2.916945;4.899329)	0.912095
#inter	Bradi2g58520	NA	Bifunctional inhibitor/lipid-transfer protein/seed storage 2S albumin superfamily protein	(2.641363;1.382563)	(9.172660;4.344309;13.319102)	2.11171	(2.641363;1.382563)	(7.334191;3.687790)	1.38167	(2.641363;1.382563)	(5.427147;6.788982;1.684507)	1.15928
#inter	Bradi2g58530	NA	Bifunctional inhibitor/lipid-transfer protein/seed storage 2S albumin superfamily protein	(4.704411;4.981325)	(9.569769;9.114115;8.869907)	0.880316	(4.704411;4.981325)	(11.857441;6.808301)	0.875768	(4.704411;4.981325)	(7.830270;12.018135;7.341982)	0.865855
#inter	Bradi2g60705	NA	NA	(11.174110;10.398662)	(28.275877;29.309469;26.332041)	1.3324	(11.174110;10.398662)	(23.294556;33.276436)	1.33545	(11.174110;10.398662)	(18.716175;15.750645;23.241991)	0.798296
#inter	Bradi2g60904	GO:0016747	hydroxycinnamoyl-CoA shikimate/quinate hydroxycinnamoyl transferase	(0.397535;0.379838)	(3.934085;3.546835;6.430323)	3.53128	(0.397535;0.379838)	(4.018944;2.351084)	2.96508	(0.397535;0.379838)	(1.122306;1.313486;4.447142)	2.53526
#inter	Bradi2g61060	NA	Calcium-dependent lipid-binding (CaLB domain) family protein	(1.514936;1.566132)	(2.894511;6.290353;3.306869)	1.39269	(1.514936;1.566132)	(3.491783;6.782951)	1.6842	(1.514936;1.566132)	(3.050159;3.511335;3.126946)	1.0242
#inter	Bradi2g61400	GO:0005515;GO:0008654;GO:0004609	phosphatidylserine decarboxylase 2	(8.337640;4.745792)	(20.145994;49.660873;47.569359)	0.790558	(8.337640;4.745792)	(9.705197;47.125957)	0.483622	(8.337640;4.745792)	(21.044733;19.007607;47.586983)	0.534902
#inter	Bradi2g62341	NA	NA	(4.666201;3.966932)	(5.431702;7.608994;6.481114)	0.552059	(4.666201;3.966932)	(8.165093;9.014630)	0.931202	(4.666201;3.966932)	(8.467797;7.893587;10.961133)	1.04265
#inter	Bradi2g62670	GO:0006468;GO:0004672	Leucine-rich repeat protein kinase family protein	(0.043892;0.000000)	(0.020012;0.002027;0.017398)	0.561499	(0.043892;0.000000)	(4.292129;0.009576)	0.643571	(0.043892;0.000000)	(0.751953;0.002545;0.074109)	0.421196
#inter	Bradi3g00350	GO:0004842	HEAT repeat ;HECT-domain (ubiquitin-transferase)	(55.385780;47.791130)	(71.262100;57.286648;72.452827)	0.336101	(55.385780;47.791130)	(67.137794;62.128117)	0.264618	(55.385780;47.791130)	(65.334175;58.553043;59.982647)	0.211525
#inter	Bradi3g01190	GO:0006412;GO:0005840;GO:0005622;GO:0003735	Zinc-binding ribosomal protein family protein	(86.611229;117.760857)	(158.631226;107.395050;191.461502)	0.531644	(86.611229;117.760857)	(232.833237;142.050583)	0.803844	(86.611229;117.760857)	(155.473679;155.612610;152.311218)	0.555074
#inter	Bradi3g02650	NA	Protein prenylyltransferase superfamily protein	(4.309966;7.647908)	(0.953332;2.156608;2.426836)	0.430145	(4.309966;7.647908)	(0.427458;2.125552)	0.338424	(4.309966;7.647908)	(1.222284;3.844113;1.884212)	0.535636
#inter	Bradi3g03874	GO:0043531	NB-ARC domain-containing disease resistance protein	(24.281811;11.961143)	(31.235140;31.237844;28.734547)	0.71137	(24.281811;11.961143)	(30.706961;34.385571)	0.792661	(24.281811;11.961143)	(26.847511;29.264757;32.801666)	0.680487
#inter	Bradi3g03941	GO:0016020;GO:0015979;GO:0009539;GO:0009523	photosystem II reaction center protein L	(6.667299;8.158072)	(25.684036;13.522176;19.688654)	1.3778	(6.667299;8.158072)	(20.154789;17.228317)	1.28176	(6.667299;8.158072)	(26.017221;38.945370;16.665565)	1.84948
#inter	Bradi3g04176	GO:0005515;GO:0006468;GO:0005524;GO:0004672	Leucine-rich receptor-like protein kinase family protein	(2.809810;2.507395)	(6.776598;5.958807;6.262414)	1.21054	(2.809810;2.507395)	(6.845053;3.365107)	0.869303	(2.809810;2.507395)	(4.839406;5.268255;4.744698)	0.860188
#inter	Bradi3g04556	NA	NA	(13.886504;14.692815)	(27.681923;21.327280;27.869755)	0.799465	(13.886504;14.692815)	(26.827742;19.014578)	0.614511	(13.886504;14.692815)	(20.934151;24.747488;21.435295)	0.608626
#inter	Bradi3g05740	NA	small nuclear ribonucleoprotein F	(5.158298;7.077288)	(13.922132;9.778217;9.260899)	0.796402	(5.158298;7.077288)	(14.587440;8.305531)	0.824582	(5.158298;7.077288)	(12.252507;10.021170;8.468493)	0.697957
#inter	Bradi3g07000	GO:0005515;GO:0055114;GO:0046872;GO:0016702	lipoxygenase 2	(15.369993;19.301220)	(25.518318;25.648367;37.294136)	0.721581	(15.369993;19.301220)	(26.452574;35.318462)	0.774694	(15.369993;19.301220)	(27.872667;26.313095;41.904423)	0.848835
#inter	Bradi3g07180	NA	Regulator of chromosome condensation (RCC1) family protein	(0.000000;0.000000)	(0.000000;7.393978;0.000000)	1.18388	(0.000000;0.000000)	(0.000000;0.000000)	0.916059	(0.000000;0.000000)	(0.000000;0.000000;0.000000)	1.01094
#inter	Bradi3g07237	GO:0005515;GO:0005096	Calcium-dependent ARF-type GTPase activating protein family	(25.342564;27.071209)	(54.852875;38.065708;50.190197)	0.820453	(25.342564;27.071209)	(49.836731;42.394524)	0.751078	(25.342564;27.071209)	(35.301048;32.759109;40.765209)	0.431594
#inter	Bradi3g07252	NA	NA	(1.202171;1.085991)	(2.852214;2.527729;3.719490)	1.37131	(1.202171;1.085991)	(2.033191;3.548264)	1.24537	(1.202171;1.085991)	(4.672758;6.433077;3.309295)	2.04037
#inter	Bradi3g08410	GO:0003723	KH domain-containing protein	(20.272734;21.212982)	(30.436659;25.776894;30.724485)	0.439333	(20.272734;21.212982)	(37.722271;29.353762)	0.627506	(20.272734;21.212982)	(27.224310;26.878157;26.257370)	0.330162
#inter	Bradi3g08850	GO:0055114;GO:0016616;GO:0006694;GO:0003854	rhamnose biosynthesis 1	(28.481184;15.845841)	(53.992416;42.301140;50.012737)	1.43105	(28.481184;15.845841)	(46.376053;32.814518)	0.991732	(28.481184;15.845841)	(55.268864;19.403225;74.349785)	1.26472
#inter	Bradi3g09320	GO:0016020;GO:0006075;GO:0003843;GO:0000148	glucan synthase-like 4	(1.990305;2.087587)	(3.486655;2.411764;3.454711)	0.568026	(1.990305;2.087587)	(3.289591;3.529720)	0.680419	(1.990305;2.087587)	(3.217848;3.148092;3.173559)	0.602714
#inter	Bradi3g10520	GO:0030418;GO:0030410	nicotianamine synthase 4	(0.369483;0.317033)	(6.204486;8.429718;8.564116)	4.44622	(0.369483;0.317033)	(4.787138;6.177617)	3.93398	(0.369483;0.317033)	(1.947705;7.390165;1.641310)	3.37176
#inter	Bradi3g11430	GO:0016829;GO:0006520	Tyrosine transaminase family protein	(0.129227;0.159472)	(3.843715;2.543619;3.501699)	4.50594	(0.129227;0.159472)	(1.519206;0.903793)	3.03533	(0.129227;0.159472)	(0.106976;1.880090;0.251263)	2.3762
#inter	Bradi3g14380	NA	Tetratricopeptide repeat (TPR)-like superfamily protein	(0.391530;0.329310)	(1.109873;0.765350;0.875416)	1.31135	(0.391530;0.329310)	(1.003593;0.603892)	1.10349	(0.391530;0.329310)	(0.665588;0.691838;0.646396)	0.860451
#inter	Bradi3g14610	NA	Protein of unknown function (DUF1218)	(5.539541;5.088114)	(11.696985;7.856184;9.518370)	0.826648	(5.539541;5.088114)	(8.937791;8.268559)	0.6347	(5.539541;5.088114)	(5.092778;8.453690;10.804000)	0.580825
#inter	Bradi3g14722	NA	NA	(16.298317;16.291185)	(42.525425;26.072382;44.296638)	1.16585	(16.298317;16.291185)	(32.130104;31.765293)	0.912624	(16.298317;16.291185)	(23.802111;22.158131;29.677946)	0.595264
#inter	Bradi3g15040	GO:0055114;GO:0004097;GO:0016491;GO:0008152	NA	(1.862470;0.924323)	(2.166331;6.094326;8.040002)	1.92891	(1.862470;0.924323)	(2.209820;4.591561)	1.24595	(1.862470;0.924323)	(2.806598;6.920126;5.030929)	1.79187
#inter	Bradi3g15225	NA	NA	(2.776521;2.851942)	(5.008971;3.620007;4.188657)	0.558091	(2.776521;2.851942)	(5.038403;4.818202)	0.741512	(2.776521;2.851942)	(4.916158;4.097573;4.617923)	0.652356
#inter	Bradi3g15350	NA	polyubiquitin 10	(9.612360;10.235601)	(15.058841;16.568666;17.047203)	0.665865	(9.612360;10.235601)	(17.440666;18.990479)	0.815217	(9.612360;10.235601)	(14.136758;11.955732;15.548347)	0.446739
#inter	Bradi3g16110	GO:0055114;GO:0016491	2-oxoglutarate (2OG) and Fe(II)-dependent oxygenase superfamily protein	(11.027743;8.444084)	(17.022375;16.943604;13.623669)	0.66567	(11.027743;8.444084)	(13.482213;17.531651)	0.618215	(11.027743;8.444084)	(15.514793;16.084871;25.747837)	0.942581
#inter	Bradi3g16296	NA	NA	(0.064305;0.000000)	(0.346794;0.391755;0.253457)	3.39886	(0.064305;0.000000)	(0.124159;0.633436)	3.60251	(0.064305;0.000000)	(0.451342;0.026945;0.205292)	2.8793
#inter	Bradi3g16390	NA	Predicted AT-hook DNA-binding family protein	(0.000000;0.000000)	(0.000000;0.000000;0.000000)	1.58894	(0.000000;0.000000)	(0.000000;0.000000)	2.30162	(0.000000;0.000000)	(0.000000;0.000000;0.000000)	1.47897
#inter	Bradi3g16616	NA	NA	(0.552755;0.473863)	(16.351883;14.131007;13.741432)	4.80239	(0.552755;0.473863)	(13.762613;9.610161)	4.44214	(0.552755;0.473863)	(14.685947;14.405172;15.722451)	4.82605
#inter	Bradi3g16980	GO:0031047	XH/XS domain-containing protein	(0.000000;0.000000)	(0.000000;0.000000;0.000000)	1.16713	(0.000000;0.000000)	(0.127236;0.000000)	0.811828	(0.000000;0.000000)	(1.446171;0.000000;0.000000)	1.55072
#inter	Bradi3g17187	GO:0031361;GO:0020037;GO:0015979;GO:0009055;GO:0005506	photosynthetic electron transfer A	(0.091692;0.101153)	(0.416742;0.360938;0.348577)	1.85096	(0.091692;0.101153)	(0.265744;0.422512)	1.72962	(0.091692;0.101153)	(0.262860;0.434911;0.272478)	1.63056
#inter	Bradi3g17316	NA	RmlC-like cupins superfamily protein	(0.000000;0.000000)	(0.232312;0.676745;0.543444)	6.54259	(0.000000;0.000000)	(0.331858;0.376987)	6.0659	(0.000000;0.000000)	(0.000000;0.453218;0.547085)	6.01611
#inter	Bradi3g18256	GO:0005515	BTB-POZ and MATH domain 2	(0.000000;0.000000)	(0.000000;0.000000;4.861506)	21.7398	(0.000000;0.000000)	(3.510643;0.000000)	21.8159	(0.000000;0.000000)	(0.000000;3.542247;3.547429)	22.3043
#inter	Bradi3g18264	NA	NA	(1.341977;0.937092)	(1.968449;2.372693;2.436612)	0.954469	(1.341977;0.937092)	(1.793673;2.255065)	0.777139	(1.341977;0.937092)	(2.284598;1.364959;1.614618)	0.585807
#inter	Bradi3g18375	NA	NA	(0.011614;0.491119)	(1.907376;0.724258;1.824908)	2.5046	(0.011614;0.491119)	(2.136469;0.393051)	2.24416	(0.011614;0.491119)	(0.805950;1.324482;0.954845)	1.98268
#inter	Bradi3g18412	GO:0006412;GO:0005840;GO:0003735	ribosomal protein S19	(77.212997;90.966331)	(226.072266;123.324028;193.503067)	1.06094	(77.212997;90.966331)	(165.764297;164.342270)	0.910012	(77.212997;90.966331)	(402.138641;635.088440;255.058167)	2.3152
#inter	Bradi3g19040	GO:0003676	RNA-binding (RRM/RBD/RNP motifs) family protein	(11.298631;12.062368)	(19.972610;13.240235;18.311255)	0.513355	(11.298631;12.062368)	(22.699511;18.541636)	0.7556	(11.298631;12.062368)	(16.565485;14.681511;17.159279)	0.429172
#inter	Bradi3g19800	GO:0005515	F-box/RNI-like superfamily protein	(0.000000;0.000000)	(0.000000;0.000000;0.000000)	0.887371	(0.000000;0.000000)	(0.000000;0.000000)	1.01161	(0.000000;0.000000)	(0.000000;0.000000;0.000000)	0.643729
#inter	Bradi3g19850	GO:0019205;GO:0006139;GO:0005524	adenylate kinase family protein	(5.317103;9.372663)	(48.526134;43.769913;44.292656)	1.698	(5.317103;9.372663)	(21.721050;14.247783)	0.642371	(5.317103;9.372663)	(38.971092;24.029404;19.485857)	1.15031
#inter	Bradi3g20930	NA	NA	(0.098975;0.000000)	(0.254079;0.447866;0.803539)	3.42144	(0.098975;0.000000)	(0.368371;1.197021)	4.05478	(0.098975;0.000000)	(0.241949;0.523548;0.144536)	2.69439
#inter	Bradi3g21150	NA	Mannose-binding lectin superfamily protein	(2.742124;0.536993)	(5.113905;7.656462;11.896969)	2.29778	(2.742124;0.536993)	(9.997272;7.124439)	2.33034	(2.742124;0.536993)	(10.074015;5.070050;1.367526)	1.71238
#inter	Bradi3g21520	NA	CW7	(0.736924;0.000000)	(1.572698;2.066844;1.901070)	0.347993	(0.736924;0.000000)	(2.443997;3.640924)	0.314348	(0.736924;0.000000)	(1.588923;1.970203;1.978556)	0.220355
#inter	Bradi3g21898	NA	NA	(0.556561;0.785322)	(1.906265;1.244533;1.670184)	1.22996	(0.556561;0.785322)	(2.764632;1.206234)	1.49533	(0.556561;0.785322)	(1.895285;0.998240;2.013821)	1.24013
#inter	Bradi3g22830	GO:0016747	HXXXD-type acyl-transferase family protein	(4.190697;2.542121)	(9.380980;7.507377;7.416990)	1.23041	(4.190697;2.542121)	(5.608843;6.299720)	0.767649	(4.190697;2.542121)	(8.394667;5.623076;6.444455)	0.985173
#inter	Bradi3g24760	NA	phytochrome kinase substrate-related	(3.922134;2.127895)	(6.666118;6.151474;8.155610)	1.17468	(3.922134;2.127895)	(8.788642;7.294018)	1.35576	(3.922134;2.127895)	(3.827677;6.020013;5.694741)	0.750851
#inter	Bradi3g26410	NA	DNAse I-like superfamily protein	(4.198154;0.000000)	(0.000000;0.000000;0.000000)	0.16781	(4.198154;0.000000)	(16.038568;0.000000)	0.187254	(4.198154;0.000000)	(3.669588;0.000000;8.165663)	0.265079
#inter	Bradi3g26717	NA	Transmembrane amino acid transporter family protein	(0.000000;0.000000)	(0.647450;0.547007;0.732775)	7.88997	(0.000000;0.000000)	(1.897103;0.920365)	8.98998	(0.000000;0.000000)	(0.000000;0.357487;0.561015)	6.8227
#inter	Bradi3g27306	GO:0046983;GO:0006351;GO:0003899;GO:0006412;GO:0005840;GO:0003735	RNA polymerase subunit alpha	(0.000000;0.000000)	(1.190050;0.158768;0.000000)	6.43313	(0.000000;0.000000)	(0.914630;0.000000)	6.42979	(0.000000;0.000000)	(0.404264;0.824152;0.192531)	6.50727
#inter	Bradi3g27312	GO:0016491;GO:0016020;GO:0009055	photosynthetic electron transfer D	(2.259783;3.091403)	(11.287180;6.015510;8.396523)	1.63882	(2.259783;3.091403)	(9.119090;10.068096)	1.79074	(2.259783;3.091403)	(11.328007;13.550528;8.152983)	2.00944
#inter	Bradi3g27337	GO:0016020;GO:0015979;GO:0009539;GO:0009523	photosystem II reaction center protein L	(2.043085;3.324527)	(22.044441;7.779325;16.294989)	2.4603	(2.043085;3.324527)	(13.731689;11.476045)	2.14944	(2.043085;3.324527)	(13.312196;14.731504;12.655452)	2.28123
#inter	Bradi3g27827	NA	NA	(0.915676;0.394354)	(1.912341;2.925077;4.480019)	2.2167	(0.915676;0.394354)	(2.835357;2.732812)	2.03964	(0.915676;0.394354)	(2.637943;2.119648;1.049646)	1.52993
#inter	Bradi3g28520	GO:0003723;GO:0006418;GO:0005524;GO:0004812;GO:0000166;GO:0004831	Tyrosyl-tRNA synthetase class Ib bacterial/mitochondrial	(8.038527;8.415541)	(13.976933;11.668609;14.168096)	0.647162	(8.038527;8.415541)	(13.489460;14.480241)	0.705537	(8.038527;8.415541)	(9.320514;9.959003;14.346456)	0.411215
#inter	Bradi3g30000	NA	NA	(0.000000;0.000000)	(3.143778;0.000000;0.000000)	0.560889	(0.000000;0.000000)	(0.000000;0.000000)	0.413213	(0.000000;0.000000)	(0.000000;0.000000;8.747480)	0.417224
#inter	Bradi3g30106	NA	NA	(0.221291;0.387322)	(1.640500;1.301798;1.239921)	2.14099	(0.221291;0.387322)	(0.837918;1.773214)	2.03245	(0.221291;0.387322)	(0.899468;1.316721;1.074256)	1.80011
#inter	Bradi3g30480	GO:0055114;GO:0004174	electron-transfer flavoprotein:ubiquinone oxidoreductase	(10.840123;11.003589)	(16.568102;16.234316;19.770166)	0.638781	(10.840123;11.003589)	(17.771017;15.667204)	0.550776	(10.840123;11.003589)	(12.928118;16.141886;13.820310)	0.350557
#inter	Bradi3g30830	GO:0016301	long-chain base (LCB) kinase 1	(0.000000;0.000000)	(0.000000;0.000000;0.000000)	0.428072	(0.000000;0.000000)	(0.000000;0.000000)	0.352049	(0.000000;0.000000)	(0.000000;0.000000;0.000000)	0.265265
#inter	Bradi3g32100	NA	photosystem I P subunit	(108.256943;135.832397)	(183.432770;191.035309;200.253693)	0.606024	(108.256943;135.832397)	(235.703232;222.051239)	0.843093	(108.256943;135.832397)	(172.344269;154.404480;250.215118)	0.618991
#inter	Bradi3g32282	NA	Pentatricopeptide repeat (PPR) superfamily protein	(3.300763;3.575721)	(6.314975;5.346961;4.983337)	0.647457	(3.300763;3.575721)	(5.575251;4.547163)	0.492203	(3.300763;3.575721)	(4.715551;4.319205;4.599217)	0.36431
#inter	Bradi3g32940	NA	Auxin-Induced in Root cultures 1	(0.561204;0.717332)	(5.612294;7.916908;8.939579)	3.49409	(0.561204;0.717332)	(5.704496;5.439914)	3.0441	(0.561204;0.717332)	(2.843499;4.022392;0.136703)	1.81132
#inter	Bradi3g34295	NA	Plant protein of unknown function (DUF827)	(0.000000;0.000000)	(0.000000;0.000000;0.012221)	2.27386	(0.000000;0.000000)	(1.977287;0.000000)	1.62567	(0.000000;0.000000)	(0.000000;0.738027;2.387794)	1.32606
#inter	Bradi3g35155	NA	NA	(1.302829;2.493321)	(3.277658;3.275875;3.849358)	0.821989	(1.302829;2.493321)	(4.085727;4.693961)	1.14724	(1.302829;2.493321)	(3.270629;3.273782;3.191033)	0.728642
#inter	Bradi3g36140	NA	3-methylcrotonyl-CoA carboxylase	(16.172176;15.980145)	(9.574767;24.999849;23.094631)	0.4418	(16.172176;15.980145)	(0.000000;31.246067)	0.34643	(16.172176;15.980145)	(33.696304;9.099623;25.334690)	0.355708
#inter	Bradi3g36840	NA	Calcium-binding EF-hand family protein	(15.703382;16.721167)	(26.067083;20.140045;27.756184)	0.561109	(15.703382;16.721167)	(30.746412;27.779736)	0.788343	(15.703382;16.721167)	(27.332090;24.997204;26.275105)	0.653517
#inter	Bradi3g36851	NA	NA	(0.000000;0.000000)	(0.000000;0.000000;0.000000)	0.966737	(0.000000;0.000000)	(0.000000;0.000000)	1.03011	(0.000000;0.000000)	(0.000000;0.000000;0.000000)	0.916562
#inter	Bradi3g37043	NA	mini zinc finger 2	(0.697443;0.849531)	(3.126987;2.078122;1.330970)	1.44828	(0.697443;0.849531)	(3.269913;5.910047)	2.51668	(0.697443;0.849531)	(2.059141;1.821773;2.466708)	1.41595
#inter	Bradi3g37470	GO:0009733	SAUR-like auxin-responsive protein family	(2.651418;3.900492)	(15.139341;10.202698;15.019419)	1.99134	(2.651418;3.900492)	(13.555679;7.963397)	1.64621	(2.651418;3.900492)	(7.666726;6.585412;6.355710)	1.02938
#inter	Bradi3g37551	GO:0046983;GO:0008171	O-methyltransferase family protein	(0.251791;0.153574)	(1.189698;0.619081;1.605657)	2.45921	(0.251791;0.153574)	(3.164564;1.634421)	3.51112	(0.251791;0.153574)	(1.457322;0.643029;1.162334)	2.40438
#inter	Bradi3g38570	GO:0009231;GO:0003935;GO:0008686	GTP cyclohydrolase II	(20.270987;23.588425)	(39.522709;37.338104;45.174065)	0.847301	(20.270987;23.588425)	(35.854141;28.594423)	0.489022	(20.270987;23.588425)	(29.043192;27.878222;32.325817)	0.401299
#inter	Bradi3g38590	GO:0005515	F-box/RNI-like superfamily protein	(1.801449;1.755879)	(18.707584;10.519018;17.564949)	1.84057	(1.801449;1.755879)	(22.134260;10.083838)	1.6867	(1.801449;1.755879)	(10.640412;12.962478;20.448359)	1.71568
#inter	Bradi3g39150	GO:0006468;GO:0005524;GO:0004672;GO:0005515	Leucine-rich receptor-like protein kinase family protein	(0.136091;0.057826)	(0.419312;0.322387;0.460259)	2.04326	(0.136091;0.057826)	(0.346846;0.614257)	2.29193	(0.136091;0.057826)	(0.353461;0.359289;0.101121)	1.48119
#inter	Bradi3g39560	NA	microfibrillar-associated protein-related	(1.565736;0.639059)	(1.747650;1.794132;2.501183)	0.834142	(1.565736;0.639059)	(0.813933;0.000000)	0.553103	(1.565736;0.639059)	(1.627056;1.070731;1.793231)	0.469975
#inter	Bradi3g39910	GO:0005515;GO:0006468;GO:0004672	Leucine-rich repeat protein kinase family protein	(3.084780;2.390320)	(4.709162;4.289068;4.560244)	0.684034	(3.084780;2.390320)	(4.914107;5.484927)	0.870179	(3.084780;2.390320)	(3.566514;3.959823;5.255751)	0.605272
#inter	Bradi3g40672	NA	NA	(21.665005;13.906701)	(37.644936;28.633026;32.989243)	0.857656	(21.665005;13.906701)	(32.413292;25.486607)	0.642158	(21.665005;13.906701)	(25.835722;30.226456;26.072063)	0.589259
#inter	Bradi3g41440	NA	translocase inner membrane subunit 8	(16.239798;18.187956)	(58.128098;33.575787;54.402161)	1.45487	(16.239798;18.187956)	(41.387981;32.057247)	1.02583	(16.239798;18.187956)	(32.760830;24.064156;30.338305)	0.715885
#inter	Bradi3g41980	GO:0043565;GO:0006355;GO:0003700	Basic-leucine zipper (bZIP) transcription factor family protein	(3.001285;2.849032)	(4.422841;4.481525;4.857502)	0.604814	(3.001285;2.849032)	(4.954172;5.121865)	0.721852	(3.001285;2.849032)	(4.166182;3.803023;4.733193)	0.495574
#inter	Bradi3g43010	NA	trigalactosyldiacylglycerol2	(21.826733;22.187490)	(30.516644;29.815538;33.271835)	0.460459	(21.826733;22.187490)	(30.931311;28.657972)	0.374577	(21.826733;22.187490)	(24.629219;25.150171;27.834238)	0.196356
#inter	Bradi3g43587	GO:0008017;GO:0007018;GO:0005524;GO:0003777;GO:0005871	phragmoplast-associated kinesin-related protein 1	(0.000000;0.000000)	(0.000000;0.000000;0.000000)	0.859072	(0.000000;0.000000)	(0.000000;0.000000)	0.571781	(0.000000;0.000000)	(0.000000;0.000000;0.000000)	0.910996
#inter	Bradi3g43630	GO:0016567;GO:0004842	plant U-box 9	(0.000000;0.000000)	(0.000000;0.000000;0.000000)	1.62925	(0.000000;0.000000)	(0.000000;0.000000)	1.80146	(0.000000;0.000000)	(0.000000;0.000000;0.000000)	1.66088
#inter	Bradi3g45130	GO:0006355;GO:0005667;GO:0003700	E2F transcription factor 3	(0.000000;0.000000)	(0.000000;0.000000;2.232913)	1.04668	(0.000000;0.000000)	(0.000000;0.000000)	1.10424	(0.000000;0.000000)	(0.000000;0.248309;0.000000)	0.863129
#inter	Bradi3g46820	GO:0030246;GO:0016020;GO:0008378;GO:0006486	galactosyltransferase1	(3.146582;4.002230)	(7.146378;5.752172;6.418517)	0.805447	(3.146582;4.002230)	(6.607252;5.030013)	0.63666	(3.146582;4.002230)	(5.461779;4.781066;5.414030)	0.506197
#inter	Bradi3g47000	NA	RING/U-box superfamily protein	(0.000000;0.000000)	(0.000000;3.180857;1.069882)	3.61708	(0.000000;0.000000)	(4.704738;0.000000)	4.02374	(0.000000;0.000000)	(1.597579;0.104870;3.374721)	3.51992
#inter	Bradi3g47400	NA	Ribosomal RNA processing Brix domain protein	(50.693409;57.241703)	(92.070816;78.159859;76.996605)	0.567318	(50.693409;57.241703)	(77.427971;68.702515)	0.373096	(50.693409;57.241703)	(83.972282;83.588257;69.217430)	0.50789
#inter	Bradi3g47646	NA	NA	(4.884068;4.331345)	(7.550554;6.395091;8.075244)	0.630673	(4.884068;4.331345)	(8.945230;5.071815)	0.538411	(4.884068;4.331345)	(7.162405;6.504189;8.399240)	0.640795
#inter	Bradi3g48150	NA	NA	(0.000000;1.141557)	(0.000000;0.000000;13.534866)	0.582673	(0.000000;1.141557)	(0.000000;0.000000)	0.743713	(0.000000;1.141557)	(0.000000;3.818836;0.000000)	0.768908
#inter	Bradi3g48180	GO:0008270;GO:0005622	salt tolerance homologue	(20.967752;17.462681)	(31.416498;31.528065;30.223318)	0.652342	(20.967752;17.462681)	(41.799976;50.053726)	1.20083	(20.967752;17.462681)	(28.840891;27.310810;39.570187)	0.698328
#inter	Bradi3g49370	GO:0005515;GO:0006468;GO:0005524;GO:0004672	phytosulfokin receptor 1	(2.321764;2.005607)	(3.809262;2.861713;3.564530)	0.616631	(2.321764;2.005607)	(4.295051;2.849641)	0.659901	(2.321764;2.005607)	(3.086857;3.079991;3.487752)	0.538974
#inter	Bradi3g49730	NA	Endosomal targeting BRO1-like domain-containing protein	(1.231356;0.000000)	(0.000000;0.000000;0.000000)	0.975148	(1.231356;0.000000)	(5.226328;4.670428)	0.780656	(1.231356;0.000000)	(5.110792;3.450514;5.049716)	0.767814
#inter	Bradi3g50230	NA	esterase/lipase/thioesterase family protein	(9.173165;8.720682)	(13.757848;12.048944;14.173409)	0.409525	(9.173165;8.720682)	(11.973888;12.382541)	0.486969	(9.173165;8.720682)	(13.172563;26.143669;11.241210)	0.567197
#inter	Bradi3g51520	NA	NA	(18.124290;14.605910)	(55.737759;46.551815;81.374481)	1.86197	(18.124290;14.605910)	(66.402985;39.515949)	1.62642	(18.124290;14.605910)	(46.535370;52.748642;49.452644)	1.56341
#inter	Bradi3g51930	NA	Histone superfamily protein	(1.333915;1.348764)	(2.891087;2.607898;2.633742)	0.964968	(1.333915;1.348764)	(3.416572;3.419603)	1.27055	(1.333915;1.348764)	(3.461519;2.288021;2.659197)	1.00288
#inter	Bradi3g52750	NA	NmrA-like negative transcriptional regulator family protein	(6.657385;8.068396)	(11.167893;9.012961;11.792530)	0.487942	(6.657385;8.068396)	(11.181264;10.506418)	0.493729	(6.657385;8.068396)	(8.467154;10.446085;12.168444)	0.454752
#inter	Bradi3g52930	GO:0005515	Tetratricopeptide repeat (TPR)-like superfamily protein	(14.201677;6.110403)	(7.731256;26.164433;9.869827)	0.476826	(14.201677;6.110403)	(23.192198;16.584564)	0.387392	(14.201677;6.110403)	(24.658106;20.843145;14.873593)	0.456432
#inter	Bradi3g54030	NA	Actin-binding FH2 (Formin Homology) protein	(3.234826;6.213880)	(10.022974;5.022929;8.903762)	0.650486	(3.234826;6.213880)	(8.484884;12.219180)	0.523035	(3.234826;6.213880)	(9.435987;11.181968;2.898801)	0.35635
#inter	Bradi3g56780	GO:0016887;GO:0005524	general control non-repressible 3	(23.324749;23.842552)	(32.727489;31.016394;32.395687)	0.400047	(23.324749;23.842552)	(34.355896;26.985292)	0.313786	(23.324749;23.842552)	(26.737728;28.527031;30.686369)	0.243798
#inter	Bradi3g57370	NA	zinc finger protein 8	(1.534162;1.351323)	(3.857434;3.523018;3.653574)	1.30789	(1.534162;1.351323)	(3.387403;3.608017)	1.21608	(1.534162;1.351323)	(1.784919;3.600912;5.533197)	1.30463
#inter	Bradi3g58710	GO:0003676	RNA-binding (RRM/RBD/RNP motifs) family protein	(22.750750;21.799955)	(35.253788;39.961830;46.517429)	0.8236	(22.750750;21.799955)	(34.792278;49.099327)	0.85823	(22.750750;21.799955)	(27.329098;31.168446;43.277901)	0.573221
#inter	Bradi3g58780	GO:0006412;GO:0005840;GO:0005622;GO:0003735	Ribosomal L29 family protein	(38.710102;38.560291)	(63.619751;58.270046;62.489017)	0.627338	(38.710102;38.560291)	(67.793190;48.614712)	0.524686	(38.710102;38.560291)	(48.359924;53.399498;52.096439)	0.371292
#inter	Bradi3g59147	GO:0006355;GO:0005739;GO:0003690	Mitochondrial transcription termination factor family protein	(3.324375;2.991009)	(6.616708;4.406206;4.947962)	0.712231	(3.324375;2.991009)	(6.441346;4.691282)	0.750677	(3.324375;2.991009)	(6.289290;5.494279;6.162802)	0.884768
#inter	Bradi3g59177	GO:0055114;GO:0016491;GO:0005507	laccase 14	(4.071112;2.212823)	(7.737308;13.675455;13.381081)	1.85015	(4.071112;2.212823)	(10.669588;10.465791)	1.69625	(4.071112;2.212823)	(9.149508;9.249602;1.732330)	1.05585
#inter	Bradi3g59210	GO:0055114;GO:0016491;GO:0005507	laccase 14	(0.401330;0.181447)	(1.540336;0.730052;1.488334)	2.07332	(0.401330;0.181447)	(0.752328;1.804506)	2.10926	(0.401330;0.181447)	(1.341611;2.960764;2.232016)	2.88609
#inter	Bradi3g59550	GO:0007264;GO:0005525	RHO-related protein from plants 10	(2.354732;3.913558)	(2.380931;0.000000;0.000000)	0.542909	(2.354732;3.913558)	(0.000000;0.000000)	0.657816	(2.354732;3.913558)	(0.000000;2.595832;0.000000)	0.381403
#inter	Bradi3g60344	NA	NA	(0.000000;0.000000)	(1.134600;0.455977;0.060370)	6.52856	(0.000000;0.000000)	(0.398161;0.693254)	6.56366	(0.000000;0.000000)	(0.000000;0.718467;0.630657)	6.24139
#inter	Bradi3g60557	GO:0000160	response regulator 9	(3.958271;3.703421)	(6.782548;7.756324;7.826017)	0.920657	(3.958271;3.703421)	(5.598951;6.485460)	0.604079	(3.958271;3.703421)	(6.229162;6.438055;5.112000)	0.592732
#inter	Bradi3g60981	GO:0043531	NB-ARC domain-containing disease resistance protein	(0.596842;1.142303)	(3.450773;3.231410;2.306315)	1.73727	(0.596842;1.142303)	(1.228337;1.839185)	0.758803	(0.596842;1.142303)	(1.889022;2.036417;1.767434)	1.0778
#inter	Bradi41430s00200	GO:0008270	RNA-binding protein-related	(0.066050;1.652331)	(1.106789;0.476459;1.963889)	1.03555	(0.066050;1.652331)	(2.630151;3.626025)	0.832843	(0.066050;1.652331)	(2.661303;1.208617;1.880703)	0.844294
#inter	Bradi4g01207	NA	NA	(2.131681;2.429271)	(11.374288;7.410339;7.154358)	1.87011	(2.131681;2.429271)	(9.521556;9.667060)	2.0046	(2.131681;2.429271)	(5.710063;12.389400;9.551611)	1.96881
#inter	Bradi4g01480	NA	NA	(0.000000;0.000000)	(0.000000;0.000000;0.000000)	1.27538	(0.000000;0.000000)	(0.000000;0.000000)	0.749102	(0.000000;0.000000)	(0.000000;0.000000;0.000000)	1.09521
#inter	Bradi4g01540	GO:0055085;GO:0016021;GO:0015299;GO:0006812	cation/H+ exchanger 19	(0.140773;0.043416)	(0.272934;0.617383;0.169036)	1.94325	(0.140773;0.043416)	(0.328007;0.409777)	1.964	(0.140773;0.043416)	(0.308922;0.638546;0.188443)	2.02376
#inter	Bradi4g02544	GO:0043531	Disease resistance protein (CC-NBS-LRR class) family	(1.399097;1.366641)	(2.519909;1.757502;3.274745)	0.819626	(1.399097;1.366641)	(2.765518;2.283070)	0.806445	(1.399097;1.366641)	(2.187963;2.436066;1.890078)	0.609428
#inter	Bradi4g03320	NA	Rhodanese/Cell cycle control phosphatase superfamily protein	(0.000000;0.000000)	(1.204834;1.768679;1.392540)	8.40178	(0.000000;0.000000)	(0.000000;2.175734)	8.00262	(0.000000;0.000000)	(0.347793;1.387213;0.185251)	7.21276
#inter	Bradi4g04180	NA	Pathogenesis-related thaumatin superfamily protein	(30.498966;19.809456)	(39.727154;35.332867;39.658333)	0.566306	(30.498966;19.809456)	(34.715931;37.965244)	0.475882	(30.498966;19.809456)	(34.900581;34.478184;39.447968)	0.496775
#inter	Bradi4g04224	NA	NA	(3.784705;4.403738)	(7.827703;7.252964;7.267827)	0.820362	(3.784705;4.403738)	(8.689063;8.804213)	1.03342	(3.784705;4.403738)	(6.088557;4.602673;7.331481)	0.516289
[truncated: 3,244 more rows]
