# Supplementary material for: Transcriptome analysis of responses in Brachypodium distachyon overexpressing the BdbZIP26 transcription factor
Source: BMC Plant Biol. 2020 Apr 20;20:174. doi: 10.1186/s12870-020-02341-3 (PMC7171782; doi:10.1186/s12870-020-02341-3)
Supplement: Supplementary file 6 — Additional file 6: Table S3. Data for Venn of genes up regulated in TR4 (1), TR6 (2), TR7 (3) and wild type (WT) when exposed to 100 mM NaCl for 3 weeks. [file 12870_2020_2341_MOESM6_ESM.xlsx]

## Sheet: DOWN_H2O to SALT.venn
Table S3. Venn of genes down-regulated in TR4 (1), TR6 (2), TR7 (3) and wild type when exposed to 100 mM NaCl for 3 weeks.
	Gene ID	GO Terms	Annotation			log fold changes			log fold changes			log fold changes			log fold changes
#inter	Bradi1g00678	NA	RNA-binding ASCH domain protein	(1.417872;0.886204;2.129320)	(0.360064;0.495111;0.193535)	-0.651346	(1.635828;0.597585)	(1.200621;0.539422)	-1.32667	(1.903236;1.413379;0.477514)	(1.831922;0.684582;0.486864)	-0.740552	(0.163552;0.077353)	(0.869918;0.726648)	-0.903605
#inter	Bradi1g00700	GO:0055085;GO:0016021	phosphate transporter 1;7	(12.784220;9.658431;1.963363)	(0.000963;12.795759;10.191985)	-0.617446	(5.318446;3.328022)	(17.003971;0.001468)	-1.06916	(4.000070;18.173326;5.194540)	(26.818323;0.000000;0.000000)	-1.37775	(10.508255;8.250810)	(0.000000;3.422583)	-1.11555		1 = TR4
#inter	Bradi1g01432	GO:0006468;GO:0004672;GO:0005515	Leucine-rich repeat protein kinase family protein	(4.049374;4.102190;4.069921)	(1.937183;1.290690;1.922482)	-1.21242	(2.623950;4.203256)	(1.906700;1.590105)	-0.957074	(4.252737;4.842860;4.901613)	(3.137774;3.227904;2.644273)	-0.628231	(3.695907;2.722113)	(2.322402;1.561525)	-0.76206		2 = TR6
#inter	Bradi1g02100	GO:0005525	RAB GTPase 11C	(41.980167;50.982193;41.452526)	(33.258911;31.370920;32.528099)	-0.427495	(36.108162;45.054173)	(22.857738;23.334488)	-0.801438	(42.723694;43.386543;48.471386)	(19.256809;27.691914;26.239233)	-0.880448	(42.864540;38.793587)	(26.952511;25.897745)	-0.663384		3 = TR7
#inter	Bradi1g02117	NA	Vacuolar sorting protein 9 (VPS9) domain	(4.276087;5.819598;5.546732)	(3.662358;4.608396;3.336785)	-0.479978	(6.583623;5.658154)	(3.408462;3.536356)	-0.680808	(5.784101;8.575786;6.176242)	(2.471178;5.907041;6.723242)	-0.423004	(7.574891;7.816825)	(3.632021;4.281448)	-0.867635		4 = Wild type
#inter	Bradi1g02420	GO:0016020;GO:0015696;GO:0008519;GO:0072488	ammonium transporter 2	(15.371679;18.825853;9.166268)	(10.592004;6.521043;5.955947)	-0.863822	(15.225269;41.898964)	(8.796471;13.562914)	-1.35054	(27.496233;16.634468;19.257835)	(7.668354;19.951139;8.900686)	-0.791962	(26.639309;21.910719)	(11.171287;11.262700)	-1.14908
#inter	Bradi1g02570	GO:0008270;GO:0003676	RNA-binding (RRM/RBD/RNP motifs) family protein with retrovirus zinc finger-like domain	(19.396681;13.950740;9.427348)	(11.276823;12.869596;3.690572)	-0.733948	(18.549364;14.254571)	(8.762731;11.527773)	-1.1555	(23.267551;15.583776;10.173188)	(11.255712;17.517462;11.521522)	-0.969361	(22.276184;14.625279)	(17.247265;11.949586)	-1.04328		Down
#inter	Bradi1g02800	NA	Chaperone DnaJ-domain superfamily protein	(68.281921;70.316162;69.901932)	(51.987068;44.919762;51.725994)	-0.446576	(64.653206;62.164425)	(44.258362;43.603741)	-0.513751	(60.571045;59.783077;68.416855)	(51.852249;53.274944;48.450993)	-0.294023	(70.146164;59.124496)	(45.191494;49.642586)	-0.482893		6098 Union
#inter	Bradi1g03550	GO:0043419;GO:0016151;GO:0016787	urease	(23.117987;19.972839;21.495424)	(12.171927;14.509381;11.809763)	-0.705462	(21.057350;20.369041)	(13.911311;13.001616)	-0.606652	(24.195765;22.180593;22.362906)	(16.187128;13.501153;13.035417)	-0.678102	(25.479929;23.273079)	(11.872695;13.831933)	-0.960223		499 Intersection 4-way
#inter	Bradi1g04500	GO:0055085;GO:0016021	Major facilitator superfamily protein	(6.944363;6.178026;6.904269)	(2.288202;4.269675;3.161665)	-1.00494	(8.453416;8.120742)	(4.772506;3.720207)	-0.94699	(9.196664;8.898760;7.919771)	(4.006714;4.638961;3.100773)	-1.13563	(7.469599;11.452716)	(3.219132;5.566772)	-1.14802		1035 Unique LSres_DOWN_4HA-H2Ovs4HA-SALT.anno.csv
#inter	Bradi1g04780	NA	NA	(18.379044;18.535545;15.043471)	(3.794947;5.075938;4.154273)	-1.95903	(24.983204;20.246290)	(6.399521;4.254687)	-2.0683	(22.275938;18.082937;16.431738)	(5.979102;5.960515;5.121712)	-1.72477	(29.773317;26.109016)	(10.871042;8.777278)	-1.54382		629 Unique LSres_DOWN_6FA-H2Ovs6FA-SALT.anno.csv
#inter	Bradi1g04850	GO:0016787	protein phosphatase 2A-4	(143.591904;149.547485;139.972336)	(113.647453;108.519112;113.298370)	-0.32752	(152.444550;174.606720)	(126.267715;124.444450)	-0.370364	(155.941208;173.641083;164.615494)	(92.425293;135.169373;119.033730)	-0.512026	(168.058273;163.323212)	(105.384262;118.502975)	-0.603323		1087 Unique LSres_DOWN_7DA-H2Ovs7DA-SALT.anno.csv
#inter	Bradi1g06700	NA	Reticulon family protein	(179.729950;209.297760;164.187317)	(127.247398;104.033745;114.663818)	-0.634534	(152.143906;232.070389)	(110.504028;111.899078)	-0.779908	(184.698868;200.427856;215.585373)	(78.655640;138.445541;136.664047)	-0.768284	(212.848145;198.843018)	(137.598663;121.031319)	-0.706468		760 Unique LSres_DOWN_WT-H2OvsWT-SALT.anno.csv
#inter	Bradi1g06780	GO:0008168;GO:0006480	methyltransferases	(12.055354;11.791794;13.672617)	(8.160483;8.474154;8.918619)	-0.512518	(14.899753;11.414609)	(8.818271;7.335429)	-0.684004	(12.462594;15.798276;14.205100)	(7.507058;8.701800;8.618430)	-0.774332	(16.759621;15.122760)	(5.448555;7.813795)	-1.30195		233 Shared LSres_DOWN_4HA-H2Ovs4HA-SALT.anno.csv and LSres_DOWN_6FA-H2Ovs6FA-SALT.anno.csv
#inter	Bradi1g08357	GO:0008234;GO:0006508	senescence-associated gene 12	(76.657410;80.722359;60.052681)	(8.128776;8.653997;9.137650)	-3.02984	(99.673981;115.921173)	(12.590654;18.448082)	-2.78313	(68.813026;79.018837;92.651909)	(41.976845;35.023350;33.554375)	-1.11699	(140.168716;66.609955)	(20.019434;21.306467)	-2.35324		267 Shared LSres_DOWN_4HA-H2Ovs4HA-SALT.anno.csv and LSres_DOWN_7DA-H2Ovs7DA-SALT.anno.csv
#inter	Bradi1g08597	NA	RNA binding (RRM/RBD/RNP motifs) family protein	(54.076168;66.245331;41.164581)	(42.799644;28.024050;34.903179)	-0.566529	(51.110741;51.296154)	(28.468157;26.849613)	-0.873061	(52.435940;55.208382;45.412483)	(23.468939;42.856308;31.001270)	-0.652114	(80.521942;76.358437)	(46.839325;41.852150)	-0.858664		124 Shared LSres_DOWN_4HA-H2Ovs4HA-SALT.anno.csv and LSres_DOWN_WT-H2OvsWT-SALT.anno.csv
#inter	Bradi1g08988	GO:0006468;GO:0005524;GO:0004672;GO:0030246	receptor lectin kinase	(62.162365;87.432182;61.662533)	(45.545433;37.194107;46.819130)	-0.66342	(46.740978;62.185463)	(32.569046;30.208061)	-0.784292	(79.616325;90.635201;120.113533)	(52.895470;64.275253;57.979252)	-0.730465	(122.962952;87.358398)	(68.871552;54.131691)	-0.806298		114 Shared LSres_DOWN_6FA-H2Ovs6FA-SALT.anno.csv and LSres_DOWN_7DA-H2Ovs7DA-SALT.anno.csv
#inter	Bradi1g10480	GO:0030170;GO:0019752;GO:0016831	glutamate decarboxylase	(161.752655;177.613434;155.200134)	(131.938080;118.147697;112.946007)	-0.404003	(182.317566;221.904770)	(129.125809;148.014816)	-0.532047	(222.399185;210.310532;222.813461)	(190.651352;193.913361;147.791351)	-0.294028	(220.825165;224.734558)	(178.308212;181.344925)	-0.346608		187 Shared LSres_DOWN_6FA-H2Ovs6FA-SALT.anno.csv and LSres_DOWN_WT-H2OvsWT-SALT.anno.csv
#inter	Bradi1g10720	GO:0003924	P-loop containing nucleoside triphosphate hydrolases superfamily protein	(104.795570;95.240410;96.790207)	(73.651459;79.120613;77.417984)	-0.32704	(106.487541;80.671951)	(78.982170;67.139671)	-0.33783	(116.114754;109.347038;95.725311)	(95.940018;81.290886;77.943687)	-0.323837	(97.560463;98.036850)	(68.519371;84.881287)	-0.389073		449 Shared LSres_DOWN_7DA-H2Ovs7DA-SALT.anno.csv and LSres_DOWN_WT-H2OvsWT-SALT.anno.csv
#inter	Bradi1g10880	GO:0016149;GO:0006415;GO:0005737	eukaryotic release factor 1-3	(39.611599;34.561890;39.747070)	(29.969900;30.819633;27.257002)	-0.330038	(38.273609;29.701860)	(27.614573;26.880257)	-0.299494	(37.014889;39.048420;32.206997)	(31.399300;26.944551;27.596163)	-0.326612	(33.279781;29.504509)	(22.815481;26.793781)	-0.376661		111 Shared LSres_DOWN_4HA-H2Ovs4HA-SALT.anno.csv and LSres_DOWN_6FA-H2Ovs6FA-SALT.anno.csv and LSres_DOWN_7DA-H2Ovs7DA-SALT.anno.csv
#inter	Bradi1g11150	NA	Protein of unknown function (DUF1295)	(16.165081;11.876864;29.000191)	(9.346100;7.452042;7.258498)	-0.317127	(27.059658;20.150549)	(13.615984;10.543791)	-0.584823	(7.207041;11.609863;11.976573)	(59.623417;5.311914;9.894770)	-0.291125	(8.689635;33.669357)	(3.296602;6.817523)	-0.345515		125 Shared LSres_DOWN_4HA-H2Ovs4HA-SALT.anno.csv and LSres_DOWN_6FA-H2Ovs6FA-SALT.anno.csv and LSres_DOWN_WT-H2OvsWT-SALT.anno.csv
#inter	Bradi1g11372	NA	NA	(2.678575;2.679360;2.504345)	(1.887593;1.392738;1.545022)	-0.662967	(2.423832;2.358511)	(1.188432;1.554543)	-0.784241	(1.921792;2.422307;1.963663)	(1.073953;1.359189;1.140928)	-0.813701	(1.934449;1.968496)	(1.156699;1.404011)	-0.646139		300 Shared LSres_DOWN_4HA-H2Ovs4HA-SALT.anno.csv and LSres_DOWN_7DA-H2Ovs7DA-SALT.anno.csv and LSres_DOWN_WT-H2OvsWT-SALT.anno.csv
#inter	Bradi1g11640	GO:0005515	ARM repeat superfamily protein	(26.466639;24.109711;26.493549)	(17.166033;17.402075;17.841660)	-0.515888	(28.017502;25.065664)	(17.548437;17.960154)	-0.562566	(23.819973;22.433191;24.085512)	(19.220188;19.504162;17.194765)	-0.324383	(23.269077;21.427086)	(15.441154;15.834853)	-0.551733		178 Shared LSres_DOWN_6FA-H2Ovs6FA-SALT.anno.csv and LSres_DOWN_7DA-H2Ovs7DA-SALT.anno.csv and LSres_DOWN_WT-H2OvsWT-SALT.anno.csv
#inter	Bradi1g12130	GO:0016020;GO:0009765	chlorophyll A/B binding protein 1	(7.395682;8.945075;7.139521)	(3.499277;1.503650;2.879979)	-1.52836	(12.517758;15.246121)	(1.589932;2.865379)	-2.61823	(12.135572;8.575086;17.464401)	(4.851445;5.431717;4.108953)	-1.40398	(27.945187;18.204178)	(5.339676;4.968458)	-2.19219
#inter	Bradi1g12330	GO:0043565;GO:0008270;GO:0006355;GO:0003700;GO:0005515	ZIM-like 1	(20.999161;19.085226;19.090601)	(14.919517;12.533193;12.804455)	-0.513302	(25.221365;17.529741)	(12.461521;11.521458)	-0.812508	(18.440853;17.941832;18.658360)	(15.580560;12.084826;12.273003)	-0.455696	(14.834753;19.257221)	(10.001286;12.383146)	-0.646252
#inter	Bradi1g13170	NA	Pre-rRNA-processing protein TSR2 conserved region	(46.591331;48.210796;44.944958)	(28.432959;38.793598;36.070885)	-0.399108	(52.834450;47.995907)	(41.403961;36.440834)	-0.356975	(60.272324;60.179188;63.388611)	(39.889965;37.885040;38.756100)	-0.654073	(52.811440;62.119858)	(34.288410;40.515015)	-0.658774
#inter	Bradi1g14010	GO:0006468;GO:0004672	Protein kinase superfamily protein	(49.217579;39.334076;53.862747)	(36.473995;40.451126;29.626438)	-0.377168	(58.762074;44.824429)	(40.339916;38.360207)	-0.376771	(48.333611;50.919945;40.684803)	(37.221325;32.941517;38.207142)	-0.364388	(41.491806;42.202053)	(30.638517;32.732281)	-0.438721
#inter	Bradi1g14983	GO:0008081;GO:0006629;GO:0008889	PLC-like phosphodiesterases superfamily protein	(11.512456;16.004745;14.261042)	(6.519033;3.984301;4.143175)	-1.46585	(11.482100;9.761391)	(4.589085;4.875699)	-1.14767	(17.917948;15.592046;12.320171)	(5.556263;4.535947;4.722944)	-1.62025	(19.966913;32.355942)	(6.901235;5.786976)	-2.08522
#inter	Bradi1g15430	GO:0004518	Wound-responsive family protein	(78.021492;66.546501;69.247002)	(36.235233;44.900589;52.781185)	-0.582818	(67.657150;40.551186)	(18.786070;32.309345)	-0.81989	(80.408424;89.191277;76.456551)	(56.219669;39.792595;32.117733)	-0.605996	(84.929558;79.054794)	(17.498104;35.728954)	-1.3476
#inter	Bradi1g15450	GO:0016021	Peroxisomal membrane 22 kDa (Mpv17/PMP22) family protein	(210.029266;180.210678;193.800171)	(117.762924;126.650108;117.733276)	-0.649248	(261.630249;218.696243)	(121.919304;111.665779)	-1.02218	(185.234558;179.218597;197.136337)	(107.799835;104.908684;101.684586)	-0.833039	(250.508102;275.543762)	(95.427444;110.247719)	-1.39389
#inter	Bradi1g15490	GO:0016021;GO:0015031	Secretory carrier membrane protein (SCAMP) family protein	(0.000000;0.000000;0.000000)	(0.000000;0.000000;0.000000)	-1.05247	(0.000000;0.000000)	(0.000000;0.000000)	-0.783659	(0.000000;0.000000;0.000000)	(0.000000;0.000000;0.000000)	-1.03946	(0.000000;0.000000)	(0.000000;0.000000)	-0.411115
#inter	Bradi1g15670	GO:0055085;GO:0016020;GO:0015297;GO:0015238;GO:0006855	MATE efflux family protein	(4.931820;4.732503;5.835815)	(1.488536;1.990255;2.415983)	-1.35791	(5.621239;5.281486)	(1.884215;2.419091)	-1.32821	(6.317690;3.894327;3.386162)	(3.466419;2.005725;3.293978)	-0.627105	(5.463953;6.867453)	(2.972686;1.805538)	-1.40503
#inter	Bradi1g15880	NA	alpha/beta-Hydrolases superfamily protein	(26.219055;36.784966;24.217903)	(23.517593;17.404491;23.946568)	-0.385303	(42.199715;46.489479)	(15.168158;13.941736)	-1.5928	(39.805069;36.602337;34.429989)	(19.934752;20.911943;14.711577)	-0.986081	(69.459091;55.113335)	(17.058491;16.855764)	-1.9128
#inter	Bradi1g16151	GO:0042765;GO:0016021	GPI transamidase component family protein / Gaa1-like family protein	(68.315155;62.319206;70.215569)	(38.661518;50.875660;48.736031)	-0.500812	(66.470695;54.711960)	(50.849312;39.067459)	-0.412636	(58.877708;83.344353;65.311768)	(29.023941;33.140305;36.210873)	-1.07762	(64.320396;60.349876)	(36.822197;41.843792)	-0.701572
#inter	Bradi1g16580	GO:0006629;GO:0055114;GO:0016717	fatty acid desaturase 8	(9.030137;10.659184;9.710175)	(8.380042;6.598169;7.804601)	-0.32605	(13.081351;12.682451)	(6.961186;7.139945)	-0.852817	(13.878569;13.400140;16.158405)	(10.490911;8.728413;9.214180)	-0.606239	(13.593498;16.806238)	(6.898245;8.097868)	-1.05784
#inter	Bradi1g17450	NA	hydroxyproline-rich glycoprotein family protein	(80.255280;132.853607;110.607384)	(30.542843;38.111839;48.164711)	-1.43405	(132.093811;216.356644)	(50.903332;62.595295)	-1.60972	(198.491745;184.825073;218.137161)	(58.668743;89.888847;87.176018)	-1.35347	(250.331192;348.637482)	(185.047409;136.639008)	-0.935624
#inter	Bradi1g17500	NA	NA	(4.106411;1.945067;8.121872)	(0.000000;0.000000;4.526844)	-0.715792	(5.590132;3.303125)	(0.000000;0.000000)	-0.765961	(0.000000;5.136146;3.347706)	(0.000000;0.000000;4.483210)	-0.612747	(0.000000;3.844754)	(0.000000;5.639848)	-0.922508
#inter	Bradi1g17870	GO:0055114;GO:0020037;GO:0006979;GO:0004601	Peroxidase superfamily protein	(6.300226;7.790195;5.341184)	(1.007216;1.107421;1.132703)	-2.54758	(5.450672;6.328163)	(1.402279;1.126257)	-2.19817	(7.629597;10.652260;9.777567)	(2.461013;1.895986;2.530187)	-2.03001	(7.510384;5.655624)	(4.738476;3.100978)	-0.782168
#inter	Bradi1g19050	GO:0046488;GO:0016307	phosphatidyl inositol monophosphate 5 kinase 4	(2.363638;2.497937;2.404572)	(1.359000;1.416721;1.456637)	-0.740503	(2.465886;2.287282)	(0.962775;1.221576)	-1.10554	(3.482891;3.897815;2.822464)	(2.663912;1.955435;2.506652)	-0.51424	(3.666911;2.526626)	(1.384246;1.713439)	-1.03136
#inter	Bradi1g19080	GO:0055114;GO:0016491;GO:0008152;GO:0015930;GO:0006807;GO:0016638;GO:0006537	glutamate synthase 1	(20.303368;46.911285;2.672431)	(25.161058;19.911226;1.900500)	-0.446076	(5.721344;51.577873)	(2.806244;11.493095)	-0.462509	(40.160004;45.220020;33.068115)	(14.907918;30.372150;18.938004)	-0.325219	(111.127823;38.722855)	(23.219015;27.607679)	-0.817134
#inter	Bradi1g19960	GO:0043022;GO:0042256	Translation initiation factor IF6	(313.243347;271.849030;314.554993)	(207.495071;243.009903;219.020966)	-0.38686	(359.410919;328.119354)	(224.590729;240.055267)	-0.548426	(300.620972;284.854980;310.554504)	(219.617157;235.514999;246.779083)	-0.350588	(271.722473;282.970612)	(222.621048;230.614456)	-0.329372
#inter	Bradi1g20170	GO:0016567;GO:0004842;GO:0005515	RING/U-box superfamily protein with ARM repeat domain	(18.140774;16.627325;19.591566)	(15.104912;14.654766;13.837096)	-0.27582	(19.779474;18.134386)	(14.386525;16.481522)	-0.279744	(17.592533;17.608030;19.557291)	(16.859287;14.975272;15.323385)	-0.210615	(16.883760;17.540773)	(14.235342;14.538672)	-0.296077
#inter	Bradi1g21030	GO:0005515;GO:0005524;GO:0003676;GO:0006396;GO:0004525;GO:0003723	dicer-like 2	(3.561398;2.690053;3.039076)	(0.578469;0.771682;0.855169)	-2.03955	(3.075676;1.797583)	(0.894661;0.865994)	-1.44046	(2.727926;2.372166;1.523047)	(0.826168;0.646932;0.738785)	-1.56748	(1.847969;1.450322)	(0.449918;1.047745)	-1.16815
#inter	Bradi1g21095	GO:0005509	calmodulin 9	(33.645939;54.962746;39.769249)	(12.243581;12.812514;18.368574)	-1.52728	(43.223442;51.943306)	(24.202360;20.234936)	-1.08622	(66.401466;86.724670;62.846703)	(8.495232;17.372808;25.691732)	-2.07903	(56.311371;55.538193)	(23.299713;24.053946)	-1.2761
#inter	Bradi1g21280	GO:0004386	helicase domain-containing protein / IBR domain-containing protein / zinc finger protein-related	(8.250801;5.148064;7.306753)	(4.499268;5.863443;4.300649)	-0.45782	(7.099122;5.702585)	(4.478328;4.151330)	-0.550188	(7.579168;6.060193;7.034244)	(5.063482;4.717547;4.494879)	-0.528222	(7.054579;7.085583)	(3.868866;5.001022)	-0.711749
#inter	Bradi1g22050	GO:0005975	6-phosphogluconolactonase 1	(82.702209;79.566368;81.024513)	(46.813034;42.351395;50.373802)	-0.760608	(85.044304;82.121040)	(58.700855;55.025738)	-0.539921	(71.420616;81.283234;80.748833)	(32.514687;41.648117;59.853962)	-0.806508	(84.935249;66.065422)	(50.952873;50.046173)	-0.614932
#inter	Bradi1g22280	GO:0050662;GO:0003824	NAD(P)-binding Rossmann-fold superfamily protein	(2.271011;2.197256;3.382292)	(0.654991;0.841334;0.864596)	-1.70098	(2.950772;2.652834)	(1.777163;1.096600)	-0.945957	(2.846455;2.850884;2.454427)	(0.492889;1.180987;1.176107)	-1.53057	(2.607877;2.447687)	(0.715254;1.545395)	-1.1949
#inter	Bradi1g22680	GO:0043565;GO:0006355;GO:0003700	WRKY DNA-binding protein 3	(23.844814;27.726423;24.884684)	(18.175432;16.600149;20.121147)	-0.437481	(19.876499;24.329134)	(15.305382;14.864741)	-0.539338	(26.383492;30.027647;32.558048)	(15.018961;18.359369;18.568407)	-0.777113	(31.197910;27.066235)	(14.149420;15.886775)	-0.991747
#inter	Bradi1g22840	NA	FRIGIDA-like protein	(39.561497;32.161648;37.063393)	(27.288137;33.314785;28.998217)	-0.240414	(36.764145;31.706762)	(24.896854;26.098871)	-0.407325	(36.527325;38.130157;32.455177)	(21.465652;25.652161;25.465397)	-0.55972	(38.691082;35.447731)	(21.221611;26.947084)	-0.659522
#inter	Bradi1g22930	NA	NA	(0.000000;2.297383;0.000000)	(0.000000;0.058370;0.000000)	-1.4149	(0.118138;0.048517)	(0.000000;0.483018)	-0.963495	(0.066352;0.000000;0.085341)	(0.000000;0.130443;0.000000)	-1.20426	(0.000000;0.015776)	(0.000000;0.000000)	-0.996301
#inter	Bradi1g23400	GO:0006355;GO:0005739;GO:0003690	Mitochondrial transcription termination factor family protein	(17.339821;12.927080;16.263357)	(0.323936;3.627792;8.380522)	-0.614572	(5.322928;8.974164)	(2.994240;6.207741)	-0.59192	(17.522144;5.048745;22.002419)	(1.866552;5.029989;12.397673)	-0.699147	(8.977873;11.114059)	(6.124138;3.830940)	-0.629418
#inter	Bradi1g23580	NA	Major facilitator superfamily protein	(44.176231;34.195889;38.110378)	(22.906313;31.502001;22.638552)	-0.557869	(47.002357;34.983166)	(29.804672;25.103752)	-0.558969	(45.990025;44.012165;35.378418)	(21.344412;25.859035;23.339788)	-0.825354	(44.989037;46.396938)	(28.398413;29.370756)	-0.699352
#inter	Bradi1g23722	GO:0006468;GO:0005524;GO:0004672;GO:0030246	receptor lectin kinase	(4.586661;3.926516;3.451065)	(2.341961;1.531511;1.667024)	-1.06502	(4.251225;3.918859)	(0.964169;1.158968)	-1.92417	(4.615797;3.695287;4.082153)	(1.539985;1.332357;0.822961)	-1.7239	(5.793346;4.836269)	(2.262807;1.723280)	-1.44648
#inter	Bradi1g24900	GO:0046854	Inositol monophosphatase family protein	(17.306290;8.368624;12.084385)	(3.109488;15.831751;6.749242)	-0.609042	(10.398044;9.857820)	(8.557403;0.063906)	-0.785006	(14.699646;15.105954;11.565932)	(11.971436;9.078735;7.810269)	-0.56334	(3.530672;13.361859)	(6.481140;9.212318)	-0.68399
#inter	Bradi1g25057	NA	PLAC8 family protein	(65.124641;61.842220;67.897919)	(57.124535;46.997444;40.609627)	-0.384939	(64.628632;66.130249)	(49.723705;47.976974)	-0.405224	(61.662945;66.842743;62.322159)	(30.571024;40.624157;37.686520)	-0.808945	(61.794449;54.745621)	(36.171768;41.479984)	-0.622419
#inter	Bradi1g25552	GO:0006468;GO:0005524;GO:0004672	cysteine-rich RLK (RECEPTOR-like protein kinase) 10	(5.754803;8.583997;6.821397)	(1.820353;1.923030;3.873053)	-1.43734	(11.051358;9.482941)	(3.868191;5.117389)	-1.17393	(14.130662;8.436494;7.469912)	(1.949645;3.839572;3.219286)	-1.73437	(7.888939;24.250097)	(4.819637;3.880395)	-1.93139
#inter	Bradi1g25600	GO:0006468;GO:0004672	cysteine-rich RLK (RECEPTOR-like protein kinase) 10	(17.480877;14.941919;16.235161)	(13.627028;24.120214;2.577815)	-1.13595	(19.737183;1.734350)	(11.091612;28.226341)	-0.736787	(69.703613;14.984440;14.448730)	(24.096098;20.002361;0.000000)	-1.40313	(54.948627;62.443192)	(3.486055;28.523741)	-1.37164
#inter	Bradi1g25657	GO:0006468;GO:0004672	cysteine-rich RLK (RECEPTOR-like protein kinase) 8	(0.000000;1.890621;3.807245)	(2.767195;0.000000;1.643734)	-0.494094	(3.097023;3.713499)	(0.000000;2.991354)	-0.404786	(3.361718;1.731146;5.331370)	(5.557499;0.000000;0.000000)	-0.591968	(4.859145;4.006452)	(3.580412;2.136603)	-0.46825
#inter	Bradi1g26690	GO:0003824;GO:0006470;GO:0004722	Protein phosphatase 2C family protein	(20.549463;22.319584;24.590580)	(12.633993;13.851134;13.843336)	-0.702368	(20.754807;15.747313)	(12.449163;11.368778)	-0.597455	(19.778839;20.063866;18.369793)	(13.186797;10.477843;9.729399)	-0.792454	(20.914627;18.768629)	(12.578635;12.650427)	-0.689747
#inter	Bradi1g29260	NA	endoplasmic reticulum-adenine nucleotide transporter 1	(3.278908;4.539945;3.992208)	(2.034730;2.201661;2.620558)	-0.744453	(5.445405;3.761673)	(2.355860;2.372259)	-0.94616	(3.596907;3.582824;4.902090)	(2.423239;3.088659;2.023612)	-0.67032	(3.177507;3.690944)	(1.591266;2.082276)	-0.945322
#inter	Bradi1g29669	NA	NB-ARC domain-containing disease resistance protein	(33.934666;29.166500;32.395676)	(16.419394;18.325859;17.666742)	-0.825789	(28.352524;24.212738)	(17.468554;14.475101)	-0.701063	(35.536404;31.757328;32.607670)	(23.088350;18.160929;15.691161)	-0.801224	(33.113258;32.929070)	(14.228870;15.909328)	-1.16965
#inter	Bradi1g29910	GO:0009055	Cupredoxin superfamily protein	(6.044064;2.657632;7.316353)	(1.993560;1.237600;0.987277)	-1.86959	(4.566291;5.678300)	(1.965291;2.512609)	-1.1835	(4.129194;4.878162;3.910529)	(1.427305;1.393954;0.930885)	-1.76072	(3.978740;2.819258)	(1.936299;1.328331)	-1.09753
#inter	Bradi1g30860	GO:0030247;GO:0006468;GO:0005524;GO:0004672	wall associated kinase 5	(1.450263;1.092645;1.042341)	(0.000000;0.031912;0.159596)	-4.23633	(0.662084;1.425182)	(0.084188;0.223894)	-2.75557	(2.824744;2.039763;2.303669)	(0.314709;0.000000;0.202985)	-3.81066	(5.967905;6.791492)	(0.288925;0.472549)	-4.1036
#inter	Bradi1g33347	GO:0046872;GO:0000166	heavy metal atpase 1	(75.492653;63.953239;63.151005)	(53.992050;58.610722;49.749405)	-0.279273	(70.463623;62.953197)	(51.047024;46.197536)	-0.439213	(72.087067;65.043953;66.038834)	(43.631535;46.966827;39.394333)	-0.638476	(72.222878;68.650612)	(37.197903;44.865040)	-0.81718
#inter	Bradi1g33457	GO:0006468;GO:0005524;GO:0004672	cysteine-rich RLK (RECEPTOR-like protein kinase) 10	(8.590011;5.688012;6.083839)	(1.522649;3.566440;2.972630)	-0.451437	(7.454662;6.183022)	(6.983983;2.841203)	-0.268232	(8.735512;9.866377;12.325781)	(10.970544;3.749165;7.275458)	-0.588176	(7.904832;8.627970)	(3.008108;5.617594)	-0.692532
#inter	Bradi1g33650	GO:0048544;GO:0006468;GO:0005524;GO:0004672	S-locus lectin protein kinase family protein	(3.511739;3.943218;3.978213)	(2.427185;1.320032;2.432000)	-0.84812	(3.189098;2.393190)	(1.269021;1.714177)	-0.887009	(3.934681;4.475294;3.724443)	(2.641476;2.684314;2.921191)	-0.554615	(3.408005;5.058718)	(1.206166;1.789706)	-1.54441
#inter	Bradi1g33700	GO:0051536;GO:0016226;GO:0005506	NFU domain protein 3	(25.941154;27.442945;29.046856)	(15.823635;16.830198;16.447508)	-0.706571	(25.971205;24.381058)	(14.318285;9.935690)	-1.03903	(24.214563;26.606256;25.783682)	(15.731441;13.120934;13.401573)	-0.852703	(32.267563;27.151058)	(12.651025;13.729346)	-1.20747
#inter	Bradi1g34140	GO:0046872;GO:0000166	heavy metal atpase 2	(37.036671;32.921585;41.643608)	(20.372663;24.553720;18.553513)	-0.773961	(38.023140;40.505215)	(24.297478;25.268709)	-0.649392	(33.920696;28.964396;30.972578)	(27.278524;23.722248;26.043074)	-0.279732	(37.466938;35.634666)	(29.995798;29.573744)	-0.332292
#inter	Bradi1g34760	NA	zinc finger (C2H2 type) family protein	(21.027281;14.406467;21.838678)	(7.008639;13.241647;7.781200)	-0.994494	(17.586748;14.308495)	(8.392219;9.780419)	-0.792615	(21.345806;17.943676;15.980836)	(10.304707;6.996946;10.053327)	-1.01046	(13.497862;17.058434)	(5.764862;8.717647)	-1.1156
#inter	Bradi1g36720	GO:0048544;GO:0006468;GO:0005524;GO:0004672	lectin protein kinase family protein	(26.266592;24.524979;22.874037)	(5.311750;5.705102;5.353347)	-2.12842	(13.712853;16.094189)	(6.735120;6.161380)	-1.19522	(24.593191;26.166683;25.799437)	(7.730919;5.262704;8.288480)	-1.84723	(12.257901;10.297089)	(3.053710;3.201349)	-1.88676
#inter	Bradi1g38000	GO:0043399;GO:0019988	initiator tRNA phosphoribosyl transferase family protein	(0.000000;0.000000;4.426271)	(0.000000;4.482921;0.000000)	-0.663759	(0.000000;0.000000)	(0.000000;3.123421)	-0.543566	(0.000000;0.000000;0.000000)	(0.000000;0.000000;0.000000)	-0.528242	(0.000000;0.000000)	(0.000000;0.000000)	-1.02276
#inter	Bradi1g38040	GO:0008017;GO:0007018;GO:0005524;GO:0003777;GO:0005871	P-loop containing nucleoside triphosphate hydrolases superfamily protein	(0.000000;0.000000;0.000000)	(0.000000;0.000000;0.000000)	-1.01368	(0.000000;0.000000)	(0.000000;0.000000)	-0.515229	(0.000000;0.000000;0.000000)	(0.000000;1.263212;0.000000)	-0.478711	(2.921716;0.000000)	(0.000000;0.000000)	-0.673516
#inter	Bradi1g38711	GO:0006468;GO:0005524;GO:0004672	receptor serine/threonine kinase putative	(9.060330;7.039606;5.347334)	(3.119301;3.564177;4.691831)	-0.879892	(6.835250;6.910573)	(1.790095;2.132469)	-1.79386	(6.738775;4.797034;6.029168)	(3.446820;2.936508;3.172060)	-0.873181	(5.085034;5.142970)	(3.752387;3.084374)	-0.619198
#inter	Bradi1g39938	NA	Transducin/WD40 repeat-like superfamily protein	(23.593451;20.913868;23.149347)	(17.301970;18.156559;16.893923)	-0.328675	(23.880730;20.310047)	(18.801592;18.275820)	-0.235046	(22.907093;20.569298;20.527248)	(19.596693;19.077339;18.073160)	-0.167667	(19.168228;18.293634)	(16.152103;16.613237)	-0.230342
#inter	Bradi1g41993	NA	RAD-like 1	(12.804786;11.098015;17.035419)	(0.000000;0.720449;2.089383)	-3.85475	(26.551859;29.616468)	(3.817372;8.636202)	-2.15785	(12.748326;9.800706;19.165977)	(3.327974;2.106001;4.930733)	-2.02169	(14.247233;19.435196)	(3.482465;4.510652)	-2.11992
#inter	Bradi1g42377	GO:0006468;GO:0005524;GO:0004672	S-domain-2 5	(28.098389;29.730183;28.049522)	(23.309412;17.419378;16.816822)	-0.532849	(25.951099;28.751812)	(15.212845;14.774674)	-0.853645	(28.187614;26.726742;29.127436)	(16.721832;19.647770;17.237543)	-0.645685	(31.220978;21.918182)	(13.688136;14.922858)	-0.927056
#inter	Bradi1g42397	GO:0006468;GO:0004672	cysteine-rich RLK (RECEPTOR-like protein kinase) 25	(18.193972;22.256504;21.808819)	(16.734516;16.227608;20.222128)	-0.542374	(25.307297;33.103325)	(16.838213;16.289915)	-0.888527	(20.945181;21.172836;24.615992)	(21.464075;26.568165;20.032494)	-0.23783	(33.094482;30.915474)	(15.051003;16.476986)	-1.10704
#inter	Bradi1g42707	GO:0005515;GO:0008236;GO:0006508	Peptidase S41 family protein	(93.941856;81.033195;74.826447)	(59.307617;66.676208;66.966988)	-0.333414	(86.872704;82.924408)	(63.436203;57.118324)	-0.478242	(94.649796;83.827209;102.851173)	(71.279549;74.671227;72.787773)	-0.360353	(100.311249;114.048904)	(63.973248;69.343544)	-0.724173
#inter	Bradi1g43710	NA	GBF\'s pro-rich region-interacting factor 1	(4.683272;3.921146;1.743595)	(0.000000;0.000000;1.519989)	-1.85638	(4.095318;7.109908)	(0.000000;0.000000)	-3.60926	(2.341947;1.752830;3.650043)	(0.000000;0.000000;0.000000)	-1.91969	(0.813037;0.000000)	(0.000000;1.130912)	-2.49294
#inter	Bradi1g43820	GO:0006508;GO:0004190	Eukaryotic aspartyl protease family protein	(32.249653;30.640276;35.175083)	(21.516762;26.619577;23.323236)	-0.417231	(38.758823;37.901066)	(26.376350;29.071207)	-0.451791	(39.653885;38.534359;32.086304)	(26.458149;27.083824;29.667385)	-0.403169	(41.174400;39.163933)	(23.534393;26.446520)	-0.721812
#inter	Bradi1g44020	GO:0016747;GO:0008610;GO:0016020;GO:0006633	3-ketoacyl-CoA synthase 6	(7.061281;7.675051;6.154827)	(5.047956;4.989839;4.396802)	-0.491817	(6.437823;6.123395)	(4.570430;4.507299)	-0.452407	(7.627110;10.809895;8.015710)	(7.183330;6.484756;6.935321)	-0.357122	(8.103897;7.218658)	(4.096838;4.571194)	-0.858649
#inter	Bradi1g44060	GO:0055114;GO:0004616;GO:0051287	ketose-bisphosphate aldolase class-II family protein	(0.000000;0.000000;0.000000)	(0.000000;0.608557;0.000000)	-0.719649	(0.000000;0.655157)	(1.534757;0.000000)	-0.362632	(1.343580;0.000000;0.000000)	(0.000000;0.000000;0.658142)	-0.280112	(0.000000;0.000000)	(0.000000;1.052998)	-0.324082
#inter	Bradi1g44170	GO:0016787	nudix hydrolase homolog 21	(12.344309;27.801300;28.838087)	(11.113125;11.855085;7.086992)	-1.15811	(77.829117;97.126022)	(22.098309;23.008654)	-1.94314	(57.296143;29.919622;20.663839)	(25.942636;19.921154;11.702478)	-0.884646	(51.185970;89.395325)	(8.308874;18.885378)	-2.41739
#inter	Bradi1g44850	NA	Ankyrin repeat family protein	(25.545708;21.723394;27.217180)	(14.809960;23.241426;18.455280)	-0.361637	(25.994499;21.169245)	(17.757450;13.642224)	-0.568763	(28.812746;28.652040;22.458796)	(19.244661;18.387264;18.151426)	-0.512108	(22.182182;19.995674)	(13.152127;18.383123)	-0.457258
#inter	Bradi1g48370	GO:0008171	S-adenosyl-L-methionine-dependent methyltransferases superfamily protein	(22.335604;30.910168;26.132706)	(19.390995;15.546004;20.536053)	-0.475057	(28.766590;38.922749)	(17.638828;20.874084)	-0.803322	(36.743927;34.197227;34.333660)	(24.266958;26.480513;23.324551)	-0.502313	(38.786026;44.810299)	(22.229507;19.185459)	-1.05133
#inter	Bradi1g48410	GO:0016787	type one serine/threonine protein phosphatase 3	(59.412624;60.981861;53.636921)	(46.690884;44.955837;42.918396)	-0.330068	(62.669998;69.947166)	(49.963413;42.422054)	-0.508366	(82.230064;85.138405;66.242798)	(41.494110;57.001633;48.268124)	-0.667508	(80.185120;75.421867)	(51.740002;52.339676)	-0.617143
#inter	Bradi1g48780	GO:0008152;GO:0003824	AMP-dependent synthetase and ligase family protein	(5.225508;3.527510;0.975891)	(2.006763;0.829494;0.598345)	-0.68337	(4.818520;3.896891)	(0.000000;2.436070)	-0.734553	(4.167333;3.752820;3.340783)	(2.180324;2.399223;2.514809)	-1.48003	(0.222318;4.348286)	(2.309120;1.600190)	-1.2464
#inter	Bradi1g48810	NA	NA	(0.023221;0.703187;0.789836)	(0.000000;0.169253;0.000000)	-1.25611	(2.094857;1.498214)	(0.000000;0.217092)	-2.17808	(0.719341;0.000000;0.159722)	(0.164994;0.330611;0.000000)	-1.04309	(0.236535;0.634190)	(0.103649;0.316089)	-1.71289
#inter	Bradi1g48870	GO:0016788	GDSL-like Lipase/Acylhydrolase superfamily protein	(16.584003;22.859663;19.475462)	(12.561942;11.330741;11.730960)	-0.684531	(23.703537;33.641556)	(11.751666;16.315275)	-1.02097	(24.248789;14.891637;17.671917)	(10.731951;12.321687;10.610222)	-0.748446	(14.417653;19.997133)	(11.023434;9.042472)	-0.818201
#inter	Bradi1g49190	GO:0016788	GDSL-like Lipase/Acylhydrolase superfamily protein	(7.049871;4.782442;5.733868)	(3.021744;3.941213;3.729445)	-0.673476	(6.395212;7.103511)	(3.570343;1.451666)	-1.4195	(7.829559;7.791840;7.826926)	(3.284246;4.822230;4.140324)	-0.933029	(7.773070;9.092137)	(3.638182;4.742211)	-1.0515
#inter	Bradi1g49245	GO:0016829;GO:0010333;GO:0000287	terpene synthase 21	(0.475496;0.222851;0.384557)	(0.000000;0.000000;0.000000)	-5.54127	(1.261624;0.965500)	(0.000000;0.000000)	-7.09516	(2.047553;1.561120;1.153787)	(0.000000;0.000000;0.000000)	-7.76026	(3.403068;2.418698)	(0.000000;0.000000)	-8.75153
#inter	Bradi1g49620	GO:0055085	oligopeptide transporter 7	(0.000000;14.310054;0.000000)	(0.000000;6.888483;0.000000)	-0.854087	(1.649466;0.000000)	(0.000000;0.000000)	-0.94499	(0.366065;0.000000;0.000000)	(0.000000;0.004952;6.802546)	-1.30605	(0.000000;0.000000)	(0.000000;0.000000)	-1.07122
#inter	Bradi1g49790	GO:0055085;GO:0016021	Major Facilitator Superfamily with SPX (SYG1/Pho81/XPR1) domain-containing protein	(36.379272;0.519364;30.720003)	(0.373784;11.282385;8.598140)	-0.606525	(0.744000;36.442570)	(0.087391;0.190838)	-1.22064	(0.550704;12.135315;0.490258)	(0.286929;0.234222;0.508801)	-1.06608	(0.480204;0.340070)	(0.198963;0.203719)	-1.27077
#inter	Bradi1g50590	GO:0006468;GO:0005524;GO:0004672	Protein kinase superfamily protein	(16.646307;9.148811;27.635485)	(11.592842;11.659751;12.126783)	-0.285275	(36.998680;15.230786)	(8.464466;6.938484)	-0.392684	(13.570396;6.125318;10.597692)	(7.825883;9.460171;8.252446)	-0.260397	(5.381738;5.161960)	(6.493377;5.535994)	-0.277887
#inter	Bradi1g51010	NA	chloroplast-localized ISCA-like protein	(17.219406;20.617079;19.503540)	(12.874707;15.479884;14.491757)	-0.348826	(23.497274;17.953526)	(17.411970;13.489213)	-0.517085	(17.437208;17.293005;19.547977)	(7.902562;10.971935;17.826893)	-0.534521	(16.285580;20.517874)	(11.226142;16.324310)	-0.586781
#inter	Bradi1g51890	NA	Transducin/WD40 repeat-like superfamily protein	(47.000778;37.939701;43.258858)	(34.413273;35.380348;30.574993)	-0.311901	(50.233173;43.316616)	(38.839806;37.183800)	-0.281789	(45.747215;42.579243;45.075985)	(37.903820;38.770115;37.204594)	-0.224313	(44.655785;37.723167)	(33.120594;35.314152)	-0.303418
#inter	Bradi1g51910	GO:0016021;GO:0016020;GO:0022857	nodulin MtN21 /EamA-like transporter family protein	(0.000000;0.000000;0.000000)	(0.000000;0.000000;0.000000)	-1.93963	(0.000000;0.000000)	(0.000000;0.000000)	-1.83107	(0.000000;0.000000;0.000000)	(0.000000;0.000000;0.000000)	-1.3049	(0.000000;0.000000)	(0.000000;0.000000)	-1.48522
#inter	Bradi1g52510	GO:0005975;GO:0004553	heteroglycan glucosidase 1	(110.152313;97.937752;102.492081)	(81.737465;87.362602;83.611526)	-0.257378	(100.506714;87.971405)	(84.427742;77.700592)	-0.200157	(102.109245;96.799782;90.492981)	(82.832306;84.337296;75.266678)	-0.249587	(100.300240;91.234734)	(81.625130;84.102791)	-0.245318
#inter	Bradi1g52690	GO:0016787;GO:0008152	Zn-dependent exopeptidases superfamily protein	(0.849229;0.910195;0.000000)	(0.000000;0.000000;0.000000)	-0.899067	(0.000000;1.747216)	(0.000000;0.000000)	-0.832984	(0.000000;23.807701;0.029353)	(25.135344;0.000000;12.448924)	-0.926028	(0.000000;0.000000)	(0.000000;0.889152)	-1.12592
#inter	Bradi1g53105	NA	NA	(57.298000;55.699688;48.977631)	(32.560619;33.349190;31.438200)	-0.69389	(55.521042;45.085049)	(26.035913;23.211393)	-1.01207	(61.370613;93.721252;95.172363)	(44.225239;34.953770;31.969023)	-1.16507	(58.738560;61.390835)	(18.760891;24.002357)	-1.52851
#inter	Bradi1g53930	NA	NB-ARC domain-containing disease resistance protein	(6.154720;4.912045;5.719487)	(1.337239;0.850282;0.306253)	-2.69971	(5.511884;4.752774)	(1.035621;1.606799)	-1.94358	(5.175923;4.865554;3.697572)	(0.938993;1.569731;0.880314)	-2.00512	(5.729434;4.716526)	(1.124124;1.225627)	-2.18476
#inter	Bradi1g53936	NA	NB-ARC domain-containing disease resistance protein	(4.673586;4.938353;4.956460)	(1.046884;0.906985;1.245858)	-2.16298	(3.872173;3.097143)	(1.816585;2.321826)	-0.728572	(4.846262;4.267984;3.682756)	(1.583684;1.531641;1.797058)	-1.38068	(3.775790;6.059992)	(2.144847;2.602764)	-1.09019
#inter	Bradi1g54131	NA	Protein with RNI-like/FBD-like domains	(1.003987;1.025561;1.091190)	(0.879919;0.571237;0.414014)	-0.694435	(0.726325;0.968302)	(0.460808;0.273794)	-1.1862	(0.812189;0.645741;0.592064)	(0.292054;0.240836;0.164692)	-1.53361	(0.604022;0.528463)	(0.297182;0.285757)	-1.0086
#inter	Bradi1g55080	GO:0043531	NB-ARC domain-containing disease resistance protein	(15.066810;16.621330;16.324606)	(9.522160;7.003591;6.278925)	-1.02829	(10.735782;8.758717)	(5.523225;7.386006)	-0.575042	(14.002773;15.742244;12.472868)	(5.645718;5.211092;8.496804)	-1.12888	(13.549875;11.542714)	(5.120342;6.777664)	-1.11247
#inter	Bradi1g56137	NA	HNH endonuclease	(1.207980;10.027693;0.946444)	(3.003320;3.302256;0.407948)	-0.607432	(10.432520;11.371812)	(3.401120;1.416442)	-0.782194	(1.743563;10.949565;14.377050)	(2.276301;3.286110;2.286281)	-0.46263	(5.957470;9.953263)	(0.237547;4.401698)	-0.490994
#inter	Bradi1g57470	NA	uridine-ribohydrolase 2	(0.000000;0.000000;2.229915)	(0.000000;0.000000;0.000000)	-0.488154	(0.000000;0.000000)	(0.000000;0.000000)	-0.522288	(0.000000;12.966207;0.000000)	(0.000000;0.000000;0.501975)	-0.341333	(6.001581;0.000000)	(0.000000;0.000000)	-0.489187
#inter	Bradi1g57720	GO:0006468;GO:0005524;GO:0004672;GO:0030246	Concanavalin A-like lectin protein kinase family protein	(5.934232;4.951140;4.716302)	(3.669862;1.874470;1.616074)	-1.07654	(4.723298;4.074804)	(1.500456;1.322577)	-1.62184	(3.738317;4.650994;5.272946)	(3.347073;1.773255;2.031722)	-0.923205	(4.821282;4.072160)	(2.190815;2.090119)	-1.08709
#inter	Bradi1g57750	GO:0006468;GO:0005524;GO:0004672;GO:0030246	receptor lectin kinase	(26.622965;26.579485;26.967192)	(11.994835;11.779456;12.164203)	-1.11777	(31.634283;40.882603)	(14.166462;13.303306)	-1.38923	(33.038380;31.226959;35.474670)	(20.448259;17.566097;15.041809)	-0.902394	(41.670959;29.294041)	(21.480419;16.248907)	-0.944192
#inter	Bradi1g57810	GO:0006468;GO:0005524;GO:0004672;GO:0030246	receptor lectin kinase	(3.070775;4.549819;3.111127)	(1.206341;0.629717;0.705251)	-2.02626	(2.759948;3.315096)	(0.429375;0.747840)	-2.37136	(3.393780;3.821277;2.977226)	(0.665070;0.653709;0.876019)	-2.22195	(5.797205;2.184292)	(0.535176;0.328049)	-3.23702
#inter	Bradi1g58116	NA	NA	(20.311901;19.421793;17.825327)	(13.719456;13.680238;13.670083)	-0.44658	(23.393707;18.874128)	(15.729020;17.612881)	-0.323521	(19.783728;18.521376;20.312679)	(14.705447;15.415505;15.351974)	-0.364023	(17.946941;20.874441)	(13.443735;14.513181)	-0.511241
#inter	Bradi1g58120	GO:0006468;GO:0004672	lectin protein kinase family protein	(0.696448;1.064391;0.357694)	(0.246601;0.490650;0.077014)	-1.27316	(1.447971;1.019843)	(0.197987;0.590656)	-1.61915	(1.968081;2.040156;1.138510)	(0.431267;0.410802;0.533922)	-1.91587	(1.449639;2.175180)	(0.260255;0.321377)	-2.70234
#inter	Bradi1g58340	NA	Outer arm dynein light chain 1 protein	(9.252593;12.699886;36.367378)	(10.722986;25.321859;26.430666)	-0.423631	(24.041033;0.000000)	(7.401034;0.000000)	-0.364388	(12.363015;7.630902;7.401935)	(0.000000;2.140971;23.962547)	-0.439071	(12.601964;10.492723)	(21.894249;4.941810)	-0.766209
#inter	Bradi1g58415	NA	NA	(43.946770;59.785408;61.990585)	(14.817236;23.569626;21.981607)	-1.42114	(56.246220;66.106300)	(18.987808;21.464355)	-1.58246	(57.309147;42.805592;25.759346)	(22.468822;21.537882;20.472733)	-0.953111	(64.338211;37.035984)	(35.217697;28.978413)	-0.689571
#inter	Bradi1g59420	GO:0055085;GO:0016021	sugar transporter 1	(104.078484;101.139694;102.932884)	(48.418507;43.911911;38.479202)	-1.19357	(116.449020;126.599220)	(41.204735;44.184082)	-1.49517	(102.023270;85.136131;99.560699)	(52.663162;52.164009;47.400532)	-0.907896	(89.809937;78.021118)	(34.257084;35.169838)	-1.30947
#inter	Bradi1g59850	NA	NA	(64.979126;46.174232;71.215218)	(22.737885;39.876114;20.845066)	-0.391365	(83.672112;43.379093)	(19.450275;33.367046)	-0.598681	(44.281784;14.765246;49.309223)	(54.460014;17.232939;28.098083)	-0.396513	(32.578735;29.386145)	(22.726772;20.578402)	-0.426949
#inter	Bradi1g60050	GO:0055114;GO:0050661;GO:0006006;GO:0004345	glucose-6-phosphate dehydrogenase 1	(18.859247;47.081203;18.138725)	(12.605426;13.034393;4.954789)	-0.429754	(7.395046;35.978333)	(10.444575;6.690161)	-0.768168	(25.744902;34.646736;25.735172)	(10.768102;19.375538;14.311268)	-0.687856	(48.035999;19.677950)	(8.682870;10.205951)	-0.69093
#inter	Bradi1g60110	GO:0055085;GO:0046873;GO:0030001;GO:0016020	zinc transporter 11 precursor	(24.092566;22.599876;22.582951)	(11.161200;16.296526;15.704751)	-0.646421	(35.767353;24.421484)	(20.739687;19.796001)	-0.548107	(32.800396;27.158079;23.288845)	(23.542244;15.824747;22.111235)	-0.429642	(33.537502;46.609299)	(29.032862;27.615767)	-0.54079
#inter	Bradi1g60207	NA	inter-alpha-trypsin inhibitor heavy chain-related	(0.000000;7.041612;0.000000)	(0.000000;2.726639;0.000000)	-0.67467	(0.000000;0.000000)	(0.000000;0.000000)	-0.379092	(0.000000;1.835060;0.000000)	(0.000000;0.000000;0.000000)	-0.448759	(2.033345;0.000000)	(0.000000;0.000000)	-0.580714
#inter	Bradi1g60610	GO:0006508;GO:0004185	serine carboxypeptidase-like 51	(13.991738;12.468152;12.759478)	(7.089376;5.902685;7.265323)	-0.91215	(13.498889;12.499682)	(8.290642;8.736942)	-0.593989	(14.259857;19.199299;13.949811)	(6.881400;9.981257;9.267668)	-0.8596	(11.672311;11.806882)	(5.991859;7.422896)	-0.845225
#inter	Bradi1g60800	GO:0006508;GO:0004197	metacaspase 1	(178.132523;218.842072;240.367737)	(77.587196;95.853737;102.716599)	-1.16874	(349.611023;467.177185)	(129.957718;158.144012)	-1.49202	(392.561279;330.737122;269.708313)	(198.087891;163.955917;149.191055)	-0.94771	(392.363556;475.804932)	(248.670410;180.126114)	-1.05495
#inter	Bradi1g61010	GO:0016747;GO:0008610;GO:0016020;GO:0006633	3-ketoacyl-CoA synthase 12	(49.973484;56.620140;57.803532)	(7.862966;7.993925;6.191977)	-2.85531	(40.676075;55.192539)	(11.002701;9.907640)	-2.18575	(44.550995;53.337147;52.749660)	(24.049881;22.080372;18.777451)	-1.20879	(51.365772;37.368832)	(9.251088;9.809054)	-2.25363
#inter	Bradi1g61020	NA	NA	(3.340881;3.214979;2.520698)	(0.016022;0.149058;0.228413)	-4.5323	(1.392349;2.770140)	(0.066967;0.133470)	-4.37975	(2.214315;2.210275;2.161927)	(0.111376;0.309782;0.289803)	-3.22494	(2.803770;1.496472)	(0.000000;0.054034)	-6.28788
#inter	Bradi1g61920	GO:0016021;GO:0006890	rhomboid protein-related	(0.000000;0.000000;0.000000)	(0.000000;0.000000;0.000000)	-0.770532	(0.000000;0.000000)	(0.000000;0.000000)	-0.994601	(0.000000;0.000000;0.000000)	(0.000000;0.000000;0.000000)	-0.915438	(0.000000;0.000000)	(0.000000;0.000000)	-0.779681
#inter	Bradi1g62770	NA	Protein of unknown function (DUF300)	(0.000000;5.517459;0.000000)	(16.273436;0.000000;0.000000)	-0.373561	(7.651790;3.168672)	(0.000000;6.029005)	-0.407129	(0.000000;0.000000;0.000000)	(0.000000;0.000000;0.000000)	-0.389772	(0.000000;3.353581)	(0.000000;0.000000)	-0.675315
#inter	Bradi1g63080	GO:0007165;GO:0006468;GO:0005524;GO:0004672	SOS3-interacting protein 1	(23.631636;14.284832;7.112941)	(0.745405;0.000000;0.000000)	-1.48717	(0.220336;6.274609)	(0.000000;0.029975)	-1.2688	(7.925844;23.660534;21.675419)	(1.403558;0.000000;4.242066)	-0.979083	(11.516809;9.923144)	(0.551619;0.000000)	-1.06302
#inter	Bradi1g63880	NA	NA	(1.598558;0.992635;1.410790)	(0.000000;0.000000;0.000000)	-2.20476	(1.282663;0.182502)	(0.176083;0.000000)	-1.08602	(0.089810;1.098032;0.000000)	(0.000000;0.000000;0.000000)	-1.02589	(0.061176;0.346207)	(0.000000;0.357488)	-1.20486
#inter	Bradi1g64640	GO:0008152;GO:0003824	acyl-activating enzyme 7	(32.011539;23.906998;26.455883)	(16.357260;20.667149;15.783873)	-0.601782	(37.452419;30.283482)	(20.994232;18.630611)	-0.754934	(32.182301;26.879107;32.822247)	(19.414715;19.137276;19.961256)	-0.648257	(26.336441;32.137291)	(19.366455;19.840271)	-0.616277
#inter	Bradi1g65130	NA	Polyketide cyclase/dehydrase and lipid transport superfamily protein	(3.514190;3.689663;2.229151)	(0.276442;0.103872;0.397184)	-3.6352	(6.985274;8.234340)	(0.168239;0.742508)	-4.06864	(4.603339;3.599064;2.631732)	(0.083830;0.522123;0.576736)	-3.21147	(7.522714;3.609336)	(0.689847;0.499718)	-3.23261
#inter	Bradi1g65571	GO:0042578;GO:0052866	SAC domain-containing protein 8	(41.882782;45.075851;44.539291)	(33.204735;24.208906;29.529520)	-0.553313	(42.751114;37.061398)	(27.450891;24.640102)	-0.598858	(44.589828;53.551620;40.962395)	(34.009991;28.752645;25.086222)	-0.655	(48.797867;38.229221)	(29.927845;28.008659)	-0.621509
#inter	Bradi1g65910	GO:0005515;GO:0000160	pseudo-response regulator 7	(0.000000;0.000000;0.000000)	(0.000000;0.000000;0.000000)	-0.653372	(0.000000;0.000000)	(0.000000;0.000000)	-0.646944	(0.000000;0.000000;0.000000)	(0.000000;0.000000;0.000000)	-0.945614	(0.000000;0.000000)	(0.000000;0.000000)	-1.21561
#inter	Bradi1g66270	GO:0055085;GO:0016020;GO:0015297;GO:0015238;GO:0006855	MATE efflux family protein	(16.355890;20.089804;5.387011)	(10.098885;0.004767;0.076957)	-2.19305	(22.429792;19.039822)	(3.741094;0.084396)	-1.47247	(32.374847;15.476877;1.199010)	(0.096455;0.000000;5.615965)	-1.86716	(1.482117;41.993092)	(6.368783;7.124758)	-1.80916
#inter	Bradi1g67160	NA	RNI-like superfamily protein	(59.379208;57.061241;55.898849)	(47.743492;42.545334;42.196541)	-0.337154	(60.383919;61.461433)	(39.214031;39.187035)	-0.621206	(57.647861;64.938454;59.132866)	(40.072674;51.375935;41.326714)	-0.45003	(76.890175;58.438343)	(47.540577;43.054420)	-0.613124
#inter	Bradi1g67480	GO:0055114;GO:0016491	carotenoid isomerase	(7.606013;6.434157;7.623669)	(4.460209;5.982891;5.056391)	-0.441296	(8.718751;5.872068)	(4.528583;5.204391)	-0.561214	(8.593534;9.418761;6.382751)	(4.932892;5.876482;5.981544)	-0.538045	(9.292603;8.548301)	(4.521332;4.659698)	-0.992759
#inter	Bradi1g67530	NA	Protein of unknown function DUF593	(0.000000;14.159048;28.185312)	(0.023937;13.498927;8.803898)	-0.952271	(20.052717;24.577013)	(17.774271;5.895927)	-0.384203	(11.884697;21.289658;18.739401)	(8.241434;3.580766;0.102252)	-0.572529	(18.184172;17.275311)	(8.685825;3.976676)	-0.796035
#inter	Bradi1g67910	NA	RAD-like 6	(0.838549;0.478856;1.160590)	(0.000000;0.000000;0.000000)	-6.48372	(2.006552;1.245924)	(0.000000;0.000000)	-7.40752	(0.539544;0.431657;0.230420)	(0.000000;0.000000;0.000000)	-5.5449	(0.000000;0.729612)	(0.000000;0.000000)	-5.546
#inter	Bradi1g68367	NA	DNA binding	(5.017278;5.066048;5.319376)	(3.464412;2.875658;2.883971)	-0.697891	(3.811312;4.234201)	(2.929568;2.019007)	-0.689724	(5.622199;6.209236;5.921190)	(2.119526;2.959166;2.577571)	-1.21136	(6.644894;3.441683)	(2.236378;2.005594)	-1.28249
#inter	Bradi1g70600	GO:0016192	Got1/Sft2-like vescicle transport protein family	(36.008587;30.607534;32.136665)	(20.820143;24.945225;25.004950)	-0.44164	(37.268669;32.711903)	(27.165598;25.501627)	-0.392026	(29.255943;27.950695;30.216154)	(15.553963;21.003527;20.903046)	-0.606466	(27.439526;30.400822)	(17.626617;24.578087)	-0.493459
#inter	Bradi1g70724	GO:0019684;GO:0016168;GO:0016020;GO:0009767;GO:0009521	photosystem II reaction center protein C	(303.716919;263.357727;327.084747)	(114.118362;125.026085;102.029411)	-1.3499	(245.153244;251.583542)	(122.149071;147.873184)	-0.864057	(285.087708;330.939514;267.862000)	(190.868378;99.954323;127.009232)	-1.07058	(139.463821;181.642410)	(99.136833;82.005577)	-0.864647
#inter	Bradi1g71690	GO:0003824	Protein phosphatase 2C family protein	(12.287841;16.489429;12.816267)	(11.809660;7.888028;9.505861)	-0.466712	(14.894698;19.119631)	(9.569496;11.442653)	-0.68241	(16.567421;16.407721;14.789260)	(11.674067;12.239166;12.767570)	-0.378175	(25.535303;20.834156)	(13.111027;13.407155)	-0.84114
#inter	Bradi1g71880	GO:0055114;GO:0016491;GO:0008270	Zinc-binding alcohol dehydrogenase family protein	(1.230091;1.555100;1.137827)	(0.120617;0.314088;0.299381)	-2.3978	(4.133737;3.230027)	(0.215938;0.350849)	-3.64664	(3.093679;1.448352;0.883790)	(0.150126;0.099808;0.000000)	-4.41123	(5.176903;4.340728)	(0.422240;0.445033)	-3.48423
#inter	Bradi1g72457	GO:0006355;GO:0003700	Integrase-type DNA-binding superfamily protein	(5.767300;5.501567;5.741350)	(2.241521;2.601981;2.870630)	-1.10375	(11.413303;12.061699)	(2.873059;4.735763)	-1.60623	(5.704197;5.448983;4.305238)	(4.258416;2.721293;1.730802)	-0.796744	(6.711545;8.040537)	(1.437578;1.622198)	-2.30149
#inter	Bradi1g72660	NA	Protein of unknown function (DUF1677)	(27.801672;29.103447;31.908461)	(19.821493;20.101786;20.444912)	-0.51651	(26.742022;26.463013)	(15.656883;15.808753)	-0.741995	(26.325836;37.263790;38.012321)	(9.682810;14.994175;13.297935)	-1.42249	(20.181643;19.058006)	(13.965129;15.467380)	-0.452468
#inter	Bradi1g73120	GO:0030170;GO:0008483	alanine:glyoxylate aminotransferase 2	(38.531075;45.354156;37.962460)	(19.108122;21.518015;22.665398)	-0.907285	(49.009186;52.507328)	(21.272505;28.084684)	-1.02593	(39.323784;41.362274;40.725834)	(26.251459;24.107517;29.554119)	-0.602486	(47.287331;41.885906)	(28.686565;29.053892)	-0.662748
#inter	Bradi1g73170	NA	sucrose transporter 2	(0.000000;0.019563;0.000000)	(3.398142;0.000000;0.019930)	-0.444999	(0.000000;0.000000)	(0.000000;0.028082)	-0.602124	(0.000000;0.000000;0.027999)	(0.000000;0.000000;0.035676)	-0.398417	(0.000000;0.006778)	(0.051490;0.000000)	-0.47125
#inter	Bradi1g74050	GO:0030246;GO:0005975;GO:0004553	beta-galactosidase 3	(28.085369;26.318167;21.555990)	(16.270210;15.524426;15.591455)	-0.639998	(26.453556;22.517767)	(16.334023;17.413385)	-0.519523	(27.617338;31.817627;27.050449)	(12.886177;25.711407;19.013639)	-0.587044	(38.950905;26.865444)	(22.254284;21.925081)	-0.608437
#inter	Bradi1g74862	NA	NA	(0.000000;5.866527;3.835601)	(1.514054;2.699120;2.830392)	-0.423933	(2.239077;4.063706)	(4.309852;2.316115)	-0.505634	(0.000000;2.870631;2.222193)	(0.000000;1.541482;2.241061)	-0.492667	(2.180887;2.506626)	(0.000000;0.000000)	-0.919063
#inter	Bradi1g74997	NA	Zinc finger (C2H2 type) family protein / transcription factor jumonji (jmj) family protein	(0.000000;0.000000;0.000000)	(0.000000;0.000000;0.000000)	-0.509546	(0.000000;0.000000)	(0.000000;0.000000)	-0.401367	(0.000000;0.000000;0.000000)	(0.000000;0.000000;0.000000)	-0.390043	(0.000000;0.000000)	(0.000000;0.000000)	-0.614452
#inter	Bradi1g75262	NA	Protein of unknown function (DUF1997)	(30.803835;29.615473;28.101263)	(16.952301;17.854603;20.264294)	-0.646485	(39.757011;40.582188)	(21.266251;20.455370)	-0.930576	(32.892361;31.213631;29.661737)	(17.947281;22.971889;20.466471)	-0.608233	(33.665718;35.062164)	(17.454248;24.813314)	-0.739766
#inter	Bradi1g75580	NA	Plant protein of unknown function (DUF946)	(15.919663;15.164903;14.232630)	(8.407301;10.202368;8.865028)	-0.682266	(16.747675;13.353820)	(10.050840;8.367694)	-0.690657	(14.490377;14.292561;13.145332)	(11.155222;10.449936;10.784535)	-0.367119	(17.401905;14.269553)	(9.866423;10.113777)	-0.699722
#inter	Bradi1g75820	GO:0016020;GO:0006810;GO:0005215	peptide transporter 3	(29.151608;35.746582;27.728374)	(14.841640;14.602484;14.822903)	-1.02481	(36.903008;63.849792)	(11.659052;17.362276)	-1.78768	(42.788658;38.037178;39.546745)	(31.639784;30.200193;20.929691)	-0.531021	(62.482960;47.968212)	(25.214663;25.035135)	-1.1709
#inter	Bradi1g75950	GO:0048544;GO:0006468;GO:0005524;GO:0004672	S-locus lectin protein kinase family protein	(10.268478;7.506198;9.961839)	(2.148695;2.348051;1.694668)	-2.11995	(8.199970;4.726470)	(3.899146;3.062861)	-0.868739	(9.204773;6.527932;7.220456)	(3.462432;1.020887;2.123108)	-1.78116	(4.450572;7.340781)	(1.809429;2.258212)	-1.57985
#inter	Bradi1g76110	GO:0055114;GO:0020037;GO:0016705;GO:0005506	cytochrome P450 family 78 subfamily A polypeptide 6	(6.989722;6.838026;7.393123)	(2.903026;1.889430;1.712622)	-1.65831	(9.811784;11.130053)	(2.434130;2.183465)	-2.16569	(8.764188;6.923066;5.741155)	(3.898493;3.190215;1.969676)	-1.22025	(6.716139;5.233825)	(3.568952;2.545382)	-1.00363
#inter	Bradi1g76500	GO:0016021;GO:0006952	Seven transmembrane MLO family protein	(41.404060;45.079422;42.598694)	(23.476248;25.422350;20.969267)	-0.845306	(61.555199;51.223957)	(29.596951;30.444405)	-0.891366	(59.310627;52.066750;60.168484)	(31.219341;34.691174;25.314837)	-0.904667	(73.025787;88.824471)	(29.283159;30.414465)	-1.47853
#inter	Bradi1g77080	GO:0006468;GO:0005524;GO:0004672	Protein kinase superfamily protein	(0.000000;0.000000;2.463850)	(0.000000;1.247560;0.000000)	-0.6692	(0.000000;0.000000)	(0.000000;0.000000)	-0.546054	(1.361052;2.248170;0.000000)	(0.000000;0.000000;0.000000)	-0.452225	(0.000000;1.329373)	(0.000000;0.000000)	-0.472061
#inter	Bradi1g77325	GO:0006468;GO:0005524;GO:0004672	cell division control 2	(44.963146;31.215816;41.185135)	(19.408728;22.638948;22.257687)	-0.82854	(44.744251;36.901020)	(29.025362;27.131611)	-0.521771	(42.696194;44.385807;40.254086)	(26.551390;31.632328;33.983776)	-0.466249	(43.842758;39.670795)	(31.898384;29.442846)	-0.481478
#inter	Bradi1g78082	GO:0019684;GO:0016168;GO:0016020;GO:0009767;GO:0009521	photosystem II reaction center protein C	(94.268425;91.015030;98.844200)	(41.335056;41.280064;36.121490)	-1.21725	(75.160004;76.476234)	(40.698959;45.402023)	-0.801153	(100.020767;129.867981;92.037148)	(44.457916;36.530720;36.216118)	-1.45059	(57.949844;58.682434)	(33.571873;30.753672)	-0.895758
#inter	Bradi1g78086	GO:0042549;GO:0015979;GO:0009539;GO:0009523	YCF9	(97.410011;99.039871;108.658318)	(58.241966;49.728065;55.945667)	-0.853889	(62.098541;98.620537)	(51.329979;42.500431)	-0.768562	(111.768242;204.182724;112.786690)	(32.084534;48.982395;29.948092)	-1.94581	(69.585182;70.008354)	(48.260479;31.274025)	-0.846738
#inter	Bradi1g78800	NA	NB-ARC domain-containing disease resistance protein	(5.460016;5.188679;5.700284)	(1.986669;1.836997;2.021679)	-1.44411	(5.603925;6.541666)	(2.574503;2.437611)	-1.26322	(4.543407;4.362377;4.620306)	(3.617583;2.961675;4.109128)	-0.33974	(4.038441;2.833757)	(1.509944;1.397423)	-1.27248
#inter	Bradi1g78804	NA	NA	(0.255289;1.235332;0.169150)	(0.000000;0.000000;0.000000)	-6.64355	(0.206330;0.281498)	(0.000000;0.000000)	-5.39194	(0.000000;0.123707;0.204526)	(0.000000;0.000000;0.000000)	-4.46364	(0.534755;0.269138)	(0.000000;0.000000)	-6.41296
#inter	Bradi2g01180	GO:0006468;GO:0005524;GO:0004672	Protein kinase superfamily protein	(9.809410;10.655403;8.961447)	(4.906040;5.551089;4.190408)	-0.964527	(8.965561;9.347150)	(5.644666;5.130620)	-0.750601	(9.716961;8.609924;7.832040)	(5.607942;5.340699;4.548415)	-0.745439	(10.490901;12.765041)	(5.661567;7.035275)	-0.912534
#inter	Bradi2g01330	GO:0003712;GO:0000124	NA	(1.007354;0.301714;1.897697)	(1.064087;1.871228;1.934352)	-0.82961	(2.193520;1.759423)	(0.948127;1.158765)	-0.876772	(2.437514;2.217619;2.274683)	(0.458843;0.712026;1.057073)	-1.41403	(0.698695;1.906209)	(0.677255;1.020745)	-1.53004
#inter	Bradi2g02426	GO:0006468;GO:0005524;GO:0004672	Protein kinase superfamily protein	(27.229940;21.784040;23.026356)	(13.398717;12.726374;10.711261)	-0.924746	(22.298738;22.401247)	(12.109426;11.282413)	-0.917891	(30.575642;25.143717;21.780804)	(12.620077;13.257287;14.613089)	-0.932588	(24.025164;27.159906)	(10.967127;12.342174)	-1.17357
#inter	Bradi2g02720	GO:0006355;GO:0003700;GO:0003677	related to ABI3/VP1 2	(23.824631;19.824692;25.182722)	(2.760662;3.730505;4.013059)	-2.67559	(28.813921;26.590399)	(3.620618;3.467157)	-2.94887	(19.231846;22.650225;15.936887)	(3.621123;2.656184;2.467912)	-2.71161	(24.153168;17.059258)	(1.709937;2.538822)	-3.30599
#inter	Bradi2g02730	GO:0009378;GO:0006310;GO:0006281	AAA-type ATPase family protein	(57.224030;44.050766;49.113636)	(36.394405;44.404228;35.052067)	-0.336788	(57.871624;70.469887)	(49.705963;46.687134)	-0.400832	(66.294479;66.774277;58.442894)	(38.457565;43.718086;39.143925)	-0.654307	(57.071590;71.086411)	(43.049568;46.935757)	-0.550232
#inter	Bradi2g03310	GO:0003824	Prenyltransferase family protein	(17.837282;14.761074;16.119125)	(11.833220;9.001472;12.200112)	-0.517327	(17.546467;23.193203)	(10.894289;9.919667)	-0.943119	(20.814823;19.919043;19.843578)	(11.114478;14.605467;12.968764)	-0.621804	(15.355488;20.965115)	(10.462524;15.341556)	-0.586079
#inter	Bradi2g03694	NA	DNAJ-like 20	(74.318054;72.652809;75.561134)	(33.302299;44.952873;48.387329)	-0.776116	(67.945786;87.090714)	(38.879791;31.832293)	-1.12137	(53.750874;67.264694;73.411385)	(35.568119;36.057789;57.143116)	-0.599633	(57.169712;54.325188)	(27.009554;32.033329)	-0.954873
#inter	Bradi2g03717	GO:0006508;GO:0004222	Peptidase family M48 family protein	(56.908875;38.514599;48.908695)	(34.352127;36.212582;35.345684)	-0.406117	(69.284302;57.885948)	(33.710270;30.894819)	-0.958051	(66.698814;55.875710;66.723938)	(40.956680;32.134846;39.257343)	-0.749034	(67.347549;71.603699)	(28.961819;28.208071)	-1.31943
#inter	Bradi2g03853	GO:0005515	receptor like protein 6	(4.591245;2.378752;3.140640)	(0.540098;0.948321;0.675944)	-2.17956	(4.406636;5.480658)	(0.912958;1.089738)	-2.29033	(10.291380;9.139556;8.512571)	(2.154409;1.650584;1.686119)	-2.33818	(7.788498;9.782385)	(1.167257;1.738417)	-2.63626
#inter	Bradi2g03900	NA	EF-TU receptor	(21.137640;15.681578;19.127171)	(7.649772;8.643513;7.323572)	-1.20098	(16.041996;17.142359)	(9.734144;8.727547)	-0.83181	(25.985884;26.280741;18.808950)	(7.305494;6.669262;8.614107)	-1.65369	(20.421709;21.028049)	(5.407803;7.262538)	-1.74564
#inter	Bradi2g03910	GO:0005515	receptor like protein 22	(34.968082;34.478462;29.895456)	(16.523142;14.648604;16.253553)	-1.02565	(28.788342;27.159559)	(16.304871;10.575399)	-1.04275	(42.778423;44.566803;35.092514)	(18.238438;13.804658;15.550318)	-1.35619	(48.210857;47.484592)	(10.382389;12.831597)	-2.08102
#inter	Bradi2g04520	NA	Pectin lyase-like superfamily protein	(10.590429;8.917960;9.011471)	(6.102169;7.107459;0.755299)	-0.525188	(10.817842;9.088599)	(4.820542;5.414402)	-0.575758	(9.630012;10.011324;8.501429)	(7.131507;6.790954;7.854014)	-0.631623	(5.316590;4.825067)	(5.186829;3.470320)	-0.707542
#inter	Bradi2g05226	NA	gigantea protein (GI)	(616.587158;534.570679;571.528381)	(441.560211;448.027130;404.835876)	-0.371478	(534.072693;517.152283)	(414.927032;393.602295)	-0.363001	(602.033081;571.947205;568.981140)	(440.027344;399.512115;403.204071)	-0.482825	(539.757568;519.924561)	(357.575439;383.310333)	-0.553659
#inter	Bradi2g05357	NA	Pre-mRNA cleavage complex II protein family	(10.852734;7.093230;12.182609)	(5.805972;8.117398;7.494456)	-0.41839	(16.538605;12.675357)	(10.616933;8.027297)	-0.582351	(13.037643;12.750034;9.248398)	(6.975390;8.148845;7.581505)	-0.501986	(10.029002;11.300029)	(6.459538;5.895522)	-0.835613
#inter	Bradi2g06260	GO:0006468;GO:0004672	Protein kinase superfamily protein	(27.860003;25.713970;25.980036)	(16.772898;18.492924;15.355849)	-0.611478	(31.794025;25.733198)	(15.424406;16.193073)	-0.844471	(34.176060;33.058327;27.289270)	(17.060209;18.786329;14.093829)	-0.911724	(36.825871;39.564640)	(17.755169;18.680666)	-1.10628
#inter	Bradi2g08800	GO:0046872;GO:0030001	Heavy metal transport/detoxification superfamily protein	(0.000000;0.000000;0.000000)	(0.000000;0.000000;0.000000)	-4.41703	(0.000000;0.000000)	(0.000000;0.000000)	-6.46979	(0.000000;0.000000;0.000000)	(0.000000;0.000000;0.000000)	-5.55698	(0.000000;0.000000)	(0.000000;0.000000)	-5.24892
#inter	Bradi2g08937	GO:0006468;GO:0005524;GO:0004672	Protein kinase superfamily protein	(34.162960;32.032799;33.836575)	(28.963963;26.875626;25.889311)	-0.24944	(38.117039;33.219574)	(30.638596;30.509991)	-0.204398	(37.385971;36.927677;36.038383)	(32.209328;33.139530;34.347923)	-0.143589	(43.917862;40.699303)	(28.845209;31.162487)	-0.532455
#inter	Bradi2g09380	GO:0008152;GO:0003824	phosphoadenosine phosphosulfate (PAPS) reductase family protein	(55.519978;56.503555;61.067684)	(40.986385;39.681515;39.405273)	-0.486267	(63.319061;54.548351)	(38.184155;39.889130)	-0.576049	(63.220657;69.375618;57.910923)	(35.342495;37.900326;38.095097)	-0.771697	(64.138214;71.004501)	(41.818970;41.224068)	-0.74087
#inter	Bradi2g09580	GO:0016021	TRAM LAG1 and CLN8 (TLC) lipid-sensing domain containing protein	(68.202538;60.920322;60.135139)	(29.975756;36.708405;31.836843)	-0.90249	(66.065018;64.587975)	(36.920300;31.130211)	-0.925848	(77.093803;90.550354;74.682571)	(35.588528;51.357033;43.116283)	-0.896406	(60.904865;58.414360)	(39.678421;39.257629)	-0.632726
#inter	Bradi2g09890	GO:0009058;GO:0003824	Phenazine biosynthesis PhzC/PhzF protein	(3.089327;2.706239;1.355997)	(3.064996;3.639761;1.766863)	-0.559947	(4.299932;2.792494)	(2.054449;1.771576)	-0.492156	(2.199606;3.684355;1.948561)	(1.753638;2.130767;2.015094)	-0.661916	(3.888301;6.683174)	(2.917012;1.968418)	-0.513509
#inter	Bradi2g10240	NA	NA	(40.734398;36.791161;43.485085)	(29.187855;30.683064;26.090837)	-0.451454	(45.554867;37.743748)	(27.834505;24.133558)	-0.662438	(38.113747;34.912838;42.353081)	(29.001640;31.137480;29.657915)	-0.358671	(42.374950;39.920097)	(27.955374;30.182673)	-0.538142
#inter	Bradi2g10350	NA	Tetratricopeptide repeat (TPR)-like superfamily protein	(2.646608;2.583088;1.899179)	(0.813099;1.490589;1.144213)	-1.0094	(1.523478;2.183338)	(0.961249;0.871221)	-1.00498	(1.169184;0.000000;1.500979)	(0.741778;1.036781;1.351664)	-0.880519	(2.762134;2.436945)	(1.015848;0.522434)	-1.78864
#inter	Bradi2g11100	GO:0046983	phytochrome interacting factor 3	(0.000000;2.093217;2.920171)	(0.000000;0.000000;1.465861)	-0.533714	(2.594555;0.000000)	(0.000000;0.000000)	-1.07932	(2.500387;5.090578;2.479467)	(0.000000;0.000000;1.808802)	-0.583423	(2.912749;0.000000)	(0.000000;0.000000)	-1.31109
#inter	Bradi2g11640	GO:0006468;GO:0004672	FUS3-complementing gene 2	(67.328560;64.484116;62.692158)	(40.056324;40.519447;43.877613)	-0.604405	(60.370285;67.067291)	(37.098732;38.628891)	-0.737353	(83.996834;82.696465;74.581100)	(42.924702;44.576908;42.320778)	-0.889024	(70.761688;54.289715)	(40.817421;37.578316)	-0.708359
#inter	Bradi2g12900	GO:0006468;GO:0004672	S-locus lectin protein kinase family protein	(19.753408;2.136092;6.928275)	(5.989545;1.425284;8.779358)	-1.32875	(8.147764;2.770973)	(11.586843;11.067030)	-0.668786	(10.450864;32.347878;26.818996)	(10.470046;8.789849;2.149743)	-1.64527	(4.340823;22.858608)	(6.110120;16.243439)	-0.881464
#inter	Bradi2g13400	GO:0008138;GO:0006470	dual specificity protein phosphatase 1	(27.909025;23.647528;23.673624)	(10.682511;23.035065;16.523712)	-0.466212	(31.968149;24.802294)	(19.140100;17.033974)	-0.619484	(22.133932;26.152821;23.695349)	(3.760881;13.764400;18.636906)	-0.462175	(23.605530;26.127720)	(16.569172;18.609470)	-0.536224
#inter	Bradi2g13610	NA	NA	(0.962282;0.641593;0.734616)	(0.140594;1.568840;0.182950)	-0.543948	(0.922947;0.775572)	(0.000000;0.000000)	-0.708343	(0.116901;1.235713;0.422636)	(0.557760;0.000000;0.460387)	-0.788595	(0.153981;0.158634)	(0.000000;0.000000)	-1.43034
#inter	Bradi2g14790	GO:0016987;GO:0006355;GO:0006352;GO:0003700;GO:0003677	sigma factor E	(0.000000;0.000000;0.000000)	(0.000000;0.000000;0.000000)	-1.34077	(0.000000;0.000000)	(0.000000;0.000000)	-1.39149	(0.000000;0.000000;0.000000)	(0.000000;0.000000;0.000000)	-1.20568	(0.000000;0.000000)	(0.000000;0.000000)	-1.32458
#inter	Bradi2g14940	NA	RAD-like 6	(22.831331;12.305822;30.497278)	(0.434712;0.000000;0.639168)	-5.89269	(56.690220;20.179554)	(2.120016;1.186455)	-4.51563	(12.202462;9.532543;12.607579)	(2.764282;0.786257;0.000000)	-3.22705	(10.373770;13.250236)	(1.094004;0.446567)	-3.96207
#inter	Bradi2g16070	GO:0055085;GO:0016021	Major facilitator superfamily protein	(14.591440;12.970437;13.771943)	(10.639189;9.442081;9.722461)	-0.430252	(14.716450;11.988487)	(10.933052;9.964604)	-0.336123	(12.106700;13.417014;11.183855)	(10.220351;8.789656;10.159392)	-0.32809	(11.569976;11.113910)	(7.733520;8.085932)	-0.556982
#inter	Bradi2g16120	NA	RAD-like 1	(8.135529;9.389721;4.888026)	(0.708668;1.264502;0.846215)	-2.9515	(15.958893;10.273921)	(0.883513;1.119976)	-3.66427	(14.947827;10.826155;6.058383)	(2.996393;0.777109;0.130576)	-2.972	(19.631922;14.924383)	(1.234971;0.915163)	-4.02487
#inter	Bradi2g19297	GO:0005515;GO:0006468;GO:0004672	Leucine-rich repeat transmembrane protein kinase protein	(5.682694;4.755741;5.831504)	(1.536426;2.143566;1.690080)	-1.5578	(3.734559;5.816423)	(1.763738;1.440018)	-1.57057	(6.405544;3.969460;4.991920)	(3.403655;2.832201;2.094210)	-0.869271	(5.625029;9.151957)	(2.799242;2.454647)	-1.53293
#inter	Bradi2g19640	GO:0005992;GO:0003824	trehalose-6-phosphate synthase	(28.412172;28.280224;27.415062)	(19.050722;17.100370;16.241913)	-0.638708	(30.581621;30.898333)	(17.268387;19.625814)	-0.717736	(32.906330;27.642485;29.063541)	(18.786049;18.982256;15.824044)	-0.735443	(33.171436;24.108717)	(15.865252;14.379170)	-0.949896
#inter	Bradi2g20890	NA	DCD (Development and Cell Death) domain protein	(12.777489;65.451157;17.820452)	(13.242725;162.424606;171.222488)	-0.697303	(16.895304;215.739807)	(184.778473;140.012466)	-0.526649	(5.293268;53.957207;32.221996)	(28.195492;12.554112;186.591599)	-0.72676	(36.321743;23.833218)	(17.238970;174.366333)	-0.535065
#inter	Bradi2g21050	GO:0006529;GO:0004066	asparagine synthetase 3	(4.306421;4.414774;5.949330)	(1.144817;0.051360;0.979623)	-0.340105	(18.976061;4.504580)	(0.022947;0.000000)	-0.31886	(3.472465;1.039840;0.000000)	(0.000000;1.950310;0.000000)	-0.29637	(5.815565;0.000000)	(0.000000;0.000000)	-0.366416
#inter	Bradi2g21180	GO:0005516;GO:0046872;GO:0000166	autoinhibited Ca(2+)-ATPase isoform 4	(0.000000;0.000000;1.296175)	(0.204804;0.000000;0.000000)	-1.70843	(0.328566;0.000000)	(0.000000;0.310035)	-1.39056	(0.000000;1.731027;0.942305)	(1.032146;0.000000;0.000000)	-2.06527	(0.491488;0.565820)	(0.048717;0.000000)	-1.22042
#inter	Bradi2g21850	NA	DNAse I-like superfamily protein	(15.633075;18.857840;17.427589)	(12.552870;12.206641;12.212129)	-0.449267	(16.038427;14.295744)	(11.175653;11.698967)	-0.390341	(17.288319;15.481419;18.104582)	(13.416035;12.290962;13.175734)	-0.384428	(15.169480;13.585231)	(10.147902;11.844719)	-0.423519
#inter	Bradi2g21990	GO:0006468;GO:0004672	Leucine-rich repeat protein kinase family protein	(47.649754;33.374813;44.429161)	(16.104261;20.352091;15.153348)	-1.24238	(65.778236;39.985607)	(23.111353;27.276304)	-1.04649	(44.432793;31.233913;32.066090)	(20.970350;16.785124;13.681070)	-1.05458	(32.158749;40.547756)	(15.572824;20.397182)	-1.05631
#inter	Bradi2g22400	NA	Major facilitator superfamily protein	(15.894426;15.254065;18.509308)	(6.219123;7.658099;7.308498)	-1.18985	(21.682926;21.587349)	(7.341836;10.611425)	-1.25334	(13.565659;11.440392;17.234079)	(13.714555;7.546005;7.037849)	-0.565732	(14.331962;10.405020)	(7.069395;6.519929)	-0.898642
#inter	Bradi2g23070	GO:0055085;GO:0016021;GO:0008324;GO:0006812	Cation efflux family protein	(11.969440;12.082354;10.944618)	(7.747885;10.739958;9.143787)	-0.303307	(12.079180;14.690216)	(9.223620;10.951993)	-0.395922	(12.937959;14.475752;13.393752)	(9.819938;11.068774;11.052257)	-0.351733	(19.618097;15.604272)	(10.847204;11.010783)	-0.72312
#inter	Bradi2g23350	GO:0055114;GO:0016491;GO:0005507	laccase 17	(3.374362;3.655994;3.400226)	(2.276464;1.722433;2.338304)	-0.68564	(4.357006;4.477794)	(2.878561;1.779769)	-0.90901	(3.597186;4.348135;3.805067)	(2.990120;2.590115;1.615878)	-0.690256	(3.708486;4.110684)	(2.087521;2.253034)	-0.88835
#inter	Bradi2g23520	GO:0046983	basic helix-loop-helix (bHLH) DNA-binding superfamily protein	(30.055134;24.784975;26.420748)	(13.663078;21.488720;17.638489)	-0.584757	(47.471165;33.691059)	(15.884807;19.681135)	-1.16889	(42.909576;36.947567;30.947329)	(20.881725;18.558092;15.128323)	-1.01038	(37.932133;43.962486)	(18.705183;16.082474)	-1.27302
#inter	Bradi2g23540	NA	NA	(266.130310;457.741089;318.957581)	(90.415222;81.198494;100.735916)	-1.91561	(429.070435;746.449097)	(69.553596;80.561867)	-2.9799	(655.299744;801.050842;496.292175)	(79.145660;117.012535;86.416176)	-2.81251	(1137.908325;848.756592)	(157.217575;141.598969)	-2.76996
#inter	Bradi2g23570	NA	guanylyl cyclase 1	(14.846983;13.703830;13.789610)	(7.620229;8.078348;7.308186)	-0.840835	(17.304049;16.216043)	(8.778833;7.820168)	-0.997349	(10.938176;16.167419;12.864785)	(5.534571;8.988131;8.295061)	-0.813117	(14.878963;14.579884)	(10.852598;10.666317)	-0.490247
#inter	Bradi2g24240	NA	Protein of unknown function (DUF1218)	(11.771091;10.480275;12.742367)	(2.527284;3.805858;2.464768)	-1.95053	(9.540111;14.718602)	(2.509762;2.984735)	-2.13564	(9.679124;9.421914;9.005075)	(2.850946;1.970193;4.337338)	-1.63121	(5.540695;5.288909)	(1.964332;1.146518)	-1.83816
#inter	Bradi2g26280	NA	NA	(7.404624;8.842513;7.870034)	(4.495263;6.282399;4.313591)	-0.633457	(16.495779;10.336105)	(4.705376;6.432688)	-1.24906	(10.166652;10.679411;6.746126)	(3.267313;3.716224;4.065099)	-1.32003	(10.602197;10.173735)	(4.630422;6.030519)	-0.996767
#inter	Bradi2g27370	GO:0006468;GO:0004672	Protein kinase superfamily protein	(8.490799;6.378109;6.159503)	(4.263564;2.572006;3.573359)	-0.97085	(8.227608;8.196541)	(3.321264;3.574715)	-1.23529	(5.136635;7.856533;5.851357)	(3.877374;4.905260;2.922007)	-0.676076	(9.032144;7.836930)	(4.660382;3.715924)	-1.04764
#inter	Bradi2g30552	NA	NA	(3.651452;2.334340;1.707758)	(0.534222;1.454152;0.576549)	-1.53862	(3.254801;1.671376)	(0.566026;1.235139)	-1.39811	(3.030409;1.824959;2.471121)	(0.678176;0.756926;1.138553)	-1.5102	(3.406273;4.747108)	(0.854486;1.648034)	-1.74976
#inter	Bradi2g31490	GO:0006468;GO:0004672	Malectin/receptor-like protein kinase family protein	(36.532497;28.507412;34.894463)	(27.023371;25.033358;26.484003)	-0.305564	(39.737255;34.344837)	(27.391485;31.710529)	-0.30814	(35.605911;33.802654;33.073879)	(30.340477;30.669302;25.100813)	-0.244169	(40.458302;38.128750)	(30.460886;28.281500)	-0.456447
#inter	Bradi2g31820	GO:0006355;GO:0005634	phytochrome-associated protein 2	(101.371132;85.523705;97.804352)	(34.753933;51.604450;51.246773)	-1.01244	(132.220184;90.832901)	(58.693134;58.757153)	-0.904203	(90.726006;83.835602;89.843208)	(60.421680;47.897270;65.130684)	-0.60518	(81.685059;96.808266)	(57.366241;59.915684)	-0.645253
#inter	Bradi2g32240	NA	alpha/beta-Hydrolases superfamily protein	(3.621628;3.117968;4.815725)	(1.516789;1.456995;1.491417)	-1.32875	(3.237815;3.727201)	(1.554571;1.351241)	-1.2468	(3.193524;4.822450;5.602901)	(1.917914;1.030383;1.913862)	-1.48862	(3.141244;2.836038)	(1.116601;1.036824)	-1.51263
#inter	Bradi2g34030	GO:0006355;GO:0005634	AUX/IAA transcriptional regulator family protein	(12.203934;4.708337;4.325790)	(10.792948;10.312786;2.184131)	-0.493656	(4.170967;1.713923)	(9.643287;3.367618)	-0.790163	(3.064469;2.482621;7.358844)	(2.378506;6.049149;10.507998)	-0.434969	(8.759172;2.839094)	(0.985776;3.230642)	-0.542739
#inter	Bradi2g34300	NA	Glucose-6-phosphate/phosphate translocator-related	(41.552410;34.703171;47.659389)	(26.614389;30.915888;32.517006)	-0.421487	(49.097588;48.249752)	(32.071686;27.674278)	-0.688983	(36.438610;39.020458;50.717468)	(33.477364;29.408575;32.568607)	-0.401157	(49.942997;63.174511)	(32.500038;30.366129)	-0.886825
#inter	Bradi2g34580	GO:0006000;GO:0005524;GO:0003873;GO:0006003;GO:0003824	fructose-26-bisphosphatase	(89.298744;96.363449;108.938606)	(65.865166;71.113503;81.559624)	-0.391406	(97.943428;83.707138)	(71.777397;65.488861)	-0.386486	(95.099510;92.384407;105.938637)	(89.321274;64.247795;84.659470)	-0.29669	(95.496941;97.352135)	(61.854637;70.975838)	-0.57627
#inter	Bradi2g35907	GO:0055114;GO:0016491;GO:0010181	12-oxophytodienoate reductase 1	(3.812716;5.437433;4.579665)	(0.642214;1.078273;0.988966)	-2.31167	(11.641971;10.481194)	(1.515420;3.612122)	-2.09109	(11.790494;8.615669;7.419951)	(3.720914;3.474669;1.786073)	-1.60972	(13.567843;12.419910)	(2.143652;2.567506)	-2.49882
#inter	Bradi2g36480	NA	NA	(131.903595;149.118073;120.868820)	(88.034523;98.017685;97.396042)	-0.464575	(127.340118;123.111938)	(73.905022;65.362473)	-0.830978	(151.178360;143.876450;133.660065)	(87.500916;80.308601;77.809128)	-0.797338	(185.931061;183.905441)	(93.317154;79.395958)	-1.13498
#inter	Bradi2g37770	NA	Protein of unknown function (DUF1218)	(67.544594;79.562599;83.158928)	(50.568363;63.630016;55.943161)	-0.398088	(115.649292;103.234406)	(49.179657;69.601654)	-0.864099	(96.292854;95.436653;86.042648)	(54.447266;72.038925;52.970020)	-0.625402	(116.464699;103.252045)	(67.501930;71.221008)	-0.699701
#inter	Bradi2g37795	GO:0006355	FAR1-related sequence 5	(2.280823;1.919058;2.559192)	(1.504714;1.523167;1.267875)	-0.605974	(2.183054;1.669296)	(1.112068;1.008511)	-0.841315	(1.689115;1.893515;1.342142)	(1.216739;1.176205;1.084876)	-0.491316	(2.171435;1.771285)	(0.894782;1.580006)	-0.697543
#inter	Bradi2g37980	GO:0005515	IQ-domain 2	(8.232792;4.066177;9.899378)	(0.315561;6.012937;0.333372)	-0.707165	(12.757957;15.998297)	(3.740985;2.180918)	-0.518404	(4.258787;4.512211;13.222034)	(20.329802;17.882595;11.250697)	-0.335978	(1.142284;4.782190)	(1.521237;4.017789)	-0.528711
#inter	Bradi2g39150	NA	NA	(25.467875;19.596804;26.610294)	(10.798023;17.368010;11.734219)	-0.807163	(34.487766;20.532982)	(15.950193;15.228352)	-0.797239	(25.091545;22.119802;20.750885)	(13.781622;10.084340;14.656721)	-0.815061	(25.416267;19.736380)	(11.836729;12.578384)	-0.921566
#inter	Bradi2g39666	GO:0043531	NB-ARC domain-containing disease resistance protein	(19.988192;17.211693;23.844984)	(10.282212;12.119596;10.749734)	-0.840476	(22.295361;20.314039)	(12.026002;9.909147)	-0.941587	(25.860085;22.937214;20.847506)	(14.725926;10.546116;12.227278)	-0.885493	(22.697851;20.314337)	(9.299182;12.337503)	-1.02809
#inter	Bradi2g40740	GO:0055085;GO:0016021	high affinity nitrate transporter 2.7	(14.677679;13.360095;8.960738)	(0.809799;0.468027;0.000000)	-4.77472	(12.148492;13.799834)	(0.000000;0.063231)	-8.89874	(13.842128;13.442083;13.023121)	(0.696223;1.089668;0.559273)	-4.10379	(8.274319;3.811815)	(0.504552;0.493918)	-3.62283
#inter	Bradi2g41270	GO:0008233;GO:0006508	gamma vacuolar processing enzyme	(563.878723;493.572693;469.567627)	(242.866348;298.997986;241.776596)	-0.923848	(785.186157;688.116821)	(279.268372;269.271088)	-1.40814	(540.816833;491.558411;513.765869)	(313.982910;403.961914;276.254272)	-0.632541	(893.962219;755.757629)	(252.227066;279.831909)	-1.66874
#inter	Bradi2g43410	GO:0008234;GO:0006508	Cysteine proteinases superfamily protein	(1.544917;2.009915;3.412534)	(0.747082;0.766295;0.498925)	-1.74173	(1.580762;1.556262)	(0.000000;0.405260)	-2.90389	(2.392342;2.007710;2.073504)	(0.122668;0.486124;0.528661)	-2.54628	(2.452729;3.074248)	(1.150104;0.536645)	-1.76027
#inter	Bradi2g44320	GO:0055114;GO:0020037;GO:0016705;GO:0005506	cytochrome P450 family 72 subfamily A polypeptide 7	(24.816120;29.922743;29.234861)	(15.929148;15.119753;16.243820)	-0.788172	(33.403637;34.496605)	(13.094608;17.513981)	-1.13378	(44.159477;41.528812;39.880280)	(18.098196;20.137669;23.436918)	-1.02598	(49.731831;50.926605)	(23.076900;20.350967)	-1.25015
#inter	Bradi2g44520	NA	RAD-like 6	(21.431833;19.586990;17.576120)	(5.166830;3.114441;5.669451)	-2.03161	(36.340263;27.344013)	(15.577747;14.074121)	-1.08254	(17.442604;15.983442;27.671627)	(14.980282;9.348894;13.902153)	-0.675373	(22.288811;19.963602)	(9.576365;7.384682)	-1.35365
#inter	Bradi2g44950	NA	NA	(23.444702;40.331490;21.369585)	(15.494622;10.125277;9.805955)	-1.22141	(29.103035;28.921936)	(11.347938;12.024389)	-1.29396	(30.597685;31.103462;28.244083)	(6.311138;8.548080;8.279611)	-1.95786	(47.423203;48.754597)	(20.030083;13.511986)	-1.55597
#inter	Bradi2g45100	GO:0016020	Sodium Bile acid symporter family	(150.933945;123.866234;130.949631)	(95.537323;107.282204;93.791939)	-0.411946	(162.201691;147.342758)	(102.038628;104.849709)	-0.564386	(135.204071;121.430191;130.832230)	(93.239632;96.991302;92.697861)	-0.449611	(148.635422;170.755173)	(90.320656;98.812859)	-0.79507
#inter	Bradi2g45170	NA	K+ transporter 1	(0.000000;0.000000;0.000000)	(0.000000;0.000000;0.000000)	-1.7848	(0.000000;0.000000)	(0.000000;0.000000)	-1.40782	(0.000000;0.000000;0.000000)	(0.000000;0.000000;0.000000)	-1.59864	(0.000000;0.000000)	(0.000000;0.000000)	-1.72967
#inter	Bradi2g45620	GO:0030955;GO:0006096;GO:0004743;GO:0000287	plastidic pyruvate kinase beta subunit 1	(89.357140;84.556656;82.936256)	(49.110722;45.661243;44.016079)	-0.846322	(77.975449;71.583694)	(58.824173;53.437683)	-0.397502	(72.302811;76.839684;84.188896)	(63.278233;63.466675;67.785545)	-0.26093	(64.349464;69.132370)	(47.313087;64.441833)	-0.295847
#inter	Bradi2g45830	GO:0005515;GO:0008236;GO:0006508	Peptidase S41 family protein	(38.873844;38.505386;36.654224)	(29.267170;29.919420;31.352646)	-0.293262	(40.323292;37.440029)	(32.262955;30.506136)	-0.292501	(36.589523;42.097702;43.871735)	(32.590755;31.465496;30.781803)	-0.366404	(38.839458;36.488255)	(25.267740;32.015614)	-0.432229
#inter	Bradi2g45870	GO:0016773;GO:0016020;GO:0005524	MAP kinase 20	(74.745659;22.537945;19.865372)	(0.000000;26.953527;26.718739)	-1.01094	(0.085169;36.634048)	(0.045919;17.157536)	-0.541471	(24.486467;20.599653;31.942181)	(0.077174;0.000000;27.800320)	-0.797258	(28.100790;49.364120)	(31.020884;15.963181)	-0.744848
#inter	Bradi2g45890	NA	pfkB-like carbohydrate kinase family protein	(16.468126;21.186745;20.389509)	(10.340775;9.639309;12.986269)	-0.767615	(20.484972;19.305201)	(10.763210;12.898340)	-0.755456	(16.499123;22.550035;19.292604)	(12.400897;10.567369;13.937183)	-0.721269	(23.092833;13.270339)	(15.151354;12.790567)	-0.454445
#inter	Bradi2g45987	GO:0006886;GO:0005737;GO:0007033	vacuoleless1 (VCL1)	(31.049234;29.530956;32.228397)	(23.456789;24.513203;21.784964)	-0.370309	(30.495995;30.513496)	(23.735125;24.137798)	-0.334524	(31.913319;32.795258;28.598782)	(23.865778;25.424728;25.744465)	-0.310998	(32.688129;30.133291)	(20.729008;25.673094)	-0.473842
#inter	Bradi2g46420	GO:0006355;GO:0005634	phytochrome-associated protein 2	(47.196777;43.085552;48.379971)	(22.662003;33.220627;27.164101)	-0.702373	(57.409714;43.135590)	(33.663933;35.242100)	-0.525886	(42.671917;38.299141;46.199387)	(35.124004;31.070162;37.225197)	-0.296637	(41.958118;41.053513)	(29.379074;35.278603)	-0.397574
#inter	Bradi2g48267	GO:0016846	Pyridoxal phosphate (PLP)-dependent transferases superfamily protein	(4.882536;4.005979;14.239895)	(3.972077;1.437450;9.779964)	-0.887296	(5.527241;3.959932)	(1.736933;11.253920)	-0.968197	(5.045953;11.701275;4.456789)	(5.845821;1.755864;1.516800)	-0.649322	(16.321465;3.163194)	(5.646283;14.495370)	-1.12503
#inter	Bradi2g48760	GO:0016788	GDSL-like Lipase/Acylhydrolase superfamily protein	(28.662725;30.879969;29.806616)	(18.077682;16.831034;15.119221)	-0.794324	(36.381149;36.909744)	(26.481853;20.072895)	-0.640026	(31.306606;39.725098;35.930984)	(24.429117;35.216640;24.568623)	-0.342502	(46.256607;36.554348)	(25.964895;32.483917)	-0.538571
#inter	Bradi2g48920	GO:0016021	Peroxisomal membrane 22 kDa (Mpv17/PMP22) family protein	(125.499710;88.175354;120.579102)	(48.436146;72.499069;52.949394)	-0.788642	(151.173950;98.189499)	(67.205070;65.803383)	-0.825921	(111.031975;124.254501;114.360245)	(69.549644;55.237415;67.548080)	-0.811833	(92.942070;112.325378)	(40.616978;64.963547)	-0.93638
#inter	Bradi2g49110	GO:0016758;GO:0008152	UDP-glucosyl transferase 88A1	(1.918436;2.500655;3.039910)	(0.718931;0.801206;1.110173)	-1.46758	(4.279913;4.266207)	(0.522614;1.233312)	-2.27606	(2.511585;2.530558;2.503407)	(1.490000;0.890394;1.129990)	-1.10027	(5.010468;2.966539)	(0.961546;0.538208)	-2.44532
#inter	Bradi2g49310	GO:0006364;GO:0004222	haloacid dehalogenase-like hydrolase family protein	(10.889189;11.978632;11.811133)	(8.258741;8.071621;9.344477)	-0.395471	(14.186355;12.198627)	(6.810711;8.391754)	-0.776164	(13.923030;12.936039;14.651178)	(8.687601;9.719583;9.167665)	-0.586214	(11.145667;13.891756)	(10.260965;8.994699)	-0.419114
#inter	Bradi2g49380	NA	Peptidase M28 family protein	(16.179655;15.563939;11.759156)	(11.141889;8.081079;8.654896)	-0.597643	(17.373981;19.754927)	(8.758945;7.634419)	-1.16662	(15.199333;12.793449;8.995495)	(5.944131;11.891685;8.226623)	-0.501566	(20.291983;13.449187)	(7.772476;8.199632)	-1.11166
#inter	Bradi2g49387	NA	Peptidase M28 family protein	(37.972904;32.478996;39.600330)	(17.352583;19.928909;13.223661)	-1.08304	(41.306110;33.105862)	(19.154516;22.082430)	-0.8328	(37.791862;29.220798;27.148668)	(28.395721;19.784021;18.754305)	-0.479981	(38.781178;37.545826)	(19.832836;21.970163)	-0.906131
#inter	Bradi2g49790	GO:0006468;GO:0004672	Integrin-linked protein kinase family	(15.201723;15.049253;16.983135)	(8.605045;9.054069;9.907337)	-0.737589	(15.574936;10.575948)	(8.150024;7.903716)	-0.681959	(15.451538;15.857587;12.191587)	(8.689066;8.623487;7.995074)	-0.772392	(15.856275;13.428211)	(8.292719;9.234045)	-0.775619
#inter	Bradi2g49900	GO:0005525	RAB GTPase homolog A1B	(38.727474;40.623497;31.994400)	(25.044096;24.199667;17.951607)	-0.685695	(49.024071;39.356194)	(24.392645;23.978876)	-0.851378	(33.970966;35.265842;32.494362)	(19.326735;19.500540;27.758322)	-0.615079	(36.577496;33.283371)	(20.175966;25.842598)	-0.639103
#inter	Bradi2g50850	GO:0016811	Acetamidase/Formamidase family protein	(96.007706;115.264328;87.879074)	(47.955009;50.067322;60.478878)	-0.87718	(95.586189;131.946793)	(50.212925;43.344742)	-1.27214	(155.020706;157.187943;146.753036)	(47.716427;78.034973;64.601730)	-1.2699	(167.410294;176.720673)	(91.722481;78.177086)	-1.05508
#inter	Bradi2g51586	NA	accelerated cell death 2 (ACD2)	(14.565168;18.208380;21.990814)	(8.295316;7.388401;7.934871)	-1.17129	(14.143145;12.727852)	(8.848507;9.419760)	-0.540412	(14.657525;19.437607;16.865536)	(9.065207;6.404542;10.432299)	-0.976766	(16.817667;14.380118)	(10.793634;8.894235)	-0.698628
#inter	Bradi2g51980	GO:0016491	flavodoxin-like quinone reductase 1	(106.329826;122.549461;124.483292)	(88.455086;82.973434;86.400009)	-0.413221	(144.255508;100.998238)	(67.992691;66.220001)	-0.848832	(107.871696;120.319702;99.019836)	(81.593590;76.684982;77.855072)	-0.465737	(131.803680;120.918793)	(89.456703;74.006218)	-0.66399
#inter	Bradi2g53620	GO:0045893;GO:0008270;GO:0005634;GO:0003677	NA	(7.895743;4.856272;3.764280)	(1.208443;3.120683;0.490736)	-1.72654	(5.824247;4.094406)	(1.295416;1.372701)	-1.88525	(13.247338;10.238034;15.239570)	(0.415684;0.897342;1.551726)	-3.77501	(3.123777;5.080101)	(0.213327;1.345649)	-2.45427
#inter	Bradi2g54670	NA	SCARECROW-like 14	(2.241299;2.387222;0.658893)	(1.843815;0.819663;0.208447)	-1.06921	(4.355764;1.601654)	(0.075963;0.011625)	-1.07875	(1.887634;2.863888;1.217091)	(1.910805;1.415559;3.906914)	-1.16998	(1.878071;0.512928)	(0.944160;1.204227)	-1.07992
#inter	Bradi2g56000	NA	actin 7	(0.048565;52.912529;0.063313)	(0.000000;29.030678;28.114796)	-1.20302	(101.863976;99.061768)	(0.000000;15.328143)	-1.66387	(42.090015;34.796898;72.732109)	(0.000000;0.158227;0.289633)	-1.32702	(103.870415;91.551445)	(47.406258;50.256905)	-1.14033
#inter	Bradi2g56440	GO:0004527;GO:0003676	5\'-3\' exoribonuclease 3	(6.177287;15.889518;0.000000)	(4.375047;11.736229;9.362248)	-0.264582	(11.253879;6.258948)	(11.909489;10.062947)	-0.202814	(5.527613;4.682730;1.779300)	(5.993175;13.713987;20.488947)	-0.378564	(9.099005;5.260696)	(10.912147;11.087641)	-0.324843
#inter	Bradi2g56620	NA	DNAJ heat shock family protein	(16.452461;11.745845;13.034076)	(9.204218;9.860685;10.389569)	-0.44572	(12.281025;14.101845)	(7.832348;6.455348)	-0.871022	(18.189926;14.060078;11.207049)	(11.314725;9.150420;8.661824)	-0.565279	(17.581861;12.039369)	(9.508611;9.586458)	-0.667756
#inter	Bradi2g56750	GO:0005515;GO:0006468;GO:0005524;GO:0004672	Leucine-rich receptor-like protein kinase family protein	(17.704586;15.924936;19.607147)	(4.750022;7.792356;5.558524)	-1.51892	(18.932430;14.856561)	(5.647449;5.408896)	-1.59266	(15.721188;18.349833;17.352846)	(10.360626;7.249288;7.668423)	-1.01721	(24.607033;19.065058)	(6.109515;8.414586)	-1.62445
#inter	Bradi2g56767	NA	amino acid permease 5	(5.543394;9.866605;5.955902)	(0.801513;0.962771;0.624251)	-3.1228	(6.535746;24.527130)	(1.163768;1.849375)	-3.37203	(14.632142;11.185814;15.586834)	(1.377744;2.581049;0.700144)	-3.13503	(30.809614;32.915443)	(4.404595;4.364732)	-2.89936
#inter	Bradi2g56900	NA	DNA repair metallo-beta-lactamase family protein	(17.437122;12.889331;18.115662)	(10.451394;12.377481;12.845806)	-0.401906	(15.710737;13.570498)	(11.560647;9.580542)	-0.451924	(15.978071;15.359528;16.255720)	(13.142683;10.666677;13.910049)	-0.334101	(13.791979;15.501664)	(8.566318;10.429354)	-0.663597
#inter	Bradi2g57476	GO:0008270;GO:0006355;GO:0005634;GO:0004402;GO:0003712;GO:0005515	BTB and TAZ domain protein 4	(6.752128;4.916032;5.529550)	(1.352334;2.681925;1.501443)	-1.59614	(4.812581;4.054574)	(1.221315;1.930874)	-1.47247	(6.790183;6.974528;5.748370)	(1.325039;1.689178;1.308475)	-2.16805	(6.070376;6.399951)	(0.798587;1.855397)	-2.26929
#inter	Bradi2g58980	GO:0005525;GO:0003924	dynamin-related protein 3A	(0.504079;0.210275;3.692424)	(0.187976;0.185525;22.212673)	-0.251581	(0.352288;0.547921)	(0.071229;0.225383)	-0.329043	(3.774222;0.433774;4.135241)	(25.887941;24.041004;0.170351)	-0.423776	(29.004141;0.472093)	(19.241903;0.376661)	-0.598286
#inter	Bradi2g59220	NA	NA	(7.551152;5.917362;6.583185)	(1.368294;2.565695;2.366362)	-1.64131	(7.334197;5.849916)	(1.864920;1.326052)	-2.02217	(6.137232;4.543857;7.697836)	(3.837626;2.389027;2.906583)	-1.00145	(4.637484;2.786618)	(1.297284;2.773687)	-0.89951
#inter	Bradi2g59690	NA	Protein of unknown function (DUF1624)	(1.545336;3.478265;0.200189)	(0.000000;0.000000;1.369482)	-0.556834	(0.749145;2.409789)	(0.944343;1.382887)	-0.727242	(0.983530;0.000000;0.085768)	(0.000000;0.691712;0.619598)	-0.458333	(1.765285;1.395855)	(0.749359;1.099954)	-0.67771
#inter	Bradi2g59830	NA	flowering promoting factor 1	(7.623081;12.691816;5.785419)	(3.322805;1.642630;2.497862)	-1.76619	(8.929236;9.611588)	(2.200543;1.538182)	-2.30461	(8.860395;12.445526;7.982302)	(2.372733;2.803555;1.600781)	-2.09403	(15.820124;10.524753)	(1.932294;1.877237)	-2.82625
#inter	Bradi2g60331	GO:0006355;GO:0003700	C-repeat/DRE binding factor 1	(2.516389;5.986422;3.030387)	(1.471235;0.843801;0.766032)	-1.85894	(6.172671;7.850709)	(1.189342;1.280280)	-2.49762	(3.531693;4.136074;3.973868)	(1.612853;1.718634;0.901027)	-1.4424	(4.741909;2.865011)	(1.305546;1.195749)	-1.63886
#inter	Bradi2g60340	GO:0006355;GO:0003700	C-repeat/DRE binding factor 2	(39.997288;110.671143;91.433472)	(34.406944;16.582081;13.329854)	-1.86253	(122.113861;126.717285)	(20.068872;16.378538)	-2.75629	(121.495590;164.380905;65.259407)	(45.563461;33.759254;18.855652)	-1.82241	(209.272629;97.093750)	(18.362982;23.781136)	-2.89305
#inter	Bradi2g60630	NA	NA	(1.634131;1.285517;0.994824)	(0.287361;0.731709;0.804257)	-1.0818	(1.717777;1.887225)	(0.691477;0.918184)	-1.14716	(1.483287;1.181501;1.698649)	(0.321654;0.299205;0.963390)	-1.51651	(1.398255;1.257349)	(0.414866;0.604874)	-1.42228
#inter	Bradi2g60790	NA	Essential protein Yae1 N-terminal	(0.000000;0.000000;0.000000)	(0.000000;0.000000;0.000000)	-0.937531	(0.000000;0.000000)	(0.000000;0.000000)	-1.35982	(0.000000;0.000000;0.000000)	(0.000000;0.000000;0.000000)	-0.771388	(0.000000;0.000000)	(0.000000;0.000000)	-1.02201
#inter	Bradi2g61590	GO:0006950	NA	(646.400208;919.424316;861.354675)	(199.644272;294.955597;378.280334)	-1.4395	(973.986572;1670.339966)	(537.776917;608.544373)	-1.19837	(1215.979248;978.048645;1646.666138)	(849.505493;661.749573;934.145020)	-0.650649	(1110.250610;1247.905640)	(672.843323;828.842102)	-0.69086
#inter	Bradi2g62170	NA	TRF-like 2	(48.804337;45.770554;52.322853)	(30.932508;32.916637;34.768154)	-0.534988	(47.861256;45.906910)	(35.208992;24.972927)	-0.624328	(44.380039;41.706608;47.692341)	(37.444683;31.428408;40.269318)	-0.291711	(45.706848;34.417564)	(27.748957;29.736517)	-0.513867
#inter	Bradi3g00950	GO:0048544;GO:0006468;GO:0004672	S-locus lectin protein kinase family protein	(0.000000;4.500830;0.000000)	(2.713880;4.088180;6.631149)	-0.938665	(2.922062;0.000000)	(1.529390;0.000000)	-1.35	(10.520365;6.116952;14.992630)	(9.220870;8.226684;3.794841)	-0.671297	(23.918018;14.313478)	(0.000000;0.000000)	-1.77799
#inter	Bradi3g01810	GO:0016780;GO:0016020;GO:0008654	aminoalcoholphosphotransferase 1	(26.423103;28.528811;28.509171)	(26.142359;19.963415;21.332363)	-0.340712	(31.046469;40.194042)	(23.399427;25.081461)	-0.527483	(34.075928;35.974777;38.310307)	(26.536127;32.947971;23.549557)	-0.400033	(42.162682;44.476063)	(31.130199;28.045883)	-0.602112
#inter	Bradi3g01920	NA	ubiquitin conjugating enzyme 8	(10.081131;10.400537;10.985174)	(3.283585;5.455506;5.158873)	-1.14365	(20.373234;12.773558)	(4.678061;6.320998)	-1.56707	(13.613368;7.959354;9.847614)	(5.859614;3.771978;2.598359)	-1.34052	(12.974703;14.065590)	(4.683241;5.519294)	-1.44508
#inter	Bradi3g02226	GO:0003676	arginine/serine-rich splicing factor 35	(118.344513;113.427078;132.992401)	(42.519543;48.900814;50.786427)	-1.3198	(150.665146;100.839172)	(52.683304;54.202007)	-1.21308	(110.774071;107.365959;110.728844)	(93.866859;55.108128;68.961052)	-0.584966	(96.675011;80.461044)	(41.994579;45.303707)	-1.05619
#inter	Bradi3g02786	NA	Domain of unknown function (DUF1995)	(63.741989;64.480652;65.777367)	(39.996780;39.602371;41.408302)	-0.643114	(50.583668;48.828362)	(30.508530;24.403284)	-0.842294	(54.940327;81.538574;72.233337)	(32.559635;23.014387;36.693199)	-1.18306	(55.322193;53.500340)	(34.162941;26.281841)	-0.887802
#inter	Bradi3g02790	NA	Domain of unknown function (DUF1995)	(233.484924;266.078857;211.339539)	(180.866776;149.899780;181.280838)	-0.43112	(129.808136;164.587448)	(122.225388;80.347000)	-0.529016	(164.718048;217.266617;258.142670)	(155.733826;121.355568;142.304062)	-0.608367	(181.908585;143.275101)	(98.639305;109.383247)	-0.680192
#inter	Bradi3g02980	GO:0043565;GO:0006355;GO:0003700	basic leucine-zipper 44	(4.624274;5.929434;7.400715)	(2.868040;3.477630;3.355922)	-0.848262	(5.759583;8.725606)	(4.083618;4.146026)	-0.806326	(6.648326;6.130714;6.231493)	(2.087597;3.706829;2.957088)	-1.12027	(10.132087;7.138289)	(4.933641;4.467707)	-0.911826
#inter	Bradi3g04176	GO:0005515;GO:0006468;GO:0005524;GO:0004672	Leucine-rich receptor-like protein kinase family protein	(6.776598;5.958807;6.262414)	(2.974117;2.803985;1.749885)	-1.29053	(6.845053;3.365107)	(2.365657;2.190140)	-1.13922	(4.839406;5.268255;4.744698)	(3.483365;2.276627;2.479335)	-0.840494	(2.809810;2.507395)	(1.293994;1.599358)	-0.915129
#inter	Bradi3g04217	GO:0005515;GO:0006468;GO:0005524;GO:0004672	Leucine-rich receptor-like protein kinase family protein	(6.258973;5.787993;5.258445)	(2.827020;3.049484;2.486790)	-1.00753	(5.678000;3.649511)	(3.156095;2.548117)	-0.685961	(7.620703;7.829172;5.713850)	(3.794627;2.371725;2.831008)	-1.22281	(5.421950;3.701581)	(2.514436;2.794214)	-0.812659
#inter	Bradi3g04240	GO:0005515	receptor like protein 2	(35.465618;28.891220;33.576424)	(18.127346;18.620943;20.080956)	-0.745111	(32.371555;30.250719)	(21.304497;15.404248)	-0.755417	(28.770302;27.427883;26.604975)	(17.681110;18.708389;18.859631)	-0.581434	(23.961414;21.272816)	(15.244015;19.308880)	-0.424271
#inter	Bradi3g04930	GO:0008168;GO:0008152	S-adenosyl-L-methionine-dependent methyltransferases superfamily protein	(99.378502;121.745750;104.028015)	(23.001011;25.158819;26.647984)	-2.08143	(123.350784;121.613861)	(38.134995;44.084625)	-1.55934	(131.608109;162.504501;148.914536)	(52.133270;60.302834;57.431770)	-1.38183	(222.584305;199.695175)	(49.475517;58.073921)	-2.01009
#inter	Bradi3g05880	GO:0055114;GO:0016491;GO:0006633;GO:0005506	Fatty acid hydroxylase superfamily	(0.000000;0.000000;0.000000)	(0.000000;0.000000;0.000000)	-0.479077	(0.000000;0.000000)	(0.000000;0.000000)	-1.03332	(0.000000;0.000000;0.000000)	(0.000000;0.000000;0.000000)	-0.517273	(0.000000;0.000000)	(0.000000;0.000000)	-0.947386
#inter	Bradi3g05990	GO:0003824;GO:0006470;GO:0004722	Protein phosphatase 2C family protein	(12.347682;26.064194;13.639682)	(2.862996;9.117055;5.744191)	-0.507195	(20.486601;11.478657)	(10.610888;10.596804)	-0.324568	(13.079128;15.338329;17.101063)	(2.974930;15.423179;18.453564)	-0.292858	(13.308204;6.648771)	(8.011054;11.906663)	-0.60082
#inter	Bradi3g06290	GO:0006468;GO:0004672	Protein kinase superfamily protein	(26.616640;25.298088;25.444981)	(16.868557;16.187599;16.099642)	-0.612823	(26.098326;23.273037)	(16.158655;17.802595)	-0.522538	(23.973228;27.224585;22.783678)	(18.778908;18.832272;14.540094)	-0.494716	(32.229527;26.044582)	(16.340700;18.411913)	-0.781209
#inter	Bradi3g07540	GO:0043565;GO:0006355;GO:0003700	Basic-leucine zipper (bZIP) transcription factor family protein	(4.398602;12.126574;6.007467)	(1.711300;7.525790;2.009951)	-0.978093	(4.357188;4.147716)	(1.605189;1.433919)	-1.4644	(15.898668;9.526389;18.362625)	(3.777510;2.300077;1.550945)	-2.50694	(3.181346;6.660797)	(1.280256;1.456234)	-1.8927
#inter	Bradi3g07775	GO:0043531	NB-ARC domain-containing disease resistance protein	(9.755858;9.108806;9.687768)	(3.572530;3.581475;2.586540)	-1.50561	(8.605331;7.409534)	(3.428844;3.418170)	-1.20765	(9.737766;8.092921;9.009553)	(3.451747;4.495196;3.221148)	-1.25611	(9.142773;8.750418)	(3.713457;4.386196)	-1.18029
#inter	Bradi3g08090	GO:0016787	protein phosphatase 2A-2	(79.396896;58.551521;78.686417)	(56.007549;67.769051;48.157261)	-0.293263	(82.083527;66.008057)	(57.034622;49.373760)	-0.458305	(73.832916;79.586845;67.583771)	(57.589779;58.858952;55.890171)	-0.354309	(73.090012;74.044136)	(51.144199;54.711472)	-0.5127
#inter	Bradi3g08430	NA	N-MYC downregulated-like 1	(4.677800;4.160843;3.417839)	(4.226060;3.635317;3.043844)	-0.585009	(4.956549;4.171596)	(5.202520;2.369895)	-1.07765	(3.595944;4.470071;3.784889)	(0.959186;1.630667;2.603551)	-0.958894	(3.965312;2.174224)	(1.403518;1.306257)	-0.485245
#inter	Bradi3g08690	GO:0055085;GO:0016021;GO:0022857	tonoplast monosaccharide transporter2	(0.000000;0.000000;0.000000)	(12.419022;0.000000;0.000000)	-0.547223	(0.000000;0.000000)	(0.000000;0.000000)	-0.795405	(10.557805;0.000000;0.000000)	(6.988547;0.000000;0.000000)	-0.431115	(0.000000;8.707519)	(7.028508;0.000000)	-1.15126
#inter	Bradi3g10150	GO:0006886;GO:0005622	ENTH/VHS/GAT family protein	(0.000000;0.000000;0.000000)	(0.000000;0.000000;0.000000)	-0.805311	(0.000000;0.000000)	(0.000000;0.000000)	-0.52489	(0.000000;0.000000;0.000000)	(0.000000;0.000000;0.000000)	-0.834557	(4.095892;0.000000)	(0.000000;0.000000)	-1.08797
#inter	Bradi3g10350	GO:0006468;GO:0004672;GO:0003824	protein serine/threonine phosphatases;protein kinases;catalytics;cAMP-dependent protein kinase regulators;ATP binding;protein serine/threonine phosphatases	(88.010422;83.204613;86.381805)	(50.980282;45.706223;48.326477)	-0.786964	(73.795845;65.878189)	(46.692284;42.165527)	-0.635444	(75.028839;82.586868;73.907448)	(50.619377;43.963406;49.104343)	-0.68418	(65.454391;60.228954)	(29.734545;36.835136)	-0.95421
#inter	Bradi3g10600	GO:0006468;GO:0004672;GO:0005515	Leucine-rich repeat protein kinase family protein	(9.888948;8.585409;9.103086)	(2.120446;1.837619;0.866312)	-2.46821	(11.903028;8.279840)	(2.455504;1.716581)	-2.25161	(11.482561;9.333022;8.814630)	(3.057644;1.464431;1.078831)	-2.37869	(9.802851;6.106107)	(0.928993;1.576233)	-2.69825
#inter	Bradi3g10680	GO:0016887;GO:0005524;GO:0055085;GO:0042626;GO:0016021;GO:0006810	P-glycoprotein 11	(0.233016;0.425924;0.775167)	(0.039926;0.000000;0.270572)	-2.19133	(0.391988;0.501026)	(0.000000;0.000000)	-7.71594	(0.369689;0.522684;1.017252)	(0.025565;0.024060;0.209730)	-2.92699	(0.707322;0.589073)	(0.141345;0.032514)	-2.9792
#inter	Bradi3g10770	NA	senescence-associated family protein	(36.060463;38.222984;42.302887)	(16.164331;19.681398;18.636616)	-1.05932	(38.428169;31.738245)	(17.048889;16.653893)	-1.04015	(27.784967;31.328442;32.581184)	(19.954863;12.841651;22.002913)	-0.742531	(34.214794;37.413311)	(10.760611;12.537827)	-1.65805
#inter	Bradi3g15473	GO:0048544;GO:0006468;GO:0004672	S-locus lectin protein kinase family protein	(9.333845;7.902572;9.982526)	(3.848509;2.871560;3.156495)	-1.42031	(8.619509;6.177085)	(3.267351;2.328433)	-1.38296	(6.924322;10.065312;8.791191)	(3.870737;3.658518;3.634134)	-1.20614	(8.826995;8.526106)	(2.086440;2.727344)	-1.88334
#inter	Bradi3g17287	GO:0006355;GO:0003677	NAC domain containing protein 1	(10.131799;12.440122;14.146946)	(1.548728;1.626471;2.177562)	-2.74685	(13.035671;14.865409)	(2.461786;2.433453)	-2.49507	(8.343677;14.020684;10.915400)	(2.594383;1.994767;3.207373)	-2.10489	(14.999384;8.296075)	(3.295530;2.902049)	-1.94342
#inter	Bradi3g19202	NA	Tetraspanin family protein	(6.442345;6.116132;5.053113)	(2.094832;3.258256;2.990570)	-1.0427	(4.187709;4.909991)	(2.464909;2.663409)	-0.812973	(5.188866;5.198826;7.005428)	(3.562378;2.766263;4.572980)	-0.684149	(5.108093;4.827538)	(2.149651;3.067912)	-0.966056
#inter	Bradi3g21077	GO:0016021;GO:0005215	purine permease 3	(0.000000;0.000000;0.000000)	(0.000000;0.000000;0.000000)	-1.18251	(1.339868;0.000000)	(0.643275;0.000000)	-1.50845	(0.000000;0.000000;0.000000)	(0.000000;0.000000;0.000000)	-1.6621	(0.000000;0.000000)	(0.200732;0.000000)	-1.59104
#inter	Bradi3g21580	GO:0048544;GO:0006468;GO:0005524;GO:0004672	S-locus lectin protein kinase family protein	(3.210073;3.814215;3.770985)	(1.937983;1.943880;2.232998)	-0.785375	(5.816018;5.931070)	(2.091890;3.254258)	-1.12172	(8.272435;5.707516;5.237554)	(4.409967;3.150383;2.170243)	-0.96088	(9.028057;10.624668)	(3.490910;3.356361)	-1.55916
#inter	Bradi3g22880	GO:0055085;GO:0016020;GO:0015297;GO:0015238;GO:0006855	MATE efflux family protein	(10.971851;11.196523;6.234890)	(4.877320;2.077423;4.491210)	-0.873817	(15.490966;9.993323)	(5.455914;7.163033)	-0.972596	(18.262346;10.420674;9.806312)	(5.048513;7.734491;4.479055)	-1.15076	(11.083947;15.861053)	(7.288874;9.469440)	-1.41623
#inter	Bradi3g23066	GO:0016021;GO:0016020;GO:0022857	nodulin MtN21 /EamA-like transporter family protein	(0.896996;0.994417;0.671778)	(0.330645;0.219913;0.000000)	-2.10851	(2.488977;1.538366)	(0.264189;0.449166)	-2.18695	(0.901533;0.872724;1.728293)	(0.828206;0.093762;0.152880)	-1.20447	(1.848892;0.054885)	(0.026315;0.255060)	-1.16459
#inter	Bradi3g26391	NA	ribulose bisphosphate carboxylase small chain 1A	(614.492004;616.920776;606.328552)	(249.437866;370.912689;318.414368)	-0.932853	(695.728516;531.392273)	(351.589417;342.641785)	-0.802456	(592.487793;602.380127;694.493958)	(492.937561;306.133667;454.737946)	-0.587175	(495.125519;572.412048)	(377.669281;375.715820)	-0.541575
#inter	Bradi3g29120	GO:0006468;GO:0004672	cysteine-rich RLK (RECEPTOR-like protein kinase) 2	(20.053253;16.775789;20.099379)	(6.846437;7.046696;5.582800)	-1.50403	(17.486919;15.406587)	(8.309577;6.959438)	-1.0902	(16.986282;19.049658;24.375652)	(15.026500;9.191636;12.757054)	-0.704683	(20.785255;23.246140)	(8.960037;12.424932)	-1.08185
#inter	Bradi3g30730	NA	response to low sulfur 2	(76.046661;112.525375;97.824203)	(63.422047;73.166794;44.286011)	-0.623961	(168.478409;116.389755)	(52.750286;53.000996)	-1.40898	(193.086533;163.208298;84.916237)	(43.036572;56.715523;32.603020)	-1.72515	(235.646423;280.769775)	(37.705338;62.392437)	-2.40937
#inter	Bradi3g31510	NA	NA	(7.728997;5.657812;6.981187)	(1.246687;1.947690;1.928410)	-1.94623	(12.068586;6.113938)	(2.788641;2.706606)	-1.69662	(7.581014;5.577856;7.017860)	(4.925095;3.558068;3.733796)	-0.7134	(5.244528;7.439802)	(2.507652;4.084707)	-0.984815
#inter	Bradi3g31590	GO:0009094;GO:0004664	prephenate dehydratase 1	(61.125210;65.161179;58.923042)	(32.362701;31.716078;39.306587)	-0.801011	(55.952316;72.714455)	(35.846169;34.719620)	-0.85556	(93.746429;89.046555;85.347702)	(26.039328;45.619720;33.122864)	-1.35464	(99.283127;100.529266)	(48.251663;40.934948)	-1.20013
#inter	Bradi3g32353	NA	Calcium-dependent phosphotriesterase superfamily protein	(4.604441;3.665542;4.681570)	(1.147350;0.897518;1.793886)	-1.72763	(5.624876;3.730092)	(1.418485;1.234784)	-1.80511	(5.404582;5.964478;4.183713)	(4.253469;2.167346;1.680561)	-0.923193	(6.803327;9.240064)	(3.013399;3.483636)	-1.34364
#inter	Bradi3g32551	NA	NA	(5.596152;2.552835;3.077888)	(1.833568;1.268971;0.843576)	-0.657065	(4.817369;3.043293)	(3.486596;1.847700)	-0.629089	(5.578311;6.688499;4.846751)	(1.383157;1.785134;2.300342)	-0.583111	(5.967214;4.589810)	(3.007075;3.032086)	-0.454851
#inter	Bradi3g32830	GO:0008152;GO:0003824	branched-chain amino acid aminotransferase 5 / branched-chain amino acid transaminase 5 (BCAT5)	(69.617325;57.521393;60.311581)	(47.127182;50.206249;44.404568)	-0.362617	(57.170204;57.989838)	(48.496613;38.567760)	-0.388616	(70.451698;81.445038;61.979126)	(42.733391;46.916035;42.482479)	-0.690356	(59.868851;64.970039)	(37.689137;47.576504)	-0.589008
#inter	Bradi3g33341	NA	NA	(8.604482;8.834609;6.066028)	(3.731647;3.941983;3.225573)	-1.07004	(9.981656;6.783028)	(2.352346;1.822836)	-1.97895	(11.538142;10.853693;13.658777)	(5.421395;2.898776;1.399718)	-1.8692	(4.444000;6.268004)	(1.849153;1.779820)	-1.59441
#inter	Bradi3g33850	GO:0005525;GO:0003924	DYNAMIN-like 1E	(13.249595;3.631252;2.164471)	(1.894482;1.646682;2.335018)	-0.642787	(3.443815;3.709576)	(3.302688;15.873949)	-0.394206	(3.071407;2.048823;3.850540)	(1.592890;3.214527;1.452643)	-0.679	(4.057765;3.460998)	(2.751765;2.141474)	-0.469269
#inter	Bradi3g34070	NA	Polyketide cyclase/dehydrase and lipid transport superfamily protein	(10.624679;10.426605;10.228905)	(3.722522;3.639333;2.024269)	-1.68624	(13.974555;12.530494)	(3.089734;3.894857)	-1.9039	(12.892929;12.973908;8.374050)	(4.459679;5.083876;4.401643)	-1.28484	(11.743658;8.998905)	(4.560044;3.898360)	-1.32682
#inter	Bradi3g34707	NA	carotenoid cleavage dioxygenase 1	(7.897520;6.822631;9.854430)	(2.981341;3.156415;1.923574)	-1.56269	(10.161981;7.501946)	(2.386287;2.689609)	-1.78191	(7.399304;6.546682;5.577900)	(2.732769;1.049709;2.585215)	-1.60941	(5.982380;5.170099)	(2.009849;2.883677)	-1.2211
#inter	Bradi3g36160	NA	NA	(0.000000;0.000000;0.000000)	(0.000000;0.000000;0.094771)	-1.42236	(0.209530;0.249429)	(0.000000;0.021376)	-2.26247	(0.000000;0.000000;0.000000)	(0.000000;0.000000;0.000000)	-2.21525	(0.000000;0.000000)	(0.000000;0.037683)	-2.52474
#inter	Bradi3g37680	NA	germin-like protein 1	(70.283638;113.962204;84.497620)	(61.021614;49.183777;72.455688)	-0.515494	(79.916397;112.943253)	(45.835411;40.057587)	-1.15688	(117.821159;140.028015;132.045059)	(38.644356;61.491741;47.623650)	-1.40044	(79.226654;62.085842)	(34.282963;33.242432)	-1.10013
#inter	Bradi3g37940	GO:0055114;GO:0016491;GO:0030151;GO:0042128	nitrate reductase 1	(20.195044;19.226006;13.742578)	(5.426250;4.218602;4.748247)	-1.84201	(27.326153;16.117531)	(5.494003;6.724791)	-1.80505	(24.639839;19.242664;15.597713)	(10.644025;8.233512;8.230687)	-1.1225	(12.306991;13.958504)	(8.095553;7.879602)	-0.755666
#inter	Bradi3g38487	GO:0055114;GO:0016491	2-oxoglutarate (2OG) and Fe(II)-dependent oxygenase superfamily protein	(0.000000;0.000000;0.000000)	(0.000000;0.000000;0.000000)	-1.26053	(0.000000;0.000000)	(0.000000;0.000000)	-1.84335	(0.000000;0.000000;0.000000)	(0.000000;0.000000;0.000000)	-1.14653	(0.000000;0.000000)	(0.000000;0.000000)	-1.43553
#inter	Bradi3g38640	GO:0019904	general regulatory factor 2	(91.792679;70.947495;79.643929)	(52.210155;75.850967;57.647213)	-0.347079	(109.131302;82.622040)	(68.439095;58.529972)	-0.575548	(86.579384;93.752823;67.037643)	(50.587845;49.365547;46.477398)	-0.750069	(74.646118;100.794601)	(54.935192;55.731026)	-0.705056
#inter	Bradi3g39210	GO:0005515	BTB/POZ domain-containing protein	(71.476501;67.596909;61.408840)	(33.106689;37.833096;32.290699)	-0.918245	(91.132866;112.243019)	(40.722263;43.619518)	-1.25741	(87.730438;94.821655;80.631180)	(56.811867;59.538212;39.192955)	-0.750353	(113.706123;99.278839)	(50.445095;57.829838)	-1.0126
#inter	Bradi3g39680	GO:0030247;GO:0006468;GO:0004672	wall associated kinase 3	(1.334490;0.806902;0.811457)	(0.311031;0.400018;0.000000)	-1.96064	(1.687050;1.479471)	(0.336716;0.533908)	-1.84298	(1.714313;2.422328;2.209399)	(0.794800;0.550791;0.631044)	-1.67408	(1.272590;2.142246)	(0.664985;0.618178)	-1.46133
#inter	Bradi3g39800	GO:0055085;GO:0016021	tonoplast dicarboxylate transporter	(9.955241;16.695227;16.872257)	(3.099253;4.205391;3.896110)	-1.92335	(18.889509;18.865887)	(2.922211;2.779858)	-2.71086	(14.032216;12.728118;17.176094)	(5.223058;4.769376;4.582750)	-1.58604	(23.192945;17.581720)	(6.700547;4.496224)	-1.89749
#inter	Bradi3g40357	NA	NA	(5.931388;3.881937;2.416460)	(2.439984;2.097710;1.904387)	-0.884341	(5.900367;6.394602)	(2.440840;1.861251)	-1.5108	(6.368950;3.535244;4.866445)	(2.174127;3.433076;2.314633)	-0.894342	(8.156816;7.798322)	(2.017266;2.726797)	-1.78204
#inter	Bradi3g40620	NA	Pyridoxamine 5\'-phosphate oxidase family protein	(59.706745;72.720245;67.970657)	(44.704811;47.817093;51.770702)	-0.434722	(72.444977;60.539139)	(41.824108;43.172295)	-0.627734	(71.662735;78.868843;71.866585)	(37.054062;44.404259;48.867794)	-0.771733	(70.794243;61.934288)	(56.132107;54.093426)	-0.303773
#inter	Bradi3g41410	NA	Nodulin MtN3 family protein	(6.209351;5.159910;3.897186)	(1.812074;1.096608;1.192593)	-1.84443	(4.718685;4.330157)	(0.976732;1.189682)	-2.05322	(2.618266;3.854766;4.247794)	(2.417610;1.777903;1.830250)	-0.825985	(2.910468;3.517294)	(1.830647;0.704991)	-1.3807
#inter	Bradi3g41460	GO:0008081;GO:0006629	PLC-like phosphodiesterases superfamily protein	(7.301610;9.586311;7.334545)	(2.333704;4.152844;2.942671)	-1.32336	(15.219328;8.962447)	(4.707016;5.423824)	-1.23082	(7.064882;10.039498;7.124747)	(2.302891;4.514591;4.354839)	-1.12193	(7.737967;5.436264)	(1.953749;3.482024)	-1.31234
#inter	Bradi3g41480	GO:0008152;GO:0003824;GO:0006086;GO:0004739	Transketolase family protein	(39.172451;35.013153;35.578197)	(27.511740;31.896599;30.755537)	-0.244842	(44.704144;42.383690)	(32.684368;29.971832)	-0.45928	(46.691635;49.888386;42.385597)	(27.518009;33.221840;32.926208)	-0.567449	(42.026009;49.485176)	(34.374630;32.266666)	-0.496359
#inter	Bradi3g41490	NA	NA	(40.751484;38.764771;39.235924)	(35.996616;30.747326;33.416992)	-0.203569	(37.271893;35.060822)	(31.679707;26.398319)	-0.301142	(36.032692;40.523529;38.364635)	(31.549738;31.856232;30.767605)	-0.28373	(45.591839;39.814835)	(27.378031;31.163725)	-0.581334
#inter	Bradi3g41691	GO:0055114;GO:0016491	2-oxoglutarate (2OG) and Fe(II)-dependent oxygenase superfamily protein	(3.525695;3.786130;4.723599)	(2.588887;2.624877;2.590085)	-0.584181	(2.700075;2.960453)	(1.470655;1.719828)	-0.812957	(0.887476;1.099524;1.078872)	(0.411428;0.501051;0.514349)	-1.10756	(5.516874;4.349597)	(2.998095;2.347544)	-0.919287
#inter	Bradi3g41720	NA	ankyrin repeat-containing protein 2	(118.904930;108.877464;110.117569)	(86.189072;97.830948;86.633591)	-0.280189	(121.547890;114.250130)	(95.779877;94.263191)	-0.295135	(119.898041;128.778671;115.719292)	(101.168221;92.389046;95.302330)	-0.330388	(127.658432;117.465080)	(104.722885;95.873260)	-0.325293
#inter	Bradi3g41863	GO:0043531	LRR and NB-ARC domains-containing disease resistance protein	(16.202795;15.315248;15.525346)	(10.176733;9.681600;9.039976)	-0.660806	(14.959250;11.802777)	(7.361435;6.342582)	-0.946855	(16.998253;16.867584;17.408234)	(10.171732;8.982768;9.279873)	-0.845589	(15.684198;10.763197)	(7.655781;7.769346)	-0.812144
#inter	Bradi3g42050	NA	TraB family protein	(28.316689;26.525152;22.820850)	(18.633766;21.491308;15.459175)	-0.442208	(24.207329;22.446686)	(14.100821;10.304247)	-0.91989	(28.856077;29.575506;30.972172)	(21.016640;20.320148;11.984212)	-0.73477	(37.401814;43.415512)	(15.387182;18.010618)	-1.31465
#inter	Bradi3g42627	GO:0006355;GO:0003700;GO:0016020;GO:0009765	chlorophyll A/B binding protein 1	(0.000000;0.000000;0.000000)	(0.000000;0.000000;0.000000)	-0.936201	(0.000000;0.000000)	(0.000000;0.000000)	-0.983107	(0.000000;0.000000;0.000000)	(0.000000;0.000000;0.000000)	-0.540021	(0.000000;0.000000)	(0.000000;0.000000)	-1.02668
#inter	Bradi3g44840	GO:0006471;GO:0003950;GO:0005634	NAD+ ADP-ribosyltransferases;NAD+ ADP-ribosyltransferases	(1.331639;0.863609;0.980272)	(0.341792;0.535627;0.314377)	-1.36774	(1.186574;1.535788)	(0.486099;0.238922)	-1.90634	(1.301801;1.173466;1.003578)	(0.515480;0.824552;0.746376)	-0.737783	(1.710115;1.268099)	(0.939475;0.553702)	-1.02757
#inter	Bradi3g44900	NA	NA	(17.956493;16.108631;15.472701)	(3.485821;4.897942;3.581374)	-2.00338	(30.387791;20.560696)	(4.443521;3.719418)	-2.62217	(18.173695;16.738533;18.994947)	(3.299564;4.569356;4.656781)	-2.11121	(15.650238;22.496656)	(1.510893;2.836702)	-3.15555
#inter	Bradi3g45200	GO:0016567;GO:0004842	plant U-box 23	(2.321271;3.398290;3.133684)	(0.792305;0.440253;0.541881)	-2.2834	(4.840150;3.189357)	(0.506043;0.871820)	-2.52503	(11.155417;8.190235;3.303726)	(0.056937;0.422310;0.325292)	-4.77694	(10.551981;10.667748)	(1.047369;1.350521)	-3.18507
#inter	Bradi3g45930	GO:0000160	response regulator 3	(19.813078;17.298626;10.980732)	(8.666981;7.820290;7.902331)	-0.937013	(25.394279;16.802147)	(4.738453;7.606561)	-1.75257	(19.370377;14.016562;8.199653)	(7.097813;7.286891;4.793334)	-1.10038	(16.926329;12.312955)	(9.861142;7.605868)	-0.77465
#inter	Bradi3g46070	GO:0016021;GO:0006952	Seven transmembrane MLO family protein	(12.585183;9.680837;14.803864)	(1.980154;2.355812;1.451589)	-2.62737	(18.728981;14.212953)	(4.293076;4.336509)	-1.91434	(18.671751;15.536418;14.100431)	(6.488079;3.700075;3.613204)	-1.7906	(16.241043;24.938688)	(3.942982;3.587408)	-2.49494
#inter	Bradi3g46480	GO:0016567	Phototropic-responsive NPH3 family protein	(0.247431;1.833512;0.702674)	(0.466555;0.233697;0.010099)	-1.65418	(0.145869;0.000000)	(0.203827;0.255076)	-1.82316	(0.000000;0.000000;1.514047)	(0.566416;0.000000;0.596917)	-1.73871	(0.648633;3.243764)	(0.566583;1.581535)	-2.05792
#inter	Bradi3g46640	GO:0055085;GO:0016021	Major facilitator superfamily protein	(3.659232;3.005593;3.045620)	(0.581674;0.786638;0.444235)	-2.35839	(4.465172;4.125230)	(1.264862;1.528444)	-1.60593	(6.138440;6.116605;3.808233)	(1.067926;2.076663;1.075113)	-1.91698	(4.611979;6.246004)	(1.279629;1.722117)	-1.89618
#inter	Bradi3g46645	NA	NA	(2.254256;1.845439;2.024935)	(0.639663;0.143499;0.318802)	-2.52238	(3.673838;2.284904)	(0.068641;0.127491)	-5.26364	(1.452696;2.148428;0.905092)	(0.287869;0.279026;0.327465)	-2.34716	(2.147080;1.334421)	(0.223862;0.557532)	-2.18231
#inter	Bradi3g46747	GO:0005515;GO:0006468;GO:0005524;GO:0004672	somatic embryogenesis receptor-like kinase 1	(101.121941;103.999596;98.813339)	(77.126381;76.660980;77.162720)	-0.355549	(99.049843;113.043739)	(78.303955;76.816353)	-0.43826	(110.749336;126.271721;110.986023)	(69.324104;78.407272;68.888840)	-0.680426	(113.518608;106.999374)	(81.390862;90.889069)	-0.393402
#inter	Bradi3g47060	GO:0016021;GO:0005783	LAG1 longevity assurance homolog 3	(0.000000;0.000000;0.000000)	(0.000000;0.000000;0.000000)	-0.923789	(0.000000;0.000000)	(0.000000;0.000000)	-0.425205	(0.000000;0.000000;0.254654)	(0.000000;0.000000;0.000000)	-0.37535	(0.190349;0.437348)	(0.000000;0.000000)	-0.555449
#inter	Bradi3g47232	GO:0046872;GO:0030001	Copper transport protein family	(28.124846;56.077251;52.520397)	(26.650408;27.969358;17.667791)	-0.878969	(93.434166;74.364212)	(38.725555;36.824726)	-1.13186	(133.847214;79.203636;41.152950)	(28.520184;31.044893;22.115398)	-1.62251	(102.654602;187.844635)	(19.456161;37.942833)	-2.3862
#inter	Bradi3g47550	GO:0016020;GO:0006817;GO:0005315	phosphate transporter 2;1	(44.156628;43.732327;47.274776)	(34.239346;34.385803;36.397514)	-0.323579	(48.218441;47.911415)	(33.416454;31.264063)	-0.556547	(39.118263;39.524265;48.517521)	(31.075661;36.326855;36.475639)	-0.292075	(44.476986;43.395771)	(31.635553;34.910702)	-0.438645
#inter	Bradi3g47730	GO:0006468;GO:0004672	FUS3-complementing gene 2	(73.565834;58.399693;69.943130)	(51.318253;61.070583;44.743015)	-0.322073	(78.928337;56.063751)	(47.959969;43.938923)	-0.534201	(71.005768;71.359802;65.967484)	(49.446754;47.180981;44.102783)	-0.560057	(61.785549;67.720001)	(40.357235;43.471432)	-0.666254
#inter	Bradi3g48140	GO:0008152;GO:0003824	nicotinamidase 1	(49.355156;45.248428;52.062038)	(28.167671;27.993547;24.011202)	-0.829498	(60.489616;39.267647)	(33.700069;30.755604)	-0.607741	(51.024525;56.177574;40.334911)	(33.000301;22.910561;23.857746)	-0.877537	(50.595409;59.283615)	(21.366272;29.887175)	-1.14054
#inter	Bradi3g48360	GO:0006468;GO:0004672	Integrin-linked protein kinase family	(23.511192;24.511847;24.251724)	(13.609182;13.188936;14.584224)	-0.764186	(23.646854;22.822361)	(16.127165;13.975452)	-0.610623	(26.628130;23.851751;26.088987)	(13.532924;14.296803;12.890384)	-0.905639	(20.143265;26.180943)	(13.094155;14.609583)	-0.781671
#inter	Bradi3g48680	NA	Nucleotide/sugar transporter family protein	(38.589355;0.028216;0.000000)	(0.000000;0.000000;1.628569)	-0.386491	(0.062264;1.117010)	(0.000000;0.000000)	-0.538726	(6.048026;4.227290;0.045406)	(0.000000;0.000000;0.000000)	-0.911227	(0.053284;2.382349)	(1.322480;0.059769)	-0.680553
#inter	Bradi3g49204	NA	cryptochrome 2	(24.925220;33.123489;25.599293)	(18.910606;15.362130;20.928688)	-0.55858	(28.803734;31.344042)	(17.460487;18.738331)	-0.718301	(25.984001;28.571045;25.100075)	(11.874966;17.900139;14.449175)	-0.847277	(40.582607;36.109512)	(22.627699;19.455465)	-0.900759
#inter	Bradi3g49520	GO:0055085	YELLOW STRIPE like 7	(97.627983;90.416779;95.234909)	(77.717201;78.863586;70.232803)	-0.279642	(81.213142;88.472237)	(68.733368;66.191078)	-0.316865	(85.254753;83.184204;89.346382)	(61.168999;73.364052;62.795174)	-0.382642	(92.210083;78.861977)	(69.337540;75.107399)	-0.280259
#inter	Bradi3g49730	NA	Endosomal targeting BRO1-like domain-containing protein	(0.000000;0.000000;0.000000)	(1.383392;2.779445;0.000000)	-0.85688	(5.226328;4.670428)	(0.000000;0.000000)	-0.661279	(5.110792;3.450514;5.049716)	(0.000000;0.000000;0.000000)	-1.48917	(1.231356;0.000000)	(2.730378;0.000000)	-1.04264
#inter	Bradi3g51077	GO:0005515;GO:0003676	Stabilizer of iron transporter SufD / Polynucleotidyl transferase	(23.335087;6.180547;7.857240)	(2.179571;13.626226;0.000000)	-0.803	(0.663522;0.000000)	(6.922877;0.000000)	-0.99476	(18.691729;1.077298;0.032974)	(11.194808;1.990302;1.407122)	-0.660516	(2.405961;0.953435)	(0.000000;0.377643)	-0.877925
#inter	Bradi3g51092	NA	NA	(0.486600;1.321210;0.526026)	(0.127919;0.036279;0.158491)	-2.82689	(0.595198;0.545281)	(0.000000;0.000000)	-7.50717	(0.314861;0.437321;0.428956)	(0.000000;0.073894;0.000000)	-3.78985	(0.295266;0.075311)	(0.000000;0.000000)	-6.10841
#inter	Bradi3g51757	NA	Homeodomain-like superfamily protein	(0.000000;0.000000;0.000000)	(1.088001;0.000000;0.655453)	-0.997722	(1.928016;0.000000)	(1.205552;2.647573)	-2.16616	(1.907707;0.000000;0.000000)	(2.119217;1.758260;0.000000)	-1.0491	(1.421420;4.544675)	(0.958207;0.000000)	-2.16206
#inter	Bradi3g52690	NA	P-loop containing nucleoside triphosphate hydrolases superfamily protein	(0.000000;0.000000;0.000000)	(0.000000;0.000000;0.000000)	-0.443558	(0.000000;0.000000)	(0.000000;0.000000)	-0.688512	(0.000000;0.000000;0.127662)	(0.000000;0.000000;0.000000)	-1.27505	(0.000000;0.000000)	(2.840802;0.000000)	-1.19297
#inter	Bradi3g53530	GO:0043039;GO:0016876;GO:0005524;GO:0006418;GO:0004812;GO:0000166	threonyl-tRNA synthetase putative / threonine--tRNA ligase putative	(37.916058;39.975700;39.669624)	(28.160107;24.717138;29.955889)	-0.463936	(41.359791;35.699409)	(28.663404;30.676870)	-0.359122	(34.614822;35.696747;36.384079)	(23.991632;27.383041;35.308022)	-0.302477	(34.013893;34.735489)	(20.629299;24.345098)	-0.650428
#inter	Bradi3g53870	GO:0016020	Serinc-domain containing serine and sphingolipid biosynthesis protein	(318.864441;282.421417;303.318695)	(239.041214;250.872543;231.511002)	-0.28592	(368.158051;332.185791)	(245.864258;254.116516)	-0.469258	(332.561584;313.293457;308.626862)	(212.086777;261.230835;226.458145)	-0.444676	(328.737427;355.048462)	(264.119324;263.280579)	-0.412742
#inter	Bradi3g54120	GO:0000160	response regulator 12	(8.745481;6.530690;27.329994)	(15.293185;23.283489;15.612005)	-0.301496	(20.338963;25.444757)	(20.489147;15.845402)	-0.453627	(25.662415;25.881046;21.439114)	(8.551372;12.292736;16.660557)	-0.432349	(17.495930;5.108523)	(1.050659;18.233629)	-0.50482
#inter	Bradi3g54370	GO:0016798;GO:0016020	glucuronidase 3	(0.000000;0.047177;0.122559)	(0.018140;0.049304;0.016690)	-1.00875	(0.073562;0.000000)	(0.033671;0.000000)	-0.732203	(0.023115;0.027666;0.048653)	(0.000000;0.056022;0.041982)	-0.710181	(0.027054;0.021276)	(0.052146;0.038370)	-0.613796
#inter	Bradi3g54387	GO:0016758;GO:0009247	monogalactosyldiacylglycerol synthase 2	(8.370272;6.276449;5.898959)	(3.634434;5.570142;4.115722)	-0.587507	(12.320311;7.752569)	(5.143620;5.477024)	-0.895498	(7.076777;6.466742;7.806111)	(4.704072;5.801984;4.056515)	-0.54234	(9.067215;7.912838)	(4.237587;4.930347)	-0.926685
#inter	Bradi3g54460	GO:0005543	ENTH/ANTH/VHS superfamily protein	(30.771643;30.586758;29.224087)	(20.543808;23.410280;20.623283)	-0.448093	(32.617310;34.009232)	(23.303274;23.775785)	-0.486236	(34.976479;31.615807;29.330845)	(20.897514;21.593344;21.707323)	-0.574791	(39.647018;33.644188)	(26.661566;25.638203)	-0.522545
#inter	Bradi3g54920	GO:0016021	phosphate 1	(24.688482;25.228882;24.783657)	(13.806067;14.078084;13.029475)	-0.827925	(32.434738;40.990665)	(13.460981;13.484112)	-1.43441	(31.731573;21.785398;25.958582)	(17.344183;17.076294;14.766164)	-0.68441	(39.613987;29.975628)	(13.305644;11.345858)	-1.53131
#inter	Bradi3g55270	GO:0016788	GDSL-like Lipase/Acylhydrolase superfamily protein	(92.546310;81.392097;79.532722)	(44.295425;38.909294;34.729237)	-1.06069	(116.718086;97.114853)	(67.210686;73.177322)	-0.588971	(90.703918;120.702255;104.627701)	(57.315151;94.400589;87.883453)	-0.402675	(104.852203;90.990471)	(66.782753;77.778450)	-0.474532
#inter	Bradi3g56540	NA	RNA-binding KH domain-containing protein	(0.000000;1.922896;0.000000)	(0.000000;0.000000;2.964409)	-0.553322	(2.760572;0.000000)	(0.000000;0.000000)	-0.823082	(0.000000;0.000000;0.000000)	(0.000000;0.000000;0.000000)	-0.275612	(0.000000;0.000000)	(0.000000;0.000000)	-0.438404
#inter	Bradi3g56569	NA	amino acid permease 3	(0.000000;0.000000;0.000000)	(0.000000;0.000000;0.292409)	-2.08055	(1.134529;0.000000)	(0.000000;0.000000)	-2.73066	(0.722467;0.000000;0.000000)	(0.000000;0.000000;0.000000)	-1.10033	(0.000000;0.000000)	(0.000000;0.000000)	-2.59061
#inter	Bradi3g57990	GO:0055114;GO:0016491;GO:0051536;GO:0020037	nitrite reductase 1	(9.413766;14.537066;10.214130)	(4.666913;5.622844;8.331671)	-0.841199	(13.311040;17.350166)	(5.515661;5.862987)	-1.42017	(14.285655;11.628700;14.109957)	(5.659018;9.992961;9.384956)	-0.679947	(7.869785;11.472628)	(5.244004;5.455427)	-0.896905
#inter	Bradi3g58040	GO:0042546;GO:0016020;GO:0008107	fucosyltransferase 1	(7.611623;13.895759;12.811623)	(4.648784;0.000000;8.592825)	-0.996479	(6.039105;11.789803)	(5.764334;2.587174)	-0.951926	(15.211493;4.163019;11.464367)	(0.000000;0.000000;4.068248)	-1.66816	(14.160994;15.619639)	(1.247960;5.091404)	-2.19565
#inter	Bradi3g58670	GO:0016758;GO:0008152	UDP-glucosyl transferase 85A3	(11.283236;16.574347;12.574739)	(7.558738;4.598815;7.255659)	-1.01592	(16.854933;25.591702)	(5.945805;9.341041)	-1.46224	(17.607166;8.705656;11.291987)	(9.010664;6.948852;5.917816)	-0.766873	(20.008427;14.906447)	(8.992848;6.603907)	-1.19548
#inter	Bradi3g58700	GO:0016758;GO:0008152	UDP-glucosyl transferase 85A2	(20.789812;19.482552;24.510551)	(16.377575;14.614314;15.896886)	-0.425198	(30.433578;33.292324)	(7.920236;11.762169)	-1.68035	(20.870993;24.786411;26.432135)	(13.096725;8.654540;12.200322)	-1.08492	(40.554138;25.922050)	(11.819180;14.155201)	-1.38826
#inter	Bradi3g59970	GO:0006807;GO:0006542;GO:0004356	glutamine synthase clone F11	(73.078094;75.749008;63.760494)	(48.891224;50.942036;51.210785)	-0.453627	(92.208565;101.443718)	(56.880325;75.358322)	-0.536262	(98.469757;80.328186;80.767654)	(60.308430;80.029472;58.735394)	-0.37734	(100.292427;94.799637)	(63.226234;61.459866)	-0.682362
#inter	Bradi3g60320	NA	Endosomal targeting BRO1-like domain-containing protein	(0.000000;0.000000;0.057978)	(0.000000;0.000000;0.000000)	-2.59672	(0.000000;0.000000)	(0.000000;0.000000)	-3.03933	(0.000000;0.000000;0.000000)	(0.000000;0.000000;0.000000)	-2.94647	(0.000000;0.000000)	(0.000000;0.000000)	-2.76268
#inter	Bradi4g02010	NA	SCP1-like small phosphatase 5	(55.277718;54.262611;54.222065)	(36.880676;41.558411;43.276001)	-0.389102	(53.659344;53.816017)	(43.862953;43.089989)	-0.290407	(67.026222;64.545143;66.465187)	(36.536514;46.594673;52.525978)	-0.547495	(60.097202;66.163963)	(43.226757;47.273384)	-0.519181
#inter	Bradi4g02150	NA	evolutionarily conserved C-terminal region 2	(68.110107;64.410423;73.260498)	(48.741356;50.654339;49.574398)	-0.425478	(71.315903;60.672451)	(47.858509;47.518047)	-0.450693	(69.988426;68.229782;69.002258)	(56.515923;46.730274;56.889359)	-0.368244	(67.232567;61.581249)	(39.570023;48.550262)	-0.585095
#inter	Bradi4g02192	GO:0030247;GO:0006468;GO:0005524;GO:0004672	Concanavalin A-like lectin protein kinase family protein	(22.235863;23.892406;24.985804)	(13.879352;14.436859;15.422695)	-0.661918	(24.039049;28.158552)	(15.699394;17.038136)	-0.66019	(26.855396;19.394552;23.450850)	(13.598928;12.906441;12.474531)	-0.832233	(21.307291;23.047373)	(12.686281;11.099196)	-0.937322
#inter	Bradi4g02201	GO:0006468;GO:0005524;GO:0004672	Concanavalin A-like lectin protein kinase family protein	(0.594680;0.000000;0.984813)	(0.000000;0.000000;0.000000)	-0.937902	(1.853932;0.000000)	(0.000000;0.000000)	-0.883083	(0.000000;1.471980;3.831026)	(0.000000;0.000000;2.287530)	-0.970253	(0.000000;0.000000)	(0.000000;0.611443)	-1.24815
#inter	Bradi4g02231	NA	Protein kinase superfamily protein	(0.093873;0.029924;0.000000)	(0.000000;0.000000;0.000000)	-1.65892	(0.000000;0.032469)	(0.000000;0.000000)	-1.8257	(0.050796;0.110038;0.000000)	(0.000000;0.000000;0.000000)	-1.27722	(0.064322;0.000000)	(0.029125;0.000000)	-2.04384
#inter	Bradi4g02570	GO:0043565;GO:0006355;GO:0003700	bZIP transcription factor family protein	(370.933868;287.337128;410.189178)	(42.509274;35.803638;42.348221)	-3.08906	(438.411316;513.419739)	(32.726742;40.832184)	-3.75466	(229.830231;326.543152;331.649261)	(65.965874;46.743538;36.585274)	-2.53549	(613.900757;320.775513)	(18.028736;32.436630)	-4.21972
#inter	Bradi4g02710	GO:0005815;GO:0000922;GO:0000226	Spc97 / Spc98 family of spindle pole body (SBP) component	(5.252921;11.193974;9.488189)	(6.889983;9.087340;7.308100)	-0.418242	(6.894431;7.512665)	(9.339847;2.183202)	-0.491384	(10.820567;10.317493;2.085655)	(0.290264;5.216111;6.331330)	-0.344522	(8.921350;7.882264)	(9.472619;2.006128)	-0.369337
#inter	Bradi4g03310	GO:0016887;GO:0005524;GO:0055085;GO:0042626;GO:0016021;GO:0006810	ABC transporter of the mitochondrion 3	(8.625930;6.958919;6.396233)	(5.729775;7.675886;7.429914)	-0.517545	(6.779675;7.460466)	(10.120721;6.170733)	-0.639816	(10.422795;5.391173;6.008165)	(5.047888;8.472460;7.698267)	-0.585397	(8.112911;9.019519)	(4.817003;4.475340)	-0.495394
#inter	Bradi4g03397	GO:0005515	Phototropic-responsive NPH3 family protein	(0.000000;0.000000;0.000000)	(0.000000;0.000000;0.000000)	-0.839813	(0.000000;0.000000)	(0.000000;0.000000)	-0.726399	(0.000000;2.934872;0.000000)	(0.000000;0.000000;0.000000)	-0.417824	(0.000000;0.000000)	(0.000000;0.000000)	-0.555192
#inter	Bradi4g03494	NA	NA	(11.907904;11.223171;11.971189)	(6.993822;6.340163;5.250049)	-0.874475	(11.000504;7.874304)	(7.894284;5.221115)	-0.504772	(9.471576;11.414262;10.522121)	(8.040617;7.413644;6.683619)	-0.497507	(7.804328;10.215936)	(4.969642;6.022635)	-0.753735
#inter	Bradi4g03800	NA	NA	(14.558910;15.024179;15.433466)	(7.079679;8.895205;7.394802)	-0.905474	(10.312598;13.185677)	(7.066295;6.428249)	-0.788851	(13.350635;11.952379;14.102773)	(9.068258;6.683176;8.700822)	-0.685143	(10.389688;9.434516)	(6.159529;6.890088)	-0.63967
#inter	Bradi4g05100	GO:0006629	Mono-/di-acylglycerol lipase N-terminal;Lipase class 3	(0.000000;0.000000;0.000000)	(0.000000;0.000000;0.000000)	-0.964368	(0.000000;0.000000)	(0.000000;0.000000)	-0.525244	(0.000000;0.000000;0.023646)	(0.000000;0.000000;0.000000)	-1.43585	(0.005214;11.599235)	(0.000000;0.000000)	-1.4881
#inter	Bradi4g05720	NA	NA	(2.647218;4.583798;2.543745)	(0.924678;0.901864;2.030245)	-0.915417	(2.135662;3.361459)	(0.545978;0.750111)	-1.12268	(4.227627;2.676463;1.361554)	(0.612649;0.733114;0.883915)	-1.55241	(3.838155;4.273739)	(1.511242;1.052974)	-1.09524
#inter	Bradi4g06867	GO:0006355;GO:0005634;GO:0003700;GO:0046983;GO:0003677	K-box region and MADS-box transcription factor family protein	(6.681549;10.784922;5.948016)	(2.584952;2.955467;4.953865)	-1.12562	(8.577726;8.683582)	(1.573276;2.554986)	-2.05037	(8.850626;9.869785;4.849168)	(2.728696;4.399200;3.226735)	-1.1822	(11.149093;8.250660)	(2.994116;2.749011)	-1.78489
#inter	Bradi4g06916	NA	NA	(8.975961;5.736442;6.694885)	(2.916057;3.831801;4.427932)	-0.903786	(6.613409;5.746611)	(1.898399;3.820643)	-1.09207	(7.813826;7.467778;4.767737)	(3.820319;3.144863;2.614169)	-1.05203	(4.204578;5.500229)	(2.253089;2.430691)	-1.08335
#inter	Bradi4g07896	NA	NA	(4.420252;5.054945;4.327467)	(1.446778;1.569468;2.041778)	-1.42106	(5.016105;3.831330)	(2.505701;2.600823)	-0.770575	(6.611238;5.560282;4.633523)	(2.702629;3.544087;2.181908)	-0.975751	(7.798773;4.974413)	(3.702024;2.707744)	-1.02923
#inter	Bradi4g09125	GO:0005524	rubisco activase	(40.503590;43.814491;62.632217)	(53.864952;45.777927;57.884586)	-0.421056	(56.036171;64.525063)	(30.207243;30.063255)	-0.857499	(54.695774;55.945477;39.769405)	(54.069427;38.327457;117.153595)	-0.339929	(32.416191;22.207304)	(59.337791;50.839348)	-0.69992
#inter	Bradi4g10290	NA	PLAC8 family protein	(164.808884;150.754333;187.725464)	(54.381321;67.217400;47.991570)	-1.52981	(173.276703;166.725662)	(70.002731;74.471275)	-1.21859	(151.430771;125.651230;136.406693)	(53.976395;65.891151;63.304455)	-1.1723	(112.558022;112.068413)	(69.445816;83.817253)	-0.589842
#inter	Bradi4g10888	NA	Protein of unknown function (DUF1218)	(0.000000;0.420708;0.252437)	(0.000000;0.000000;0.000000)	-5.81848	(0.306781;0.349452)	(0.000000;0.000000)	-6.28173	(0.526392;0.452152;0.412102)	(0.000000;0.000000;0.000000)	-6.93056	(0.173807;0.446820)	(0.000000;0.000000)	-6.46533
#inter	Bradi4g12050	NA	guanylate kinase	(0.579572;0.178445;0.365404)	(0.000000;0.323823;0.139412)	-2.27593	(0.570010;0.687611)	(0.000000;0.000000)	-1.74393	(3.549737;0.918336;1.109650)	(0.310125;0.161995;0.000000)	-1.29015	(2.592920;0.197273)	(0.000000;0.233830)	-1.57744
#inter	Bradi4g13626	GO:0005509;GO:0030247;GO:0006468;GO:0005524;GO:0004672	wall-associated kinase 2	(19.546490;28.936916;22.783901)	(4.234179;2.595531;4.696565)	-2.59019	(9.905956;19.947124)	(1.993574;2.975261)	-2.58025	(40.639568;34.356655;44.790237)	(7.029006;4.356493;4.505837)	-2.90401	(47.799767;39.418739)	(8.373511;7.537352)	-2.4885
#inter	Bradi4g13920	NA	Protein of unknown function (DUF1262)	(4.954545;3.768134;4.544598)	(0.473754;1.089888;0.587584)	-2.56534	(7.411264;6.123330)	(0.807648;1.099551)	-2.80181	(4.174167;5.074308;1.493199)	(0.858255;0.441635;0.531146)	-2.52717	(5.250636;5.539498)	(0.855327;0.962174)	-2.61226
#inter	Bradi4g14000	GO:0005515;GO:0006468;GO:0004672	leucine-rich repeat transmembrane protein kinase family protein	(0.000000;0.000000;46.784630)	(0.000000;0.000000;0.000000)	-1.52198	(0.000000;0.000000)	(0.000000;0.000000)	-1.17506	(0.000000;0.000000;48.043041)	(0.000000;0.000000;0.000000)	-1.70716	(0.000000;0.000000)	(0.000000;0.000000)	-1.43331
#inter	Bradi4g16060	GO:0055085;GO:0016021	Major facilitator superfamily protein	(0.000000;0.000000;0.000000)	(0.000000;0.000000;0.000000)	-1.89237	(0.000000;0.130088)	(0.000000;0.000000)	-1.65018	(0.000000;0.000000;0.000000)	(0.000000;0.000000;0.000000)	-0.921612	(0.000000;0.000000)	(0.000000;0.000000)	-0.956383
#inter	Bradi4g16893	NA	ARM repeat superfamily protein	(4.762695;3.485646;0.258268)	(0.101452;0.000000;0.000000)	-0.413188	(0.000000;3.078358)	(4.064020;5.638369)	-0.300064	(5.014487;1.814417;4.272489)	(0.000000;0.084864;5.727635)	-0.326977	(0.000000;0.147736)	(0.020863;0.000000)	-0.494048
#inter	Bradi4g16970	NA	Plant protein of unknown function (DUF247)	(0.000000;0.000000;0.000000)	(0.000000;1.222590;0.000000)	-0.963669	(0.000000;0.000000)	(0.000000;0.000000)	-2.30442	(0.000000;0.000000;0.000000)	(0.000000;0.000000;0.000000)	-1.22365	(0.000000;0.000000)	(0.000000;0.000000)	-1.74991
#inter	Bradi4g17917	NA	NA	(6.906948;7.681832;7.283379)	(1.700540;2.289100;2.188542)	-1.78841	(5.283260;6.127926)	(3.331956;3.747107)	-0.676666	(7.627101;7.524393;8.087935)	(3.223916;4.228187;3.946536)	-1.02697	(5.504441;6.890762)	(3.483154;5.448436)	-0.512402
#inter	Bradi4g18350	NA	Nodulin MtN3 family protein	(5.609900;3.545888;4.070037)	(1.423331;1.894277;1.943531)	-1.28565	(12.231092;10.518369)	(3.436296;2.506273)	-1.92016	(5.738732;6.614831;6.391293)	(1.847258;3.241740;3.728318)	-1.09811	(8.025322;6.132806)	(5.606820;3.290738)	-0.702842
#inter	Bradi4g19947	GO:0008152;GO:0003824	AMP-dependent synthetase and ligase family protein	(6.432597;6.712565;6.105187)	(5.199695;3.562819;3.094796)	-0.652388	(9.013937;7.901982)	(4.875836;5.048753)	-0.751253	(6.091549;6.927391;6.846694)	(2.393312;4.578883;3.890857)	-0.872682	(8.957049;6.809221)	(4.321683;3.969290)	-0.963099
#inter	Bradi4g20197	GO:0005975;GO:0004553	Glycosyl hydrolase family protein	(17.185900;14.726097;20.212090)	(8.703004;6.078467;10.175034)	-1.28707	(22.207951;15.769723)	(4.231490;8.893958)	-1.1609	(22.449366;32.287441;23.168581)	(16.830290;12.194377;10.767695)	-0.641875	(21.559849;22.233147)	(9.930702;12.887051)	-1.06501
#inter	Bradi4g21645	GO:0006508;GO:0004185	serine carboxypeptidase-like 19	(6.422197;5.062735;3.611870)	(1.829543;3.199606;1.252053)	-1.22601	(6.804134;6.408516)	(4.070599;2.136685)	-1.08458	(6.623384;5.205361;3.066172)	(1.780078;1.471937;1.876654)	-1.53401	(5.154107;4.475050)	(1.632484;2.698812)	-1.19918
#inter	Bradi4g21838	NA	NA	(1.538496;2.419997;1.218281)	(0.565187;0.187275;0.389678)	-2.1713	(3.048404;3.517910)	(0.405747;0.502338)	-2.85107	(1.622588;2.991712;1.707707)	(0.000000;0.312563;0.505748)	-3.00392	(3.219932;2.713857)	(0.251243;0.484731)	-3.03374
#inter	Bradi4g23695	NA	ankyrin repeat family protein	(12.437536;13.536853;14.735166)	(3.523847;3.674355;3.708461)	-1.85864	(15.147018;22.188278)	(3.079466;4.030138)	-2.38593	(20.101963;16.625168;19.734898)	(7.693622;6.064385;6.610858)	-1.46412	(26.210697;26.214518)	(3.921393;6.190207)	-2.41236
#inter	Bradi4g24170	GO:0005524;GO:0003676	RNA helicase ATP-dependent SK12/DOB1 protein	(21.810284;22.206198;21.291695)	(16.444719;16.847343;18.120396)	-0.306305	(19.456526;17.632120)	(15.886429;16.154320)	-0.194346	(20.284536;22.231527;20.172922)	(18.029472;18.671671;18.478649)	-0.180252	(22.677015;20.106291)	(16.807993;17.596043)	-0.350281
#inter	Bradi4g24457	GO:0005515;GO:0006468;GO:0005524;GO:0004672	Leucine-rich repeat protein kinase family protein	(0.000000;0.000000;1.355225)	(0.000000;0.000000;0.000000)	-2.73538	(0.000000;0.000000)	(0.000000;0.000000)	-1.561	(0.000000;1.373649;0.580135)	(0.000000;0.000000;0.000000)	-3.55324	(0.000000;0.000000)	(0.000000;0.000000)	-3.29805
#inter	Bradi4g24463	NA	NA	(0.554955;0.659573;0.394082)	(0.191731;0.223543;0.172862)	-1.4121	(0.721295;0.298675)	(0.251603;0.130858)	-1.39252	(0.501473;0.386397;0.243580)	(0.026792;0.078358;0.159151)	-2.12298	(0.822142;0.512455)	(0.248723;0.062085)	-2.12428
#inter	Bradi4g24967	GO:0000160;GO:0005515	pseudo-response regulator 9	(65.467728;25.823082;13.100850)	(35.147892;17.496969;8.300885)	-0.737085	(0.000000;3.531004)	(16.612444;12.694167)	-0.59644	(72.931061;14.397198;28.118498)	(41.707218;6.225657;11.445891)	-0.763924	(5.432319;1.487921)	(11.797253;33.995884)	-0.717157
#inter	Bradi4g25710	NA	Protein of unknown function (DUF3133)	(13.512629;14.032466;13.038058)	(7.711586;6.395248;6.229113)	-0.953317	(10.687734;9.524792)	(6.631325;6.500097)	-0.606301	(14.139791;13.617506;14.091988)	(8.089290;7.510790;8.032806)	-0.820794	(14.555101;9.975760)	(5.358167;5.857513)	-1.16292
#inter	Bradi4g25826	NA	Protein of unknown function (DUF3133)	(14.074499;12.587430;14.018474)	(7.029869;6.649953;5.919802)	-1.01016	(11.152276;8.692525)	(7.237505;7.296067)	-0.428365	(15.157573;14.103248;12.879206)	(7.808535;6.916400;6.590348)	-0.974069	(13.158697;10.360072)	(5.386949;6.045353)	-1.07628
#inter	Bradi4g25900	GO:0005515;GO:0009638;GO:0004871	Phototropic-responsive NPH3 family protein	(10.478794;15.804626;11.296056)	(9.901583;5.158020;9.538742)	-0.56701	(14.475060;25.174992)	(5.533277;5.609336)	-1.82385	(13.984646;15.469041;17.766050)	(10.605810;9.194963;8.236633)	-0.746923	(25.434187;21.343298)	(5.681283;5.394158)	-2.11347
#inter	Bradi4g26487	GO:0003676	RNA-binding (RRM/RBD/RNP motifs) family protein	(7.848729;5.665520;9.679406)	(7.476614;8.364892;6.923668)	-0.350514	(11.038858;8.469990)	(5.605041;7.200526)	-0.544866	(5.551159;9.210357;11.360375)	(6.097317;4.702069;7.283459)	-0.579441	(7.399025;9.079515)	(5.419886;5.078062)	-0.518385
#inter	Bradi4g27383	NA	NA	(46.075535;68.388649;29.837194)	(5.529341;3.826009;3.673937)	-3.42101	(24.956011;68.825302)	(13.468326;10.147900)	-1.98819	(101.198708;179.148224;93.037041)	(6.806426;17.440601;8.526220)	-3.50491	(75.110435;52.305008)	(10.071473;7.409874)	-2.90145
#inter	Bradi4g27386	NA	NA	(10.097597;5.957817;8.910210)	(0.000000;0.000000;0.000000)	-7.48494	(10.103196;7.861619)	(1.508535;0.000000)	-3.53207	(14.208815;12.005881;7.942568)	(5.184580;1.391210;1.831422)	-2.00096	(3.910397;3.604873)	(0.000000;0.000000)	-6.55601
#inter	Bradi4g27530	NA	MMS ZWEI homologue 3	(90.844681;92.399078;103.879822)	(81.505142;75.133362;70.834724)	-0.293379	(109.431053;101.492966)	(83.692459;70.789589)	-0.432827	(100.232117;116.557343;93.083328)	(66.297363;75.104500;69.331306)	-0.552775	(108.735794;104.382751)	(88.105011;72.783913)	-0.441435
#inter	Bradi4g27680	GO:0055114;GO:0020037;GO:0006979;GO:0004601	Peroxidase superfamily protein	(2.878812;3.378078;1.948331)	(0.662401;0.844758;1.049863)	-1.64208	(3.629401;3.926880)	(0.668780;1.882528)	-1.55219	(4.450452;5.657772;5.207665)	(2.455796;2.422081;1.780186)	-1.19598	(4.693334;4.111862)	(2.517082;1.049655)	-1.33097
#inter	Bradi4g28057	GO:0046983;GO:0008171	O-methyltransferase family protein	(34.274078;41.148876;40.056778)	(27.442535;26.880161;28.200541)	-0.444356	(34.679787;38.080338)	(24.708572;21.595549)	-0.638394	(66.196106;88.171143;72.149757)	(28.878189;47.533085;37.067574)	-0.997643	(71.633560;61.471340)	(37.078106;40.817860)	-0.809222
#inter	Bradi4g28367	GO:0005515	Leucine-rich repeat transmembrane protein kinase	(5.531019;1.622261;2.814999)	(3.408938;1.248763;4.986046)	-0.685251	(6.373709;4.785326)	(5.637733;2.405001)	-0.464789	(2.707734;5.272943;2.300184)	(0.000000;2.895285;4.190599)	-1.38441	(0.241430;0.671273)	(0.000000;0.811075)	-0.653206
#inter	Bradi4g28767	GO:0008270;GO:0008237;GO:0006508	aminopeptidase M1	(46.074348;39.680779;50.012897)	(25.543320;24.877966;24.645149)	-0.813473	(42.436577;36.373447)	(25.443413;24.324944)	-0.64514	(59.850075;57.748974;55.822865)	(29.942635;22.836611;28.784561)	-1.08351	(39.087032;42.925896)	(20.702572;23.617718)	-0.926601
#inter	Bradi4g28870	GO:0055114;GO:0016614;GO:0050660;GO:0010430	Glucose-methanol-choline (GMC) oxidoreductase family protein	(13.330567;17.048050;14.265874)	(7.905431;7.369719;7.684028)	-0.918654	(11.984046;13.508786)	(8.669280;7.895059)	-0.607936	(13.316403;20.836994;15.860025)	(10.179741;12.870358;9.054635)	-0.635138	(16.478714;11.836997)	(8.417045;10.234814)	-0.637536
#inter	Bradi4g29243	GO:0016844;GO:0009058	Calcium-dependent phosphotriesterase superfamily protein	(3.209065;3.102823;3.356670)	(0.719518;0.486486;0.659091)	-2.33782	(3.616064;3.018429)	(0.858219;1.378900)	-1.54913	(4.538314;4.467313;4.464129)	(1.192032;1.173161;0.933964)	-2.01461	(2.464945;2.456363)	(1.128965;0.752437)	-1.42391
#inter	Bradi4g29282	NA	NA	(10.930833;11.242871;9.064879)	(8.135501;6.556512;4.280333)	-0.675158	(14.904546;17.974806)	(7.240636;7.653086)	-1.13174	(15.252226;11.297550;13.548570)	(7.412767;9.967574;6.803838)	-0.721908	(17.867666;15.049970)	(4.578712;6.334349)	-1.62839
#inter	Bradi4g29506	NA	NA	(6.499456;8.878107;5.018830)	(3.746812;3.343762;3.314019)	-0.929546	(6.249068;7.489846)	(3.065090;3.376091)	-1.08437	(8.782816;7.529147;9.002215)	(3.228738;3.132666;5.138267)	-1.14973	(9.267488;8.212310)	(3.659637;3.035736)	-1.42275
#inter	Bradi4g30750	GO:0055114;GO:0016491;GO:0006633;GO:0005506	Fatty acid hydroxylase superfamily	(10.684747;12.276691;7.786917)	(6.966888;3.874215;4.800087)	-0.929292	(13.931987;10.346046)	(5.879392;5.509658)	-1.07412	(13.489501;13.348288;12.660792)	(10.075521;9.129286;6.378737)	-0.616717	(17.443485;17.804358)	(7.256608;8.085352)	-1.2386
#inter	Bradi4g31150	GO:0016020	SPFH/Band 7/PHB domain-containing membrane-associated protein family	(42.330368;45.720963;46.347168)	(19.467180;17.319637;10.541986)	-1.62042	(42.697189;61.455181)	(16.688602;13.110346)	-1.88973	(50.947830;57.390514;44.073360)	(28.087254;24.163668;21.300688)	-1.23193	(76.557190;60.700588)	(19.181726;22.416090)	-1.48797
#inter	Bradi4g31660	NA	NA	(0.908396;6.673383;2.571703)	(1.406656;1.373910;0.541864)	-1.57726	(11.901050;8.888514)	(1.665098;2.067490)	-2.44285	(24.258327;6.365506;4.436384)	(0.317759;4.412745;1.707728)	-2.42582	(15.616546;26.912142)	(2.579137;3.519083)	-2.84628
#inter	Bradi4g32830	GO:0030247;GO:0006468;GO:0004672	wall associated kinase 5	(0.000000;0.000000;0.000000)	(0.000000;0.000000;0.000000)	-2.3675	(0.000000;0.000000)	(0.000000;0.000000)	-1.59632	(0.000000;0.000000;0.000000)	(0.000000;0.000000;0.000000)	-2.03742	(0.000000;5.897128)	(0.000000;0.000000)	-1.27238
#inter	Bradi4g33850	NA	AT hook motif DNA-binding family protein	(48.751995;31.997522;59.727791)	(17.664440;9.104335;16.609816)	-1.66163	(63.196178;55.211891)	(31.841816;25.944075)	-1.20374	(34.298798;41.256088;13.223354)	(27.504103;25.687002;20.913797)	-1.49511	(51.493259;51.789398)	(43.041367;28.233408)	-0.926761
#inter	Bradi4g35600	GO:0006355;GO:0003700	C-repeat/DRE binding factor 1	(0.874200;1.345868;2.697170)	(0.586593;0.551596;0.154715)	-1.8657	(1.224542;4.401247)	(0.454944;0.325644)	-2.86993	(1.640166;3.253051;1.784322)	(0.951599;1.215542;0.880477)	-1.11811	(2.784952;3.054648)	(0.320548;0.472338)	-2.91126
#inter	Bradi4g35890	GO:0055114;GO:0020037;GO:0016705;GO:0005506	cytochrome P450 family 78 subfamily A polypeptide 6	(14.758770;16.055910;16.061134)	(5.568206;9.713346;8.188269)	-0.962917	(25.398493;20.890211)	(12.564727;10.689416)	-0.974765	(31.380438;17.410463;14.562008)	(13.855860;13.185392;7.879495)	-0.842058	(25.280914;45.812183)	(7.170525;6.068734)	-2.46711
#inter	Bradi4g36077	GO:0005515;GO:0000160	pseudo-response regulator 5	(81.667908;18.552385;72.297501)	(20.451588;8.471667;25.453033)	-1.17261	(61.722771;45.833420)	(29.299501;19.244398)	-1.10551	(21.910645;25.180346;20.995932)	(9.708807;27.717821;26.812601)	-1.43127	(23.081888;65.141953)	(19.175940;21.148451)	-1.71008
#inter	Bradi4g36120	NA	alpha/beta-Hydrolases superfamily protein	(1.957684;7.466727;5.173734)	(0.367609;2.137999;0.000000)	-2.85876	(9.361548;12.011418)	(0.106033;0.453465)	-3.32341	(7.196525;5.428625;7.337466)	(1.232468;1.037457;0.000000)	-1.88159	(11.528027;9.525383)	(0.311311;0.758828)	-3.25845
#inter	Bradi4g37097	GO:0055085;GO:0016020;GO:0015297;GO:0015238;GO:0006855	MATE efflux family protein	(7.059318;5.976151;6.962979)	(5.872507;4.973858;4.612196)	-0.328551	(7.036372;8.038705)	(5.954414;5.210076)	-0.420719	(7.835482;8.532386;7.275328)	(4.769056;6.843940;6.297596)	-0.399952	(6.450268;5.937393)	(4.528631;4.622208)	-0.473601
#inter	Bradi4g37110	NA	flavin-dependent monooxygenase 1	(9.028809;10.884107;9.324013)	(5.630463;3.751377;5.525385)	-0.929004	(7.958649;9.177772)	(2.979801;3.833692)	-1.31706	(9.011451;10.479079;13.192464)	(7.861889;6.836423;5.928959)	-0.658192	(10.332807;10.082731)	(5.017226;4.548655)	-1.13075
#inter	Bradi4g38350	NA	Tetratricopeptide repeat (TPR)-like superfamily protein	(72.812935;87.014961;73.639793)	(58.817001;60.036613;58.452137)	-0.356962	(76.362709;72.114868)	(49.238281;51.969318)	-0.536485	(72.952690;79.308792;79.731384)	(58.403618;63.155563;43.155212)	-0.380285	(86.991089;84.073738)	(48.506153;55.757893)	-0.751459
#inter	Bradi4g38490	NA	uridine-ribohydrolase 1	(19.763193;17.474123;18.622145)	(13.031676;18.859440;13.525146)	-0.634418	(25.992321;19.797455)	(15.671064;16.676159)	-0.612795	(22.251884;21.795063;14.561342)	(17.601362;13.989975;11.229211)	-0.335491	(21.318707;20.125160)	(10.734051;17.429367)	-0.468841
#inter	Bradi4g38671	GO:0043531	NB-ARC domain-containing disease resistance protein	(4.344848;3.560004;3.679149)	(1.582963;1.442565;1.020731)	-1.47345	(3.695567;3.896835)	(1.972444;1.835506)	-0.981341	(3.161481;2.707602;1.189766)	(1.402677;1.587754;1.007546)	-0.802221	(5.616487;2.029467)	(0.699057;1.076932)	-2.13246
#inter	Bradi4g38855	NA	NA	(31.685556;41.048431;30.322992)	(25.387043;23.408207;25.524590)	-0.431056	(36.618786;47.200924)	(30.825321;28.047098)	-0.499007	(34.105938;32.267052;35.317909)	(25.075535;28.529032;26.078236)	-0.348829	(51.447716;55.178020)	(21.179621;33.749863)	-0.996387
#inter	Bradi4g38932	GO:0006355;GO:0003700	ethylene-responsive element binding factor 15	(1.037954;2.135288;1.738056)	(0.203820;0.145335;0.084456)	-3.40088	(3.272661;1.230228)	(0.526974;0.167607)	-2.69441	(3.471721;1.700379;0.450694)	(0.030444;0.322781;0.086535)	-3.6547	(4.422876;2.459912)	(0.136131;0.254160)	-4.17218
#inter	Bradi4g39150	NA	PQ-loop repeat family protein / transmembrane family protein	(0.622222;2.777825;1.430724)	(2.166068;0.183450;2.992729)	-0.700317	(1.679607;4.109557)	(2.287222;3.112031)	-0.461843	(4.141129;0.913790;0.186131)	(0.990038;1.352495;0.449402)	-0.662461	(5.903236;2.737509)	(1.325504;3.111183)	-0.91316
#inter	Bradi4g39810	GO:0030247;GO:0006468;GO:0004672	wall-associated kinase 2	(5.013030;7.218196;5.293897)	(1.047138;0.749794;0.491035)	-2.88296	(5.962862;8.527532)	(0.000000;1.370579)	-3.38401	(7.499194;5.453148;7.281051)	(1.115276;1.658224;1.377007)	-2.28854	(7.824682;5.087690)	(1.604802;1.216625)	-2.22401
#inter	Bradi4g39860	GO:0030247;GO:0006468;GO:0004672	wall-associated kinase 2	(6.067523;7.984651;5.662204)	(1.277045;0.887096;0.756007)	-2.71064	(6.761587;9.754184)	(0.068948;1.483863)	-3.39226	(8.510861;6.110681;8.502840)	(1.395749;1.839456;1.637573)	-2.24666	(9.113708;7.415763)	(1.898469;1.305541)	-2.3994
#inter	Bradi4g40020	GO:0008270;GO:0006355	FAR1-related sequence 5	(4.755430;5.520673;5.042524)	(4.567165;3.227916;3.131259)	-0.442906	(3.014019;4.404986)	(2.597437;2.251666)	-0.604193	(5.208069;6.418593;4.899554)	(2.707157;3.077828;3.357457)	-0.853855	(6.122441;5.882585)	(2.506355;2.864871)	-1.19739
#inter	Bradi4g40160	GO:0006468;GO:0004672	Leucine-rich repeat protein kinase family protein	(0.000000;0.000000;0.000000)	(0.000000;0.000000;0.000000)	-2.03234	(0.000000;0.000000)	(0.000000;0.000000)	-1.43933	(0.000000;0.000000;0.000000)	(0.000000;0.000000;0.000000)	-1.52783	(0.000000;0.000000)	(0.000000;0.000000)	-1.94906
#inter	Bradi4g40380	GO:0016852;GO:0009236	sirohydrochlorin ferrochelatase B	(23.156813;17.238585;22.447216)	(12.424604;17.280352;12.894998)	-0.522858	(24.303154;19.191681)	(14.468786;13.635016)	-0.61118	(24.415232;27.299725;20.438728)	(18.973343;14.550355;14.923038)	-0.566497	(22.321218;23.873671)	(15.190904;18.356182)	-0.50038
#inter	Bradi4g40570	NA	amino acid permease 1	(19.574564;30.747749;19.527136)	(8.218181;6.766643;10.373066)	-1.42252	(22.053776;47.189796)	(5.010495;8.627955)	-2.33843	(25.945820;22.204884;23.226862)	(9.183392;11.990840;9.360919)	-1.22184	(37.733715;27.756067)	(12.972363;7.923306)	-1.67993
#inter	Bradi4g40727	GO:0043531	NB-ARC domain-containing disease resistance protein	(6.718932;8.575027;9.382586)	(1.794756;1.772713;1.227083)	-2.32147	(15.798128;5.585314)	(2.079543;1.303052)	-2.63082	(26.148222;8.448436;6.656650)	(1.846097;1.403902;2.019867)	-2.95481	(20.687954;74.531265)	(0.466256;1.600541)	-5.57544
#inter	Bradi4g42240	NA	Protein of unknown function (DUF3049)	(3.070178;3.223668;2.609767)	(0.976722;0.637621;1.075752)	-1.70041	(2.447829;4.954347)	(1.023337;0.944607)	-1.92838	(5.663447;2.701247;3.619529)	(1.036391;2.229462;1.418815)	-1.35572	(3.585082;3.851200)	(1.340195;0.726809)	-1.87838
#inter	Bradi4g42828	NA	NA	(3.105973;2.836563;2.165725)	(0.732353;1.513856;1.216391)	-1.18913	(3.253488;3.098947)	(1.215058;1.479962)	-1.21459	(3.571514;2.815627;2.679842)	(0.926178;1.216417;0.681291)	-1.65363	(2.534057;4.330838)	(1.254236;1.205766)	-1.52692
#inter	Bradi4g43211	NA	NA	(16.544306;23.092264;15.471008)	(13.025017;11.701980;10.181753)	-0.617148	(31.803173;34.434044)	(14.554383;18.199108)	-1.00166	(31.944426;18.004379;14.425900)	(11.966344;17.522921;9.421464)	-0.713426	(46.539303;65.108398)	(17.708462;19.929487)	-1.60998
#inter	Bradi4g43580	GO:0055085;GO:0022857;GO:0016021	zinc induced facilitator-like 1	(87.589073;68.095299;77.190277)	(39.225834;59.031399;34.960789)	-0.768947	(103.746582;71.314682)	(47.662163;49.844501)	-0.823256	(90.996323;79.780029;71.272133)	(42.059395;36.609009;31.786011)	-1.12284	(93.702530;98.135811)	(37.047871;49.495945)	-1.18781
#inter	Bradi4g44496	NA	BURP domain-containing protein	(18.098726;28.210213;30.131813)	(6.654822;6.251005;6.011685)	-1.973	(24.392126;28.830997)	(5.732757;6.473188)	-2.11214	(28.706295;18.265919;16.380669)	(11.471702;3.120579;5.242661)	-1.65469	(15.486165;23.671364)	(7.484400;3.780271)	-1.83687
#inter	Bradi4g44826	GO:0055085;GO:0016020;GO:0015297;GO:0015238;GO:0006855	MATE efflux family protein	(2.295511;4.788490;4.866734)	(3.480601;0.000000;2.974259)	-0.45956	(8.372233;0.000000)	(3.942008;2.369777)	-0.912358	(4.896272;2.913825;3.668160)	(0.000000;4.304309;2.204932)	-0.744143	(5.902954;5.210419)	(2.020840;1.659930)	-0.918402
#inter	Bradi4g44838	NA	Major facilitator superfamily protein	(4.920165;8.662209;4.224102)	(0.000000;0.000000;1.875586)	-1.7782	(7.313440;12.996878)	(0.000000;0.000000)	-2.83033	(8.905951;0.000000;8.247816)	(2.248260;0.000000;2.923978)	-1.27147	(18.089840;11.511726)	(0.000000;0.000000)	-2.67331
#inter	Bradi4g44912	GO:0006468;GO:0005524;GO:0004672;GO:0005515	Protein kinase family protein with leucine-rich repeat domain	(10.007824;7.623258;10.351063)	(2.808650;3.547337;3.039155)	-1.53336	(6.196005;6.059665)	(4.111050;2.607381)	-0.854232	(9.664974;11.724770;11.931868)	(6.286806;3.547720;4.924255)	-1.17001	(8.443645;5.385418)	(4.149661;3.521492)	-0.882829
#inter	Bradi5g00810	GO:0055114;GO:0016491;GO:0010181	12-oxophytodienoate reductase 1	(0.000000;0.000000;0.000000)	(0.000000;0.000000;0.000000)	-1.21387	(0.000000;0.000000)	(0.000000;0.000000)	-1.15276	(0.000000;0.000000;0.000000)	(0.000000;0.000000;0.000000)	-0.921435	(0.000000;0.000000)	(0.000000;0.000000)	-0.955622
#inter	Bradi5g00925	GO:0030246	Concanavalin A-like lectin protein kinase family protein	(7.381830;8.183625;6.022510)	(4.953186;3.873945;3.972605)	-0.711789	(6.130566;10.134161)	(4.276967;4.080389)	-0.953014	(9.554747;8.572741;9.799931)	(6.068147;5.665926;5.747595)	-0.671965	(8.269718;7.999317)	(5.459526;4.047830)	-0.810471
#inter	Bradi5g02010	GO:0016887;GO:0005524	white-brown complex homolog protein 11	(3.645427;4.093224;2.298604)	(1.059136;0.000000;3.279633)	-1.06918	(4.349204;2.613134)	(1.516001;1.171004)	-1.04117	(4.324893;6.808777;3.393559)	(3.015952;0.788164;0.014313)	-0.935247	(1.998922;1.330955)	(2.187410;0.358878)	-1.06275
#inter	Bradi5g02205	NA	NA	(351.579926;199.482376;336.865082)	(187.804565;194.458984;140.084091)	-0.723827	(269.183716;283.317017)	(180.474197;174.755493)	-0.62269	(214.885208;247.949966;192.156891)	(128.782547;180.754715;165.737930)	-0.461825	(195.334534;302.333466)	(147.255646;142.088043)	-0.823903
#inter	Bradi5g02490	GO:0008168;GO:0008152;GO:0055114;GO:0016491	Cyclopropane-fatty-acyl-phospholipid synthase	(3.325866;5.380810;1.953692)	(0.000000;0.000000;1.181406)	-0.369598	(0.000000;0.000000)	(0.000000;1.358333)	-0.467349	(4.134034;4.177064;2.586319)	(0.000000;7.671647;1.630945)	-0.729406	(9.699860;0.000000)	(0.000000;0.000000)	-0.724832
#inter	Bradi5g03632	GO:0030247;GO:0006468;GO:0004672	wall associated kinase 3	(0.000000;0.000000;0.000000)	(1.034123;0.000000;0.000000)	-2.88665	(0.000000;0.000000)	(0.000000;0.000000)	-2.54609	(0.000000;1.093317;0.000000)	(0.000000;0.092359;0.000000)	-2.64816	(4.598622;0.000000)	(0.040561;0.000000)	-2.89369
#inter	Bradi5g04567	GO:0004842	HEAT repeat ;HECT-domain (ubiquitin-transferase)	(36.346066;0.000000;0.000000)	(9.785190;0.000000;0.000000)	-0.417154	(0.000000;0.000000)	(8.085628;0.000000)	-0.361196	(6.929003;4.735795;7.695819)	(0.000000;0.000000;0.000000)	-0.307322	(6.798528;2.504297)	(0.000000;8.412017)	-0.40054
#inter	Bradi5g07146	GO:0055085;GO:0016020;GO:0015297;GO:0015238;GO:0006855	MATE efflux family protein	(22.588781;21.066614;22.610226)	(5.619429;6.145695;5.014637)	-1.93897	(32.715042;27.777269)	(5.126559;6.405919)	-2.37426	(28.333622;24.500996;17.474844)	(4.734657;4.220916;4.611703)	-2.36686	(24.925558;35.835781)	(6.794109;5.913750)	-2.2996
#inter	Bradi5g07152	GO:0055085;GO:0016020;GO:0015297;GO:0015238;GO:0006855	MATE efflux family protein	(55.994698;51.520889;48.805233)	(14.786457;19.545622;16.526310)	-1.58203	(82.580803;64.418755)	(29.909010;34.774750)	-1.16497	(77.578087;64.956467;54.388058)	(26.005142;24.884302;23.102875)	-1.40381	(70.304413;88.468987)	(29.639875;32.285034)	-1.39868
#inter	Bradi5g07160	GO:0055085;GO:0016020;GO:0015297;GO:0015238;GO:0006855	MATE efflux family protein	(6.433438;5.187223;4.738260)	(3.214540;3.765710;3.066022)	-0.482398	(6.574231;4.978063)	(0.000000;0.000000)	-0.459214	(7.133392;4.494250;5.658166)	(3.746273;4.117978;0.000000)	-0.563852	(7.659934;8.812239)	(2.779684;0.000000)	-0.646449
#inter	Bradi5g08190	NA	Major facilitator superfamily protein	(0.000000;0.000000;0.000000)	(0.000000;6.018851;0.000000)	-0.512327	(0.000000;0.000000)	(0.000000;0.000000)	-0.839113	(0.000000;0.000000;0.000000)	(0.000000;0.000000;0.000000)	-0.735094	(0.000000;0.000000)	(0.000000;0.000000)	-1.28084
#inter	Bradi5g09327	GO:0005975;GO:0004553	Glycosyl hydrolase superfamily protein	(3.994099;4.971409;2.952204)	(1.880440;2.221859;1.461223)	-1.05642	(5.459860;3.721161)	(2.715164;2.401343)	-0.826763	(6.541193;4.747053;4.430787)	(2.820201;2.748354;2.106547)	-1.02127	(3.657734;5.286356)	(2.682606;2.432621)	-0.845077
#inter	Bradi5g09420	NA	cell wall invertase 2	(5.350473;4.650920;5.533885)	(1.172864;0.569881;1.508139)	-2.22663	(5.304913;6.289564)	(1.417758;1.070421)	-2.20318	(4.986729;5.789712;3.935642)	(2.282610;2.069540;1.524037)	-1.30848	(4.027268;3.911479)	(2.405472;1.972201)	-0.895763
#inter	Bradi5g10130	GO:0030244;GO:0016760;GO:0016020	cellulose synthase-like B4	(17.295118;16.365931;14.524253)	(9.633182;9.998454;10.341480)	-0.64578	(26.827419;23.903551)	(9.044960;9.434779)	-1.43886	(16.979107;14.179698;16.755600)	(10.643106;9.843066;8.684897)	-0.706867	(18.345644;17.850969)	(7.344877;8.775687)	-1.20425
#inter	Bradi5g10140	NA	nicotinate phosphoribosyltransferase 2	(51.755043;50.905628;49.208519)	(36.334091;33.901089;35.927288)	-0.475513	(45.139709;43.601601)	(34.792900;36.096226)	-0.307624	(52.113068;50.545067;42.685829)	(27.136654;34.855427;34.224880)	-0.593225	(46.283344;53.744331)	(27.438337;35.619907)	-0.705335
#inter	Bradi5g10950	GO:0006355;GO:0005634;GO:0003677;GO:0009725	auxin response factor 1	(66.779099;57.758343;61.783287)	(47.748394;42.502693;41.825523)	-0.454067	(75.333908;66.785080)	(48.881088;47.120373)	-0.549025	(62.844826;53.032173;53.255669)	(45.706543;50.848782;47.308434)	-0.228905	(61.518364;56.000072)	(44.548454;42.679478)	-0.466279
#inter	Bradi5g11240	GO:0005524	TCP-1/cpn60 chaperonin family protein	(31.580399;40.154583;35.106880)	(28.825251;21.383522;28.528957)	-0.397458	(27.469395;29.947468)	(20.070927;18.565609)	-0.557846	(30.581741;37.392941;34.957283)	(27.614714;23.397923;26.310545)	-0.409592	(34.564659;28.451426)	(18.752438;21.581190)	-0.679679
#inter	Bradi5g11750	GO:0005515;GO:0071949	zeaxanthin epoxidase (ZEP) (ABA1)	(122.630386;114.151306;118.328941)	(68.149330;71.695007;73.991241)	-0.691641	(143.942276;129.623047)	(67.511246;73.340553)	-0.940614	(131.845123;118.466980;141.523285)	(84.691162;69.046043;70.490257)	-0.799599	(128.617355;135.816528)	(53.116360;64.189629)	-1.21135
#inter	Bradi5g12442	NA	NA	(47.610405;44.090710;38.831970)	(31.276716;32.790802;33.241718)	-0.383787	(51.828445;58.547726)	(36.100246;36.767292)	-0.585855	(51.158009;48.626617;52.789825)	(30.920593;39.673374;36.612442)	-0.50822	(42.820000;35.542782)	(25.436411;32.892773)	-0.462385
#inter	Bradi5g12510	GO:0019904	general regulatory factor 7	(0.227589;195.979233;298.941956)	(196.272079;0.112000;70.881104)	-0.528046	(91.045868;144.485306)	(48.846355;36.696621)	-1.02729	(67.457565;0.269996;161.629074)	(0.004416;52.879467;0.093562)	-0.98444	(64.007561;85.051834)	(43.529808;58.280876)	-0.733923
#inter	Bradi5g13350	GO:0055114;GO:0048038;GO:0009308;GO:0008131;GO:0005507	Copper amine oxidase family protein	(84.608879;79.028450;79.627373)	(57.401028;53.817169;51.538483)	-0.53804	(91.205124;86.972824)	(62.534081;57.194088)	-0.557601	(80.319916;74.062569;72.068115)	(56.730568;48.651409;48.561722)	-0.550154	(96.804253;71.904205)	(41.641018;49.233559)	-0.927803
#inter	Bradi5g13663	GO:0008270;GO:0006355;GO:0005634;GO:0004402;GO:0003712;GO:0005515	BTB and TAZ domain protein 1	(1.741361;1.256381;1.077225)	(0.738304;0.913516;0.312275)	-1.36771	(1.395402;1.766463)	(0.260782;0.841776)	-1.60577	(1.141031;1.309120;1.186081)	(1.092430;0.000000;0.272313)	-1.73913	(1.501275;0.567126)	(0.691997;0.189207)	-1.56961
#inter	Bradi5g14280	GO:0008270;GO:0005622	B-box zinc finger family protein	(22.529089;12.846568;22.135897)	(7.106685;6.503615;1.121026)	-0.572341	(0.186704;9.206912)	(5.140344;9.534309)	-1.75772	(1.481182;17.258869;9.979867)	(2.230647;7.004811;7.405374)	-1.21636	(21.347616;9.957994)	(2.842422;4.029158)	-1.43439
#inter	Bradi5g14400	GO:0016020;GO:0006810;GO:0005215	Major facilitator superfamily protein	(4.075405;2.357094;2.561128)	(0.506688;0.678120;0.440393)	-2.41053	(3.224756;3.132634)	(0.460557;1.086564)	-2.01192	(2.214576;1.796192;0.910601)	(0.317053;0.903921;0.259133)	-1.69216	(1.699957;1.153285)	(0.402130;0.319182)	-2.01799
#inter	Bradi5g15261	GO:0008270;GO:0005515	Zinc finger (C3HC4-type RING finger) family protein	(4.649599;3.911594;4.067663)	(2.418847;2.061058;2.108974)	-0.895321	(4.572426;3.382463)	(2.367433;2.278051)	-0.752455	(2.509301;2.824322;2.685974)	(1.521613;2.131903;1.907192)	-0.524949	(2.286386;2.425894)	(0.825046;1.699131)	-0.932914
#inter	Bradi5g16060	NA	Protein of unknown function (DUF3755)	(40.585564;41.616451;43.893505)	(13.400584;16.897751;14.690321)	-1.44797	(45.259640;42.582565)	(20.517008;19.225599)	-1.1277	(46.838352;42.089836;53.196556)	(25.318867;16.063084;19.370338)	-1.21896	(52.526596;47.545128)	(18.463911;22.541805)	-1.32403
#inter	Bradi5g16160	GO:0055085	YELLOW STRIPE like 7	(4.253780;6.583055;3.161270)	(2.611225;1.187559;1.877717)	-1.06635	(4.453140;9.870144)	(3.402617;5.294467)	-1.02637	(8.141129;5.529742;10.480258)	(1.035389;6.595270;4.038042)	-1.15373	(4.838961;9.884879)	(3.389158;4.974644)	-0.901124
#inter	Bradi5g16170	GO:0055085	YELLOW STRIPE like 7	(103.836700;105.120010;85.976456)	(24.021923;23.024668;25.555681)	-1.98153	(138.886475;171.625198)	(32.468803;40.330147)	-2.08018	(165.260757;146.197250;133.122864)	(46.184925;64.781235;38.402164)	-1.5672	(207.721985;157.905640)	(55.291702;65.500763)	-1.63335
#inter	Bradi5g16257	GO:0016020;GO:0006810;GO:0005215	Major facilitator superfamily protein	(27.392262;0.000000;0.000000)	(0.000000;0.000000;0.000000)	-0.39499	(34.551525;0.000000)	(0.000000;0.000000)	-0.54865	(3.705409;37.419991;11.230083)	(0.000000;16.869677;27.128042)	-0.492556	(62.466362;0.000000)	(0.000000;0.000000)	-0.735711
#inter	Bradi5g16720	NA	Remorin family protein	(104.039040;138.953293;90.054451)	(72.535866;55.873447;87.708923)	-0.582212	(103.233742;110.127380)	(73.342857;77.907043)	-0.482092	(110.113632;107.803238;115.765877)	(75.506248;66.825760;67.501389)	-0.664492	(121.626381;115.448296)	(80.854706;67.550987)	-0.71163
#inter	Bradi5g16817	GO:0006468;GO:0004672	Leucine-rich repeat protein kinase family protein	(25.429729;26.789112;23.702616)	(15.869858;15.615010;13.818717)	-0.703645	(28.553738;28.348146)	(15.954089;15.574099)	-0.836363	(25.959553;28.777521;26.836668)	(18.963251;18.694269;17.181662)	-0.568252	(34.624535;26.699791)	(15.555298;16.732582)	-0.96049
#inter	Bradi5g19130	GO:0055114;GO:0016491;GO:0006633;GO:0005506	beta-hydroxylase 1	(8.540409;9.581652;5.849175)	(3.978002;3.089319;4.066011)	-1.06827	(11.675735;8.208779)	(2.842583;4.263731)	-1.46375	(13.706010;11.567519;13.360652)	(4.690080;3.847578;2.989390)	-1.73103	(9.027242;11.358656)	(2.657364;3.460310)	-1.77349
#inter	Bradi5g19417	GO:0016567;GO:0004842	Transducin/WD40 repeat-like superfamily protein	(2.319688;1.771778;2.065752)	(0.769989;1.099061;0.842228)	-1.13681	(3.727204;2.798025)	(1.361563;2.184135)	-0.861187	(2.954276;2.272214;2.719397)	(1.497716;1.615506;1.478673)	-0.784327	(2.509933;2.450038)	(1.683020;1.365591)	-0.739199
#inter	Bradi5g20220	GO:0005515	Proteasome component (PCI) domain protein	(51.711002;52.316063;55.104683)	(44.024757;39.040112;37.220058)	-0.360835	(51.027622;46.925472)	(41.737530;39.718449)	-0.249935	(50.141682;54.451500;49.677963)	(40.506336;37.595882;39.286949)	-0.390164	(53.744339;56.572140)	(37.627296;36.301052)	-0.615571
#inter	Bradi5g20456	NA	NA	(11.414028;8.067337;12.748599)	(6.519338;4.843919;5.617425)	-0.880373	(14.086373;9.243366)	(5.569643;4.947948)	-1.12985	(10.307839;14.199466;10.806665)	(4.276919;5.138086;6.406219)	-1.16371	(8.932612;7.037178)	(5.604343;4.371272)	-0.713063
#inter	Bradi5g21070	NA	nuclear pore complex protein-related	(17.499004;15.690863;17.295294)	(13.195230;14.426581;11.850697)	-0.313869	(17.864748;11.926053)	(10.541675;11.944521)	-0.383755	(16.991453;19.296995;15.634841)	(10.277508;12.560474;12.004347)	-0.573567	(16.075890;17.184902)	(9.339702;12.355985)	-0.654784
#inter	Bradi5g21161	NA	NA	(5.572042;7.541867;5.828505)	(3.542612;3.436625;3.858870)	-0.764505	(4.371413;6.243393)	(2.472385;2.475112)	-1.08417	(5.340570;3.900328;5.030908)	(1.742736;4.389795;2.633113)	-0.700902	(8.450798;7.666368)	(3.875422;2.888958)	-1.28995
#inter	Bradi5g22900	GO:0055085;GO:0022857;GO:0016021	organic cation/carnitine transporter4	(0.000000;0.000000;0.000000)	(0.000000;0.000000;0.000000)	-1.35702	(0.000000;0.000000)	(0.000000;0.000000)	-2.22096	(0.014665;0.000000;0.000000)	(0.000000;0.000000;0.000000)	-1.4517	(0.012918;0.000000)	(0.000000;0.000000)	-1.71777
#inter	Bradi5g22950	NA	NA	(6.813847;11.828490;7.863095)	(4.336126;6.364620;4.605131)	-0.755616	(12.825548;14.844353)	(5.563063;7.620819)	-1.05656	(16.304296;8.537077;10.001920)	(4.775794;5.430944;4.709928)	-1.21439	(15.496697;20.024963)	(5.770413;4.765413)	-1.79275
#inter	Bradi5g23060	GO:0048544	receptor kinase 3	(1.289263;0.000000;0.000000)	(0.000000;0.000000;0.000000)	-1.61005	(0.000000;0.000000)	(0.000000;0.000000)	-1.47123	(0.540276;1.599838;0.000000)	(0.000000;0.000000;0.111066)	-1.51466	(0.000000;0.387875)	(0.000000;1.432012)	-1.48997
#inter	Bradi5g23066	NA	S-locus lectin protein kinase family protein	(11.502314;12.782743;15.297384)	(4.151755;5.688677;4.021746)	-1.47444	(10.851441;15.404586)	(5.233140;3.832086)	-1.52518	(15.516234;12.778453;13.848923)	(5.708606;6.324658;6.512670)	-1.18145	(19.872509;14.769145)	(8.557413;8.696348)	-1.04024
#inter	Bradi5g23077	GO:0048544;GO:0006468;GO:0004672	receptor kinase 3	(17.817705;17.143940;17.564589)	(5.947339;7.125570;4.924181)	-1.50429	(14.126390;21.063059)	(7.345311;8.112087)	-1.17722	(19.813931;18.782980;19.744522)	(8.470378;9.602148;8.667697)	-1.12215	(19.687315;19.687202)	(7.938760;9.775079)	-1.19066
#inter	Bradi5g23720	GO:0046983;GO:0008171	O-methyltransferase family protein	(3.803384;4.389737;2.863151)	(0.824284;0.718270;0.389972)	-2.45863	(4.639502;4.654328)	(0.212800;0.414702)	-3.87033	(2.199243;1.501205;1.017847)	(0.000000;0.686203;0.591954)	-1.89724	(3.084590;2.154438)	(0.224493;0.187514)	-3.70994
#inter	Bradi5g25730	NA	polyamine oxidase 4	(286.749115;364.269623;235.359634)	(185.601746;144.352844;141.149216)	-0.868299	(338.735840;367.239258)	(127.925301;145.293365)	-1.35519	(516.425964;409.045105;412.323792)	(151.211670;205.241455;113.444771)	-1.50228	(439.623840;510.955048)	(155.793243;153.343994)	-1.65931
#inter	Bradi5g25850	NA	Protein of unknown function (DUF3755)	(0.000000;1.405990;0.000000)	(0.000000;0.000000;0.000000)	-0.607684	(10.021440;1.604412)	(0.000000;0.000000)	-1.11861	(0.000000;0.000000;5.307761)	(0.000000;0.000000;0.000000)	-0.483944	(2.879034;0.000000)	(0.000000;0.659010)	-0.890302
#inter	Bradi5g26410	GO:0016787	allantoinase	(74.158913;5.822808;18.446449)	(9.732403;27.693716;10.089543)	-0.705531	(24.609661;19.440891)	(8.441257;10.052254)	-0.587355	(10.170753;16.118572;35.327251)	(22.798166;22.560913;18.319212)	-0.326265	(19.382219;11.871490)	(6.619111;7.308492)	-0.657388
#inter	Bradi5g26917	GO:0006468;GO:0004672	ACT-like protein tyrosine kinase family protein	(42.641346;42.409248;34.322281)	(19.154806;20.697784;16.793480)	-1.0351	(54.955063;61.809269)	(23.047184;26.659290)	-1.21867	(47.106819;37.811783;32.963341)	(30.737337;26.394537;20.092777)	-0.598297	(49.344490;41.654228)	(18.164904;23.194010)	-1.17435
#inter	Bradi5g27110	GO:0005515	tubby like protein 1	(79.346687;83.667496;85.626923)	(61.058990;43.601238;54.941227)	-0.595679	(71.941406;76.801773)	(45.239456;35.643463)	-0.864932	(93.473396;103.884193;102.795052)	(67.579964;64.963242;56.027588)	-0.665425	(105.038139;71.116920)	(64.990334;56.085655)	-0.573606
#inter	Bradi5g27540	GO:0005524;GO:0046488;GO:0016307	FORMS APLOID AND BINUCLEATE CELLS 1A	(0.000000;0.000000;1.893811)	(0.000000;0.000000;0.000000)	-1.5622	(2.524156;0.387121)	(0.000000;0.000000)	-1.96546	(1.783344;0.850689;0.922743)	(0.000000;0.000000;0.000000)	-1.24866	(0.661181;0.000000)	(0.000000;0.000000)	-2.07252
#Uniq1	Bradi3g52930	GO:0005515	Tetratricopeptide repeat (TPR)-like superfamily protein	(7.731256;26.164433;9.869827)	(17.076813;8.528660;7.120881)	-0.331411
#Uniq1	Bradi2g18300	GO:0016021;GO:0015012;GO:0006024	glycosyltransferase family protein 47	(25.043465;26.282072;23.108353)	(16.475773;13.245406;18.752724)	-0.577024
#Uniq1	Bradi3g19640	GO:0043565;GO:0006355;GO:0003700	WRKY DNA-binding protein 4	(0.000000;0.000000;0.000000)	(0.000000;0.000000;3.709338)	-0.514682
#Uniq1	Bradi4g09577	GO:0043531	NB-ARC domain-containing disease resistance protein	(0.000000;0.000000;0.000000)	(0.000000;0.000000;0.000000)	-0.638842
#Uniq1	Bradi3g24710	NA	like heterochromatin protein (LHP1)	(17.311480;16.238392;18.587782)	(8.358500;12.940712;12.215689)	-0.602122
#Uniq1	Bradi1g02610	NA	Galactose oxidase/kelch repeat superfamily protein	(22.102129;17.228132;19.896852)	(13.652536;18.312525;15.439208)	-0.282256
#Uniq1	Bradi4g32450	NA	Protein of unknown function DUF617	(3.826977;5.282477;6.685968)	(1.795288;2.116302;2.972808)	-1.1655
#Uniq1	Bradi4g45227	GO:0005515;GO:0006468;GO:0005524;GO:0004672	Leucine-rich repeat protein kinase family protein	(21.098375;20.859533;20.707693)	(15.873467;15.382784;17.878756)	-0.311448
#Uniq1	Bradi1g62370	NA	zinc finger (C3HC4-type RING finger) family protein	(14.851924;11.721221;17.976553)	(8.639418;11.165113;9.817766)	-0.549627
#Uniq1	Bradi4g39680	NA	C2H2-like zinc finger protein	(15.080247;12.496865;16.243723)	(9.867275;13.002551;9.713242)	-0.388138
#Uniq1	Bradi1g29750	NA	Protein of unknown function (DUF833)	(5.653759;0.000000;6.454134)	(1.794295;0.000000;2.902521)	-1.22302
#Uniq1	Bradi1g17891	GO:0003824	cycloartenol synthase 1	(0.376426;0.532637;0.000000)	(0.000000;0.000000;0.000000)	-6.58242
#Uniq1	Bradi1g64420	NA	Uncharacterized protein	(30.534422;19.629860;17.048208)	(14.783485;19.396111;20.300989)	-0.271291
#Uniq1	Bradi2g06790	GO:0043565;GO:0006355;GO:0003700	Basic-leucine zipper (bZIP) transcription factor family protein	(0.000000;0.000000;0.000000)	(0.000000;0.000000;0.000000)	-0.645083
#Uniq1	Bradi5g15850	NA	Nucleotide/sugar transporter family protein	(7.231682;6.970738;6.015533)	(0.032692;8.136827;3.121270)	-0.655116
#Uniq1	Bradi3g42790	NA	uridine-ribohydrolase 1	(0.000000;0.636860;0.000000)	(0.000000;0.000000;0.000000)	-0.604519
#Uniq1	Bradi2g60426	GO:0043531	NB-ARC domain-containing disease resistance protein	(0.204552;0.518088;0.000000)	(0.000000;0.000000;0.000000)	-5.29607
#Uniq1	Bradi3g48010	GO:0006355;GO:0005739;GO:0003690	Mitochondrial transcription termination factor family protein	(4.607152;3.790787;4.144087)	(2.713626;2.858424;2.020788)	-0.67876
#Uniq1	Bradi1g71790	NA	NA	(3.405869;3.489672;2.587195)	(1.026269;1.813729;2.024096)	-0.928951
#Uniq1	Bradi5g27480	GO:0008270;GO:0005515	Protease-associated (PA) RING/U-box zinc finger family protein	(34.481476;31.895409;34.964020)	(31.207565;27.442865;26.435858)	-0.209016
#Uniq1	Bradi1g14300	GO:0043565;GO:0006355;GO:0003700	WRKY DNA-binding protein 21	(1.130737;2.026845;0.109374)	(0.305916;0.111503;0.095023)	-1.10855
#Uniq1	Bradi5g21970	NA	myb domain protein 50	(0.504458;0.390900;0.324764)	(0.000000;0.000000;0.000000)	-6.48992
#Uniq1	Bradi2g47560	NA	Sec14p-like phosphatidylinositol transfer family protein	(0.000000;0.000000;0.000000)	(0.000000;0.000000;0.000000)	-0.740002
#Uniq1	Bradi3g47820	GO:0005515	Ubiquitin-like superfamily protein	(1.015826;0.542367;0.848662)	(0.000000;0.194461;0.166819)	-2.69476
#Uniq1	Bradi1g21320	GO:0006412;GO:0005840;GO:0005622;GO:0003735	Ribosomal protein S6e	(31.201538;27.378489;31.478695)	(24.445032;23.103065;21.087000)	-0.349693
#Uniq1	Bradi1g00780	GO:0055085;GO:0016020;GO:0015297;GO:0015238;GO:0006855	MATE efflux family protein	(0.000000;0.000000;0.000000)	(0.000000;0.000000;0.000000)	-2.04413
#Uniq1	Bradi5g01240	GO:0016747	HXXXD-type acyl-transferase family protein	(22.151047;21.493782;27.870243)	(14.769155;20.089760;12.400096)	-0.557937
#Uniq1	Bradi1g43840	GO:0006355;GO:0003677	NAC (No Apical Meristem) domain transcriptional regulator superfamily protein	(0.000000;0.000000;0.128114)	(0.000000;0.000000;0.000000)	-0.456363
#Uniq1	Bradi2g16950	NA	ubiquitin-conjugating enzyme 25	(0.000000;0.000000;0.000000)	(0.000000;6.880537;0.000000)	-0.655894
#Uniq1	Bradi1g26830	GO:0005515	receptor like protein 4	(14.735985;12.834990;14.004381)	(8.090375;10.520362;9.515495)	-0.526273
#Uniq1	Bradi3g22682	NA	NA	(0.000000;0.000000;0.000000)	(0.000000;0.000000;0.000000)	-5.72716
#Uniq1	Bradi5g09130	NA	Family of unknown function (DUF662)	(69.984734;75.472702;86.054733)	(40.438931;43.123440;49.321793)	-0.76113
#Uniq1	Bradi3g11028	NA	PLATZ transcription factor family protein	(1.112227;1.049778;1.588454)	(0.653497;0.671397;0.379305)	-1.10074
#Uniq1	Bradi4g41300	NA	Disease resistance-responsive (dirigent-like protein) family protein	(209.369080;196.478317;190.462814)	(120.962715;112.045074;103.887527)	-0.781926
#Uniq1	Bradi2g62315	GO:0046872	NA	(617.082764;488.947205;803.119385)	(149.078415;414.892120;269.039673)	-1.16639
#Uniq1	Bradi4g08597	GO:0016788	GDSL-like Lipase/Acylhydrolase superfamily protein	(14.059572;17.649527;17.209410)	(11.030787;10.424879;11.562128)	-0.527002
#Uniq1	Bradi2g00650	GO:0005515;GO:0070402;GO:0055114;GO:0046872;GO:0030604;GO:0008299	1-deoxy-D-xylulose 5-phosphate reductoisomerase	(133.731079;138.555542;146.287308)	(102.767639;119.635696;113.468361)	-0.278487
#Uniq1	Bradi1g03947	NA	TRICHOME BIREFRINGENCE-LIKE 32	(0.000000;0.000000;0.000000)	(0.000000;0.000000;1.050411)	-0.530714
#Uniq1	Bradi1g34100	GO:0008536;GO:0006886	ARM repeat superfamily protein	(0.033733;0.018348;0.009501)	(0.047463;0.013590;0.019095)	-0.320534
#Uniq1	Bradi4g18921	GO:0005515	CBS / octicosapeptide/Phox/Bemp1 (PB1) domains-containing protein	(0.000000;1.270011;0.826562)	(0.668779;0.674926;0.411492)	-0.871864
#Uniq1	Bradi1g57650	GO:0003676	ortholog of human splicing factor SC35	(4.168420;4.516815;4.053107)	(2.066458;3.112450;4.386872)	-0.478744
#Uniq1	Bradi3g46780	GO:0016853;GO:0005975	Galactose mutarotase-like superfamily protein	(0.401985;0.070212;0.000000)	(0.000000;0.000000;0.000000)	-5.30236
#Uniq1	Bradi3g18622	NA	NA	(0.000000;1.743621;0.000000)	(0.000000;0.000000;0.000000)	-0.523521
#Uniq1	Bradi3g12847	GO:0055085;GO:0046873;GO:0030001;GO:0016020	ZIP metal ion transporter family	(3.673106;3.458660;3.825239)	(1.494179;1.920506;1.809386)	-0.531396
#Uniq1	Bradi4g36700	GO:0005515;GO:0042176;GO:0030234;GO:0000502	PAM domain (PCI/PINT associated module) protein	(63.345409;53.249905;67.787567)	(42.990196;48.597576;44.902504)	-0.394043
#Uniq1	Bradi1g50477	NA	NA	(0.000000;0.000000;0.000000)	(0.000000;0.000000;0.000000)	-0.395625
#Uniq1	Bradi1g55370	GO:0006355;GO:0005634	AUX/IAA transcriptional regulator family protein	(13.814556;13.684510;19.844023)	(11.453465;12.300609;11.101104)	-0.400754
#Uniq1	Bradi1g19591	NA	FBD F-box and Leucine Rich Repeat domains containing protein	(5.902917;4.113480;4.337337)	(3.577803;3.474542;3.225552)	-0.438128
#Uniq1	Bradi5g22040	GO:0006468;GO:0004672	hercules receptor kinase 2	(2.620610;3.352143;2.568532)	(2.087713;1.755330;2.088210)	-0.490115
#Uniq1	Bradi4g42997	GO:0016758;GO:0008152	indole-3-acetate beta-D-glucosyltransferase	(3.026054;5.723463;6.089194)	(2.568023;2.366709;2.018995)	-1.04794
#Uniq1	Bradi1g03940	NA	TRICHOME BIREFRINGENCE-LIKE 33	(0.000000;8.018236;0.000000)	(0.000000;13.548162;11.406840)	-0.461805
#Uniq1	Bradi2g59900	GO:0005515	F-box family protein	(1.416684;1.248793;1.667422)	(0.487552;1.226890;0.672116)	-0.826997
#Uniq1	Bradi3g37156	NA	NA	(0.324312;0.782483;0.393210)	(0.000000;0.000000;0.262831)	-2.68788
#Uniq1	Bradi2g48457	GO:0005975;GO:0004553	beta-xylosidase 2	(0.000000;0.000000;0.000000)	(0.000000;0.000000;0.000000)	-1.27525
#Uniq1	Bradi3g24417	GO:0006633;GO:0005524;GO:0003989	acetyl-CoA carboxylase 1	(117.852806;126.103790;112.826057)	(106.047981;86.719574;94.300766)	-0.270715
#Uniq1	Bradi1g48147	GO:0006468;GO:0004672	Protein kinase superfamily protein	(0.147503;0.034567;0.520589)	(0.145059;4.656948;3.028145)	-0.571875
#Uniq1	Bradi1g44560	NA	ARM repeat superfamily protein	(0.249692;0.176987;0.577064)	(0.693866;0.150929;0.808367)	-0.265147
#Uniq1	Bradi1g74597	GO:0005622;GO:0003676;GO:0008408;GO:0006139	Polynucleotidyl transferase ribonuclease H fold protein with HRDC domain	(28.272202;10.055089;31.824030)	(8.016720;0.348538;6.829878)	-0.288251
#Uniq1	Bradi4g45037	GO:0055114;GO:0016717;GO:0006629	fatty acid desaturase 8	(34.935516;32.081421;34.502899)	(17.894375;18.592756;18.931328)	-0.8333
#Uniq1	Bradi1g06907	GO:0008270;GO:0006355	FAR1-related sequence 5	(0.000000;0.000000;0.000000)	(0.000000;0.000000;0.000000)	-0.525052
#Uniq1	Bradi1g20610	GO:0055114;GO:0016491;GO:0006633;GO:0005506	sphingoid base hydroxylase 2	(10.319953;11.222878;10.742281)	(6.977251;9.675377;9.075879)	-0.289539
#Uniq1	Bradi5g20315	NA	NA	(0.000000;0.148950;0.000000)	(0.000000;0.000000;0.000000)	-0.743499
#Uniq1	Bradi5g24580	GO:0030688;GO:0006364	NA	(8.755212;6.959602;11.252071)	(5.764790;5.327472;5.318377)	-0.674702
#Uniq1	Bradi4g01070	GO:0055114;GO:0016491;GO:0006633;GO:0005506	fatty acid hydroxylase 1	(42.083881;19.298185;36.586739)	(22.403255;17.738428;26.809872)	-0.365673
#Uniq1	Bradi3g34660	GO:0055085;GO:0016020;GO:0006810;GO:0005215	Xanthine/uracil permease family protein	(5.211859;3.405148;3.488568)	(2.220633;2.635079;1.854733)	-0.613136
#Uniq1	Bradi3g25925	NA	NA	(6.392618;7.038779;7.157430)	(3.067380;5.642272;5.475705)	-0.501931
#Uniq1	Bradi3g09460	GO:0005515	global transcription factor group E4	(59.729435;49.990330;56.767662)	(41.787701;48.177650;44.311119)	-0.270573
#Uniq1	Bradi3g12750	NA	Protein of Unknown Function (DUF239)	(2.288127;0.215256;0.000000)	(1.156380;0.130447;0.009335)	-0.975348
#Uniq1	Bradi2g35780	GO:0055114;GO:0003995;GO:0016627;GO:0050660;GO:0008152	acyl-CoA oxidase 4	(5.622266;4.902174;3.931427)	(2.865335;2.623615;3.345312)	-0.675971
#Uniq1	Bradi3g57480	NA	Plant protein of unknown function (DUF828)	(0.305390;0.701306;0.289139)	(0.158054;0.211261;0.180638)	-1.20012
#Uniq1	Bradi5g17110	GO:0055114;GO:0016491;GO:0008152	aldehyde dehydrogenase 3F1	(5.941198;3.114501;5.467153)	(1.796191;5.122654;4.154829)	-0.69597
#Uniq1	Bradi3g11090	NA	Apoptosis inhibitory protein 5 (API5)	(45.179440;40.111687;46.181366)	(31.468731;39.644707;33.455418)	-0.291272
#Uniq1	Bradi3g02612	NA	NA	(2.909891;2.323343;2.006574)	(1.617266;1.281556;0.977981)	-0.848762
#Uniq1	Bradi1g28525	NA	Leucine-rich repeat protein kinase family protein	(8.138552;6.005876;4.730050)	(3.620163;6.204305;6.000018)	-0.443606
#Uniq1	Bradi2g19090	GO:0055114;GO:0016491;GO:0050664;GO:0004601	respiratory burst oxidase protein F	(4.025414;6.689743;9.885547)	(6.421589;7.641611;8.594766)	-0.309895
#Uniq1	Bradi1g09917	GO:0055114;GO:0020037;GO:0016705;GO:0005506	cytochrome P450 family 722 subfamily A polypeptide 1	(2.520075;3.729863;2.738233)	(1.210700;1.329120;1.958205)	-0.96399
#Uniq1	Bradi2g46050	GO:0055114;GO:0020037;GO:0006979;GO:0004601	Peroxidase superfamily protein	(2.166432;2.222581;1.798100)	(1.507461;1.093145;0.698431)	-0.865852
#Uniq1	Bradi1g21360	GO:0016021;GO:0008233;GO:0006465;GO:0005787	peptidases	(3.629635;2.877487;5.089793)	(2.169492;2.995552;2.198266)	-0.614003
#Uniq1	Bradi2g20260	NA	breast cancer susceptibility1	(1.473635;1.416859;1.447092)	(0.916820;1.026860;0.940532)	-0.546518
#Uniq1	Bradi1g14630	GO:0046872;GO:0000166	calcium ATPase 2	(0.000000;0.000000;0.000000)	(0.000000;0.000000;0.000000)	-0.478421
#Uniq1	Bradi1g29634	GO:0043531	LRR and NB-ARC domains-containing disease resistance protein	(4.892778;3.378129;3.750433)	(1.293868;2.525821;1.751000)	-1.07274
#Uniq1	Bradi1g58930	GO:0006468;GO:0005524;GO:0004672	cysteine-rich RLK (RECEPTOR-like protein kinase) 10	(0.077064;0.114423;0.612641)	(0.015705;0.143803;0.000000)	-0.897092
#Uniq1	Bradi4g44120	GO:0007034	SNF7 family protein	(4.083775;3.578853;3.228782)	(3.835840;4.003175;6.439765)	-0.561774
#Uniq1	Bradi3g02795	NA	Tetratricopeptide repeat (TPR)-like superfamily protein	(2.296574;2.650234;1.204518)	(0.000000;1.298735;0.000000)	-0.580391
#Uniq1	Bradi3g03140	GO:0006351;GO:0003887;GO:0003677	DNA polymerase V family	(25.783096;23.324141;26.108778)	(20.603922;20.641560;21.404329)	-0.22296
#Uniq1	Bradi1g77990	GO:0048046;GO:0016762;GO:0006073;GO:0005618;GO:0005975;GO:0004553	xyloglucan endotransglucosylase/hydrolase 32	(7.608237;6.988254;6.770027)	(2.761268;4.865186;3.363455)	-0.919583
#Uniq1	Bradi1g24410	NA	cell wall protein precursor putative	(99.957603;84.667427;103.423424)	(33.020435;64.271591;49.282379)	-0.940312
#Uniq1	Bradi3g36357	NA	RNI-like superfamily protein	(6.917795;8.186246;7.501024)	(4.855686;4.445773;5.059536)	-0.613145
#Uniq1	Bradi2g03012	GO:0043531	NB-ARC domain-containing disease resistance protein	(33.404469;21.507347;31.370823)	(15.661570;22.367384;15.410060)	-0.653373
#Uniq1	Bradi1g19052	NA	NA	(0.468255;1.199295;0.917354)	(0.276391;0.319879;0.114338)	-1.77248
#Uniq1	Bradi2g43127	GO:0003676	suppressor of abi3-5	(14.780411;12.912155;2.464343)	(2.502321;10.977978;0.000000)	-0.311908
#Uniq1	Bradi2g54900	NA	NAD(P)-linked oxidoreductase superfamily protein	(24.796677;22.321108;24.855564)	(17.636423;20.854456;20.109133)	-0.256799
#Uniq1	Bradi3g27040	NA	Protein of unknown function (DUF1677)	(1.405394;1.471528;0.470913)	(0.315552;0.365805;0.523014)	-1.42626
#Uniq1	Bradi1g54817	GO:0006352;GO:0005634	TBP-associated factor II 15	(3.809794;3.882925;6.047955)	(3.631587;4.580307;3.435974)	-0.30787
#Uniq1	Bradi3g41630	GO:0051726;GO:0005634;GO:0006357;GO:0007049;GO:0006351	retinoblastoma-related 1	(0.000000;0.000000;0.000000)	(0.000000;0.000000;0.000000)	-0.586622
#Uniq1	Bradi5g23500	GO:0005737	programmed cell death 2 C-terminal domain-containing protein	(0.000000;2.041046;4.619174)	(0.000000;0.000000;2.385078)	-0.707304
#Uniq1	Bradi3g42020	NA	transcription activators	(26.003765;19.865349;23.425577)	(19.899754;18.803621;18.017859)	-0.246624
#Uniq1	Bradi3g34295	NA	Plant protein of unknown function (DUF827)	(0.000000;0.000000;0.012221)	(0.000000;0.000000;0.000000)	-1.18962
#Uniq1	Bradi3g47867	NA	embryo defective 2423	(9.191178;11.455397;0.000000)	(0.000000;6.379862;5.405417)	-0.416469
#Uniq1	Bradi4g27040	NA	Rhodanese/Cell cycle control phosphatase superfamily protein	(37.916039;40.187180;35.471031)	(26.912138;28.546511;33.409782)	-0.315402
#Uniq1	Bradi5g12570	NA	vacuolar iron transporter 1	(23.597355;23.258047;28.525152)	(11.964422;19.871189;15.983907)	-0.620321
#Uniq1	Bradi1g06220	GO:0006412;GO:0005840;GO:0003735	ribosomal protein L23AB	(10.573508;24.424715;0.000000)	(0.000000;0.000000;13.520281)	-0.775274
#Uniq1	Bradi2g59247	GO:0005515	GYF domain-containing protein	(20.322178;20.074434;22.882635)	(16.685707;13.828089;19.204592)	-0.442256
#Uniq1	Bradi2g00467	NA	NA	(0.300712;0.368485;0.358632)	(0.000000;0.188660;0.000000)	-2.39416
#Uniq1	Bradi1g04397	GO:0008017;GO:0007018;GO:0005524;GO:0003777;GO:0005871	ATP binding microtubule motor family protein	(7.618816;7.752855;7.285290)	(4.404597;3.947468;4.706452)	-0.754686
#Uniq1	Bradi5g19367	GO:0046872	Regulator of chromosome condensation (RCC1) family with FYVE zinc finger domain	(0.000000;0.000000;0.194715)	(0.579805;0.195420;0.000000)	-0.807708
#Uniq1	Bradi3g01157	GO:0030247;GO:0006468;GO:0005524;GO:0004672	wall associated kinase 3	(0.616261;1.256185;1.650509)	(0.634436;0.738069;0.748560)	-0.699482
#Uniq1	Bradi2g43110	GO:0005515;GO:0006468;GO:0004672	Leucine-rich repeat protein kinase family protein	(3.382440;3.224059;3.865188)	(1.629408;2.105832;1.720883)	-0.899386
#Uniq1	Bradi2g45370	NA	UDP-Glycosyltransferase superfamily protein	(0.000000;0.000000;0.333510)	(0.000000;0.000000;0.012939)	-4.63006
#Uniq1	Bradi3g16767	NA	NA	(0.000000;2.348123;2.972888)	(0.000000;0.000000;0.000000)	-6.40712
#Uniq1	Bradi3g00350	GO:0004842	HEAT repeat ;HECT-domain (ubiquitin-transferase)	(71.262100;57.286648;72.452827)	(55.025173;59.671509;53.035591)	-0.22061
#Uniq1	Bradi3g30250	GO:0005524;GO:0003676	RNAhelicase-like 8	(90.582489;68.867340;92.257622)	(59.835724;69.660294;56.640259)	-0.395656
#Uniq1	Bradi3g21450	GO:0003682	chromomethylase 3	(14.027740;11.287369;11.453215)	(7.502052;9.196422;8.709561)	-0.494874
#Uniq1	Bradi1g01090	GO:0005096	ARF-GAP domain 8	(0.208859;0.904556;2.025207)	(2.732471;1.325558;1.810939)	-0.308468
#Uniq1	Bradi3g16660	GO:0006366;GO:0005665;GO:0003677;GO:0006351;GO:0003899	RNA polymerase II large subunit	(37.433231;27.742443;36.224976)	(25.437979;26.395779;23.591097)	-0.385772
#Uniq1	Bradi2g46204	NA	NA	(34.087646;20.715261;36.476131)	(12.252229;19.088533;13.876572)	-0.976212
#Uniq1	Bradi4g27797	GO:0005515	histone-lysine N-methyltransferase ASHH3	(2.577271;4.467933;4.904930)	(0.002874;3.102772;4.063792)	-0.250761
#Uniq1	Bradi4g03180	NA	Protein of unknown function (DUF594)	(0.277785;0.038438;0.092256)	(0.000000;0.000000;0.000000)	-5.51693
#Uniq1	Bradi1g26680	GO:0060236;GO:0032147;GO:0005874;GO:0005819	targeting protein for XKLP2	(3.282333;1.439880;2.042358)	(1.926874;0.000000;0.000000)	-0.694373
#Uniq1	Bradi5g22090	NA	Remorin family protein	(0.000000;0.000000;0.000000)	(0.000000;0.000000;0.000000)	-1.18737
#Uniq1	Bradi1g17340	GO:0055114;GO:0051287;GO:0008270;GO:0004399;GO:0000105	histidinol dehydrogenase	(56.890434;52.493416;54.979645)	(36.268688;46.853321;40.956524)	-0.367431
#Uniq1	Bradi3g33740	NA	pleckstrin homology (PH) domain-containing protein	(10.813504;0.000000;1.548882)	(6.454760;0.924626;13.027525)	-0.521531
#Uniq1	Bradi5g12198	NA	NA	(0.000000;0.000000;0.000000)	(0.000000;0.000000;0.000000)	-0.582086
#Uniq1	Bradi3g32130	GO:0055114;GO:0020037;GO:0006979;GO:0004601	Peroxidase superfamily protein	(7.307803;8.325988;8.793289)	(4.153829;5.840348;4.958316)	-0.670059
#Uniq1	Bradi4g19670	NA	Transport protein particle (TRAPP) component	(35.113350;37.784302;33.125546)	(28.892262;30.638041;30.190941)	-0.201573
#Uniq1	Bradi2g49340	NA	profilin 5	(7.832567;13.416143;10.776101)	(4.657232;3.854169;5.786685)	-1.12725
#Uniq1	Bradi3g32040	GO:0006355;GO:0003677	BEL1-like homeodomain 2	(4.655509;5.567597;5.523394)	(1.850592;3.367411;3.824407)	-0.767014
#Uniq1	Bradi2g23460	NA	NAD(P)-linked oxidoreductase superfamily protein	(47.681828;40.145947;44.939610)	(26.182224;38.518497;34.940708)	-0.377416
#Uniq1	Bradi1g05880	GO:0055114;GO:0016491;GO:0010181	12-oxophytodienoate reductase 1	(1.693138;2.298966;2.285958)	(1.581887;1.194903;0.981808)	-0.694688
#Uniq1	Bradi1g51817	GO:0016592;GO:0006357;GO:0001104	RNA polymerase II transcription mediators	(0.000000;0.000000;0.000000)	(0.000000;0.004916;0.000000)	-0.375036
#Uniq1	Bradi5g10310	GO:0016742;GO:0009058	Formyl transferase	(22.058727;26.072634;25.547783)	(15.618925;5.812150;13.684114)	-0.957604
#Uniq1	Bradi5g17947	GO:0005515	WD-40 repeat family protein / beige-related	(1.554303;1.989979;11.034685)	(2.737916;4.594687;5.404445)	-0.263044
#Uniq1	Bradi1g45320	GO:0006355;GO:0005739;GO:0003690	Mitochondrial transcription termination factor family protein	(5.397688;4.960535;5.887063)	(3.182413;4.591305;3.594621)	-0.474798
#Uniq1	Bradi4g37820	NA	alpha/beta-Hydrolases superfamily protein	(0.000000;0.593095;1.035923)	(0.000000;0.129937;0.000000)	-3.66356
#Uniq1	Bradi1g29247	GO:0005515;GO:0003677;GO:0055114;GO:0016706	transcription factor jumonji (jmjC) domain-containing protein	(0.137504;0.345200;0.255827)	(5.291276;1.488035;0.293676)	-0.426544
#Uniq1	Bradi1g29570	GO:0016157;GO:0005985	sucrose synthase 6	(2.486240;1.300671;1.469178)	(0.000000;0.000000;2.012070)	-0.720555
#Uniq1	Bradi2g35700	GO:0046872;GO:0030001	Heavy metal transport/detoxification superfamily protein	(0.535193;0.470561;0.301600)	(0.222037;0.192294;0.139953)	-1.18889
#Uniq1	Bradi4g16040	GO:0005524;GO:0006260;GO:0005663;GO:0003689	replication factor C1	(0.280108;0.000000;0.139663)	(0.000000;0.000000;0.000000)	-0.350822
#Uniq1	Bradi1g73030	GO:0003676	RNA-binding (RRM/RBD/RNP motifs) family protein	(12.346650;11.062969;12.567847)	(7.857250;10.257060;8.436001)	-0.398277
#Uniq1	Bradi1g64800	GO:0046872	Zinc finger C-x8-C-x5-C-x3-H type family protein	(0.206806;0.480625;0.159203)	(0.000000;0.000000;0.000000)	-6.35498
#Uniq1	Bradi1g62000	GO:0007010;GO:0003779	villin 2	(0.000000;0.000000;0.000000)	(0.000000;0.000000;0.000000)	-1.015
#Uniq1	Bradi1g18090	GO:0046872	SPX (SYG1/Pho81/XPR1) domain-containing protein	(3.832471;4.510049;5.638143)	(5.357521;3.110686;1.535605)	-0.716108
#Uniq1	Bradi2g40860	NA	2-phosphoglycolate phosphatase 2	(28.148079;20.526512;28.391481)	(13.409847;17.967569;13.557981)	-0.739661
#Uniq1	Bradi1g14340	NA	IND1(iron-sulfur protein required for NADH dehydrogenase)-like	(12.865053;12.136535;13.813845)	(8.540619;9.755493;10.341834)	-0.399417
#Uniq1	Bradi1g12280	NA	Integral membrane HPP family protein	(21.054800;20.622866;20.082163)	(15.567127;11.531709;13.844952)	-0.549561
#Uniq1	Bradi1g28710	GO:0008408;GO:0006139;GO:0003676	3\'-5\' exonuclease domain-containing protein	(2.399177;3.903362;1.619880)	(2.362219;3.810883;3.747954)	-0.397375
#Uniq1	Bradi2g18160	NA	Mannose-binding lectin superfamily protein	(0.493036;0.662045;0.970439)	(0.000000;0.096771;0.000000)	-2.29097
#Uniq1	Bradi4g22745	NA	Ribonuclease H-like superfamily protein	(1.555503;2.960522;2.832489)	(0.670095;1.410856;1.089859)	-1.1739
#Uniq1	Bradi5g26500	GO:0009298;GO:0005737;GO:0004615	phosphomannomutase	(81.038139;79.411575;79.011726)	(60.675983;69.114273;64.899223)	-0.259088
#Uniq1	Bradi1g76630	NA	FASCICLIN-like arabinogalactan protein 8	(24.770390;29.813705;31.416983)	(11.310796;14.720767;9.924957)	-1.2182
#Uniq1	Bradi3g12920	NA	high-mobility group box 6	(12.594132;9.345704;13.707676)	(6.520773;7.912230;9.550161)	-0.535473
#Uniq1	Bradi3g44197	GO:0003677;GO:0000166;GO:0008408;GO:0008270;GO:0006260;GO:0005634;GO:0003887	DNA polymerase epsilon catalytic subunit	(6.030880;5.392622;4.488089)	(4.098148;3.937453;3.511289)	-0.420322
#Uniq1	Bradi1g66130	GO:0005515	ARM repeat superfamily protein	(7.980500;6.485255;2.624861)	(3.489651;0.018422;3.741004)	-0.850485
#Uniq1	Bradi5g03140	GO:0043531	NB-ARC domain-containing disease resistance protein	(0.000000;0.000000;0.000000)	(0.000000;0.000000;0.000000)	-0.659558
#Uniq1	Bradi1g27710	GO:0005515;GO:0008270	RPM1 interacting protein 2	(0.405617;0.252913;0.592167)	(0.322484;0.320129;0.633123)	-0.379771
#Uniq1	Bradi1g17080	GO:0055114;GO:0016491;GO:0008152	aldehyde dehydrogenase 22A1	(2.070150;0.182118;8.024991)	(0.000000;4.488753;0.000000)	-0.693397
#Uniq1	Bradi2g18452	NA	NA	(32.659058;23.341318;26.864082)	(15.924114;21.484379;18.888224)	-0.51791
#Uniq1	Bradi3g46690	NA	Ethylene insensitive 3 family protein	(0.211270;0.367904;0.049164)	(0.020692;0.075247;0.000000)	-2.72178
#Uniq1	Bradi1g63422	GO:0005515	DNA-binding bromodomain-containing protein	(1.913322;2.148746;2.448982)	(0.645566;1.445731;1.440907)	-0.856174
#Uniq1	Bradi3g56560	GO:0005515;GO:0005096	Calcium-dependent ARF-type GTPase activating protein family	(28.164448;25.611212;31.494444)	(18.284492;27.160038;19.127573)	-0.363043
#Uniq1	Bradi1g68550	NA	NA	(7.144837;6.812155;7.534082)	(4.009345;5.388868;3.672189)	-0.677391
#Uniq1	Bradi3g23345	NA	NA	(1.057669;1.036441;1.533971)	(0.442494;0.566144;0.369763)	-1.36566
#Uniq1	Bradi2g58231	GO:0005515	receptor like protein 52	(0.000000;0.000000;1.333619)	(0.000000;0.000000;0.000000)	-0.593007
#Uniq1	Bradi4g27960	GO:0055085;GO:0016020;GO:0006810;GO:0005215	Xanthine/uracil permease family protein	(4.784973;3.611734;4.777149)	(2.765313;2.765591;2.779928)	-0.622521
#Uniq1	Bradi2g18000	GO:0005515	Transducin/WD40 repeat-like superfamily protein	(22.900364;17.623602;26.248777)	(14.943618;18.613346;15.304280)	-0.411557
#Uniq1	Bradi3g28100	GO:0016788	Li-tolerant lipase 1	(1.102780;0.827223;1.066644)	(0.394993;0.269306;0.000000)	-2.07428
#Uniq1	Bradi2g46370	GO:0005515;GO:0006468;GO:0004672	Leucine-rich repeat protein kinase family protein	(20.069988;14.733669;28.531952)	(0.000000;14.094150;0.000000)	-0.90894
#Uniq1	Bradi5g10440	GO:0005515	Acyl-CoA N-acyltransferase with RING/FYVE/PHD-type zinc finger protein	(0.217753;0.000000;0.000000)	(0.452411;0.000000;0.000000)	-0.797703
#Uniq1	Bradi5g22700	NA	NA	(0.000000;0.000000;0.000000)	(0.000000;0.000000;0.000000)	-0.38293
#Uniq1	Bradi4g30587	GO:0006508;GO:0004190	Eukaryotic aspartyl protease family protein	(1.187129;1.915611;1.315479)	(0.971309;0.807784;0.828290)	-0.727713
#Uniq1	Bradi3g33910	NA	tobamovirus multiplication 2B	(8.564370;5.540045;7.289658)	(2.966810;5.452288;5.422018)	-0.593457
#Uniq1	Bradi5g21097	GO:0055085;GO:0022857;GO:0016021	Major facilitator superfamily protein	(0.000000;0.000000;0.000000)	(0.000000;0.000000;0.000000)	-0.401689
#Uniq1	Bradi1g21914	GO:0005524;GO:0003676	nucleic acid binding;ATP-dependent helicases;ATP binding;helicases;ATP-dependent helicases	(8.263264;0.082017;0.660257)	(0.027675;0.283112;0.731281)	-0.332117
#Uniq1	Bradi3g20790	GO:0004843	ubiquitin-specific protease 9	(34.224651;28.985685;34.727127)	(23.588736;29.602894;24.170979)	-0.301116
#Uniq1	Bradi2g17280	NA	myb domain protein 36	(3.069571;3.830771;2.857955)	(1.308971;2.244144;1.253732)	-0.977955
#Uniq1	Bradi2g01580	GO:0008270	RING/FYVE/PHD zinc finger superfamily protein	(0.780213;1.853746;0.000000)	(0.000000;0.939275;0.000000)	-0.623824
#Uniq1	Bradi3g41530	NA	NA	(1.943176;1.478091;0.000000)	(5.399628;9.092101;4.627820)	-0.29895
#Uniq1	Bradi2g40956	NA	NA	(10.288375;3.229529;10.348326)	(3.347228;6.160185;2.607469)	-0.928553
#Uniq1	Bradi2g36470	GO:0006468;GO:0005524;GO:0004672	mitogen-activated protein kinase 16	(113.668152;89.635941;115.565079)	(58.192818;69.920547;56.529415)	-0.749002
#Uniq1	Bradi2g19660	NA	NA	(2.221626;1.370092;2.019590)	(1.063791;0.955209;0.965642)	-0.8691
#Uniq1	Bradi2g31166	NA	NA	(6.987056;6.330745;6.692793)	(3.978669;5.176542;4.448341)	-0.515749
#Uniq1	Bradi1g43430	NA	RPM1-interacting protein 4 (RIN4) family protein	(7.001690;10.241033;4.494535)	(10.105103;8.943504;4.435760)	-0.45525
#Uniq1	Bradi3g08110	NA	Plant protein of unknown function (DUF641)	(65.116364;49.481369;55.203358)	(38.738464;37.040028;4.919347)	-0.477268
#Uniq1	Bradi1g43230	GO:0005515	C2 calcium/lipid-binding and GRAM domain containing protein	(0.166875;0.000000;0.000000)	(0.000000;0.000000;4.154378)	-0.410395
#Uniq1	Bradi2g31715	NA	NA	(0.000000;1.081843;1.319390)	(0.875246;2.475106;1.258002)	-0.580635
#Uniq1	Bradi4g17960	NA	C-terminal domain phosphatase-like 3	(11.976395;10.818522;11.633265)	(9.041925;8.002156;8.730839)	-0.37595
#Uniq1	Bradi1g60890	GO:0005681;GO:0000398	P-loop containing nucleoside triphosphate hydrolases superfamily protein	(0.000000;0.000000;0.000000)	(0.000000;0.000000;0.000000)	-0.166593
#Uniq1	Bradi1g05950	GO:0006468;GO:0005524;GO:0004672	Protein kinase family protein	(0.000000;0.000000;11.904915)	(0.000000;17.552084;0.000000)	-0.570278
#Uniq1	Bradi2g01550	GO:0005515	eukaryotic translation initiation factor 3A	(54.359924;49.192745;58.225578)	(40.769623;46.760136;43.282032)	-0.266923
#Uniq1	Bradi1g48380	GO:0048544;GO:0006468;GO:0005524;GO:0004672	S-locus lectin protein kinase family protein	(2.190738;2.145532;2.108306)	(0.988902;1.653864;0.979764)	-0.787003
#Uniq1	Bradi2g19990	GO:0007264;GO:0005525	RHO-related protein from plants 9	(5.031959;3.751202;4.816142)	(3.360612;2.704564;2.907108)	-0.555841
#Uniq1	Bradi3g08981	NA	NA	(14.158011;11.850650;11.950356)	(4.919543;7.659643;7.871570)	-0.857416
#Uniq1	Bradi4g45310	GO:0006468;GO:0005524;GO:0004672	phototropin 1	(5.081028;5.868407;5.501659)	(7.281494;2.814370;4.269834)	-0.417039
#Uniq1	Bradi3g52266	NA	NA	(5.475006;4.770939;9.465902)	(3.240087;5.779244;3.161473)	-0.647869
#Uniq1	Bradi1g19500	GO:0016787;GO:0005524;GO:0003677	P-loop containing nucleoside triphosphate hydrolases superfamily protein	(7.607285;5.781985;6.925212)	(4.710630;4.329882;5.516221)	-0.441395
#Uniq1	Bradi4g25417	NA	PAM domain (PCI/PINT associated module) protein	(8.378105;3.934774;8.594550)	(4.139153;4.576965;3.490551)	-0.731258
#Uniq1	Bradi2g60310	NA	hydroxyproline-rich glycoprotein family protein	(26.345558;19.080236;25.975994)	(13.361803;17.430286;14.640826)	-0.613581
#Uniq1	Bradi2g31190	GO:0055114;GO:0016491;GO:0008270	GroES-like zinc-binding alcohol dehydrogenase family protein	(19.077641;14.812021;19.533169)	(11.959819;13.270741;10.814474)	-0.52737
#Uniq1	Bradi2g22919	NA	NA	(3.219809;1.510032;1.851510)	(0.577666;1.011529;0.716207)	-1.47845
#Uniq1	Bradi5g21060	GO:0009733	SAUR-like auxin-responsive protein family	(0.842346;0.849692;0.419543)	(0.111044;0.000000;0.068905)	-3.55633
#Uniq1	Bradi2g55780	GO:0006355;GO:0003677	NAC domain containing protein 90	(0.823520;0.723212;1.094276)	(0.240542;0.427403;0.000000)	-1.91099
#Uniq1	Bradi1g77210	NA	NA	(1.370298;0.236836;0.209414)	(0.184420;0.000000;1.094354)	-0.890352
#Uniq1	Bradi1g18220	NA	Pentatricopeptide repeat (PPR-like) superfamily protein	(2.054873;2.690478;2.288462)	(0.966212;1.489813;1.031713)	-0.969725
#Uniq1	Bradi4g43960	NA	mini zinc finger	(68.701576;58.877186;72.219795)	(42.533287;41.635101;41.284000)	-0.63026
#Uniq1	Bradi2g34790	GO:0016788	GDSL-like Lipase/Acylhydrolase superfamily protein	(26.930462;18.915245;25.849300)	(19.481071;16.803768;17.078308)	-0.382855
#Uniq1	Bradi2g24050	GO:0016567;GO:0004842	plant U-box 29	(3.758066;2.756269;2.950749)	(1.038000;1.685649;1.687457)	-1.05467
#Uniq1	Bradi3g02960	NA	Uncharacterised conserved protein (UCP030365)	(6.283782;5.442115;5.600830)	(4.424053;3.450297;4.501623)	-0.446159
#Uniq1	Bradi3g51680	NA	nucleotide-rhamnose synthase/epimerase-reductase	(91.407532;65.342827;112.725929)	(57.013676;69.077286;53.532398)	-0.545782
#Uniq1	Bradi3g45030	NA	protein binding;zinc ion binding	(0.000000;0.000000;0.000000)	(0.000000;0.000000;0.000000)	-0.472871
#Uniq1	Bradi1g63850	NA	NA	(43.220898;24.021776;38.457432)	(7.829479;21.512913;25.882214)	-0.624051
#Uniq1	Bradi3g00835	NA	NA	(4.186615;2.901658;3.829875)	(0.993329;2.023288;1.715334)	-1.16875
#Uniq1	Bradi5g27390	NA	NA	(0.516691;1.024677;1.344973)	(0.489040;0.151237;0.456550)	-1.58211
#Uniq1	Bradi2g04960	GO:0006418;GO:0000166;GO:0005524;GO:0004812;GO:0006438;GO:0004832	valyl-tRNA synthetase / valine--tRNA ligase (VALRS)	(201.766632;161.396423;191.861511)	(138.157745;146.266968;145.211441)	-0.329073
#Uniq1	Bradi1g07140	NA	HAD-superfamily hydrolase subfamily IG 5\'-nucleotidase	(114.218369;94.489616;116.299126)	(80.685165;91.623276;87.367294)	-0.284187
#Uniq1	Bradi1g39217	GO:0006412;GO:0005840;GO:0005622;GO:0003735	ribosomal protein L33	(90.941032;86.421104;100.091713)	(43.668480;66.752281;64.924278)	-0.625687
#Uniq1	Bradi2g18670	NA	DNAse I-like superfamily protein	(1.277062;4.171321;6.550127)	(5.348759;1.321887;0.000000)	-0.701954
#Uniq1	Bradi4g37026	GO:0009733	SAUR-like auxin-responsive protein family	(2.650168;2.582346;4.477998)	(1.434775;0.863663;1.362750)	-1.34508
#Uniq1	Bradi3g10240	GO:0008152;GO:0003824	Isochorismatase family protein	(29.233213;24.332224;36.453083)	(14.857268;26.087992;18.954433)	-0.551762
#Uniq1	Bradi1g24811	GO:0005515	ARM repeat superfamily protein	(1.239840;1.375761;1.615030)	(0.731152;0.860491;1.051649)	-0.624956
#Uniq1	Bradi4g44750	GO:0003824;GO:0006470;GO:0004722	Protein phosphatase 2C family protein	(0.000000;4.200181;0.000000)	(0.000000;0.000000;0.000000)	-1.12622
#Uniq1	Bradi1g02635	NA	NA	(122.494728;79.270317;137.115906)	(66.376068;101.735077;72.284462)	-0.45871
#Uniq1	Bradi3g56543	NA	NA	(15.437560;7.424052;18.340126)	(5.986269;10.256832;5.197451)	-0.905009
#Uniq1	Bradi1g19660	NA	Glycoprotein membrane precursor GPI-anchored	(29.616440;23.829126;25.797680)	(14.435095;21.658710;19.956108)	-0.463439
#Uniq1	Bradi2g58410	NA	Protein of unknown function (DUF185)	(0.000000;0.000000;0.000000)	(0.000000;0.000000;0.000000)	-0.757999
#Uniq1	Bradi3g47472	GO:0030983;GO:0006298;GO:0005524;GO:0032300	DNA mismatch repair protein putative	(0.000000;0.000000;0.000000)	(0.000000;0.000000;0.000000)	-0.615918
#Uniq1	Bradi1g31600	GO:0005515;GO:0006468;GO:0005524;GO:0004672	STRUBBELIG-receptor family 1	(20.514111;6.271597;16.513277)	(11.485123;10.134586;5.347930)	-0.498105
#Uniq1	Bradi4g14560	NA	Ubiquitin carboxyl-terminal hydrolase-related protein	(0.445975;0.348538;0.389944)	(0.000000;0.112229;0.000000)	-3.03282
#Uniq1	Bradi1g15330	GO:0008017;GO:0007018;GO:0005524;GO:0003777;GO:0005871	Kinesin motor family protein	(3.495725;0.000000;0.792795)	(0.000000;0.167507;0.000000)	-0.566294
#Uniq1	Bradi4g45360	NA	alpha/beta-Hydrolases superfamily protein	(11.651778;10.309047;10.612475)	(7.045030;7.550552;5.660109)	-0.643367
#Uniq1	Bradi2g06160	GO:0006189	phosphoribosylaminoimidazole carboxylase putative / AIR carboxylase putative	(5.362730;23.830530;31.009840)	(14.635911;20.959745;17.205885)	-0.549689
#Uniq1	Bradi1g30007	GO:0004674;GO:0005515;GO:0016773	Ataxia telangiectasia-mutated and RAD3-related	(3.328626;2.614754;3.176196)	(2.019250;2.262796;1.984928)	-0.499649
#Uniq1	Bradi2g42017	NA	ARM repeat superfamily protein	(24.653269;18.685495;26.279812)	(13.677341;20.641788;15.342316)	-0.45082
#Uniq1	Bradi2g45270	GO:0006629	alpha/beta-Hydrolases superfamily protein	(0.342751;0.330973;0.669527)	(0.082976;0.000000;0.232461)	-2.11213
#Uniq1	Bradi2g49400	GO:0006468;GO:0005524;GO:0004672	protein kinase family protein / peptidoglycan-binding LysM domain-containing protein	(0.000000;0.000000;0.000000)	(0.000000;0.000000;0.000000)	-0.550239
#Uniq1	Bradi1g20560	NA	basic helix-loop-helix (bHLH) DNA-binding superfamily protein	(18.125895;24.262903;22.003492)	(13.494112;16.081318;7.012379)	-0.530389
#Uniq1	Bradi1g10530	GO:0006468;GO:0004672	Protein kinase superfamily protein	(23.245235;19.877436;25.113993)	(16.001596;19.072687;18.546141)	-0.308352
#Uniq1	Bradi2g54190	GO:0033179;GO:0015991;GO:0015078	vacuolar proton ATPase A1	(0.215085;0.064859;0.101390)	(0.000000;0.054499;0.043223)	-0.187792
#Uniq1	Bradi1g55889	NA	NA	(0.212794;0.040712;0.114553)	(0.000000;0.000000;0.000000)	-5.30058
#Uniq1	Bradi4g20796	NA	NA	(8.718949;5.681443;7.610048)	(4.590603;6.514471;3.283395)	-0.573137
#Uniq1	Bradi1g51490	GO:0009733	SAUR-like auxin-responsive protein family	(28.306952;21.400108;24.393749)	(12.416821;16.438320;11.157025)	-0.849816
#Uniq1	Bradi5g18180	NA	Protein kinase superfamily protein	(21.189180;14.692968;20.500587)	(9.944486;15.759925;11.909551)	-0.547495
#Uniq1	Bradi3g42610	NA	Rhamnogalacturonate lyase family protein	(5.120461;4.962146;4.107239)	(3.489131;2.640715;2.389571)	-0.691991
#Uniq1	Bradi3g20830	NA	heat shock protein 21	(10.028279;7.142354;10.453595)	(2.504762;7.269413;3.444949)	-1.02543
#Uniq1	Bradi5g02210	NA	Plant protein of unknown function (DUF247)	(0.000000;0.057361;0.081843)	(0.000000;0.103261;0.190371)	-0.819728
#Uniq1	Bradi1g13520	GO:0005525	Ribosomal protein S5/Elongation factor G/III/V family protein	(9.660287;7.479297;8.726990)	(6.226410;6.487967;4.692296)	-0.528916
#Uniq1	Bradi4g40287	GO:0015031;GO:0008565	SNARE-like superfamily protein	(13.491677;12.930092;19.657242)	(8.815259;10.551351;11.022044)	-0.561324
#Uniq1	Bradi1g48530	GO:0008168	S-adenosyl-L-methionine-dependent methyltransferases superfamily protein	(16.243252;12.834184;18.734159)	(9.520258;13.928890;11.245764)	-0.421129
#Uniq1	Bradi4g32380	GO:0003676	RNA-binding protein 47C	(12.432846;10.876691;9.682689)	(6.241372;5.547924;7.927250)	-0.706335
#Uniq1	Bradi1g22850	GO:0006508;GO:0004190	Eukaryotic aspartyl protease family protein	(73.247208;55.958549;78.164062)	(49.857281;58.668858;48.126160)	-0.365152
#Uniq1	Bradi2g33590	NA	Ribosomal protein L18ae family	(13.983715;11.247082;17.226585)	(6.315132;8.777346;7.560407)	-0.865017
#Uniq1	Bradi1g35080	NA	LYR family of Fe/S cluster biogenesis protein	(69.323036;58.486660;97.878029)	(34.122173;62.236626;51.095966)	-0.579118
#Uniq1	Bradi2g50720	NA	chlororespiratory reduction 7	(0.128603;0.484141;2.214624)	(0.000000;0.000114;0.000000)	-5.73972
#Uniq1	Bradi2g59450	GO:0046872;GO:0030001	Heavy metal transport/detoxification superfamily protein	(1.251774;1.602925;2.300307)	(0.464130;1.346935;0.799226)	-0.94674
#Uniq1	Bradi4g30780	GO:0005515;GO:0031369;GO:0006413;GO:0005852;GO:0003743	eukaryotic translation initiation factor 3C	(34.621857;29.112595;34.965885)	(23.487438;24.338871;22.088200)	-0.456538
#Uniq1	Bradi3g11320	NA	Reticulon family protein	(0.000000;0.000000;1.778707)	(0.510236;1.469270;0.052003)	-0.708513
#Uniq1	Bradi4g36477	NA	Protein of unknown function (DUF630) ;Protein of unknown function (DUF632)	(4.471149;2.986820;4.372744)	(2.539717;2.587101;3.108913)	-0.479884
#Uniq1	Bradi3g13177	GO:0005524;GO:0046488;GO:0016307	phosphatidylinositol-4-phosphate 5-kinase family protein	(93.939880;85.214363;102.688301)	(71.963097;80.601654;71.672852)	-0.290136
#Uniq1	Bradi3g51370	GO:0055114;GO:0020037;GO:0016705;GO:0005506	cytochrome P450 family 86 subfamily A polypeptide 2	(20.820215;17.947987;16.767838)	(10.538914;11.548910;11.844347)	-0.671791
#Uniq1	Bradi2g44010	NA	Neutral/alkaline non-lysosomal ceramidase	(28.678207;26.531960;27.985014)	(20.730852;20.755136;23.875757)	-0.308423
#Uniq1	Bradi1g60280	GO:0050662;GO:0003824	3beta-hydroxysteroid-dehydrogenase/decarboxylase isoform 2	(1.020653;0.000000;0.000000)	(0.000000;1.421368;0.000000)	-0.270093
#Uniq1	Bradi5g05700	NA	NA	(3.712770;2.442835;2.848968)	(1.015460;2.135459;0.889322)	-1.10681
#Uniq1	Bradi3g19800	GO:0005515	F-box/RNI-like superfamily protein	(0.000000;0.000000;0.000000)	(0.000000;0.000000;0.000000)	-0.442303
#Uniq1	Bradi1g36907	GO:0005515;GO:0003676	Stabilizer of iron transporter SufD / Polynucleotidyl transferase	(0.000000;0.000000;0.000000)	(0.000000;0.000000;0.000000)	-0.394187
#Uniq1	Bradi1g24597	GO:0032012;GO:0005086	HOPM interactor 7	(118.595100;98.098991;107.707199)	(96.213501;95.926643;85.787659)	-0.181817
#Uniq1	Bradi3g47366	NA	NA	(0.864030;1.300397;0.615420)	(0.230089;0.000000;0.230345)	-2.54981
#Uniq1	Bradi2g02522	GO:0030247	Protein kinase superfamily protein	(0.431016;0.337589;0.206451)	(0.000000;0.000000;0.000000)	-4.83986
#Uniq1	Bradi2g10110	GO:0016887;GO:0005524;GO:0016020	pleiotropic drug resistance 12	(13.182943;11.806499;14.726448)	(10.058975;10.480067;6.792470)	-0.497153
#Uniq1	Bradi4g03460	NA	zinc finger protein 7	(8.078035;5.954342;9.103910)	(0.965930;5.270909;3.127170)	-1.2739
#Uniq1	Bradi2g15250	NA	NA	(33.100780;31.654692;36.224518)	(20.770979;31.410069;5.031796)	-0.37343
#Uniq1	Bradi4g22060	GO:0006355;GO:0005634	indole-3-acetic acid inducible 18	(0.000000;0.000000;0.000000)	(0.000000;0.000000;0.000000)	-0.920409
#Uniq1	Bradi5g09190	NA	histone deacetylase 9	(8.678100;4.552555;0.000000)	(3.529568;0.050930;2.784035)	-0.346824
#Uniq1	Bradi3g12950	NA	Plasma-membrane choline transporter family protein	(7.258080;0.783946;10.586612)	(1.117705;2.604539;1.288609)	-0.345507
#Uniq1	Bradi1g24860	GO:0015979;GO:0010207	photosystem II reaction center PSB29 protein	(218.875565;248.422150;270.937469)	(163.010376;225.739075;192.475372)	-0.310187
#Uniq1	Bradi3g21180	GO:0007264;GO:0005525	Ras-related small GTP-binding family protein	(0.949210;1.258288;2.382432)	(2.215580;1.454143;1.524562)	-0.856941
#Uniq1	Bradi2g34200	GO:0006383;GO:0005666;GO:0003899;GO:0003677	RNA polymerase III RPC4	(1.428357;2.776779;3.452296)	(0.000000;2.640169;1.498062)	-0.760312
#Uniq1	Bradi1g62140	NA	dgd1 suppressor 1	(0.000000;0.243819;1.397697)	(0.708345;0.133978;0.111557)	-0.454091
#Uniq1	Bradi1g09633	NA	NA	(0.987687;0.960976;1.551858)	(0.788719;0.442004;0.558264)	-0.925757
#Uniq1	Bradi1g45260	GO:0046983	basic helix-loop-helix (bHLH) DNA-binding family protein	(3.213128;3.287038;4.949174)	(1.695230;2.191498;1.222062)	-1.1057
#Uniq1	Bradi1g30797	GO:0006468;GO:0005524;GO:0004672	Protein kinase superfamily protein	(13.040955;14.249643;10.603626)	(9.436531;9.954933;10.473180)	-0.306795
#Uniq1	Bradi4g01730	GO:0006355;GO:0005634;GO:0003677;GO:0009725	auxin response factor 8	(42.381039;29.831203;39.639023)	(30.445456;30.748005;29.599659)	-0.259571
#Uniq1	Bradi4g16430	GO:0016829;GO:0006520	Tyrosine transaminase family protein	(116.322853;70.483025;109.211037)	(40.394455;81.103676;50.991890)	-0.745448
#Uniq1	Bradi2g15460	GO:0016020;GO:0008378;GO:0006486	Galactosyltransferase family protein	(0.195902;0.000000;0.196575)	(0.000000;0.000000;0.000000)	-4.27895
#Uniq1	Bradi2g12450	GO:0006508;GO:0004185	serine carboxypeptidase-like 33	(1.635356;1.184473;1.008190)	(0.650822;0.857867;0.693240)	-0.759182
#Uniq1	Bradi1g53760	NA	RNA-binding KH domain-containing protein	(25.393425;14.755032;14.685912)	(8.948095;11.244764;14.088528)	-0.537901
#Uniq1	Bradi4g12950	NA	Heavy metal transport/detoxification superfamily protein	(0.000000;0.000000;0.000000)	(0.000000;0.000000;0.000000)	-0.881553
#Uniq1	Bradi4g13688	NA	NA	(13.489161;10.998707;11.594661)	(8.426249;9.431727;9.983948)	-0.336224
#Uniq1	Bradi2g08505	NA	NA	(5.658195;3.803459;6.095215)	(1.050535;4.024712;1.608382)	-1.17893
#Uniq1	Bradi4g34710	GO:0006810;GO:0005622	nuclear transport factor 2B	(49.111759;33.221653;46.205742)	(21.050045;33.312260;24.210339)	-0.672427
#Uniq1	Bradi3g04710	GO:0005515	receptor like protein 46	(0.619100;0.647544;0.806181)	(0.255309;0.293647;0.322946)	-1.20576
#Uniq1	Bradi3g05710	GO:0016853;GO:0005975	Galactose mutarotase-like superfamily protein	(1.000621;1.519813;0.562889)	(0.243655;0.642137;0.000000)	-1.04548
#Uniq1	Bradi3g08790	GO:0006355;GO:0003700	Integrase-type DNA-binding superfamily protein	(7.456814;6.806034;6.494523)	(5.797077;4.078694;3.086390)	-0.632803
#Uniq1	Bradi2g14310	GO:0006468;GO:0005524;GO:0004672	casein kinase 1-like protein 2	(103.749023;97.145432;104.163445)	(77.840439;90.959862;86.408813)	-0.218091
#Uniq1	Bradi4g34360	GO:0006412;GO:0005840;GO:0005622;GO:0003735	Ribosomal protein L32e	(26.441385;25.594942;29.623674)	(12.760695;20.061567;18.926062)	-0.622416
#Uniq1	Bradi1g12410	GO:0006468;GO:0005524;GO:0004672	cysteine-rich RLK (RECEPTOR-like protein kinase) 10	(0.514147;0.099602;0.000000)	(0.000000;0.000000;0.066376)	-3.1213
#Uniq1	Bradi2g39750	NA	tubulin folding cofactor E / Pfifferling (PFI)	(19.455647;19.644327;24.172779)	(15.900573;16.701342;16.889181)	-0.312892
#Uniq1	Bradi2g62300	GO:0006260;GO:0005634	PSF2	(15.829250;8.453968;12.286287)	(5.506265;9.857024;6.604172)	-0.699063
#Uniq1	Bradi4g30753	NA	NA	(1.730568;0.000000;2.393155)	(1.276897;3.410478;1.561559)	-0.691013
#Uniq1	Bradi5g12920	NA	Heavy metal transport/detoxification superfamily protein	(2.415926;0.000000;0.000000)	(0.000000;0.000000;0.000000)	-0.747419
#Uniq1	Bradi1g63520	GO:0016757;GO:0047262	galacturonosyltransferase 7	(9.827961;7.675163;9.523245)	(4.760144;5.607351;5.041583)	-0.770446
#Uniq1	Bradi3g01894	GO:0005524	glucuronokinase G	(0.004723;0.000000;0.000000)	(0.000000;0.000000;0.000000)	-0.365573
#Uniq1	Bradi3g25620	NA	NA	(94.486565;68.014450;89.107109)	(60.668118;80.861740;60.968002)	-0.275155
#Uniq1	Bradi3g22450	NA	Ypt/Rab-GAP domain of gyp1p superfamily protein	(39.973637;38.794754;39.581589)	(18.317091;23.054640;23.665115)	-0.695883
#Uniq1	Bradi1g45460	NA	NA	(11.987427;10.091752;12.216543)	(7.969791;9.422783;9.085000)	-0.332715
#Uniq1	Bradi1g53900	NA	ankyrin repeat family protein	(0.000000;0.000000;0.000000)	(0.000000;0.000000;0.000000)	-1.90946
#Uniq1	Bradi3g06940	GO:0003723;GO:0046872	KH domain-containing protein / zinc finger (CCCH type) family protein	(22.999413;17.752451;23.325573)	(11.434300;17.106852;12.278962)	-0.612544
#Uniq1	Bradi5g13500	NA	eukaryotic translation initiation factor 4B1	(15.402232;12.658834;18.744822)	(9.618655;12.007986;8.325359)	-0.602427
#Uniq1	Bradi3g40710	GO:0055114;GO:0020037;GO:0016705;GO:0005506	cytochrome P450 family 709 subfamily B polypeptide 2	(0.000000;0.000000;0.000000)	(0.000000;0.000000;0.000000)	-4.35152
#Uniq1	Bradi3g06180	GO:0008270;GO:0005515	zinc finger (C3HC4-type RING finger) family protein	(0.000000;0.000000;0.000000)	(0.000000;0.000000;0.000000)	-0.682902
#Uniq1	Bradi3g41211	GO:0008017;GO:0000910;GO:0000226	microtubule-associated protein 65-8	(4.793159;5.825436;6.450247)	(2.167066;4.214741;3.358584)	-0.770528
#Uniq1	Bradi2g50237	NA	RNA-binding protein	(0.408807;0.834966;0.167844)	(2.778264;0.346108;0.724680)	-0.291385
#Uniq1	Bradi1g19095	NA	NA	(0.000000;0.000000;0.000000)	(0.000000;0.000000;0.000000)	-3.45563
#Uniq1	Bradi4g04730	GO:0006260;GO:0005524;GO:0003677;GO:0042555;GO:0006270;GO:0005634;GO:0003678	Minichromosome maintenance (MCM2/3/5) family protein	(7.177847;5.091351;5.913080)	(3.604919;4.649756;4.711442)	-0.448389
#Uniq1	Bradi3g45402	NA	Leucine-rich repeat (LRR) family protein	(0.000000;0.000000;0.032693)	(0.000000;0.000000;0.000000)	-1.44206
#Uniq1	Bradi3g45450	NA	Homeodomain-like superfamily protein	(21.249842;22.793003;22.801037)	(16.308764;18.798540;19.053377)	-0.264675
#Uniq1	Bradi3g02281	NA	NA	(0.442048;0.471203;0.546018)	(0.000000;0.000000;0.174062)	-3.23516
#Uniq1	Bradi3g15000	NA	Ribosomal RNA adenine dimethylase family protein	(9.139900;9.760075;8.896218)	(7.730711;5.753740;5.556448)	-0.502184
#Uniq1	Bradi1g69290	GO:0006468;GO:0004672	Protein kinase superfamily protein	(0.214251;0.299291;0.470091)	(0.048202;0.090722;0.000000)	-2.63498
#Uniq1	Bradi3g03360	GO:0046872;GO:0033014;GO:0004655	Aldolase superfamily protein	(3.820108;4.262081;3.550876)	(1.942007;2.826486;3.377337)	-0.488228
#Uniq1	Bradi2g18860	NA	Hyaluronan / mRNA binding family	(65.056282;49.000809;79.867668)	(31.392366;49.598255;40.496998)	-0.638623
#Uniq1	Bradi1g19000	GO:0007076	binding	(0.000000;0.000000;0.000000)	(0.000000;0.000000;0.000000)	-0.385279
#Uniq1	Bradi3g59290	GO:0046983	basic helix-loop-helix (bHLH) DNA-binding superfamily protein	(9.460009;11.505845;9.678490)	(5.667211;4.582643;5.079618)	-0.961009
#Uniq1	Bradi5g11170	GO:0005515	non-ATPase subunit 9	(15.420077;14.618557;13.546535)	(12.926950;12.168223;8.989901)	-0.310288
#Uniq1	Bradi1g26406	GO:0019684;GO:0016168;GO:0016020;GO:0009767;GO:0009521	photosystem II reaction center protein C	(0.546158;0.248518;0.776108)	(0.048180;0.000000;0.178789)	-3.5518
#Uniq1	Bradi1g70805	NA	NA	(0.296304;0.515543;0.000000)	(0.000000;0.000000;0.000000)	-5.40703
#Uniq1	Bradi4g16050	NA	TPX2 (targeting protein for Xklp2) protein family	(24.950943;20.330894;25.587576)	(17.594561;19.350012;18.244884)	-0.320331
#Uniq1	Bradi5g22630	GO:0003723	Arabidopsis thaliana protein of unknown function (DUF794)	(2.503967;0.074339;0.072690)	(0.000000;0.068239;0.034039)	-4.58105
#Uniq1	Bradi3g36130	GO:0055085;GO:0016021;GO:0008324;GO:0006812	Cation efflux family protein	(18.134674;12.743801;19.863876)	(10.577259;12.075917;7.179958)	-0.723332
#Uniq1	Bradi1g32977	GO:0046872	Zinc finger C-x8-C-x5-C-x3-H type family protein	(11.788444;12.649325;8.960433)	(7.869039;9.440295;8.009783)	-0.359439
#Uniq1	Bradi2g38765	GO:0046872	NA	(294.936890;256.939117;326.004364)	(145.372101;268.064606;182.635986)	-0.52448
#Uniq1	Bradi5g17027	GO:0055114;GO:0016655	subunit NDH-M of NAD(P)H:plastoquinone dehydrogenase complex	(0.414772;0.000000;0.395958)	(0.756189;1.464841;0.000000)	-0.562435
#Uniq1	Bradi2g51705	NA	Insulinase (Peptidase family M16) family protein	(1.261781;1.216635;1.368500)	(0.000000;1.224216;0.000000)	-0.299885
#Uniq1	Bradi1g00666	GO:0006355;GO:0003700	ethylene response factor 1	(0.000000;0.000000;0.000000)	(0.000000;0.000000;0.000000)	-1.97984
#Uniq1	Bradi2g22787	NA	NA	(10.105786;11.556958;6.178101)	(8.014953;5.396385;3.190246)	-0.697942
#Uniq1	Bradi3g34950	NA	polygalacturonase 2	(3.531469;2.971410;5.206914)	(2.320768;2.224571;2.352736)	-0.720743
#Uniq1	Bradi1g17390	NA	Nuclear pore complex protein	(8.624901;7.321461;6.963415)	(6.043767;6.231927;5.944357)	-0.290267
#Uniq1	Bradi2g46502	NA	Protein of unknown function (DUF2921)	(7.938576;8.829344;9.150987)	(6.023808;4.611943;5.920014)	-0.60375
#Uniq1	Bradi1g19380	GO:0016021;GO:0006890	rhomboid protein-related	(36.774288;32.682961;35.649036)	(26.108164;30.726572;23.557972)	-0.345452
#Uniq1	Bradi3g06150	GO:0006468;GO:0005524;GO:0004672	Protein kinase superfamily protein	(4.872132;4.263142;4.589216)	(3.063901;3.612014;2.779099)	-0.493841
#Uniq1	Bradi1g36700	GO:0003676	Alba DNA/RNA-binding protein	(57.129719;49.551273;54.028828)	(30.215435;49.664482;32.641663)	-0.477568
#Uniq1	Bradi2g55600	NA	Ribosomal protein L1p/L10e family	(149.548111;114.852409;121.079185)	(85.032669;115.782516;103.489555)	-0.303612
#Uniq1	Bradi1g31710	GO:0005525	GTP-binding family protein	(9.332013;9.876562;10.182052)	(6.346794;8.459860;6.795650)	-0.4038
#Uniq1	Bradi2g20302	NA	Protein of unknown function (DUF567)	(1.830350;0.956905;0.682276)	(0.326750;0.378379;0.473718)	-1.48535
#Uniq1	Bradi3g38080	NA	carboxyesterase 13	(0.469516;0.570150;0.483099)	(0.229620;0.066108;0.094990)	-1.85631
#Uniq1	Bradi2g10377	NA	NA	(0.582830;0.043354;0.024057)	(0.000000;0.000000;0.000000)	-1.23929
#Uniq1	Bradi4g00250	GO:0008017;GO:0007010	microtubule-associated proteins 70-2	(19.621473;21.135574;23.096497)	(16.602720;17.604311;16.893278)	-0.280707
#Uniq1	Bradi2g53700	NA	Major facilitator superfamily protein	(9.999530;6.145893;6.336490)	(5.151200;4.976155;3.720606)	-0.654266
#Uniq1	Bradi1g09530	GO:0005515	Transducin family protein / WD-40 repeat family protein	(23.605291;21.990417;23.705254)	(15.762958;18.399757;17.570854)	-0.382061
#Uniq1	Bradi4g02882	GO:0016021	EXS (ERD1/XPR1/SYG1) family protein	(23.196623;20.513462;21.181334)	(15.275764;20.435400;15.133863)	-0.31273
#Uniq1	Bradi1g10360	GO:0016787;GO:0005524;GO:0003677	chromatin remodeling 1	(0.000000;0.000000;0.000000)	(0.000000;0.000000;19.736715)	-0.26381
#Uniq1	Bradi2g47880	NA	Mitochondrial substrate carrier family protein	(3.351488;0.014740;0.157143)	(0.000000;0.000000;0.241017)	-0.643392
#Uniq1	Bradi3g47150	NA	Pentatricopeptide repeat (PPR) superfamily protein	(5.415695;6.120652;5.947331)	(4.991618;4.274593;4.311024)	-0.322254
#Uniq1	Bradi1g38790	NA	NA	(7.896598;8.017733;8.938859)	(5.748896;6.012264;6.411439)	-0.412191
#Uniq1	Bradi4g39435	NA	NA	(5.823854;4.275940;4.544633)	(1.143587;3.244130;2.656085)	-1.01646
#Uniq1	Bradi3g28477	GO:0005524;GO:0003676;GO:0004386	RNA helicase family protein	(19.371168;18.121803;20.386703)	(13.107734;18.115963;13.845711)	-0.323336
#Uniq1	Bradi2g12057	GO:0016787	Pectinacetylesterase family protein	(0.000000;0.000000;0.536975)	(0.000000;0.000000;0.000000)	-1.04505
#Uniq1	Bradi4g31480	NA	O-fucosyltransferase family protein	(0.012619;0.071284;0.071270)	(0.043116;0.020190;4.352568)	-0.592675
#Uniq1	Bradi1g36172	GO:0016021;GO:0006952	Seven transmembrane MLO family protein	(1.851466;1.124643;1.401213)	(0.820280;0.806365;0.534976)	-0.971134
#Uniq1	Bradi3g18707	GO:0007010;GO:0003779	villin 4	(0.116227;0.000000;0.062568)	(0.000000;0.000000;0.000000)	-0.450764
#Uniq1	Bradi3g08115	NA	NA	(1.643432;4.015347;1.839180)	(1.354879;0.450012;0.449227)	-1.69042
#Uniq1	Bradi5g18610	GO:0005815;GO:0000922;GO:0000226	Spc97 / Spc98 family of spindle pole body (SBP) component	(24.964823;23.364853;27.440327)	(18.915068;20.753359;21.205780)	-0.276152
#Uniq1	Bradi1g50890	NA	NA	(0.000000;0.000000;0.000000)	(0.000000;0.000000;0.000000)	-1.32826
#Uniq1	Bradi3g01930	GO:0007264;GO:0005525	RAC-like GTP binding protein 5	(177.971710;140.155746;181.032761)	(124.029861;128.930038;121.320930)	-0.398485
#Uniq1	Bradi4g30536	NA	NA	(2.847593;4.256512;4.410977)	(1.457540;1.725252;2.043378)	-1.10071
#Uniq1	Bradi3g58092	GO:0016787;GO:0005524;GO:0003677	homolog of RAD54	(2.035767;1.555076;1.755366)	(0.621556;1.119606;0.904724)	-0.98646
#Uniq1	Bradi1g15420	GO:0006355;GO:0003677	Dof-type zinc finger DNA-binding family protein	(0.189676;0.247044;0.213348)	(0.097889;0.001332;0.000000)	-2.6737
#Uniq1	Bradi2g45980	GO:0016021	Cytochrome b561/ferric reductase transmembrane protein family	(8.559631;8.701975;9.190886)	(2.794738;5.925248;5.498295)	-0.737066
#Uniq1	Bradi1g14230	GO:0006355;GO:0005634	indole-3-acetic acid inducible	(2.416973;2.710289;2.764526)	(1.021488;1.596847;1.286050)	-0.974369
#Uniq1	Bradi3g17252	GO:0016567;GO:0004842;GO:0005515	RING/U-box superfamily protein with ARM repeat domain	(6.144528;4.626982;5.282029)	(2.393717;3.817229;2.347680)	-0.86619
#Uniq1	Bradi1g17650	GO:0005524	zinc ion binding;DNA binding;helicases;ATP binding;nucleic acid binding	(0.000000;0.077806;0.000000)	(5.099025;0.000000;1.447240)	-0.31934
#Uniq1	Bradi2g10650	GO:0016021;GO:0015914;GO:0005524;GO:0004012;GO:0000287	aminophospholipid ATPase 1	(11.140603;9.792142;11.878364)	(6.515577;8.749063;7.509711)	-0.487683
#Uniq1	Bradi5g01420	GO:0030976;GO:0003824	pyruvate dehydrogenase E1 alpha	(179.362366;140.297668;157.569672)	(119.038177;126.842262;105.499069)	-0.430444
#Uniq1	Bradi2g59124	NA	NA	(0.846495;0.700654;0.841257)	(0.020329;0.588939;0.176601)	-0.862427
#Uniq1	Bradi1g56531	NA	NA	(0.653040;0.229548;1.238589)	(0.000000;0.000000;0.000000)	-6.29987
#Uniq1	Bradi1g46420	GO:0005737;GO:0000045	Ubiquitin-like superfamily protein	(0.000000;0.000000;0.000000)	(0.000000;0.000000;0.000000)	-1.21183
#Uniq1	Bradi5g14060	NA	Tetratricopeptide repeat (TPR)-like superfamily protein	(3.922779;3.216417;4.580425)	(2.258893;2.433657;2.317435)	-0.701046
#Uniq1	Bradi4g07970	GO:0030127;GO:0008270;GO:0006888;GO:0006886	Sec23/Sec24 protein transport family protein	(126.712234;90.232918;110.637268)	(89.259590;88.819275;77.962311)	-0.314021
#Uniq1	Bradi5g23920	GO:0008270	ubiquitin-specific protease 22	(4.998050;3.190500;5.003379)	(2.785198;3.668492;3.051998)	-0.430326
#Uniq1	Bradi2g60350	GO:0031683;GO:0019001;GO:0007186;GO:0004871;GO:0003924	G protein alpha subunit 1	(21.041691;20.755983;21.145422)	(15.230587;15.851087;18.518255)	-0.305229
#Uniq1	Bradi1g71190	GO:0005515	no pollen germination related 1	(25.095686;20.730453;22.375444)	(18.513565;16.643610;18.645628)	-0.301128
#Uniq1	Bradi2g09434	GO:0006355;GO:0003700;GO:0043531	NB-ARC domain-containing disease resistance protein	(1.559482;1.211604;1.688175)	(1.042140;1.294983;0.787227)	-0.463261
#Uniq1	Bradi3g47240	GO:0005525	RAB GTPase homolog B1C	(113.711517;112.192017;120.904610)	(63.394329;86.183609;82.811539)	-0.540278
#Uniq1	Bradi5g17480	GO:0006355;GO:0003700	ethylene responsive element binding factor 1	(5.149675;7.795440;8.002613)	(3.497906;5.563558;3.861555)	-0.660038
#Uniq1	Bradi1g49950	GO:0005515;GO:0006468;GO:0005524;GO:0004672	ERECTA-like 2	(0.000000;1.733754;21.745434)	(0.000000;0.361503;0.000000)	-0.535079
#Uniq1	Bradi1g23340	GO:0043565;GO:0006355;GO:0003700	WRKY family transcription factor family protein	(2.698071;1.205637;3.501901)	(2.680306;3.274035;4.552738)	-0.419517
#Uniq1	Bradi1g21290	GO:0005739;GO:0004129	cytochrome C oxidase 6B	(22.019686;19.699282;27.658049)	(12.227677;21.980885;13.558752)	-0.500378
#Uniq1	Bradi1g68474	NA	NA	(36.913799;28.291206;28.331532)	(19.425161;17.772104;18.211920)	-0.713388
#Uniq1	Bradi3g11470	GO:0007264;GO:0005525	RAC-like 3	(12.577088;9.775106;14.204687)	(4.328415;9.537613;6.702763)	-0.793521
#Uniq1	Bradi5g17900	GO:0005789	Plant VAMP (vesicle-associated membrane protein) family protein	(0.000000;0.000000;0.000000)	(0.000000;0.000000;0.000000)	-0.462118
#Uniq1	Bradi2g27380	NA	NA	(53.339794;42.183170;61.489071)	(30.548010;39.856121;39.222427)	-0.479784
#Uniq1	Bradi3g07490	GO:0005643	Protein of unknown function (DUF3414)	(41.648254;30.410837;40.498032)	(17.102364;33.565281;24.660414)	-0.413147
#Uniq1	Bradi1g15280	NA	NA	(55.277836;52.739162;44.193386)	(26.204384;36.176708;31.364172)	-0.662424
#Uniq1	Bradi2g58270	GO:0005515;GO:0006396;GO:0004525;GO:0003723	dicer-like 3	(0.000000;0.000000;0.000000)	(0.000000;0.000000;0.000000)	-0.926771
#Uniq1	Bradi4g01547	NA	TEOSINTE BRANCHED 1 cycloidea and PCF family 24	(3.189713;1.705936;1.936986)	(1.220440;1.273664;0.455228)	-0.950037
#Uniq1	Bradi1g27800	GO:0005089	RHO guanyl-nucleotide exchange factor 3	(14.503006;16.411434;11.453192)	(8.508445;9.220798;10.181922)	-0.562861
#Uniq1	Bradi3g54890	GO:0008017;GO:0007018;GO:0005524;GO:0003777;GO:0005871	P-loop containing nucleoside triphosphate hydrolases superfamily protein	(2.237653;2.440943;2.001267)	(1.134876;1.560476;1.797705)	-0.538816
#Uniq1	Bradi3g57320	GO:0006355;GO:0003700	nuclear factor Y subunit A5	(6.676731;6.132852;7.292684)	(3.455759;5.152605;3.974378)	-0.638032
#Uniq1	Bradi2g18060	GO:0005975;GO:0004650	Pectin lyase-like superfamily protein	(26.211586;21.765167;33.058350)	(11.731075;25.459270;18.930393)	-0.497074
#Uniq1	Bradi3g18630	GO:0045017;GO:0004144	O-acyltransferase (WSD1-like) family protein	(6.140297;3.950647;6.651790)	(1.960424;5.888609;2.728379)	-0.464145
#Uniq1	Bradi1g17810	GO:0007165	CBL-interacting protein kinase 12	(1.486114;1.061995;1.630313)	(0.977875;1.061487;0.738417)	-0.536571
#Uniq1	Bradi5g12360	GO:0016817	ATP-dependent RNA helicase mitochondrial putative	(4.963362;3.666569;5.808234)	(2.357869;3.776204;2.438435)	-0.709837
#Uniq1	Bradi4g35720	NA	Ubiquitin-like superfamily protein	(0.000000;0.000000;0.000000)	(0.000000;0.000000;0.000000)	-0.699406
#Uniq1	Bradi4g09291	NA	NA	(0.091084;0.290869;0.147338)	(0.000000;0.000000;0.000000)	-5.14984
#Uniq1	Bradi1g58260	GO:0005515;GO:0006468;GO:0004672	Leucine-rich receptor-like protein kinase family protein	(28.131376;21.822582;21.516630)	(17.339632;16.689087;16.353485)	-0.463127
#Uniq1	Bradi4g41708	NA	NB-ARC domain-containing disease resistance protein	(0.890135;0.793838;0.713991)	(0.564423;0.381506;0.239615)	-0.976156
#Uniq1	Bradi3g59020	GO:0005975;GO:0004553	Glycosyl hydrolase family protein	(0.000000;0.000000;0.000000)	(0.000000;0.000000;0.000000)	-0.550782
#Uniq1	Bradi3g51110	GO:0005515	disease resistance family protein / LRR family protein	(3.467251;0.359638;3.404660)	(0.118272;0.702978;1.123385)	-1.86543
#Uniq1	Bradi2g49560	GO:0004871;GO:0000160	HPT phosphotransmitter 4	(8.306520;9.498085;21.924751)	(2.482892;8.406870;4.624198)	-1.12435
#Uniq1	Bradi3g35220	NA	Ubiquitin-conjugating enzyme family protein	(4.325714;0.000000;0.000000)	(0.000000;0.000000;0.000000)	-0.84263
#Uniq1	Bradi3g39540	GO:0003824;GO:0006470;GO:0004722	Protein phosphatase 2C family protein	(49.955063;30.762644;51.678482)	(21.560419;29.187119;22.920135)	-0.807362
#Uniq1	Bradi4g38965	NA	myb domain protein 36	(2.955454;2.642404;2.589708)	(0.463979;1.768449;1.004828)	-1.30416
#Uniq1	Bradi3g37470	GO:0009733	SAUR-like auxin-responsive protein family	(15.139341;10.202698;15.019419)	(6.618657;8.233987;7.611502)	-0.801479
#Uniq1	Bradi5g24387	GO:0055085;GO:0016021	cation exchanger 2	(31.587929;25.422451;28.118046)	(21.619429;24.383160;24.496294)	-0.232773
#Uniq1	Bradi1g49854	NA	NA	(0.233328;0.072351;0.270324)	(0.040454;0.000000;0.000000)	-4.09572
#Uniq1	Bradi3g46580	GO:0016021;GO:0008643;GO:0005351;GO:0000139	Nucleotide-sugar transporter family protein	(0.000000;0.000000;0.000000)	(0.000000;0.000000;0.057824)	-0.340041
#Uniq1	Bradi3g51280	GO:0055085;GO:0016021	Major facilitator superfamily protein	(6.297765;3.950933;0.000000)	(0.000000;0.000000;2.220176)	-0.75783
#Uniq1	Bradi3g53855	NA	NA	(0.791759;0.445768;0.872094)	(0.376176;0.348759;0.052039)	-1.59437
#Uniq1	Bradi1g66400	NA	Acyl-CoA N-acyltransferase with RING/FYVE/PHD-type zinc finger domain	(0.440888;0.315243;3.274795)	(1.392447;0.012631;0.674803)	-0.469605
#Uniq1	Bradi1g24560	GO:0008017;GO:0007018;GO:0005524;GO:0003777;GO:0005871	P-loop containing nucleoside triphosphate hydrolases superfamily protein	(4.939795;3.772883;4.190548)	(2.615507;3.173510;3.183889)	-0.485399
#Uniq1	Bradi2g08950	GO:0004857	Plant invertase/pectin methylesterase inhibitor superfamily protein	(0.206924;0.199933;0.237551)	(0.053814;0.000000;0.000000)	-3.7298
#Uniq1	Bradi4g10980	NA	Histidine kinase- DNA gyrase B- and HSP90-like ATPase family protein	(5.732373;4.457850;6.777635)	(3.738831;4.355550;3.388327)	-0.518351
#Uniq1	Bradi1g77280	NA	ARM repeat superfamily protein	(5.250759;3.272075;3.724166)	(1.470237;3.147910;2.435607)	-0.601648
#Uniq1	Bradi2g57180	NA	NA	(0.000000;0.000000;0.000000)	(0.018164;0.041798;0.000000)	-0.499996
#Uniq1	Bradi1g47290	NA	Phototropic-responsive NPH3 family protein	(0.000000;0.000000;0.000000)	(0.000000;0.000000;0.000000)	-0.825778
#Uniq1	Bradi1g18440	NA	NOP56-like pre RNA processing ribonucleoprotein	(47.826912;44.715485;52.575619)	(30.385307;40.453846;33.128651)	-0.443027
#Uniq1	Bradi1g75350	GO:0008270;GO:0005515	CHY-type/CTCHY-type/RING-type Zinc finger protein	(0.000000;4.372789;0.201397)	(0.119791;1.364358;0.049631)	-1.03717
#Uniq1	Bradi3g58937	GO:0045454;GO:0043531	NB-ARC domain-containing disease resistance protein	(25.704571;22.217728;29.072014)	(19.482801;19.581654;19.556114)	-0.352348
#Uniq1	Bradi3g52780	GO:0006950	Adenine nucleotide alpha hydrolases-like superfamily protein	(1.071422;2.089066;1.319801)	(0.183829;0.483540;0.357414)	-1.02275
#Uniq1	Bradi1g14558	NA	NA	(0.981499;0.669070;0.479296)	(0.581445;0.190932;0.000000)	-1.39783
#Uniq1	Bradi1g65350	NA	tetratricopeptide repeat (TPR)-containing protein	(0.332517;0.000000;0.000000)	(0.028392;0.000000;0.117219)	-1.56871
#Uniq1	Bradi3g29917	GO:0006351;GO:0003899;GO:0003677;GO:0005634;GO:0032549	nuclear RNA polymerase A2	(0.000000;0.000000;0.004736)	(0.000000;0.000000;0.000000)	-0.31343
#Uniq1	Bradi3g60697	GO:0005515;GO:0003676	Stabilizer of iron transporter SufD / Polynucleotidyl transferase	(10.176900;8.112272;0.000000)	(0.000000;0.000000;10.800650)	-0.402965
#Uniq1	Bradi2g41977	GO:0016459;GO:0005524;GO:0003774;GO:0005515	Myosin family protein with Dil domain	(53.562923;41.117989;57.318668)	(30.181257;35.094246;27.892317)	-0.648962
#Uniq1	Bradi3g43692	GO:0006284	HhH-GPD base excision DNA repair family protein	(10.279624;9.539927;11.728611)	(5.873036;8.289149;7.241160)	-0.522195
#Uniq1	Bradi1g35770	GO:0032012;GO:0005086	SEC7-like guanine nucleotide exchange family protein	(18.522812;6.646228;19.232584)	(0.000000;15.783055;9.743167)	-0.395506
#Uniq1	Bradi1g45900	GO:0008270	C2H2 and C2HC zinc fingers superfamily protein	(11.972902;9.892214;14.441370)	(4.925627;10.529560;7.624167)	-0.618211
#Uniq1	Bradi4g10171	GO:0043531	NB-ARC domain-containing disease resistance protein	(12.771731;10.423012;12.528367)	(6.970513;7.306570;7.058234)	-0.703644
#Uniq1	Bradi3g13770	GO:0016020;GO:0008378;GO:0006486	Galactosyltransferase family protein	(0.000000;0.000000;0.000000)	(0.000000;0.000000;0.000000)	-0.677333
#Uniq1	Bradi1g15230	GO:0004857	Plant invertase/pectin methylesterase inhibitor superfamily protein	(4.431800;3.416760;3.530547)	(2.365489;1.971727;2.053065)	-0.789589
#Uniq1	Bradi1g66960	NA	myosin heavy chain-related	(5.678583;5.346422;5.849806)	(3.311165;4.181575;3.683866)	-0.549733
#Uniq1	Bradi5g14450	NA	Protein of unknown function DUF642	(0.000000;0.454161;0.455211)	(0.000000;0.000000;0.000000)	-5.93408
#Uniq1	Bradi5g22340	GO:0016780;GO:0016020;GO:0008654	phosphatidylinositol synthase 1	(1.163424;7.958634;3.185124)	(2.143733;5.567352;4.977442)	-0.419928
#Uniq1	Bradi3g45582	NA	Protein of unknown function (DUF668)	(0.385982;0.483415;0.092526)	(0.730337;0.197372;0.365866)	-0.457266
#Uniq1	Bradi2g25590	NA	Tetratricopeptide repeat (TPR)-like superfamily protein	(2.252804;1.477521;2.630552)	(1.043541;1.635259;0.880067)	-0.790306
#Uniq1	Bradi2g24056	NA	NA	(3.352880;2.157591;3.387262)	(1.809079;2.390122;1.641724)	-0.562838
#Uniq1	Bradi5g09900	GO:0048544;GO:0006468;GO:0005524;GO:0004672	S-locus lectin protein kinase family protein	(0.321072;0.453026;0.261276)	(0.058136;0.100301;0.000000)	-2.63978
#Uniq1	Bradi2g46120	NA	FASCICLIN-like arabinogalactan-protein 11	(10.377496;8.919423;14.970485)	(5.803809;7.681789;7.100466)	-0.693767
#Uniq1	Bradi1g61090	GO:0003723;GO:0019843;GO:0005622	Ribosomal protein S4	(7.334117;7.417772;5.132197)	(5.149379;8.020644;7.173066)	-0.469617
#Uniq1	Bradi1g04292	NA	NA	(0.000000;0.000000;0.462276)	(0.000000;0.042573;0.000000)	-0.749077
#Uniq1	Bradi2g39590	NA	actin 7	(191.342545;174.610397;162.023880)	(135.020920;150.811386;137.355957)	-0.279465
#Uniq1	Bradi1g64180	NA	O-acetyltransferase family protein	(7.815096;3.501015;2.351489)	(0.005830;3.018558;10.097000)	-0.434368
#Uniq1	Bradi3g51354	NA	Late embryogenesis abundant (LEA) hydroxyproline-rich glycoprotein family	(0.167986;0.453906;0.361532)	(0.000000;0.075841;0.216870)	-1.79669
#Uniq1	Bradi2g24080	GO:0003677;GO:0000786	Histone superfamily protein	(23.313528;18.984518;28.128664)	(15.205027;15.007158;9.682241)	-0.776156
#Uniq1	Bradi4g06640	NA	NA	(3.404927;3.087582;3.513237)	(1.543805;1.892733;2.101579)	-0.824559
#Uniq1	Bradi1g29830	GO:0005634	Cyclin B2;3	(11.983971;9.528688;8.645494)	(8.004403;7.408472;7.343424)	-0.364103
#Uniq1	Bradi4g19207	GO:0042555;GO:0006270;GO:0005634;GO:0005524;GO:0003678;GO:0003677;GO:0006260	minichromosome maintenance (MCM2/3/5) family protein	(37.797684;28.573305;26.251112)	(18.268808;20.838665;21.526291)	-0.572112
#Uniq1	Bradi3g59910	GO:0003968	RNA-dependent RNA polymerase 1	(18.507147;12.541871;20.031675)	(8.526501;10.998088;8.701557)	-0.816057
#Uniq1	Bradi1g37220	NA	NA	(30.012659;33.279240;29.694498)	(18.595932;19.090759;20.994078)	-0.625548
#Uniq1	Bradi4g41000	GO:0016746;GO:0008152	2-oxoacid dehydrogenases acyltransferase family protein	(15.809681;15.206991;15.711376)	(13.699322;11.835616;10.256300)	-0.340688
#Uniq1	Bradi4g18270	NA	Endosomal targeting BRO1-like domain-containing protein	(0.000000;0.000000;0.000000)	(0.000000;0.000000;0.000000)	-1.04511
#Uniq1	Bradi1g34340	GO:0006355;GO:0005634;GO:0003677;GO:0009725	Transcriptional factor B3 family protein / auxin-responsive factor AUX/IAA-related	(13.391303;12.937994;16.609598)	(9.062784;9.211568;8.188427)	-0.656781
#Uniq1	Bradi2g08087	GO:0003723	RNA-binding KH domain-containing protein	(34.852520;28.119225;31.599749)	(24.314901;27.587383;23.067684)	-0.295147
#Uniq1	Bradi5g17850	GO:0042545;GO:0030599;GO:0005618	Pectin lyase-like superfamily protein	(10.119838;9.248097;9.456321)	(3.710683;7.749958;6.370733)	-0.659731
#Uniq1	Bradi1g54082	NA	NA	(1.729645;1.574983;1.554327)	(0.747414;0.337852;0.437341)	-1.63282
#Uniq1	Bradi2g09960	NA	Protein of unknown function (DUF594)	(0.448801;0.185153;0.280992)	(0.195498;0.141639;0.049160)	-1.16386
#Uniq1	Bradi1g27180	NA	ubiquinol-cytochrome C chaperone family protein	(0.000000;0.000000;0.000000)	(0.000000;0.000000;0.000000)	-1.34431
#Uniq1	Bradi5g22532	NA	NA	(12.765378;7.002141;10.971931)	(6.491427;8.502501;5.049720)	-0.575434
#Uniq1	Bradi2g48597	GO:0003677	AP2/B3-like transcriptional factor family protein	(0.000000;0.000000;0.000000)	(0.000000;0.000000;0.000000)	-0.452769
#Uniq1	Bradi1g24700	GO:0008270;GO:0006355	FAR1-related sequence 5	(17.925095;14.012918;17.011303)	(12.463363;14.017785;12.426192)	-0.290779
#Uniq1	Bradi2g33000	NA	NA	(8.436569;7.228223;5.824048)	(3.434815;4.288038;5.253541)	-0.694598
#Uniq1	Bradi2g61810	GO:0005515	Leucine-rich repeat (LRR) family protein	(5.394902;5.439105;6.072674)	(2.862380;4.437921;4.591866)	-0.47375
#Uniq1	Bradi3g60446	GO:0043531	NB-ARC domain-containing disease resistance protein	(2.005585;1.416714;1.614796)	(0.532547;1.413537;0.439390)	-1.0428
#Uniq1	Bradi1g73010	NA	NA	(0.932698;1.658614;0.630002)	(0.827455;0.526353;0.839525)	-0.60908
#Uniq1	Bradi3g04290	GO:0005515	receptor like protein 2	(2.309708;1.193467;1.717054)	(0.783597;1.241393;0.465019)	-1.00571
#Uniq1	Bradi1g17990	GO:0005515	26S proteasome regulatory subunit putative (RPN5)	(39.931713;39.128105;45.072987)	(28.836924;37.967010;32.976273)	-0.276497
#Uniq1	Bradi1g25470	GO:0046983	basic helix-loop-helix (bHLH) DNA-binding superfamily protein	(35.171631;29.344826;40.153019)	(22.886761;27.251797;31.449314)	-0.320572
#Uniq1	Bradi5g23290	GO:0048544;GO:0006468;GO:0004672	receptor kinase 3	(0.000000;0.000000;0.000000)	(0.092571;0.000000;0.000000)	-2.2773
#Uniq1	Bradi5g15150	GO:0005515	CLIP-associated protein	(9.452744;1.698828;8.382263)	(0.000000;4.755926;3.908518)	-0.346091
#Uniq1	Bradi2g11970	NA	FAD-dependent oxidoreductase family protein	(0.442023;0.384890;0.258303)	(0.190395;0.064445;0.171281)	-1.36973
#Uniq1	Bradi3g39550	GO:0031011	NA	(4.289124;3.396058;4.209926)	(3.094014;3.530433;3.232038)	-0.229458
#Uniq1	Bradi2g02817	NA	Pentatricopeptide repeat (PPR) superfamily protein	(0.305533;0.532390;0.697010)	(0.079942;0.253311;0.161005)	-1.59475
#Uniq1	Bradi2g34560	GO:0055085;GO:0046873;GO:0030001;GO:0016020	ZIP metal ion transporter family	(0.000000;3.097997;0.000000)	(0.000000;0.000000;0.000000)	-0.495723
#Uniq1	Bradi1g24845	NA	NA	(0.561199;1.005094;1.353918)	(0.053466;0.161177;0.362254)	-2.45018
#Uniq1	Bradi3g20952	NA	Protein of unknown function (DUF3414)	(2.520576;3.107105;1.465539)	(0.000000;2.707912;1.899228)	-0.347189
#Uniq1	Bradi1g38780	GO:0016788	GDSL-like Lipase/Acylhydrolase superfamily protein	(32.617874;27.817312;26.716671)	(17.919962;21.641243;22.462202)	-0.486992
#Uniq1	Bradi1g39436	NA	HEAT repeat-containing protein	(25.583303;1.304626;0.000000)	(14.210930;2.219934;15.557549)	-0.406081
#Uniq1	Bradi1g30882	NA	NA	(5.202908;2.335240;4.678851)	(1.479860;2.138655;1.926781)	-1.09925
#Uniq1	Bradi5g12395	NA	NA	(2.586314;6.840615;5.263748)	(0.000000;0.437001;1.723193)	-2.78531
#Uniq1	Bradi1g53862	NA	Ras-related small GTP-binding family protein	(0.193605;93.474510;0.265347)	(137.132935;0.223583;166.615540)	-0.33203
#Uniq1	Bradi1g59270	NA	NA	(0.000000;0.000000;0.000000)	(0.000000;0.000000;0.000000)	-0.502316
#Uniq1	Bradi3g06914	NA	NA	(1.683295;0.281751;0.013663)	(0.032881;0.060328;0.009630)	-4.27866
#Uniq1	Bradi2g40990	NA	NA	(20.416311;11.218340;19.384174)	(10.350314;12.255319;6.248867)	-0.781209
#Uniq1	Bradi1g47140	GO:0055114;GO:0016491;GO:0016209;GO:0006979;GO:0004602	glutathione peroxidase 1	(198.244247;163.211670;251.182510)	(99.872986;145.531357;135.662460)	-0.648148
#Uniq1	Bradi1g54537	NA	exocyst complex component 84B	(26.533913;23.613438;22.234739)	(16.293896;18.990173;14.650585)	-0.495257
#Uniq1	Bradi3g10500	GO:0051716;GO:0046658	plasma-membrane associated cation-binding protein 1	(11.236707;7.319033;11.930781)	(4.284081;5.364291;6.460886)	-0.886655
#Uniq1	Bradi3g30010	GO:0005515;GO:0008017	end binding protein 1C	(2.950525;4.043320;3.727732)	(2.111584;1.876224;1.397275)	-0.945859
#Uniq1	Bradi2g49990	GO:0006629	alpha/beta-Hydrolases superfamily protein	(1.843879;1.059710;1.848545)	(0.694115;0.652975;0.651174)	-1.19779
#Uniq1	Bradi2g31565	NA	NA	(1.684449;0.498427;0.406746)	(0.000000;0.145681;0.160388)	-3.16637
#Uniq1	Bradi4g36210	NA	myb domain protein 85	(0.196777;0.240794;0.506480)	(0.000000;0.000000;0.000000)	-5.62928
#Uniq1	Bradi3g27670	NA	appr-1-p processing enzyme family protein	(39.329876;34.148487;42.440960)	(25.960037;30.927979;31.012672)	-0.360188
#Uniq1	Bradi3g24676	NA	NA	(16.160957;12.874648;16.729107)	(7.381199;9.023463;7.803537)	-0.875253
#Uniq1	Bradi3g40540	NA	Protein of unknown function (DUF630 and DUF632)	(3.269486;3.046576;3.870345)	(2.448503;2.578207;2.662518)	-0.364773
#Uniq1	Bradi2g40620	NA	myb domain protein 86	(2.832550;4.269711;2.200161)	(1.732565;1.484306;1.868052)	-0.831778
#Uniq1	Bradi4g45150	GO:0006886;GO:0005784	Preprotein translocase Sec Sec61-beta subunit protein	(7.319565;3.916860;5.748193)	(3.400775;4.566400;1.809570)	-0.743117
#Uniq1	Bradi4g34846	GO:0016747	Esterase/lipase/thioesterase family protein	(0.000000;0.000000;0.000000)	(0.000000;0.000000;0.000000)	-1.17123
#Uniq1	Bradi1g08917	GO:0005515	Beige/BEACH domain ;WD domain G-beta repeat protein	(25.754650;22.693197;25.878441)	(18.091835;19.423557;17.473289)	-0.394431
#Uniq1	Bradi1g76890	NA	Pectin lyase-like superfamily protein	(6.578881;4.074350;8.293623)	(1.966040;2.326837;1.681745)	-1.62167
#Uniq1	Bradi2g03040	GO:0043531	NB-ARC domain-containing disease resistance protein	(5.639893;5.834716;6.757406)	(3.803275;4.266209;3.152465)	-0.655338
#Uniq1	Bradi2g22880	NA	NA	(22.371759;20.954548;28.035603)	(9.145761;15.572273;14.888029)	-0.814088
#Uniq1	Bradi3g32690	GO:0055114;GO:0020037;GO:0016705;GO:0005506	Cytochrome P450 superfamily protein	(0.000000;0.000000;0.000000)	(0.000000;0.000000;0.000000)	-0.58666
#Uniq1	Bradi1g12180	GO:0016757;GO:0047262	galacturonosyltransferase 1	(65.680450;50.962944;59.197834)	(41.737644;44.283421;37.886330)	-0.464005
#Uniq1	Bradi3g31490	GO:0007264;GO:0005085	guanyl-nucleotide exchange factors;GTPase binding;GTP binding	(0.000000;0.000000;0.000000)	(0.000000;0.000000;0.000000)	-0.360734
#Uniq1	Bradi3g13610	GO:0006397;GO:0005634;GO:0003676	EMBRYO DEFECTIVE 140	(32.565659;28.057394;31.795946)	(12.124610;24.678364;7.200463)	-0.467204
#Uniq1	Bradi5g23760	NA	ubiquitin-associated (UBA)/TS-N domain-containing protein	(14.136917;14.481905;15.097149)	(11.531629;12.141372;11.915045)	-0.255545
#Uniq1	Bradi2g37670	NA	Plant protein of unknown function (DUF247)	(0.000000;0.222193;0.274154)	(0.000000;0.000000;0.000000)	-5.27335
#Uniq1	Bradi5g26350	NA	Tetraspanin family protein	(0.000000;2.134328;0.000000)	(4.362191;3.319680;0.000000)	-0.725843
#Uniq1	Bradi2g09370	GO:0006468;GO:0005524;GO:0004672	Protein kinase family protein with ARM repeat domain	(6.882310;5.761542;5.852292)	(4.312384;4.662888;3.709900)	-0.502617
#Uniq1	Bradi1g26170	GO:0005515	binding;calmodulin binding	(0.447555;0.704561;0.735550)	(0.351189;0.375524;0.174198)	-1.01557
#Uniq1	Bradi1g36027	NA	Putative glycosyl hydrolase of unknown function (DUF1680)	(2.644061;2.621373;2.687957)	(1.401538;1.327859;2.003825)	-0.713107
#Uniq1	Bradi2g61850	GO:0005524;GO:0016831;GO:0008299	GHMP kinase family protein	(17.903612;15.422953;17.556158)	(8.024354;11.220269;8.598189)	-0.831483
#Uniq1	Bradi3g50210	GO:0006468;GO:0005524;GO:0004672	Protein kinase superfamily protein	(0.630674;0.857380;0.877342)	(0.062987;0.328039;0.429933)	-1.49726
#Uniq1	Bradi1g63650	GO:0046872;GO:0000166;GO:0016021;GO:0015914;GO:0005524;GO:0004012;GO:0000287	aminophospholipid ATPase 1	(0.000000;0.000000;0.000000)	(0.000000;0.000000;0.000000)	-0.531677
#Uniq1	Bradi2g21400	NA	sigma factor binding protein 1	(2.276498;3.428929;3.916444)	(0.744168;1.702356;1.255057)	-1.32958
#Uniq1	Bradi5g15285	GO:0006468;GO:0004672	Protein kinase superfamily protein	(1.317006;0.000000;0.000000)	(0.000000;0.000000;0.000000)	-0.524117
#Uniq1	Bradi4g32050	GO:0043565;GO:0006355;GO:0005634;GO:0003700	heat shock transcription factor B4	(0.676101;0.132401;0.186741)	(0.135112;0.155633;0.000000)	-1.77842
#Uniq1	Bradi2g56703	NA	NA	(1.113069;0.769071;0.713345)	(0.367091;0.423008;0.468461)	-1.00596
#Uniq1	Bradi3g54190	GO:0006260;GO:0005524;GO:0003677	Minichromosome maintenance (MCM2/3/5) family protein	(8.069242;7.133472;6.293345)	(5.969010;4.720885;5.571422)	-0.362251
#Uniq1	Bradi3g00360	GO:0008017;GO:0007018;GO:0005524;GO:0003777;GO:0005871	ATP binding microtubule motor family protein	(2.046273;1.192829;0.000000)	(0.000000;0.000000;0.908138)	-0.658584
#Uniq1	Bradi2g11730	GO:0016746;GO:0008152	Phospholipid/glycerol acyltransferase family protein	(5.907237;4.348529;5.371202)	(2.492068;4.578320;3.634961)	-0.454532
#Uniq1	Bradi3g46720	NA	4-phospho-panto-thenoylcysteine synthetase	(14.918180;14.575609;13.921988)	(10.115280;7.917931;8.171947)	-0.685547
#Uniq1	Bradi5g21230	NA	NA	(0.000000;0.000000;1.656475)	(0.000000;0.000000;3.067190)	-0.424143
#Uniq1	Bradi4g22615	NA	NA	(2.736339;1.789142;2.062802)	(1.705762;1.571887;1.546950)	-0.406102
#Uniq1	Bradi2g50410	NA	Protein of unknown function (DUF688)	(7.582349;7.164166;8.564487)	(4.093925;5.698533;4.949983)	-0.623377
#Uniq1	Bradi5g06640	GO:0008017;GO:0007018;GO:0005524;GO:0003777;GO:0005871	phragmoplast-associated kinesin-related protein putative	(12.785525;10.973347;12.859467)	(8.062486;7.545799;9.213512)	-0.5212
#Uniq1	Bradi4g35510	GO:0016747;GO:0008610;GO:0016020;GO:0006633	3-ketoacyl-CoA synthase 4	(0.660069;0.377266;0.390114)	(0.149624;0.058936;0.061897)	-2.30033
#Uniq1	Bradi1g35350	NA	Protein kinase superfamily protein	(0.000000;0.000000;0.000000)	(0.000000;0.000000;0.000000)	-1.67963
#Uniq1	Bradi4g05610	NA	Galactose oxidase/kelch repeat superfamily protein	(0.000000;0.069424;0.000000)	(0.000000;0.058189;0.000000)	-0.426594
#Uniq1	Bradi1g60055	NA	NA	(2.636890;2.312712;4.132649)	(1.180825;2.378531;0.997952)	-0.941495
#Uniq1	Bradi5g23700	GO:0055085;GO:0016020;GO:0006811;GO:0005216	cyclic nucleotide gated channel 5	(110.720551;91.427246;104.488129)	(80.055771;78.459084;78.000320)	-0.333331
#Uniq1	Bradi1g52110	NA	NA	(10.164343;24.257683;0.312858)	(15.891002;20.906027;11.820185)	-0.358657
#Uniq1	Bradi4g40182	GO:0005515	glutathione S-transferase (class zeta) 2	(20.068003;16.919321;20.626806)	(10.549488;16.653133;14.248098)	-0.436985
#Uniq1	Bradi2g18447	NA	P-loop containing nucleoside triphosphate hydrolases superfamily protein	(1.903990;3.488195;1.798321)	(0.984581;1.005794;1.680197)	-0.951941
#Uniq1	Bradi1g66601	NA	NA	(0.417058;0.163125;0.098123)	(0.000000;0.000000;0.000000)	-5.14006
#Uniq1	Bradi2g12960	GO:0045454;GO:0015035;GO:0009055	Thioredoxin superfamily protein	(0.518022;0.624947;2.240365)	(0.452199;0.277183;0.426737)	-1.52025
#Uniq1	Bradi2g04847	GO:0016887;GO:0005524;GO:0016020	pleiotropic drug resistance 4	(108.001274;83.195099;93.290558)	(54.824135;55.660389;48.784134)	-0.798018
#Uniq1	Bradi2g37990	GO:0043531	NB-ARC domain-containing disease resistance protein	(4.362576;0.031697;0.038731)	(0.025581;0.028296;1.915612)	-0.967268
#Uniq1	Bradi3g42837	GO:0008017;GO:0007018;GO:0005524;GO:0003777;GO:0005871	P-loop containing nucleoside triphosphate hydrolases superfamily protein	(2.793666;2.606224;2.732846)	(1.547041;1.378773;2.053684)	-0.670366
#Uniq1	Bradi2g26987	GO:0007275;GO:0006355;GO:0003700	Integrase-type DNA-binding superfamily protein	(0.000000;0.000000;0.000000)	(0.000000;0.000000;0.000000)	-0.858517
#Uniq1	Bradi1g38150	NA	PEBP (phosphatidylethanolamine-binding protein) family protein	(4.252785;4.381179;8.974004)	(0.554896;1.547698;0.633406)	-2.64663
#Uniq1	Bradi1g13330	NA	dehydrin family protein	(27.257532;22.233871;45.163445)	(10.674800;20.635559;18.105377)	-0.905448
#Uniq1	Bradi3g45820	GO:0005515	SPla/RYanodine receptor (SPRY) domain-containing protein	(5.600371;8.468990;14.183496)	(23.098475;1.370607;14.056893)	-0.600491
#Uniq1	Bradi3g27337	GO:0016020;GO:0015979;GO:0009539;GO:0009523	photosystem II reaction center protein L	(22.044441;7.779325;16.294989)	(5.616718;11.747765;4.651888)	-1.01116
#Uniq1	Bradi3g10110	GO:0043085;GO:0016485;GO:0016021	NA	(38.025681;26.973352;35.599655)	(16.091467;33.275009;19.735828)	-0.507326
#Uniq1	Bradi2g49890	GO:0016021;GO:0016020	Nucleotide/sugar transporter family protein	(51.963932;42.313229;49.624931)	(42.501644;41.260769;32.714996)	-0.262551
#Uniq1	Bradi3g19020	GO:0006950;GO:0006468;GO:0005524;GO:0004672	Protein kinase superfamily protein	(4.486452;0.162677;0.023007)	(0.000000;0.009400;0.001120)	-0.600215
#Uniq1	Bradi1g65010	GO:0030036;GO:0005856	SCAR homolog 2	(0.000000;0.000000;0.000000)	(0.000000;0.000000;0.000000)	-0.754634
#Uniq1	Bradi3g08930	GO:0016020;GO:0006810;GO:0005215	NOD26-like intrinsic protein 1;2	(7.790682;6.205585;7.746764)	(5.636028;5.917966;4.221580)	-0.414555
#Uniq1	Bradi4g27732	NA	NA	(1.753076;2.809573;2.622159)	(1.068916;1.276814;1.282655)	-0.950935
#Uniq1	Bradi3g08172	NA	interferon-related developmental regulator family protein / IFRD protein family	(0.188410;0.000000;0.140511)	(0.000000;0.000000;0.000000)	-4.90075
#Uniq1	Bradi4g44977	GO:0030132;GO:0030130;GO:0016192;GO:0006886;GO:0005198	Clathrin heavy chain	(0.000000;0.000000;0.266824)	(0.000000;0.000984;0.000000)	-0.192835
#Uniq1	Bradi1g69370	NA	Mitochondrial substrate carrier family protein	(33.637676;26.512094;34.021347)	(15.958312;31.197769;20.429541)	-0.443755
#Uniq1	Bradi1g60357	GO:0046872;GO:0005524;GO:0046488;GO:0016307	phosphatidylinositol-4-phosphate 5-kinase family protein	(0.000000;0.000000;0.000000)	(0.000000;0.000000;0.000000)	-0.55184
#Uniq1	Bradi2g37540	NA	magnesium transporter 1	(39.455368;21.754557;42.126049)	(6.104779;13.872702;9.899682)	-1.75771
#Uniq1	Bradi3g08460	NA	NA	(0.097636;0.626256;0.595055)	(0.000000;0.024328;0.000000)	-5.81156
#Uniq1	Bradi2g31580	GO:0006260;GO:0005524;GO:0003677;GO:0042555;GO:0006270;GO:0005634;GO:0003678	minichromosome maintenance (MCM2/3/5) family protein	(9.476597;7.432449;6.564215)	(5.579642;5.045002;5.222317)	-0.525611
#Uniq1	Bradi3g27027	NA	Pentatricopeptide repeat (PPR) superfamily protein	(6.102361;5.148808;6.550217)	(2.788298;5.069015;3.541647)	-0.607827
#Uniq1	Bradi3g48210	NA	Eukaryotic translation initiation factor eIF2A family protein	(12.545813;0.010756;4.173064)	(1.209784;8.420712;0.000000)	-0.416292
#Uniq1	Bradi1g33087	NA	ARM repeat superfamily protein	(1.748961;2.556729;2.450016)	(1.302606;1.287415;1.636500)	-0.641032
#Uniq1	Bradi2g53020	NA	NA	(11.511161;12.338631;13.490864)	(8.178258;9.165291;7.423354)	-0.551091
#Uniq1	Bradi3g16700	GO:0006468;GO:0005524;GO:0004672	Protein kinase family protein with leucine-rich repeat domain	(0.000000;0.000000;0.000000)	(0.000000;0.000000;0.000000)	-1.18963
#Uniq1	Bradi2g21951	NA	NA	(0.000000;0.000000;0.000000)	(0.000000;0.000000;0.000000)	-1.17285
#Uniq1	Bradi4g10590	GO:0006468;GO:0005524;GO:0004672	cysteine-rich RLK (RECEPTOR-like protein kinase) 19	(6.440225;4.422844;5.336833)	(2.133121;3.227588;3.094157)	-0.71708
#Uniq1	Bradi4g34840	NA	NA	(5.407279;4.172403;5.560473)	(2.617022;4.137321;3.890078)	-0.471666
#Uniq1	Bradi3g59800	GO:0005525;GO:0003924	dynamin-like protein 6	(74.122292;62.022579;70.687401)	(49.280388;53.790371;50.982628)	-0.384938
#Uniq1	Bradi2g02190	NA	C2H2 and C2HC zinc fingers superfamily protein	(3.180845;2.025452;4.152007)	(1.835686;2.184672;1.522581)	-0.710734
#Uniq1	Bradi2g31540	GO:0006468;GO:0004672	Malectin/receptor-like protein kinase family protein	(0.038561;0.074701;0.067235)	(0.000000;0.000000;0.000000)	-4.36689
#Uniq1	Bradi2g57087	GO:0008168	S-adenosyl-L-methionine-dependent methyltransferases superfamily protein	(0.000000;0.000000;0.000000)	(0.073636;0.053951;0.000000)	-0.804103
#Uniq1	Bradi1g68900	GO:0055114;GO:0020037;GO:0006979;GO:0004601	peroxidase 2	(6.544776;5.510777;4.442690)	(3.329254;3.306624;2.167616)	-0.861136
#Uniq1	Bradi4g02991	GO:0003677	AP2/B3-like transcriptional factor family protein	(0.242853;0.125755;0.214560)	(0.000000;0.000000;0.000000)	-5.83352
#Uniq1	Bradi3g22600	NA	alpha/beta-Hydrolases superfamily protein	(97.904594;94.461861;97.148811)	(71.012405;80.664032;78.211052)	-0.293312
#Uniq1	Bradi3g58100	NA	NA	(8.333764;6.147898;7.221162)	(4.691122;4.056825;3.159124)	-0.81934
#Uniq1	Bradi1g78778	NA	NA	(2.339159;1.985862;2.806267)	(1.101409;1.887785;0.774335)	-0.881567
#Uniq1	Bradi1g29622	GO:0016020;GO:0006075;GO:0003843;GO:0000148	glucan synthase-like 12	(51.661251;39.747345;43.957203)	(34.087349;39.574417;35.722851)	-0.268065
#Uniq1	Bradi5g09120	GO:0055114;GO:0020037;GO:0016705;GO:0005506	cytochrome P450 family 77 subfamily A polypeptide 4	(27.228292;24.689348;26.767994)	(15.961532;18.547665;16.757029)	-0.577861
#Uniq1	Bradi1g51961	GO:0043531	NB-ARC domain-containing disease resistance protein	(0.000000;0.000000;0.000000)	(0.000000;0.000000;0.000000)	-1.12324
#Uniq1	Bradi1g32770	NA	heat shock protein 70 (Hsp 70) family protein	(22.095482;21.869453;23.336437)	(17.598904;19.121550;20.279196)	-0.200548
#Uniq1	Bradi4g15112	NA	NA	(0.539416;0.671673;0.473416)	(0.213689;0.278148;0.192273)	-1.25803
#Uniq1	Bradi2g26420	GO:0005524;GO:0051082;GO:0006457	TCP-1/cpn60 chaperonin family protein	(17.385359;14.385150;18.227262)	(11.863585;13.343657;13.465446)	-0.330036
#Uniq1	Bradi2g02090	NA	NA	(83.765114;51.126915;96.880623)	(26.148788;66.631035;42.159477)	-0.748759
#Uniq1	Bradi3g16980	GO:0031047	XH/XS domain-containing protein	(0.000000;0.000000;0.000000)	(0.000000;0.000000;0.000000)	-0.78843
#Uniq1	Bradi4g41760	GO:0006351;GO:0005634;GO:0003677	Transcription elongation factor (TFIIS) family protein	(7.248683;6.208032;14.660403)	(5.395926;6.598092;0.048093)	-0.446067
#Uniq1	Bradi3g51617	GO:0008270;GO:0005634	DWNN domain a CCHC-type zinc finger	(0.000000;0.000000;0.000000)	(0.000000;0.000000;0.000000)	-0.607437
#Uniq1	Bradi1g42530	NA	NA	(1.034392;0.506296;1.740691)	(0.272209;0.588942;0.171419)	-1.62923
#Uniq1	Bradi5g04540	GO:0008270;GO:0005515	RING-H2 finger protein 2B	(9.039598;7.408925;11.057811)	(2.267503;8.246419;4.332526)	-0.856282
#Uniq1	Bradi3g00507	GO:0006351;GO:0003899;GO:0003677	nuclear RNA polymerase C1	(0.000000;0.000000;0.000000)	(0.000000;0.000000;0.000000)	-0.647908
#Uniq1	Bradi1g10630	NA	actin-11	(201.337082;166.005783;187.205368)	(157.329437;145.357880;149.024063)	-0.254106
#Uniq1	Bradi5g12580	GO:0016787;GO:0006541	anthranilate synthase beta subunit 1	(38.422398;48.057293;48.400841)	(30.670078;33.063148;31.785767)	-0.458188
#Uniq1	Bradi1g50970	GO:0016788	GDSL-like Lipase/Acylhydrolase superfamily protein	(28.026741;28.702114;25.919563)	(19.823168;21.915051;21.379559)	-0.349392
#Uniq1	Bradi2g18877	GO:0016773;GO:0005975;GO:0005524;GO:0046835;GO:0005536;GO:0004396;GO:0001678	hexokinase 2	(1.866865;0.000000;1.183686)	(0.208989;7.063146;0.000000)	-0.855503
#Uniq1	Bradi2g12530	NA	binding	(70.893486;71.866371;67.137321)	(58.402748;59.473873;58.071945)	-0.214128
#Uniq1	Bradi4g35050	GO:0006468;GO:0004672	Protein kinase superfamily protein	(120.427986;83.342125;126.731026)	(58.924702;97.530472;62.651253)	-0.557421
#Uniq1	Bradi5g19610	NA	Protein of unknown function (DUF581)	(24.989473;15.786168;25.799170)	(8.228635;13.519461;12.933389)	-0.902374
#Uniq1	Bradi3g06065	NA	NA	(5.068595;5.218770;5.575502)	(3.771493;3.968465;3.336049)	-0.477133
#Uniq1	Bradi1g13000	NA	Bifunctional inhibitor/lipid-transfer protein/seed storage 2S albumin superfamily protein	(1.370880;0.993544;0.919482)	(0.000000;0.000000;0.000000)	-6.97227
#Uniq1	Bradi1g55822	NA	NA	(1.703742;1.241428;1.311478)	(0.497623;1.241887;0.729748)	-0.749178
#Uniq1	Bradi2g26807	GO:0046872	Regulator of chromosome condensation (RCC1) family with FYVE zinc finger domain	(23.654514;22.616499;25.397396)	(20.766504;19.528109;19.576326)	-0.217854
#Uniq1	Bradi3g35860	GO:0016818;GO:0005634;GO:0005524;GO:0003723;GO:0016787;GO:0003677	hydrolases acting on acid anhydrides in phosphorus-containing anhydrides;ATP-dependent helicases;nucleic acid binding;ATP binding;RNA binding;helicases	(23.663204;15.445681;26.262032)	(11.700667;14.705419;10.211138)	-0.796651
#Uniq1	Bradi1g64480	NA	Calcium-dependent phosphotriesterase superfamily protein	(9.239979;6.761983;7.067533)	(4.915533;5.859240;5.080158)	-0.501799
#Uniq1	Bradi1g67840	GO:0043531	NB-ARC domain-containing disease resistance protein	(4.989357;4.646892;4.313298)	(3.226656;3.450254;3.378733)	-0.432755
#Uniq1	Bradi2g33277	NA	NA	(0.000000;0.000000;0.000000)	(0.000000;0.000000;0.000000)	-3.70096
#Uniq1	Bradi3g43270	NA	Histidine kinase- DNA gyrase B- and HSP90-like ATPase family protein	(0.000000;0.000000;0.000000)	(0.000000;0.000000;0.000000)	-0.397704
#Uniq1	Bradi2g35730	NA	dsRNA-binding protein 5	(0.000000;0.000000;0.000000)	(5.648904;0.000000;0.014871)	-0.558542
#Uniq1	Bradi3g50163	NA	NA	(0.139158;0.237511;0.450797)	(0.000000;0.000000;0.000000)	-6.63156
#Uniq1	Bradi2g06610	GO:0030036;GO:0005856	SCAR family protein	(0.000000;9.578794;0.000000)	(7.919909;0.000000;0.000000)	-0.613055
#Uniq1	Bradi1g26090	NA	ARM repeat superfamily protein	(7.861316;7.209868;7.159689)	(5.517045;5.132349;4.898204)	-0.473626
#Uniq1	Bradi1g38227	GO:0006397;GO:0005634;GO:0003676	RNA binding;RNA binding	(20.293201;17.162907;20.056391)	(13.967267;16.232672;13.949062)	-0.341699
#Uniq1	Bradi4g24320	GO:0005515	CBS / octicosapeptide/Phox/Bemp1 (PB1) domains-containing protein	(0.201905;0.079853;0.725407)	(6.679397;2.580617;0.000000)	-0.341781
#Uniq1	Bradi5g02625	NA	NA	(3.287150;2.122989;2.599659)	(2.015041;2.896948;1.021347)	-0.709123
#Uniq1	Bradi4g10710	NA	Chaperone DnaJ-domain superfamily protein	(33.754105;29.157833;37.338512)	(20.328451;28.898401;25.953623)	-0.378005
#Uniq1	Bradi1g47050	GO:0005515;GO:0003682;GO:0005524	origin recognition complex 1	(5.826983;4.627481;4.615148)	(3.780745;2.915118;2.411335)	-0.682679
#Uniq1	Bradi5g20530	NA	NA	(0.000000;0.316611;0.000000)	(0.000000;0.000000;0.000000)	-1.32773
#Uniq1	Bradi1g77200	GO:0016020	ALA-interacting subunit 1	(2.866527;2.341020;2.973385)	(0.309182;1.834187;1.248380)	-1.24481
#Uniq1	Bradi2g26100	GO:0008017;GO:0007018;GO:0005524;GO:0003777;GO:0005871	P-loop containing nucleoside triphosphate hydrolases superfamily protein	(6.111187;5.962039;4.998127)	(5.018260;4.258077;3.360343)	-0.38912
#Uniq1	Bradi3g29530	GO:0006310;GO:0006281;GO:0003910;GO:0003677;GO:0005524	DNA ligase 1	(1.709473;2.561736;0.829359)	(0.011959;1.302175;0.517184)	-0.46661
#Uniq1	Bradi3g57260	NA	DENN (AEX-3) domain-containing protein	(57.019417;36.811920;54.198418)	(32.484566;41.616356;30.834986)	-0.457629
#Uniq1	Bradi4g37627	GO:0005515	trithorax-like protein 2	(1.974789;2.744587;3.055252)	(1.569162;1.455648;1.111534)	-0.820076
#Uniq1	Bradi5g06636	NA	Metal-dependent protein hydrolase	(3.355835;2.039589;1.156508)	(0.892317;0.907835;0.000000)	-1.80195
#Uniq1	Bradi4g06087	GO:0006750;GO:0005524;GO:0004363	glutathione synthetase 2	(13.540558;16.059860;24.084715)	(9.629163;17.972925;12.105074)	-0.440314
#Uniq1	Bradi4g45065	GO:0006351;GO:0003899;GO:0003677	nuclear RNA polymerase D1B	(12.410953;11.810717;12.669046)	(6.679003;9.153359;10.591744)	-0.445175
#Uniq1	Bradi1g23920	NA	Protein of Unknown Function (DUF239)	(10.315954;8.076540;7.811808)	(5.103303;5.820593;4.566865)	-0.718238
#Uniq1	Bradi2g02180	GO:0016592;GO:0006357;GO:0001104	Surfeit locus protein 5 subunit 22 of Mediator complex	(5.168939;3.628688;4.516631)	(2.489923;3.467240;2.735145)	-0.575644
#Uniq1	Bradi4g34755	NA	NA	(0.000000;0.332654;0.270429)	(0.000000;0.000000;0.000000)	-3.96866
#Uniq1	Bradi1g66120	GO:0016887;GO:0005524;GO:0016020	ABC-2 type transporter family protein	(4.183802;4.785642;6.743255)	(4.098388;3.323265;3.730363)	-0.452227
#Uniq1	Bradi2g06845	GO:0008270;GO:0005515	RING/U-box superfamily protein	(0.458005;0.110907;0.000000)	(0.059555;0.000000;0.000000)	-3.57002
#Uniq1	Bradi3g42600	NA	O-fucosyltransferase family protein	(11.074311;10.608629;9.454917)	(7.771770;6.760105;6.355101)	-0.535563
#Uniq1	Bradi3g56970	GO:0016747;GO:0008610;GO:0016020;GO:0006633	3-ketoacyl-CoA synthase 6	(2.333739;2.226640;3.829632)	(1.090950;2.229033;2.049458)	-0.602788
#Uniq1	Bradi5g15402	NA	S-adenosyl-L-methionine-dependent methyltransferases superfamily protein	(3.003390;1.786094;4.545240)	(1.890861;2.175126;1.262341)	-0.761343
#Uniq1	Bradi2g35467	GO:0003779;GO:0051017	villin-like 1	(0.000000;0.000000;0.491619)	(0.000000;0.160553;0.000000)	-0.393724
#Uniq1	Bradi4g39440	NA	NA	(0.563981;0.506171;0.573021)	(0.171224;0.339871;0.153157)	-1.2349
#Uniq1	Bradi3g35037	NA	Tetratricopeptide repeat (TPR)-like superfamily protein	(9.615878;9.655011;9.166593)	(7.448827;7.430474;7.527781)	-0.304001
#Uniq1	Bradi2g42830	GO:0006468;GO:0004672	Protein kinase protein with adenine nucleotide alpha hydrolases-like domain	(9.842496;8.613259;18.385942)	(11.147306;7.769707;3.432223)	-0.714363
#Uniq1	Bradi3g08150	GO:0016567;GO:0004842;GO:0006468;GO:0005524;GO:0004672	U-box domain-containing protein kinase family protein	(0.000000;0.622212;0.761478)	(0.000000;0.590589;0.000000)	-0.815613
#Uniq1	Bradi1g49070	NA	IQ-domain 9	(0.795078;0.000000;0.000000)	(0.000000;0.970034;1.280282)	-0.61425
#Uniq1	Bradi1g05090	GO:0006468;GO:0005524;GO:0004672	Protein kinase superfamily protein	(0.599483;1.258651;0.862318)	(0.238339;0.374593;0.357053)	-1.47415
#Uniq1	Bradi4g05327	GO:0009378;GO:0006310;GO:0006281	AAA-type ATPase family protein	(5.291519;5.376791;6.199505)	(3.692288;4.189106;4.139575)	-0.447904
#Uniq1	Bradi1g56807	NA	alpha/beta-Hydrolases superfamily protein	(1.050958;0.625326;1.490678)	(0.922211;0.543216;1.072509)	-0.645272
#Uniq1	Bradi1g02621	GO:0006351;GO:0003899;GO:0003677;GO:0008270;GO:0005634	nuclear RNA polymerase A1	(11.088297;9.751630;10.640251)	(6.453351;9.705269;8.042913)	-0.416187
#Uniq1	Bradi4g30797	NA	NA	(8.747013;4.842457;6.561775)	(4.948422;4.419188;4.111689)	-0.53375
#Uniq1	Bradi3g08327	NA	NA	(7.302628;6.703529;7.659000)	(3.156183;4.322966;3.779995)	-0.906051
#Uniq1	Bradi3g05110	NA	Transducin/WD40 repeat-like superfamily protein	(7.335686;4.542545;4.495215)	(3.366697;4.303431;2.117094)	-0.700859
#Uniq1	Bradi1g51500	GO:0006355	YEATS family protein	(20.047491;19.459064;22.266788)	(16.124851;17.944464;15.654490)	-0.271506
#Uniq1	Bradi3g30000	NA	NA	(3.143778;0.000000;0.000000)	(0.000000;0.000000;0.000000)	-0.315922
#Uniq1	Bradi3g02997	NA	Tetratricopeptide repeat (TPR)-like superfamily protein	(6.213117;5.487169;6.430245)	(3.740972;3.453742;5.801650)	-0.445216
#Uniq1	Bradi1g00234	GO:0043531	NB-ARC domain-containing disease resistance protein	(0.693698;1.235717;1.083479)	(0.406373;0.597393;0.574222)	-0.891795
#Uniq1	Bradi2g27720	GO:0003677;GO:0000786	Histone superfamily protein	(50.738041;39.898834;39.185482)	(20.735924;26.667475;23.377531)	-0.83797
#Uniq1	Bradi2g20990	GO:0016984;GO:0015977;GO:0000287	ribulose-bisphosphate carboxylases	(0.000000;7.712644;4.438674)	(0.000000;0.000000;0.000000)	-24.4116
#Uniq1	Bradi4g24310	NA	Plant protein of unknown function (DUF869)	(0.080622;1.430279;4.381049)	(2.023156;2.621024;0.234043)	-0.534971
#Uniq1	Bradi5g08945	NA	NA	(4.977775;3.714692;3.444460)	(3.198207;2.428880;2.376159)	-0.558933
#Uniq1	Bradi2g10510	GO:0055085;GO:0016020;GO:0006810;GO:0015171;GO:0003333	bidirectional amino acid transporter 1	(0.236620;0.911192;0.880373)	(0.255114;0.375305;0.000000)	-1.61472
#Uniq1	Bradi3g51230	NA	SEC14 cytosolic factor family protein / phosphoglyceride transfer family protein	(0.604838;0.897687;0.359486)	(0.000000;0.161302;0.208630)	-2.31651
#Uniq1	Bradi1g00560	NA	COP1-interacting protein-related	(0.000000;0.000000;0.000000)	(0.000000;0.000000;0.000000)	-0.639202
#Uniq1	Bradi1g44220	NA	Receptor-like protein kinase-related family protein	(1.919151;1.375343;2.462296)	(1.157682;1.310238;0.555312)	-0.859055
#Uniq1	Bradi3g09170	GO:0006468;GO:0004672	Mitogen activated protein kinase kinase kinase-related	(35.775837;23.214825;37.321411)	(21.458141;28.919975;18.127455)	-0.452936
#Uniq1	Bradi2g04380	GO:0006950	Adenine nucleotide alpha hydrolases-like superfamily protein	(127.897720;182.120544;148.286179)	(65.489624;87.229897;100.880936)	-0.816836
#Uniq1	Bradi1g66597	GO:0006355;GO:0003677	OBF-binding protein 3	(1.689031;1.128780;1.953361)	(1.149529;1.067987;0.782189)	-0.614906
#Uniq1	Bradi3g05240	NA	Single hybrid motif superfamily protein	(27.723034;15.938396;26.088009)	(12.661301;17.782791;14.313660)	-0.60044
#Uniq1	Bradi3g28937	GO:0008289	Pleckstrin homology (PH) and lipid-binding START domains-containing protein	(6.340568;1.637809;12.157906)	(1.828251;0.860629;4.654191)	-0.357753
#Uniq1	Bradi5g01872	NA	C2H2-like zinc finger protein	(5.276706;3.324626;5.277771)	(2.349041;2.755069;3.337689)	-0.681433
#Uniq1	Bradi3g39970	NA	ETHYLENE-INSENSITIVE3-like 3	(4.188155;5.228824;6.970708)	(2.497244;0.973173;2.596830)	-0.94665
#Uniq1	Bradi1g03490	GO:0005525	RAB GTPase homolog A2B	(13.402916;9.406054;4.322164)	(7.184930;3.784535;8.128753)	-0.493722
#Uniq1	Bradi2g55820	NA	NA	(0.000000;0.000000;0.000000)	(0.000000;0.000000;0.000000)	-5.47942
#Uniq1	Bradi2g31887	NA	Homeodomain-like protein	(0.000000;0.000000;0.000000)	(0.532079;0.288039;0.829183)	-1.92851
#Uniq1	Bradi2g33011	NA	Uncharacterised protein family SERF	(16.440239;17.480143;20.268078)	(11.286237;14.343575;10.821654)	-0.531112
#Uniq1	Bradi1g61680	NA	plectin-related	(13.018138;6.170827;10.633846)	(0.000000;0.000000;0.000000)	-0.496111
#Uniq1	Bradi3g52530	GO:0006468;GO:0005524;GO:0004672	Protein kinase superfamily protein	(49.268856;44.068542;50.841358)	(34.970028;42.426384;39.276684)	-0.26625
#Uniq1	Bradi2g38520	NA	Actin-binding FH2 (Formin Homology) protein	(0.000000;2.896783;0.000000)	(0.000000;0.000000;0.000000)	-0.813907
#Uniq1	Bradi3g07533	NA	NA	(0.000000;0.000000;0.000000)	(0.000000;0.000000;0.000000)	-1.21698
#Uniq1	Bradi3g51060	NA	Mitochondrial substrate carrier family protein	(15.895143;11.557673;16.162077)	(8.376944;12.488478;10.741076)	-0.427378
#Uniq1	Bradi2g61649	NA	Cupredoxin superfamily protein	(0.000000;0.000000;0.000000)	(0.000000;0.000000;0.000000)	-2.48946
#Uniq1	Bradi1g09090	GO:0006355;GO:0005634	indole-3-acetic acid inducible 14	(40.453388;48.758293;35.571587)	(35.115990;27.382074;34.261177)	-0.324903
#Uniq1	Bradi2g55217	NA	Duplicated homeodomain-like superfamily protein	(1.529363;1.462538;1.370771)	(0.519488;1.015564;0.536035)	-1.00854
#Uniq1	Bradi3g01980	GO:0008234	Cysteine proteinases superfamily protein	(0.000000;0.000000;0.000000)	(0.000000;0.000000;0.000000)	-0.810931
#Uniq1	Bradi5g23867	GO:0015979;GO:0009522	PSAJ	(10.751207;7.627687;11.402571)	(3.551272;7.839939;4.580983)	-0.857011
#Uniq1	Bradi1g51507	GO:0005515;GO:0008017;GO:0007018;GO:0005524;GO:0003777;GO:0005871	armadillo repeat kinesin 3	(19.969461;17.929625;21.910748)	(17.137115;12.830324;12.366367)	-0.453235
#Uniq1	Bradi4g15425	NA	Protein of unknown function (DUF594)	(1.920382;2.441698;2.614195)	(1.052199;1.177873;1.321525)	-0.935614
#Uniq1	Bradi3g39590	GO:0051082;GO:0006950;GO:0006457;GO:0005524	HEAT SHOCK PROTEIN 81.4	(559.213135;548.432434;541.244751)	(423.566864;422.961273;445.166809)	-0.311523
#Uniq1	Bradi1g47710	GO:0003824;GO:0006470;GO:0004722	DNA-binding protein phosphatase 1	(32.496246;30.700016;36.669537)	(26.688457;30.090149;26.979946)	-0.213219
#Uniq1	Bradi2g41830	GO:0030246;GO:0005975;GO:0004553	beta galactosidase 1	(8.392324;6.443881;6.339647)	(5.994221;4.625000;4.473893)	-0.444299
#Uniq1	Bradi4g02786	GO:0005515	F-box family protein / jacalin lectin family protein	(3.064976;4.254023;3.993902)	(2.795328;2.715776;2.485427)	-0.457194
#Uniq1	Bradi1g20920	NA	Disease resistance-responsive (dirigent-like protein) family protein	(1.859438;1.082813;3.848585)	(0.762286;1.148151;0.372259)	-1.5232
#Uniq1	Bradi5g03640	GO:0055114;GO:0020037;GO:0006979;GO:0004601	ascorbate peroxidase 3	(1.191800;0.000000;0.000000)	(0.000000;0.474162;0.000000)	-0.609248
#Uniq1	Bradi3g41520	GO:0005737;GO:0005515;GO:0005096	ARF GTPase-activating protein	(6.823762;6.424639;7.178012)	(4.568268;4.545353;5.807266)	-0.416634
#Uniq1	Bradi3g30430	GO:0003676	U1 small nuclear ribonucleoprotein-70K	(59.976341;62.577625;57.820271)	(48.049091;49.316021;49.292213)	-0.258597
#Uniq1	Bradi1g70250	GO:0005515	Leucine-rich repeat (LRR) family protein	(0.627853;0.000000;0.000000)	(0.000000;0.854364;1.855279)	-0.597623
#Uniq1	Bradi3g15670	NA	nuclear factor Y subunit B3	(6.430590;7.540158;6.316302)	(2.640019;3.084661;3.338023)	-1.11559
#Uniq1	Bradi1g51954	NA	NB-ARC domain-containing disease resistance protein	(2.158320;2.446470;2.621355)	(0.000000;0.000000;1.621498)	-0.816711
#Uniq1	Bradi1g19570	NA	Mo25 family protein	(13.389415;7.784918;15.677755)	(4.840633;8.683423;6.459549)	-0.846426
#Uniq1	Bradi3g00910	GO:0004575;GO:0004564	Glycosyl hydrolases family 32 protein	(2.748581;2.072851;2.356919)	(0.731266;0.663378;1.181344)	-1.45103
#Uniq1	Bradi1g54007	NA	Tetratricopeptide repeat (TPR)-like superfamily protein	(7.006717;7.289901;7.953602)	(4.185050;6.847657;4.992483)	-0.435947
#Uniq1	Bradi4g40340	NA	Tetratricopeptide repeat (TPR)-like superfamily protein	(2.106271;2.139823;2.116148)	(1.272598;1.591790;1.212719)	-0.596968
#Uniq1	Bradi4g28430	NA	Protein of unknown function (DUF810)	(0.000000;0.000000;0.000000)	(2.459637;0.881471;0.000000)	-0.313435
#Uniq1	Bradi3g27120	GO:0006468;GO:0004672	Protein kinase superfamily protein	(18.979914;17.274694;18.624115)	(13.338204;15.784064;15.617435)	-0.255682
#Uniq1	Bradi1g55354	NA	S-adenosyl-L-methionine-dependent methyltransferases superfamily protein	(5.620182;3.489423;4.234743)	(2.352609;2.955369;1.649081)	-0.899574
#Uniq1	Bradi2g20517	NA	kow domain-containing transcription factor 1	(9.072010;0.000000;0.000000)	(0.000000;14.130053;15.133269)	-0.23679
#Uniq1	Bradi4g40780	GO:0042651;GO:0015979;GO:0009522;GO:0005516	photosystem I reaction center subunit PSI-N chloroplast putative / PSI-N putative (PSAN)	(39.395294;36.017040;44.362320)	(14.163507;27.997337;24.104126)	-0.820324
#Uniq1	Bradi3g49850	NA	expansin B3	(2.446906;6.125729;3.017375)	(2.857182;1.920277;0.774803)	-1.01513
#Uniq1	Bradi4g11441	NA	Transcription factor jumonji (jmjC) domain-containing protein	(1.805561;1.667452;2.057353)	(0.971115;1.045187;1.397250)	-0.661001
#Uniq1	Bradi2g51280	GO:0005975;GO:0004553	Glycosyl hydrolase family protein	(6.562553;6.186935;6.561833)	(4.108781;5.877603;4.720630)	-0.352728
#Uniq1	Bradi1g09050	NA	NA	(157.887955;92.246895;139.292099)	(52.475971;113.165115;63.092152)	-0.734755
#Uniq1	Bradi1g20750	GO:0006468;GO:0005524;GO:0004672	Leucine-rich receptor-like protein kinase family protein	(24.885424;21.153482;23.987938)	(14.880341;16.322081;18.395048)	-0.458688
#Uniq1	Bradi3g14870	GO:0005515	LSD1-like2	(4.479940;4.482617;3.851989)	(3.208964;3.462880;2.464372)	-0.445674
#Uniq1	Bradi1g19100	GO:0007165	Rho GTPase activation protein (RhoGAP) with PH domain	(20.563610;19.162924;20.951096)	(15.035897;15.780374;14.711682)	-0.372783
#Uniq1	Bradi3g43040	NA	Domain of unknown function (DUF966)	(0.406959;0.000000;0.000000)	(0.000000;0.000000;0.000000)	-0.708017
#Uniq1	Bradi2g47387	NA	Ca2+ activated outward rectifying K+ channel 6	(6.719228;5.236058;4.716287)	(3.162401;2.430706;2.007954)	-1.08555
#Uniq1	Bradi4g36050	GO:0016757;GO:0047262	galacturonosyltransferase 1	(62.751396;51.599873;62.860142)	(39.834808;52.464680;42.660778)	-0.354742
#Uniq1	Bradi2g07597	GO:0055114;GO:0020037;GO:0016705;GO:0005506	cytochrome P450 family 71 subfamily A polypeptide 24	(2.599339;2.927383;3.481805)	(1.297809;0.836561;1.639052)	-1.21068
#Uniq1	Bradi2g37720	NA	Plant protein of unknown function (DUF827)	(0.000000;0.000000;0.000000)	(0.000000;0.000000;0.000000)	-0.887561
#Uniq1	Bradi5g24560	NA	NA	(9.991397;10.100224;12.244910)	(7.807157;6.807463;6.327723)	-0.583632
#Uniq1	Bradi4g08080	NA	PTEN 2	(69.089981;51.256580;59.455593)	(40.689724;47.388641;43.517094)	-0.41094
#Uniq1	Bradi2g31710	NA	Plant regulator RWP-RK family protein	(0.000000;0.000000;0.000000)	(0.000000;0.000000;0.000000)	-1.08115
#Uniq1	Bradi4g07940	NA	Transport protein particle (TRAPP) component	(8.855744;8.548502;10.241898)	(4.978067;7.910069;5.787543)	-0.526445
#Uniq1	Bradi2g22097	GO:0019901;GO:0006355;GO:0000079	Cyclin family protein	(3.955707;3.961507;2.177083)	(3.780886;5.296371;3.754956)	-0.903027
#Uniq1	Bradi1g38170	GO:0046872	RING/FYVE/PHD-type zinc finger family protein	(9.424206;10.379198;11.904685)	(7.648396;9.571012;7.675170)	-0.307329
#Uniq1	Bradi3g22620	NA	Abscisic acid-responsive (TB2/DP1 HVA22) family protein	(0.000000;0.000000;0.000000)	(0.000000;0.000000;0.000000)	-0.984083
#Uniq1	Bradi4g42210	GO:0004523;GO:0003723	Polynucleotidyl transferase ribonuclease H-like superfamily protein	(5.850353;8.809602;6.607595)	(4.894449;4.191753;3.303421)	-0.736758
#Uniq1	Bradi4g00517	GO:0046872;GO:0000166	H(+)-ATPase 11	(26.409864;23.444162;24.750837)	(0.000000;21.339813;6.333876)	-0.22031
#Uniq1	Bradi3g10370	GO:0043531	NB-ARC domain-containing disease resistance protein	(0.000000;0.000000;0.000000)	(0.000000;0.000000;0.000000)	-1.07407
#Uniq1	Bradi1g20840	NA	NA	(19.167234;23.376032;21.922153)	(17.347300;12.623681;17.439236)	-0.400039
#Uniq1	Bradi2g48279	GO:0005515;GO:0006468;GO:0005524;GO:0004672	Leucine-rich receptor-like protein kinase family protein	(0.000000;0.000000;0.000000)	(0.000000;0.000000;0.000000)	-6.36938
#Uniq1	Bradi4g05380	NA	Protein of unknown function (DUF594)	(0.841318;0.377249;0.417336)	(0.125322;0.108242;0.103687)	-2.26452
#Uniq1	Bradi2g62760	GO:0008270;GO:0005515	HEAT/U-box domain-containing protein	(97.545967;73.098145;94.790512)	(58.830765;74.298180;59.284000)	-0.425661
#Uniq1	Bradi3g13410	GO:0006397;GO:0005737;GO:0005634;GO:0003723	nucleic acid binding;RNA binding	(0.000000;8.857108;0.000000)	(4.303381;0.000000;0.000000)	-0.443913
#Uniq1	Bradi1g20210	NA	DNA-binding storekeeper protein-related transcriptional regulator	(1.821826;1.248221;1.939144)	(0.875015;0.978441;0.929165)	-0.794053
#Uniq1	Bradi4g09155	NA	SCARECROW-like 14	(0.125701;0.111541;0.097409)	(0.000000;0.003861;0.000000)	-4.67857
#Uniq1	Bradi4g41990	NA	Late embryogenesis abundant (LEA) hydroxyproline-rich glycoprotein family	(19.947823;15.293998;19.953306)	(11.530580;13.627665;13.991120)	-0.456018
#Uniq1	Bradi2g08826	NA	HAD-superfamily hydrolase subfamily IG 5\'-nucleotidase	(0.000000;0.000000;0.000000)	(0.000000;0.000000;0.000000)	-0.515579
#Uniq1	Bradi1g64770	GO:0005515;GO:0008017;GO:0007018;GO:0005524;GO:0003777;GO:0005871	P-loop nucleoside triphosphate hydrolases superfamily protein with CH (Calponin Homology) domain	(17.790119;20.241468;19.817156)	(16.613268;14.786216;15.289846)	-0.267733
#Uniq1	Bradi3g41042	NA	NA	(7.299506;2.845908;7.598488)	(2.491654;3.057330;0.000000)	-1.17389
#Uniq1	Bradi2g26467	NA	Leucine-rich repeat (LRR) family protein	(33.571377;31.217075;38.747330)	(27.940170;29.480410;24.648724)	-0.293452
#Uniq1	Bradi1g50910	NA	NA	(1.594814;1.935542;1.286830)	(0.592215;0.751830;0.777763)	-1.15006
#Uniq1	Bradi1g32080	GO:0008270;GO:0005515	RING-H2 finger A3A	(0.802348;0.413857;0.509711)	(0.000000;0.033050;0.094507)	-3.79773
#Uniq1	Bradi3g10950	GO:0005515	Glutathione S-transferase family protein	(0.000000;5.774223;4.579572)	(0.000000;1.355605;0.000000)	-0.901159
#Uniq1	Bradi3g22400	NA	Sec14p-like phosphatidylinositol transfer family protein	(0.063228;0.445616;13.099930)	(0.000000;0.204667;0.073592)	-0.374282
#Uniq1	Bradi3g14820	NA	NA	(0.102620;0.623952;0.346045)	(0.000000;0.000000;0.000000)	-5.57352
#Uniq1	Bradi4g08420	GO:0008017;GO:0007018;GO:0005524;GO:0003777;GO:0005871	P-loop containing nucleoside triphosphate hydrolases superfamily protein	(5.696456;4.025388;9.748630)	(3.717724;6.011417;3.394595)	-0.344576
#Uniq1	Bradi5g21200	GO:0006355	RING/FYVE/PHD zinc finger superfamily protein	(0.927513;0.805125;0.516074)	(0.127427;0.276519;0.158142)	-2.04366
#Uniq1	Bradi5g01760	NA	cytomatrix protein-related	(0.000000;0.165988;0.000000)	(0.000000;0.000000;0.019216)	-1.02969
#Uniq1	Bradi3g00311	GO:0016788	GDSL-like Lipase/Acylhydrolase superfamily protein	(10.189861;7.442807;9.254446)	(4.774666;6.773796;5.689614)	-0.602491
#Uniq1	Bradi2g20650	GO:0016746;GO:0008152	lysophosphatidyl acyltransferase 5	(3.083843;5.349965;0.472203)	(1.021174;0.404704;2.035876)	-0.418228
#Uniq1	Bradi1g31837	NA	Homeodomain-like superfamily protein	(2.326421;2.216624;3.656003)	(0.796261;1.728329;1.577183)	-0.971512
#Uniq1	Bradi4g18361	NA	NA	(8.946587;6.860484;11.355788)	(3.233163;4.944324;5.217742)	-0.983879
#Uniq1	Bradi1g70050	NA	RING/FYVE/PHD zinc finger superfamily protein	(0.000000;0.000000;0.000000)	(0.000000;0.000000;0.000000)	-0.892986
#Uniq1	Bradi3g03720	NA	26S proteasome regulatory subunit S2 1A	(228.950485;190.263153;218.971848)	(183.078949;192.736481;166.672867)	-0.193758
#Uniq1	Bradi4g28617	GO:0016887;GO:0005524;GO:0016021;GO:0006810;GO:0005215	ABC2 homolog 6	(0.000000;0.000000;0.000000)	(0.000000;0.000000;0.000000)	-0.39687
#Uniq1	Bradi1g07910	GO:0055114;GO:0051287;GO:0016620;GO:0046983;GO:0008652;GO:0005737;GO:0003942	semialdehyde dehydrogenase family protein	(13.040520;14.705810;14.079282)	(11.063988;7.747558;10.929460)	-0.449798
#Uniq1	Bradi1g63050	GO:0009982;GO:0009451;GO:0003723;GO:0001522	Pseudouridine synthase family protein	(19.687008;22.837315;23.248512)	(15.804165;16.131664;17.144764)	-0.382216
#Uniq1	Bradi2g45060	NA	NA	(3.110224;3.889709;4.007135)	(1.064544;2.503652;2.101336)	-0.915453
#Uniq1	Bradi3g27926	NA	NA	(0.000000;0.115910;0.231668)	(0.000000;0.273012;0.000000)	-0.669947
#Uniq1	Bradi2g25710	GO:0055114;GO:0020037;GO:0016705;GO:0005506	cytochrome P450 family 721 subfamily A polypeptide 1	(5.933104;4.732830;5.709265)	(3.318711;2.888733;3.116076)	-0.765293
#Uniq1	Bradi2g39622	GO:0043531	NB-ARC domain-containing disease resistance protein	(1.808913;1.310275;1.978373)	(0.755493;0.488073;0.633723)	-1.39377
#Uniq1	Bradi4g06690	GO:0043565;GO:0006355;GO:0003700	WRKY DNA-binding protein 4	(11.867316;10.954101;14.652850)	(7.708259;9.202774;7.138242)	-0.59999
#Uniq1	Bradi2g18101	NA	Late embryogenesis abundant protein (LEA) family protein	(2.006875;1.214703;1.324539)	(0.654218;0.000000;0.000000)	-2.76414
#Uniq1	Bradi2g57170	NA	NA	(68.656837;58.657871;62.063492)	(49.426224;55.220776;46.943531)	-0.281022
#Uniq1	Bradi2g27230	GO:0005515;GO:0042578	sacI homology domain-containing protein / WW domain-containing protein	(12.774485;17.129061;13.666279)	(14.858164;11.169743;3.667613)	-0.332895
#Uniq1	Bradi3g30830	GO:0016301	long-chain base (LCB) kinase 1	(0.000000;0.000000;0.000000)	(0.000000;0.000000;0.000000)	-0.258653
#Uniq1	Bradi5g18040	GO:0016758;GO:0008152	UDP-glycosyltransferase 73B4	(4.372514;3.062539;3.972085)	(1.361114;2.780326;2.078289)	-0.834668
#Uniq1	Bradi4g34530	NA	Nucleotide-diphospho-sugar transferase family protein	(0.000000;0.446005;0.161088)	(0.000000;0.000000;0.000000)	-5.26747
#Uniq1	Bradi1g61160	NA	myb domain protein 96	(1.227266;1.479408;1.147193)	(0.000000;0.628091;0.645792)	-1.07611
#Uniq1	Bradi3g21210	NA	NB-ARC domain-containing disease resistance protein	(0.000000;0.000000;0.000000)	(0.000000;0.000000;0.000000)	-1.04836
#Uniq1	Bradi1g09680	GO:0055114;GO:0016671;GO:0005783;GO:0003756	endoplasmic reticulum oxidoreductins 1	(35.172691;31.216429;38.214043)	(21.010679;29.981510;20.912283)	-0.502873
#Uniq1	Bradi1g16840	NA	transcription coactivators	(1.030958;0.928923;1.121508)	(0.425294;0.426929;0.354460)	-1.30686
#Uniq1	Bradi2g18270	GO:0005515	transducin family protein / WD-40 repeat family protein	(1.359196;1.415577;1.648573)	(0.976677;0.614390;0.646309)	-0.934048
#Uniq1	Bradi1g29077	NA	NA	(3.072291;2.373451;3.731889)	(1.965661;2.028614;2.154245)	-0.537878
#Uniq1	Bradi3g04987	NA	mercaptopyruvate sulfurtransferase 1	(0.116118;0.302495;0.094890)	(0.203219;0.166819;0.215120)	-0.566244
#Uniq1	Bradi1g43300	NA	Ankyrin repeat family protein	(0.000000;0.000000;0.000000)	(0.000000;0.000000;0.000000)	-1.18423
#Uniq1	Bradi1g45011	NA	NA	(1.832639;0.000000;0.000000)	(0.000000;0.000000;0.000000)	-1.09058
#Uniq1	Bradi5g00847	NA	NA	(0.000000;0.000000;0.000000)	(0.000000;0.000000;0.266969)	-0.277561
#Uniq1	Bradi2g55886	NA	NA	(0.932655;2.822214;1.187036)	(0.536681;0.486096;0.000000)	-2.19978
#Uniq1	Bradi5g02340	GO:0005515	Proteasome component (PCI) domain protein	(114.078087;97.025810;114.078621)	(65.394234;94.701370;79.253181)	-0.405203
#Uniq1	Bradi2g57520	GO:0008270	RING/FYVE/PHD zinc finger superfamily protein	(0.901803;1.198715;0.217188)	(1.022412;2.351840;0.252570)	-0.606796
#Uniq1	Bradi2g62122	GO:0008234;GO:0006508	NA	(26.293949;22.924810;25.099125)	(15.261809;14.162326;10.596119)	-0.851096
#Uniq1	Bradi5g24890	GO:0035299;GO:0005524	inositol-pentakisphosphate 2-kinase 1	(32.594307;23.125240;29.327301)	(16.561893;22.040619;15.031979)	-0.626275
#Uniq1	Bradi1g74640	GO:0016887;GO:0005524;GO:0016020	ABC-2 type transporter family protein	(21.971455;20.604343;22.925041)	(15.962334;17.735996;16.982864)	-0.330061
#Uniq1	Bradi2g16930	NA	Ribosomal protein L1p/L10e family	(4.047501;4.660346;5.284083)	(2.850899;3.702030;3.336673)	-0.460899
#Uniq1	Bradi4g28040	GO:0055114;GO:0016616;GO:0006694;GO:0003854	UDP-D-glucose/UDP-D-galactose 4-epimerase 5	(9.183112;6.675885;8.117132)	(4.713152;6.264108;4.651252)	-0.57358
#Uniq1	Bradi2g50650	NA	NA	(6.526613;5.533362;5.438605)	(4.506642;4.812116;4.616414)	-0.289701
#Uniq1	Bradi1g59970	NA	binding	(18.068323;16.617571;21.257734)	(14.340761;15.603235;13.394437)	-0.32699
#Uniq1	Bradi5g26190	GO:0005515;GO:0051013;GO:0008352;GO:0008017	Transducin/WD40 repeat-like superfamily protein	(0.000000;0.000000;0.000000)	(0.000000;0.000000;0.000000)	-0.425021
#Uniq1	Bradi1g68000	NA	Abscisic acid-responsive (TB2/DP1 HVA22) family protein	(6.330491;6.667206;6.300524)	(5.030349;4.760948;5.074385)	-0.336276
#Uniq1	Bradi3g10737	NA	Zinc-finger domain of monoamine-oxidase A repressor R1 protein	(0.000000;0.000000;0.000000)	(1.166396;0.000000;0.000000)	-0.525006
#Uniq1	Bradi1g28194	NA	NA	(3.388729;3.978161;3.303380)	(2.062266;2.348748;2.489809)	-0.589229
#Uniq1	Bradi1g51130	GO:0008168;GO:0006479	protein arginine methyltransferase 10	(28.914787;20.024837;27.077799)	(15.572722;21.156212;20.017847)	-0.329378
#Uniq1	Bradi2g53460	GO:0006468;GO:0005524;GO:0004672	Protein kinase family protein with ARM repeat domain	(50.970898;33.077736;52.005341)	(28.645483;39.878490;31.970398)	-0.39912
#Uniq1	Bradi2g08390	GO:0006418;GO:0000166;GO:0005524;GO:0004812	ATP binding;leucine-tRNA ligases;aminoacyl-tRNA ligases;nucleotide binding;ATP binding;aminoacyl-tRNA ligases	(52.779194;38.871346;50.634846)	(29.716475;40.884491;30.108490)	-0.46086
#Uniq1	Bradi4g04224	NA	NA	(7.827703;7.252964;7.267827)	(4.110171;6.066641;4.899218)	-0.529359
#Uniq1	Bradi2g46527	GO:0006355;GO:0005667;GO:0003700;GO:0007049	Transcription factor DP	(0.000000;0.000000;0.000000)	(0.000000;0.000000;0.000000)	-5.56574
#Uniq1	Bradi3g14096	NA	NA	(0.793390;0.000000;0.794935)	(0.000000;0.000000;0.000000)	-6.25274
#Uniq1	Bradi2g16570	NA	FASCICLIN-like arabinogalactan-protein 11	(10.130451;7.106212;11.034068)	(5.855850;6.481489;5.546839)	-0.619258
#Uniq1	Bradi5g22780	GO:0008017;GO:0007018;GO:0005524;GO:0003777;GO:0005871	kinesin 5	(15.265496;18.507030;17.641420)	(14.407978;13.015318;14.390347)	-0.257785
#Uniq1	Bradi5g07930	GO:0006269;GO:0003896	DNA primase large subunit family	(1.555423;2.233561;1.717489)	(0.916831;1.204756;1.130090)	-0.721849
#Uniq1	Bradi1g62780	GO:0003676	RNA-binding (RRM/RBD/RNP motifs) family protein	(1.681080;2.189075;2.258814)	(2.053431;1.923920;1.934554)	-1.10247
#Uniq1	Bradi2g20510	GO:0051082;GO:0006457;GO:0005783;GO:0005509	calreticulin 3	(6.038479;5.985519;7.163278)	(2.843436;3.502438;4.606762)	-0.774358
#Uniq1	Bradi4g12169	NA	NA	(2.854158;2.133903;2.605524)	(1.028794;0.963269;0.930898)	-1.33296
#Uniq1	Bradi2g33517	GO:0016021;GO:0006952	Seven transmembrane MLO family protein	(0.660967;0.449728;0.510572)	(0.084253;0.405482;0.240034)	-1.12644
#Uniq1	Bradi3g57763	GO:0009733	SAUR-like auxin-responsive protein family	(1.406918;1.427210;0.901819)	(0.174114;0.752562;0.536664)	-1.3426
#Uniq1	Bradi3g48330	GO:0008270;GO:0006355	FAR1-related sequence 6	(9.247693;7.272714;9.111087)	(5.996289;6.462231;6.731023)	-0.37785
#Uniq1	Bradi2g20840	GO:0055114;GO:0020037;GO:0006979;GO:0004601	Peroxidase superfamily protein	(9.721405;9.214992;10.051346)	(6.175894;6.388469;5.202211)	-0.662936
#Uniq1	Bradi5g26239	NA	NA	(0.483314;0.570806;0.655705)	(0.000000;0.000000;0.000000)	-5.48853
#Uniq1	Bradi2g13800	GO:0005515	Actin binding Calponin homology (CH) domain-containing protein	(6.610751;7.328617;6.249234)	(4.889858;4.084462;5.771986)	-0.416312
#Uniq1	Bradi2g39170	NA	Rab5-interacting family protein	(6.676601;8.473385;10.243119)	(4.846649;5.142889;4.042200)	-0.811866
#Uniq1	Bradi1g60130	GO:0006508;GO:0004176	ATP-dependent protease La (LON) domain protein	(0.000000;0.000000;0.000000)	(0.000000;0.000000;0.000000)	-0.621895
#Uniq1	Bradi2g26045	NA	NA	(25.545126;17.308872;27.244429)	(9.329437;18.088230;11.873431)	-0.799194
#Uniq1	Bradi2g34837	GO:0055114;GO:0016491	gibberellin 2-oxidase 4	(0.223667;0.302761;0.642945)	(0.000000;0.128289;0.000000)	-3.04793
#Uniq1	Bradi1g12050	GO:0035194;GO:0003712	TUDOR-SN protein 1	(89.688507;79.846146;89.373047)	(69.880402;72.004456;67.297325)	-0.266869
#Uniq1	Bradi4g11731	NA	NA	(8.229706;7.578225;5.905483)	(3.649052;5.442522;4.670996)	-0.620244
#Uniq1	Bradi2g13750	GO:0030117;GO:0016192;GO:0006886	delta-adaptin	(11.718844;11.954393;12.188653)	(10.621599;8.996781;9.224273)	-0.27145
#Uniq1	Bradi2g31980	NA	arabinogalactan protein 16	(5.617284;10.163980;3.569559)	(1.220177;4.147654;2.401035)	-1.27895
#Uniq1	Bradi2g28100	NA	TRICHOME BIREFRINGENCE-LIKE 33	(1.447897;0.000000;0.000000)	(0.278350;0.221184;0.063311)	-2.34572
#Uniq1	Bradi1g08326	GO:0006355;GO:0005634;GO:0003700;GO:0046983;GO:0003677	K-box region and MADS-box transcription factor family protein	(0.979021;1.822139;1.095806)	(0.267254;1.016100;0.553153)	-1.06991
#Uniq1	Bradi2g15690	NA	NA	(12.483052;17.298422;13.849967)	(9.599722;12.180602;6.362647)	-0.588168
#Uniq1	Bradi2g26607	NA	Protein of unknown function (DUF288)	(24.716228;25.706057;28.309488)	(16.886744;18.022406;15.634103)	-0.598682
#Uniq1	Bradi4g41870	GO:0006468;GO:0004672	ACT-like protein tyrosine kinase family protein	(0.220447;0.898848;0.416076)	(0.280452;0.263475;1.618685)	-0.376974
#Uniq1	Bradi4g29600	GO:0006629	alpha/beta-Hydrolases superfamily protein	(22.726370;20.941835;22.087118)	(16.043552;17.481663;16.316797)	-0.359861
#Uniq1	Bradi3g53550	GO:0005515	fimbrin-like protein 2	(11.435159;10.088002;12.544712)	(7.780069;9.874301;7.791858)	-0.380875
#Uniq1	Bradi2g03180	GO:0008270	proteolysis 6	(12.730528;5.542203;1.924669)	(8.556190;20.355795;24.887423)	-0.411956
#Uniq1	Bradi1g22140	NA	NA	(0.000000;0.000000;0.000000)	(0.000000;0.000000;0.000000)	-0.513695
#Uniq1	Bradi4g16870	NA	alpha/beta-Hydrolases superfamily protein	(6.601540;5.350668;6.330995)	(3.366556;5.640758;4.294362)	-0.41978
#Uniq1	Bradi1g12196	NA	NA	(0.000000;0.000000;0.000000)	(0.000000;0.000000;0.000000)	-1.13149
#Uniq1	Bradi1g77000	GO:0003676	phragmoplastin interacting protein 1	(0.000000;0.000000;0.000000)	(0.000000;0.000000;0.000000)	-0.400586
#Uniq1	Bradi3g60790	GO:0016020;GO:0006075;GO:0003843;GO:0000148	glucan synthase-like 12	(68.043419;54.748329;70.669853)	(48.417015;54.217518;47.626019)	-0.324629
#Uniq1	Bradi4g16840	NA	nuclear factor Y subunit C11	(18.461721;12.451783;21.011845)	(8.905500;14.877229;9.744651)	-0.593851
#Uniq1	Bradi1g48100	GO:0016818;GO:0008270;GO:0003676	zinc ion binding;nucleic acid binding;hydrolases acting on acid anhydrides in phosphorus-containing anhydrides	(0.000000;0.000000;0.000000)	(0.693506;0.000000;0.000000)	-0.879595
#Uniq1	Bradi2g29750	NA	Tetratricopeptide repeat (TPR)-like superfamily protein	(1.881816;1.512609;0.000000)	(0.000000;0.000000;0.000000)	-0.257128
#Uniq1	Bradi3g21000	NA	proline-rich protein 4	(18.715986;9.887235;17.777508)	(7.032886;7.767406;4.863684)	-1.19571
#Uniq1	Bradi2g17210	GO:0008601;GO:0007165;GO:0000159	Protein phosphatase 2A regulatory B subunit family protein	(41.968433;32.118031;37.596630)	(24.996267;28.579317;21.772217)	-0.526901
#Uniq1	Bradi1g74400	NA	NA	(3.194666;3.144704;2.872524)	(1.887502;1.436954;2.690047)	-0.585409
#Uniq1	Bradi3g09005	GO:0006468;GO:0005524;GO:0004672	S-domain-2 5	(0.561706;0.334352;0.282996)	(0.207669;0.106013;0.079161)	-1.53295
#Uniq1	Bradi3g56440	GO:0030244;GO:0016760;GO:0016020	cellulose synthase like E1	(21.280264;20.848768;20.074415)	(18.288027;17.011736;17.087446)	-0.206268
#Uniq1	Bradi3g01640	GO:0070569;GO:0008152	UDP-glucose pyrophosphorylase 2	(0.000000;0.000000;0.000000)	(0.000000;0.000000;0.000000)	-0.514774
#Uniq1	Bradi2g12710	GO:0008017;GO:0007018;GO:0005524;GO:0003777;GO:0005871	P-loop containing nucleoside triphosphate hydrolases superfamily protein	(7.453089;0.000000;0.000000)	(0.000000;0.000000;0.000000)	-0.427209
#Uniq1	Bradi2g01702	GO:0007275;GO:0006511;GO:0005634	Protein with RING/U-box and TRAF-like domains	(0.328953;0.313457;0.289286)	(0.000000;0.000000;0.000000)	-5.67666
#Uniq1	Bradi1g59795	NA	NA	(29.191181;16.355637;25.068640)	(13.970318;17.601065;13.535669)	-0.605657
#Uniq1	Bradi1g06260	NA	VQ motif-containing protein	(0.674230;0.927876;0.997508)	(0.000000;0.338468;0.000000)	-2.88404
#Uniq1	Bradi5g16140	NA	Protein of unknown function (DUF3411)	(0.000000;0.000000;0.000000)	(0.000000;0.000000;0.000000)	-0.693946
#Uniq1	Bradi2g09170	GO:0005515	pleiotropic regulatory locus 1	(22.531448;24.339300;25.277874)	(17.878839;17.931341;19.670633)	-0.338922
#Uniq1	Bradi2g60910	GO:0007010;GO:0003779	villin 2	(45.415009;53.562313;0.000000)	(45.892139;43.747475;43.811058)	-0.277085
#Uniq1	Bradi2g34620	GO:0048544;GO:0006468;GO:0005524;GO:0004672	S-locus lectin protein kinase family protein	(2.866567;2.901762;2.874753)	(1.191726;2.218091;1.342661)	-0.821846
#Uniq1	Bradi2g33610	GO:0009116	Hypoxanthine-guanine phosphoribosyltransferase	(9.579165;9.528596;8.504840)	(6.627885;4.832032;3.663349)	-0.814094
#Uniq1	Bradi2g59510	NA	NA	(26.703119;22.298700;25.455833)	(20.490490;19.923922;18.911077)	-0.285989
#Uniq1	Bradi2g62160	NA	Rab5-interacting family protein	(36.302147;24.769352;38.375076)	(14.415580;32.526115;16.641132)	-0.612129
#Uniq1	Bradi3g50990	GO:0005515	Calcium-dependent lipid-binding (CaLB domain) plant phosphoribosyltransferase family protein	(0.532038;0.242855;0.278352)	(0.032797;0.068460;0.178075)	-1.96234
#Uniq1	Bradi1g53070	GO:0016020	prohibitin 2	(30.896990;30.518385;31.055933)	(20.122183;25.887472;22.347425)	-0.396471
#Uniq1	Bradi5g23780	NA	Bifunctional inhibitor/lipid-transfer protein/seed storage 2S albumin superfamily protein	(2.542148;1.083246;2.268631)	(0.489839;1.183800;0.080788)	-1.70701
#Uniq1	Bradi5g16940	GO:0009733	SAUR-like auxin-responsive protein family	(0.411892;0.055580;0.756145)	(0.000000;0.051812;0.030072)	-3.69063
#Uniq1	Bradi4g24862	NA	LRR and NB-ARC domains-containing disease resistance protein	(6.751529;4.976588;5.940889)	(2.820714;3.774466;3.210372)	-0.803545
#Uniq1	Bradi1g33827	GO:0048046;GO:0016762;GO:0006073;GO:0005618;GO:0005975;GO:0004553	xyloglucan endotransglycosylase 6	(3.580957;4.257466;6.231219)	(3.098043;2.471092;2.346117)	-0.788664
#Uniq1	Bradi5g15246	NA	myb domain protein 79	(0.489951;0.000000;0.000000)	(0.000000;0.000000;0.000000)	-5.30903
#Uniq1	Bradi1g13220	GO:0006352;GO:0003677	TATA binding protein 2	(1.298483;1.233995;2.038719)	(2.022774;2.498179;1.194014)	-0.719239
#Uniq1	Bradi1g33520	GO:0005509	Calcium-binding EF-hand family protein	(7.145117;10.794459;8.381371)	(6.118410;7.333159;4.814397)	-0.481504
#Uniq1	Bradi3g10910	NA	NA	(0.215119;0.723561;0.467133)	(0.000000;0.000000;0.000000)	-5.72304
#Uniq1	Bradi3g47466	NA	ARM repeat superfamily protein	(37.484676;43.382668;5.668013)	(1.888248;2.301930;35.872246)	-0.566466
#Uniq1	Bradi1g16710	NA	Polyketide cyclase/dehydrase and lipid transport superfamily protein	(1.382841;1.745587;1.593192)	(1.040490;0.583959;0.465015)	-1.12618
#Uniq1	Bradi3g39580	GO:0005515;GO:0006364	Transducin/WD40 repeat-like superfamily protein	(22.759430;18.145224;17.998791)	(14.759396;15.913193;15.527388)	-0.310662
#Uniq1	Bradi1g65785	GO:0003676	RNA-binding (RRM/RBD/RNP motifs) family protein	(1.051395;1.570246;1.894425)	(0.603361;0.513073;0.423822)	-1.51447
#Uniq1	Bradi2g52150	GO:0005524;GO:0005515	NB-ARC domain-containing disease resistance protein	(1.236125;1.093151;0.974671)	(0.740152;0.378552;0.808453)	-0.75415
#Uniq1	Bradi1g02020	GO:0006376;GO:0005685;GO:0003729	LUC7 related protein	(91.292580;75.064957;89.566376)	(58.505936;65.600121;54.686432)	-0.251824
#Uniq1	Bradi2g03260	GO:0043531	NB-ARC domain-containing disease resistance protein	(7.884211;6.197863;7.360615)	(5.051998;4.341383;4.989238)	-0.53435
#Uniq1	Bradi5g22100	NA	SIT4 phosphatase-associated family protein	(0.000000;0.000000;5.573306)	(3.184047;29.849680;0.000000)	-0.321965
#Uniq1	Bradi1g67770	GO:0006355	FAR1-related sequence 6	(8.803802;9.127757;11.322304)	(5.897698;7.494290;5.954574)	-0.557308
#Uniq1	Bradi3g32865	GO:0016787	Pectinacetylesterase family protein	(0.328553;0.000000;0.000000)	(0.000000;0.000000;0.000000)	-1.61096
#Uniq1	Bradi1g66390	GO:0003676	RNA-binding (RRM/RBD/RNP motifs) family protein	(2.530161;3.376944;2.397586)	(4.555698;2.710837;5.111333)	-0.705262
#Uniq1	Bradi4g15177	GO:0006355	RING/FYVE/PHD zinc finger superfamily protein	(7.990483;6.863022;5.691783)	(4.216775;4.314248;4.886467)	-0.57802
#Uniq1	Bradi4g07500	GO:0005515	Sterile alpha motif (SAM) domain-containing protein	(0.125317;0.184053;0.000000)	(0.000000;0.000000;0.000000)	-4.40947
#Uniq1	Bradi5g02090	GO:0055114;GO:0051287;GO:0016616;GO:0008152	D-isomer specific 2-hydroxyacid dehydrogenase family protein	(39.890610;27.620445;45.886646)	(19.562588;29.528795;17.607111)	-0.727243
#Uniq1	Bradi1g46367	GO:0016810;GO:0006807	Nitrilase/cyanide hydratase and apolipoprotein N-acyltransferase family protein	(0.000000;0.000000;0.000000)	(0.000000;0.000000;0.000000)	-0.685414
#Uniq1	Bradi3g03880	NA	NA	(0.854570;0.382382;0.575507)	(0.203602;0.000000;0.472618)	-1.4832
#Uniq1	Bradi2g20210	NA	Topoisomerase II-associated protein PAT1	(69.867935;56.208954;74.080734)	(46.963131;62.701897;54.500790)	-0.248033
#Uniq1	Bradi1g25830	GO:0008081;GO:0006281;GO:0005634	tyrosyl-DNA phosphodiesterase-related	(9.668768;6.476561;8.400750)	(4.570292;6.505408;5.717916)	-0.509776
#Uniq1	Bradi4g06510	GO:0008270	GATA type zinc finger transcription factor family protein	(46.945946;39.277237;0.000000)	(0.000000;0.000000;0.000000)	-0.657065
#Uniq1	Bradi2g27030	NA	NA	(24.077971;19.295177;23.046026)	(12.203386;16.618210;16.456066)	-0.514878
#Uniq1	Bradi4g20610	NA	SKP1/ASK-interacting protein 16	(13.386581;8.345818;8.637907)	(5.763634;10.577031;5.469655)	-0.504391
#Uniq1	Bradi3g59280	GO:0048193;GO:0005783	RINT-1 / TIP-1 family	(18.439482;14.275425;20.074430)	(12.361595;14.715440;12.100009)	-0.388775
#Uniq1	Bradi2g27340	GO:0006629	alpha/beta-Hydrolases superfamily protein	(29.062635;23.678282;25.839937)	(20.166492;22.991232;17.811405)	-0.325318
#Uniq1	Bradi3g39790	GO:0008081;GO:0006629;GO:0008889	SHV3-like 1	(36.416901;26.911423;36.659016)	(20.069586;21.929232;19.460848)	-0.661232
#Uniq1	Bradi2g54100	GO:0006468;GO:0004672	Protein kinase superfamily protein	(0.000000;0.000000;0.000000)	(0.000000;0.000000;0.000000)	-0.373105
#Uniq1	Bradi3g07450	GO:0006355;GO:0003700	Integrase-type DNA-binding superfamily protein	(0.000000;0.000000;0.000000)	(0.000000;0.000000;0.000000)	-0.819802
#Uniq1	Bradi1g36350	NA	NA	(0.000000;0.205209;0.502594)	(0.146841;0.261734;0.000000)	-0.607275
#Uniq1	Bradi3g01350	GO:0016746;GO:0008152	glycerol-3-phosphate acyltransferase 6	(4.098357;2.392242;3.634820)	(2.188316;2.635676;2.313829)	-0.464806
#Uniq1	Bradi1g56820	NA	NA	(0.102568;0.049674;0.059612)	(0.000000;0.000000;0.000000)	-4.23435
#Uniq1	Bradi3g05076	NA	NA	(4.808860;3.752791;4.178964)	(2.465562;3.771198;1.762530)	-0.622743
#Uniq1	Bradi5g18397	GO:0005634	CYCLIN B2;4	(3.235413;3.136491;2.621166)	(1.545576;1.965164;1.628589)	-0.769654
#Uniq1	Bradi1g52530	GO:0005634;GO:0003950;GO:0006471	poly(ADP-ribose) polymerase 2	(0.000000;10.980918;0.000000)	(0.000000;0.000000;0.000000)	-0.603886
#Uniq1	Bradi3g17620	GO:0006468;GO:0004672	Protein kinase superfamily protein	(0.000000;0.000000;0.000000)	(0.000000;0.000000;0.094904)	-0.652632
#Uniq1	Bradi3g08480	GO:0016021	Peroxisomal membrane 22 kDa (Mpv17/PMP22) family protein	(36.353970;21.297308;34.983002)	(17.101007;26.081242;16.668879)	-0.592018
#Uniq1	Bradi4g07862	GO:0005524	P-loop containing nucleoside triphosphate hydrolases superfamily protein	(0.000000;0.000000;0.000000)	(0.000000;0.000000;0.000000)	-1.05565
#Uniq1	Bradi1g24170	NA	Putative methyltransferase family protein	(1.065210;0.801615;1.555238)	(0.471516;0.741030;0.278876)	-1.15447
#Uniq1	Bradi3g49420	NA	Protein of unknown function (DUF3755)	(23.146366;28.508593;27.412401)	(22.743322;20.291603;20.696859)	-0.251938
#Uniq1	Bradi3g35240	NA	Cysteine/Histidine-rich C1 domain family protein	(2.642175;6.417059;1.313336)	(1.931706;0.459316;0.000000)	-2.1219
#Uniq1	Bradi1g12615	NA	NA	(1.622997;1.701973;1.093447)	(0.070145;0.791518;0.741239)	-1.45829
#Uniq1	Bradi4g29780	GO:0055114;GO:0016491;GO:0008270	elicitor-activated gene 3-1	(1.042428;0.000000;1.255518)	(0.510976;0.903518;0.000000)	-1.12576
#Uniq1	Bradi2g37810	GO:0042254;GO:0005622	Ribosomal protein L10 family protein	(2.433150;2.515613;3.390473)	(1.837590;1.171789;1.145073)	-0.97164
#Uniq1	Bradi2g26290	NA	RING/U-box superfamily protein	(26.336500;20.159988;29.868481)	(11.852074;18.447803;15.033957)	-0.716142
#Uniq1	Bradi3g59670	NA	ARG1-like 1	(21.617632;17.755350;22.435144)	(13.759589;15.143603;10.468060)	-0.607449
#Uniq1	Bradi1g17560	NA	NA	(5.991134;8.717323;7.417255)	(4.632558;5.187731;5.258864)	-0.515176
#Uniq1	Bradi4g02980	NA	Pyridoxal phosphate (PLP)-dependent transferases superfamily protein	(6.157743;5.188835;5.207039)	(3.247055;4.846362;2.758244)	-0.567027
#Uniq1	Bradi3g49500	NA	Surfeit locus protein 6	(9.931700;6.523959;9.215284)	(3.466280;6.880988;3.401618)	-0.863485
#Uniq1	Bradi1g10810	NA	protein-protein interaction regulator family protein	(17.611366;18.880524;19.867210)	(10.469393;13.983129;14.760456)	-0.486671
#Uniq1	Bradi5g14230	NA	purin 7	(9.414497;5.644208;7.803937)	(4.660506;4.546898;6.081345)	-0.542035
#Uniq1	Bradi3g47317	NA	TRICHOME BIREFRINGENCE-LIKE 14	(0.000000;0.000000;0.000000)	(0.000000;0.000000;0.000000)	-3.73659
#Uniq1	Bradi1g26647	GO:0008234;GO:0006508	NA	(1.628579;0.912199;0.719731)	(0.769157;0.642174;0.151131)	-1.01122
#Uniq1	Bradi3g52210	NA	ubiquitin-specific protease 21	(0.000000;0.000000;0.508107)	(0.000000;0.000000;0.000000)	-0.975118
#Uniq1	Bradi4g40010	NA	NB-ARC domain-containing disease resistance protein	(0.000000;0.367263;0.325323)	(0.063684;0.000000;0.000000)	-3.33031
#Uniq1	Bradi4g36160	GO:0005524;GO:0006508;GO:0004176;GO:0004252;GO:0030163	lon protease 2	(84.840172;82.445038;89.634941)	(77.385910;68.481918;73.778618)	-0.184119
#Uniq1	Bradi2g47420	GO:0016758;GO:0008152	UDP-glucosyl transferase 88A1	(1.012661;2.137719;1.688119)	(0.109624;0.716735;0.512380)	-1.84433
#Uniq1	Bradi3g17090	GO:0055114;GO:0020037;GO:0016705;GO:0005506	cytochrome P450 family 87 subfamily A polypeptide 6	(0.424288;0.149417;0.206951)	(0.000000;0.021755;0.063824)	-3.36557
#Uniq1	Bradi1g66870	GO:0006397	splicing factor PWI domain-containing protein	(12.986420;9.470459;13.319412)	(9.241586;9.268495;8.804941)	-0.338869
#Uniq1	Bradi1g33803	GO:0008234;GO:0006508	Cysteine proteinases superfamily protein	(1.147471;1.900441;0.928846)	(0.371484;0.601912;0.573213)	-1.32589
#Uniq1	Bradi5g23470	GO:0005975;GO:0004553	beta-D-xylosidase 4	(5.320434;4.242460;4.945894)	(2.840818;3.520242;3.162709)	-0.568015
#Uniq1	Bradi1g32547	GO:0006355;GO:0005634;GO:0003677;GO:0009725	auxin response factor 6	(44.876846;37.755844;41.599525)	(32.609394;29.413244;32.266819)	-0.355849
#Uniq1	Bradi1g24147	NA	Chaperonin-like RbcX protein	(13.160693;17.058611;13.212139)	(9.080363;10.512872;10.981378)	-0.46714
#Uniq1	Bradi1g65060	NA	NA	(4.726335;5.807208;7.284572)	(2.286844;2.455121;3.500318)	-0.971798
#Uniq1	Bradi2g60300	GO:0003676	RNA-binding protein-defense related 1	(9.559013;17.265072;2.789474)	(8.146117;0.261910;3.686046)	-0.479382
#Uniq1	Bradi1g35805	NA	CDC27 family protein	(0.000000;0.585947;0.000000)	(0.000000;0.000000;2.951779)	-0.566875
#Uniq1	Bradi5g16611	NA	NAD(P)-binding Rossmann-fold superfamily protein	(5.116839;7.062032;7.617091)	(3.735995;4.624074;1.702676)	-0.913277
#Uniq1	Bradi4g39617	GO:0005515;GO:0006468;GO:0005524;GO:0004672	Leucine-rich repeat protein kinase family protein	(6.394700;6.312778;8.752295)	(3.890131;5.416945;4.485343)	-0.599286
#Uniq1	Bradi4g24590	GO:0006468;GO:0005524;GO:0004672	Protein kinase superfamily protein	(9.161953;7.371973;11.859431)	(3.327016;5.564074;6.344284)	-0.861395
#Uniq1	Bradi3g15200	NA	RmlC-like cupins superfamily protein	(11.435032;14.818928;18.492743)	(7.566499;11.143566;5.971462)	-0.81873
#Uniq1	Bradi1g07035	GO:0030170;GO:0009058	methionine S-methyltransferase	(4.922237;3.332618;4.478805)	(2.375743;4.014450;2.370662)	-0.498078
#Uniq1	Bradi1g18120	NA	Ribosomal protein S8e family protein	(24.069845;17.382278;27.006769)	(9.859804;18.774221;15.770807)	-0.589331
#Uniq1	Bradi4g30730	GO:0005515;GO:0031369;GO:0006413;GO:0005852;GO:0003743	eukaryotic translation initiation factor 3C	(49.055016;43.541435;50.550491)	(33.788612;36.185364;36.134308)	-0.391686
#Uniq1	Bradi3g15495	NA	NA	(2.022766;1.547081;1.600775)	(0.034526;0.536675;0.530662)	-2.16741
#Uniq1	Bradi1g29792	GO:0005515;GO:0006468;GO:0004672	Leucine-rich repeat protein kinase family protein	(0.000000;0.172491;0.000000)	(0.000000;0.000000;0.000000)	-0.871431
#Uniq1	Bradi2g24430	NA	Sec14p-like phosphatidylinositol transfer family protein	(0.756792;0.000000;1.837818)	(0.000000;1.865113;0.571035)	-0.68357
#Uniq1	Bradi1g05410	GO:0006355;GO:0005634	AUX/IAA transcriptional regulator family protein	(2.160720;3.224860;2.913376)	(1.418570;1.877168;1.897566)	-0.643484
#Uniq1	Bradi4g01887	GO:0003677;GO:0008289	Homeobox-leucine zipper family protein / lipid-binding START domain-containing protein	(30.544317;21.189823;26.462730)	(19.720909;21.032860;18.224955)	-0.36593
#Uniq1	Bradi1g49247	NA	NA	(20.324917;16.520630;18.825006)	(8.883655;14.333601;12.413673)	-0.606046
#Uniq1	Bradi3g16920	GO:0006265;GO:0003918;GO:0003677;GO:0005694;GO:0003917	DNA topoisomerase 1 beta	(32.330040;43.091621;38.789871)	(26.049541;25.801357;36.885780)	-0.324832
#Uniq1	Bradi5g10135	NA	NA	(0.000000;0.501708;0.228541)	(0.000000;0.000000;0.000000)	-5.45806
#Uniq1	Bradi5g17610	GO:0006355;GO:0003700	Integrase-type DNA-binding superfamily protein	(2.813843;2.055066;1.345639)	(0.782029;0.856632;0.956108)	-1.21908
#Uniq1	Bradi3g37486	NA	NA	(1.194584;2.179534;2.325292)	(0.632385;0.496463;1.294634)	-1.19562
#Uniq1	Bradi2g04370	NA	NA	(13.647417;12.428576;11.789775)	(7.851189;7.947859;8.858510)	-0.584323
#Uniq1	Bradi3g06911	NA	NA	(8.738579;5.889038;7.909310)	(5.129635;6.785251;4.319954)	-0.430322
#Uniq1	Bradi3g08260	GO:0006468;GO:0004672	Protein kinase superfamily protein	(0.000000;0.000000;0.000000)	(0.000000;0.000000;0.000000)	-0.56386
#Uniq1	Bradi3g52580	GO:0004519	endonucleases	(8.708519;5.840037;7.922796)	(4.229380;4.955793;4.383019)	-0.688049
#Uniq1	Bradi3g20980	NA	proline-rich protein 4	(4.417625;5.274847;4.771241)	(3.850320;2.461686;2.354925)	-0.69879
#Uniq1	Bradi4g24960	GO:0006887;GO:0000145	exocyst subunit exo70 family protein A2	(7.716171;6.345195;7.799403)	(3.738376;6.998628;3.939199)	-0.536987
#Uniq1	Bradi2g05195	NA	NA	(1.242027;0.330781;1.226895)	(0.122876;0.000000;0.151740)	-3.18389
#Uniq1	Bradi5g27050	NA	Chaperone DnaJ-domain superfamily protein	(8.806014;5.506959;10.120639)	(4.735215;6.418326;3.747408)	-0.671524
#Uniq1	Bradi3g01700	GO:0008373;GO:0006486	Glycosyltransferase family 29 (sialyltransferase) family protein	(4.782589;3.944863;4.790099)	(2.042672;3.085364;1.263962)	-1.03651
#Uniq1	Bradi3g09441	NA	NA	(0.874077;0.362332;2.602431)	(0.260712;0.452038;0.160976)	-2.04514
#Uniq1	Bradi4g27870	NA	golgi nucleotide sugar transporter 4	(23.206511;15.542560;20.275993)	(13.545354;16.176121;12.539980)	-0.441923
#Uniq1	Bradi1g59200	GO:0055085;GO:0016020;GO:0015297;GO:0015238;GO:0006855	MATE efflux family protein	(8.875622;8.449129;8.640473)	(5.096979;5.274737;4.081864)	-0.80145
#Uniq1	Bradi1g44460	GO:0006096;GO:0003872	Phosphofructokinase family protein	(135.857880;140.304321;147.787827)	(125.926338;114.768364;123.831268)	-0.176292
#Uniq1	Bradi1g77247	GO:0016020;GO:0006075;GO:0003843;GO:0000148	glucan synthase-like 10	(0.000000;0.014369;0.028030)	(0.000000;0.000000;0.000000)	-0.216007
#Uniq1	Bradi2g59460	NA	DNAJ heat shock N-terminal domain-containing protein	(4.797254;4.553488;4.774814)	(2.699353;3.731444;2.751372)	-0.582036
#Uniq1	Bradi3g47127	NA	18S pre-ribosomal assembly protein gar2-related	(8.549247;10.726601;12.305967)	(0.000000;6.468857;2.504136)	-0.506829
#Uniq1	Bradi5g20320	NA	NA	(112.667885;26.308195;119.639664)	(12.085064;45.025307;28.306147)	-2.55201
#Uniq1	Bradi4g23887	GO:0016021;GO:0006952	Seven transmembrane MLO family protein	(11.255116;6.337064;9.243085)	(4.808120;7.497754;5.708602)	-0.535498
#Uniq1	Bradi1g67430	GO:0008536;GO:0006886;GO:0005515	ARM repeat superfamily protein	(0.000000;0.000000;0.000000)	(0.000000;0.000000;0.000000)	-0.23165
#Uniq1	Bradi1g55007	NA	P-loop containing nucleoside triphosphate hydrolases superfamily protein	(0.201046;0.482050;0.493394)	(1.321020;0.368597;1.295391)	-0.232457
#Uniq1	Bradi1g30720	GO:0005515;GO:0006468;GO:0004672	Protein kinase superfamily protein with octicosapeptide/Phox/Bem1p domain	(55.965012;52.913353;49.992100)	(40.546192;37.234680;39.695450)	-0.393839
#Uniq1	Bradi1g25990	NA	NA	(6.158987;5.599241;10.995975)	(0.726869;5.430554;3.253588)	-0.733844
#Uniq1	Bradi1g71800	NA	Mitochondrial substrate carrier family protein	(4.493732;8.291670;8.061889)	(5.043281;4.201682;4.493769)	-0.492097
#Uniq1	Bradi1g67210	GO:0005524	P-loop containing nucleoside triphosphate hydrolases superfamily protein	(1.971533;1.778616;2.160729)	(1.514088;1.514448;0.726242)	-0.599357
#Uniq1	Bradi2g35110	NA	NA	(12.177720;11.983824;14.237301)	(7.541162;5.872262;8.576694)	-0.771407
#Uniq1	Bradi3g45830	NA	T-complex protein 11	(8.660085;6.211921;8.075418)	(3.974219;4.926831;4.409735)	-0.746191
#Uniq1	Bradi5g17540	NA	ARM repeat superfamily protein	(51.019043;37.930676;47.319786)	(27.936577;39.334404;32.527996)	-0.41195
#Uniq1	Bradi4g10686	NA	NA	(1.867304;1.420868;2.028913)	(0.834431;1.283751;0.639775)	-0.906189
#Uniq1	Bradi2g54367	NA	alpha/beta-Hydrolases superfamily protein	(0.000000;0.478010;0.000000)	(0.000000;0.112512;0.000000)	-1.4835
#Uniq1	Bradi1g36590	GO:0006355;GO:0003700	Integrase-type DNA-binding superfamily protein	(3.428483;3.059756;2.963912)	(1.769794;1.581177;2.052287)	-0.767734
#Uniq1	Bradi3g53987	GO:0008168;GO:0008152;GO:0006694	sterol methyltransferase 1	(14.080795;17.287907;14.469503)	(10.676654;11.906874;7.255931)	-0.398456
#Uniq1	Bradi2g06490	GO:0006468;GO:0004672	GSK3/SHAGGY-like protein kinase 1	(121.357101;96.471840;126.415932)	(67.781998;101.935654;79.322472)	-0.430299
#Uniq1	Bradi3g53820	NA	NA	(0.000000;0.101149;0.157439)	(0.000000;0.000000;0.000000)	-3.38694
#Uniq1	Bradi4g34030	NA	DNAJ heat shock N-terminal domain-containing protein	(3.762203;2.900420;3.460529)	(1.613055;2.448209;2.456808)	-0.597973
#Uniq1	Bradi3g23344	NA	NA	(1.344232;0.881280;0.874698)	(0.000000;0.184279;0.179576)	-3.0799
#Uniq1	Bradi5g21330	GO:0006468;GO:0004672	Protein kinase superfamily protein	(1.075788;0.963933;0.000000)	(0.199641;0.000000;0.205528)	-1.00968
#Uniq1	Bradi1g05752	GO:0006412;GO:0005840;GO:0005622;GO:0003735	ribosomal protein S18	(16.767151;5.490126;19.418596)	(4.966094;9.696590;4.985943)	-1.05018
#Uniq1	Bradi2g20010	GO:0006412;GO:0005840;GO:0005622;GO:0003735	Ribosomal protein L33 family protein	(5.076252;3.934992;5.017344)	(2.331572;3.564206;3.144258)	-0.594514
#Uniq1	Bradi1g01985	GO:0005515	EF-TU receptor	(0.460258;0.232014;0.382046)	(0.000000;0.228548;0.165054)	-2.14212
#Uniq1	Bradi2g09860	NA	LA RNA-binding protein	(3.587241;0.000000;0.000000)	(0.817504;4.763551;0.983122)	-0.5767
#Uniq1	Bradi4g16492	GO:0005515;GO:0043531	Disease resistance protein (CC-NBS-LRR class) family	(5.490557;4.127681;5.050132)	(3.036970;3.678751;3.568400)	-0.473379
#Uniq1	Bradi5g12890	GO:0005515;GO:0008017;GO:0007018;GO:0005524;GO:0003777;GO:0005871	kinesin-like protein 1	(3.255202;2.708058;3.638668)	(1.793617;1.723557;1.841454)	-0.797538
#Uniq1	Bradi3g42260	GO:0055085;GO:0016021;GO:0015299;GO:0006812	cation/H+ exchanger 2	(0.099978;0.127438;0.078908)	(0.000000;0.000000;0.000000)	-5.28017
#Uniq1	Bradi1g22880	NA	NA	(141.402176;100.098724;147.801407)	(63.069260;106.047951;81.324409)	-0.600907
#Uniq1	Bradi5g24268	GO:0007264;GO:0005085	guanyl-nucleotide exchange factors;GTPase binding;GTP binding	(74.531883;54.840622;71.413780)	(46.566372;51.372009;43.795429)	-0.462193
#Uniq1	Bradi4g12300	NA	Plant protein of unknown function (DUF247)	(0.000000;0.000000;0.000000)	(0.000000;0.000000;0.000000)	-5.39719
#Uniq1	Bradi1g69550	GO:0005515;GO:0006468;GO:0005524;GO:0004672	receptor-like kinase 1	(18.855297;17.789913;25.445906)	(12.869589;16.672651;16.098755)	-0.405705
#Uniq1	Bradi3g57717	NA	CPR5 protein putative	(0.000000;0.000000;0.000000)	(0.000000;0.000000;0.000000)	-0.525764
#Uniq1	Bradi1g13890	GO:0005515	Phototropic-responsive NPH3 family protein	(30.188072;24.793058;30.362494)	(20.000271;19.887751;16.336586)	-0.559656
#Uniq1	Bradi1g69125	NA	NA	(16.659622;9.001650;15.962554)	(9.302446;9.124042;7.229022)	-0.654831
#Uniq1	Bradi3g06217	GO:0016157;GO:0005985	sucrose phosphate synthase 2F	(0.000000;9.755648;0.000000)	(0.144776;0.077204;0.033882)	-0.367758
#Uniq1	Bradi2g21870	GO:0008270;GO:0005515	RING/U-box superfamily protein	(16.096752;15.661745;14.518717)	(13.588059;11.758626;11.608568)	-0.282082
#Uniq1	Bradi1g08560	GO:0005975;GO:0004553	Glycosyl hydrolase family protein	(10.153895;7.592740;6.843555)	(5.834457;6.165143;6.709209)	-0.357159
#Uniq1	Bradi5g03127	GO:0048544;GO:0006468;GO:0005524;GO:0004672	S-locus lectin protein kinase family protein	(5.655492;5.317988;4.761776)	(3.235278;2.952175;4.153203)	-0.569886
#Uniq1	Bradi1g34740	GO:0016021	Rer1 family protein	(22.433285;15.150352;25.540604)	(10.341500;14.600477;12.669224)	-0.708091
#Uniq1	Bradi3g15060	NA	postsynaptic protein-related	(23.572433;19.598747;28.594244)	(8.910602;22.989937;10.830065)	-0.711858
#Uniq1	Bradi4g39576	NA	NA	(2.138991;1.249059;2.007723)	(0.648150;0.820665;0.807582)	-1.1967
#Uniq1	Bradi1g03120	NA	alpha/beta-Hydrolases superfamily protein	(3.015627;1.942012;3.410901)	(1.089797;1.480384;1.780674)	-0.906805
#Uniq1	Bradi2g54980	GO:0005089	RHO guanyl-nucleotide exchange factor 7	(1.894921;1.059582;1.458769)	(0.341525;0.829374;0.968792)	-1.0271
#Uniq1	Bradi2g47780	NA	NA	(0.000000;0.000000;0.000000)	(0.000000;0.000000;0.000000)	-0.367153
#Uniq1	Bradi1g17360	GO:0016491;GO:0008152	NAD(P)-binding Rossmann-fold superfamily protein	(7.655627;7.700756;7.213647)	(3.021603;5.762586;4.298328)	-0.749457
#Uniq1	Bradi2g50680	GO:0016021;GO:0004252;GO:0006508	RHOMBOID-like protein 12	(32.334938;30.514139;35.711452)	(24.225677;26.399382;29.225353)	-0.264417
#Uniq1	Bradi4g15281	GO:0055085;GO:0016021;GO:0008324;GO:0006812	Cation efflux family protein	(0.000000;0.212272;1.109466)	(0.000000;0.000000;0.000000)	-1.36342
#Uniq1	Bradi1g08010	GO:0008017;GO:0007018;GO:0005524;GO:0003777;GO:0005871	ATP binding microtubule motor family protein	(1.800957;1.592405;1.386850)	(0.956270;1.065887;0.787032)	-0.722405
#Uniq1	Bradi2g02524	GO:0006468;GO:0005524;GO:0004672	Protein kinase superfamily protein	(4.114579;4.252653;3.915292)	(1.978714;3.064781;2.727046)	-0.619858
#Uniq1	Bradi3g43000	NA	PLATZ transcription factor family protein	(2.597366;1.628968;2.512098)	(0.952799;1.366898;1.075180)	-0.937974
#Uniq1	Bradi4g39050	NA	alpha/beta-Hydrolases superfamily protein	(0.000000;0.000000;0.000000)	(0.000000;0.000000;0.000000)	-0.636123
#Uniq1	Bradi3g45130	GO:0006355;GO:0005667;GO:0003700	E2F transcription factor 3	(0.000000;0.000000;2.232913)	(0.000000;0.000000;0.000000)	-0.729012
#Uniq1	Bradi4g44810	GO:0055114;GO:0016491;GO:0005507	laccase 12	(3.715347;3.977145;3.914328)	(2.219491;1.828992;2.449535)	-0.79587
#Uniq1	Bradi4g12940	NA	NA	(1.843817;12.514728;0.000000)	(7.384507;9.083447;0.000000)	-0.539115
#Uniq1	Bradi2g43580	GO:0006468;GO:0005524;GO:0004672	ARM repeat superfamily protein	(53.026634;42.088875;50.865097)	(34.440693;40.315311;37.074661)	-0.344825
#Uniq1	Bradi2g43890	NA	glycosyl transferase family 1 protein	(1.363981;0.139760;0.000000)	(0.522446;0.000000;2.547270)	-0.492569
#Uniq1	Bradi3g49747	NA	Plant protein of unknown function (DUF639)	(11.586558;10.126407;13.417391)	(7.099310;10.067873;8.318066)	-0.424118
#Uniq1	Bradi1g36820	GO:0005525	RAN GTPase 3	(9.413664;7.452625;10.053299)	(4.579063;8.024240;6.165721)	-0.482341
#Uniq1	Bradi1g59710	NA	NA	(15.901879;12.545576;12.625971)	(7.789851;10.679131;9.890757)	-0.499408
#Uniq1	Bradi1g69490	GO:0009245;GO:0008759	UDP-3-O-acyl N-acetylglycosamine deacetylase family protein	(0.000000;3.111812;0.000000)	(0.000000;0.000000;0.000000)	-1.03594
#Uniq1	Bradi3g08860	NA	Disease resistance-responsive (dirigent-like protein) family protein	(0.507734;1.041837;0.870237)	(0.029970;0.152317;0.315345)	-2.29337
#Uniq1	Bradi3g38325	NA	NA	(10.593472;9.138618;10.615208)	(6.619126;9.224352;7.525454)	-0.335744
#Uniq1	Bradi2g30500	GO:0005525	RAB GTPase homolog A2B	(18.478165;19.994598;21.351435)	(11.526720;14.443360;14.230163)	-0.534698
#Uniq1	Bradi2g49567	GO:0005515;GO:0008017;GO:0007018;GO:0005524;GO:0003777;GO:0005871	P-loop nucleoside triphosphate hydrolases superfamily protein with CH (Calponin Homology) domain	(19.800655;15.869518;16.586626)	(9.045130;13.893547;11.016623)	-0.585746
#Uniq1	Bradi3g41910	GO:0043531	LRR and NB-ARC domains-containing disease resistance protein	(10.105312;7.395869;11.694987)	(4.678409;6.526746;4.548732)	-0.849949
#Uniq1	Bradi3g36507	NA	Copper transport protein family	(3.401363;3.170036;2.767880)	(1.774569;1.789548;1.572017)	-0.824585
#Uniq1	Bradi5g02380	GO:0016884	fatty acid amide hydrolase	(53.270653;45.069935;56.766052)	(35.618443;39.982925;37.108368)	-0.420577
#Uniq1	Bradi1g48350	GO:0008270;GO:0006355	FAR1-related sequence 5	(2.542137;4.095737;6.400811)	(2.032684;2.452082;3.271808)	-0.845722
#Uniq1	Bradi3g23167	GO:0003712;GO:0000124	NA	(10.656180;9.935121;11.834060)	(7.622150;7.828630;7.838975)	-0.436622
#Uniq1	Bradi4g37380	GO:0016763;GO:0009435;GO:0004514	quinolinate phoshoribosyltransferase	(6.519881;3.916266;3.732087)	(1.724424;3.045807;1.493125)	-0.538832
#Uniq1	Bradi5g14511	GO:0008234;GO:0006508	UB-like protease 1A	(2.911465;1.944043;2.681823)	(0.541739;1.634184;0.820638)	-1.29943
#Uniq1	Bradi2g24220	GO:0006508;GO:0004252	Subtilase family protein	(2.466380;4.204310;2.498409)	(1.553950;2.371942;1.925828)	-0.61105
#Uniq1	Bradi3g02330	NA	NA	(0.166382;0.000000;2.526865)	(0.317597;0.000000;0.000000)	-0.335309
#Uniq1	Bradi4g16901	NA	Plant protein of unknown function (DUF247)	(0.250127;0.453391;0.699407)	(0.152258;0.199419;0.151167)	-1.48097
#Uniq1	Bradi4g20570	NA	RNA-binding ASCH domain protein	(0.159006;0.203078;0.000000)	(0.565782;0.083228;0.139739)	-0.451993
#Uniq1	Bradi3g48430	NA	NA	(67.684654;49.948677;72.021896)	(36.739849;54.779484;38.933807)	-0.502219
#Uniq1	Bradi2g40780	GO:0016787;GO:0005524;GO:0003677	DEAD/DEAH box RNA helicase family protein	(18.507914;6.874334;7.236255)	(75.052223;13.225041;17.194813)	-0.291613
#Uniq1	Bradi1g44660	NA	O-fucosyltransferase family protein	(26.530542;17.268299;25.312361)	(15.818643;19.128389;16.546421)	-0.384074
#Uniq1	Bradi1g61590	GO:0005515;GO:0006457;GO:0048513;GO:0042761;GO:0030154	FKBP-type peptidyl-prolyl cis-trans isomerase family protein	(10.726367;15.892799;13.827278)	(9.926562;9.774876;11.525441)	-0.334194
#Uniq1	Bradi4g44013	GO:0016787	apyrase 2	(0.000000;0.000000;0.000000)	(0.000000;0.000000;0.000000)	-0.750954
#Uniq2	Bradi5g08320	NA	Domain of unknown function (DUF1767)	(0.000000;0.000000)	(0.000000;0.000000)	-1.54378
#Uniq2	Bradi2g62090	NA	Polyketide cyclase / dehydrase and lipid transport protein	(1.567691;1.107311)	(0.000000;0.324063)	-3.10316
#Uniq2	Bradi3g18150	GO:0006468;GO:0004672	Protein kinase superfamily protein	(41.471668;44.691998)	(31.193436;34.344051)	-0.380953
#Uniq2	Bradi5g21010	GO:0006355;GO:0003677	NAC domain containing protein 2	(2.753890;2.484276)	(0.990444;1.541706)	-1.03074
#Uniq2	Bradi2g23480	GO:0016020	Integral membrane Yip1 family protein	(39.052162;0.000000)	(18.255262;0.000000)	-0.549564
#Uniq2	Bradi1g40150	NA	VIRB2-interacting protein 2	(140.365997;143.663742)	(115.466064;115.346199)	-0.284507
#Uniq2	Bradi1g02370	GO:0055085;GO:0016020;GO:0015297;GO:0015238;GO:0006855	MATE efflux family protein	(2.023881;3.514531)	(1.481697;0.826319)	-1.2569
#Uniq2	Bradi4g31900	NA	NA	(39.246632;48.990517)	(32.641541;32.154446)	-0.436903
#Uniq2	Bradi3g44620	GO:0008152;GO:0003824	acetyl-CoA synthetase	(81.173798;78.290337)	(66.549744;66.075508)	-0.249985
#Uniq2	Bradi1g00840	NA	Protein of unknown function (DUF668)	(1.420868;2.057404)	(0.439400;0.972247)	-1.29069
#Uniq2	Bradi2g07347	GO:0006468;GO:0005524;GO:0004672	S-locus lectin protein kinase family protein	(2.323405;1.990627)	(0.880954;0.789011)	-1.35347
#Uniq2	Bradi3g48637	GO:0042254;GO:0001522	nuclear assembly factor 1	(0.975299;1.341065)	(0.519383;0.582004)	-1.07096
#Uniq2	Bradi2g56060	NA	Small nuclear ribonucleoprotein family protein	(64.251610;43.823738)	(34.306641;36.351871)	-0.590347
#Uniq2	Bradi1g42562	NA	NA	(1.966250;4.410420)	(1.163113;0.918261)	-1.63186
#Uniq2	Bradi3g30660	GO:0009733	SAUR-like auxin-responsive protein family	(45.681335;101.246399)	(32.934879;39.445553)	-1.01816
#Uniq2	Bradi3g05750	GO:0008152;GO:0003824	4-coumarate:CoA ligase 2	(32.930618;36.910587)	(22.326149;22.474121)	-0.626952
#Uniq2	Bradi3g46420	GO:0045454;GO:0015035;GO:0006662	Thioredoxin superfamily protein	(18.900906;18.952543)	(12.248942;15.686942)	-0.420941
#Uniq2	Bradi2g31480	GO:0006355;GO:0003700	cytokinin response factor 4	(6.706036;8.354382)	(5.455149;5.840202)	-0.403987
#Uniq2	Bradi2g40632	GO:0016021;GO:0016020;GO:0022857	nodulin MtN21 /EamA-like transporter family protein	(0.000000;0.000000)	(0.000000;0.000000)	-1.49861
#Uniq2	Bradi5g09076	NA	NA	(0.000000;0.000000)	(0.000000;0.000000)	-0.680532
#Uniq2	Bradi2g48960	GO:0005525	P-loop containing nucleoside triphosphate hydrolases superfamily protein	(78.205688;58.301525)	(55.921627;43.446796)	-0.438734
#Uniq2	Bradi4g37247	NA	high mobility group B3	(4.444631;2.793325)	(1.609383;1.130857)	-1.37723
#Uniq2	Bradi1g28610	GO:0005515	F-box family protein	(3.004310;5.250608)	(0.729203;0.976276)	-0.762401
#Uniq2	Bradi3g60920	GO:0050662;GO:0003824	NAD(P)-binding Rossmann-fold superfamily protein	(26.328350;33.456776)	(19.959949;21.114584)	-0.530572
#Uniq2	Bradi1g75231	NA	S-adenosyl-L-methionine-dependent methyltransferases superfamily protein	(6.677723;4.484108)	(3.424747;2.642703)	-0.857978
#Uniq2	Bradi1g66020	GO:0005515	glutathione transferase lambda 1	(2.317594;0.523448)	(1.847329;4.069890)	-0.83667
#Uniq2	Bradi2g55880	NA	Ovate family protein	(0.381303;0.652640)	(0.067109;0.074245)	-2.79032
#Uniq2	Bradi4g01640	GO:0008168;GO:0008152	S-adenosyl-L-methionine-dependent methyltransferases superfamily protein	(29.839027;26.900061)	(23.157864;21.277685)	-0.33618
#Uniq2	Bradi3g21710	NA	golgi nucleotide sugar transporter 4	(11.845110;9.922287)	(8.072154;8.631994)	-0.3631
#Uniq2	Bradi2g56710	GO:0005515	RING/FYVE/PHD zinc finger superfamily protein	(19.943211;17.947111)	(13.377814;14.127968)	-0.444978
#Uniq2	Bradi4g31820	GO:0055114;GO:0016491	ethylene-forming enzyme	(48.717297;80.977562)	(33.555435;44.026840)	-0.733049
#Uniq2	Bradi4g33820	GO:0005515	DNA-binding bromodomain-containing protein	(6.616195;9.858876)	(3.914603;5.661198)	-0.775417
#Uniq2	Bradi1g32850	NA	ROP-interactive CRIB motif-containing protein 1	(3.972235;4.161320)	(1.245646;2.156637)	-1.23816
#Uniq2	Bradi1g24121	GO:0009055	Cupredoxin superfamily protein	(10.348681;9.179904)	(3.666567;4.613228)	-1.22132
#Uniq2	Bradi2g24252	GO:0008234;GO:0006508	NA	(0.483052;0.185595)	(0.160945;0.000000)	-2.10479
#Uniq2	Bradi1g77940	NA	Plant protein of unknown function (DUF827)	(0.000000;0.048477)	(0.000000;0.000000)	-1.74732
#Uniq2	Bradi1g76770	GO:0046872;GO:0030001	Copper transport protein family	(3.757470;8.584700)	(5.037743;1.826042)	-1.04004
#Uniq2	Bradi1g61825	NA	NA	(5.691947;3.215991)	(1.124141;0.943111)	-2.05348
#Uniq2	Bradi5g09300	GO:0003924	Tubulin/FtsZ family protein	(47.261696;36.006721)	(30.766541;36.405735)	-0.290235
#Uniq2	Bradi4g01747	NA	Remorin family protein	(0.000000;0.000000)	(0.000000;0.000000)	-6.26301
#Uniq2	Bradi2g38910	GO:0005515;GO:0006468;GO:0004672	Leucine-rich repeat transmembrane protein kinase protein	(0.860429;1.078542)	(0.000000;0.000000)	-8.46207
#Uniq2	Bradi4g32790	GO:0006351;GO:0003714	Protein of unknown function (DUF3550/UPF0682)	(11.530931;5.117549)	(21.772022;3.413224)	-0.396188
#Uniq2	Bradi1g07820	GO:0055114;GO:0016491	2-oxoglutarate (2OG) and Fe(II)-dependent oxygenase superfamily protein	(0.000000;0.000000)	(0.000000;0.000000)	-1.0785
#Uniq2	Bradi1g66340	NA	NA	(14.903052;12.458272)	(6.238063;9.027385)	-0.821726
#Uniq2	Bradi2g20800	GO:0016758;GO:0008152	UDP-glucosyl transferase 73B3	(1.249401;3.046090)	(0.754417;0.852476)	-1.42896
#Uniq2	Bradi4g27770	NA	C2H2-like zinc finger protein	(0.262105;0.199486)	(0.000000;0.000000)	-5.6091
#Uniq2	Bradi5g14210	NA	2-phosphoglycolate phosphatase 1	(2.167497;1.336969)	(0.827339;1.071650)	-0.51768
#Uniq2	Bradi3g02270	GO:0006468;GO:0005524;GO:0004672	cell division control 2	(12.891061;18.751442)	(14.864896;10.999181)	-0.406354
#Uniq2	Bradi4g43090	GO:0000160	response regulator 9	(1.235546;2.115112)	(1.458224;1.046624)	-0.955711
#Uniq2	Bradi4g33520	GO:0004842	ubiquitin protein ligase 5	(9.978583;10.296958)	(6.412658;5.428092)	-0.5656
#Uniq2	Bradi2g02436	GO:0030247	Protein kinase superfamily protein	(1.237943;2.738588)	(0.354724;0.376845)	-2.44735
#Uniq2	Bradi2g09276	NA	NA	(0.000000;0.000000)	(0.000000;0.000000)	-7.96964
#Uniq2	Bradi1g67020	GO:0042578;GO:0042132;GO:0005975	high cyclic electron flow 1	(34.900047;39.920975)	(20.875814;24.716053)	-0.701541
#Uniq2	Bradi1g58480	GO:0016491	Aldolase-type TIM barrel family protein	(0.000000;0.000000)	(0.000000;0.018867)	-0.667768
#Uniq2	Bradi3g52680	NA	nine-cis-epoxycarotenoid dioxygenase 4	(61.922432;74.788971)	(36.347832;39.170120)	-0.843839
#Uniq2	Bradi1g13440	GO:0016020;GO:0015171;GO:0003333	cationic amino acid transporter 2	(21.584005;14.250756)	(12.701605;12.635905)	-0.477384
#Uniq2	Bradi1g30510	GO:0016021	heptahelical transmembrane protein1	(8.386705;8.438638)	(5.234846;4.804966)	-0.729326
#Uniq2	Bradi5g21350	GO:0016747	HXXXD-type acyl-transferase family protein	(55.411633;89.368927)	(39.870705;54.851562)	-0.603533
#Uniq2	Bradi5g17347	NA	cyclin p4;3	(4.634861;6.323408)	(1.714589;2.624831)	-1.32581
#Uniq2	Bradi5g17990	GO:0046872;GO:0030001;GO:0000166	heavy metal atpase 5	(0.000000;0.000000)	(0.000000;0.000000)	-0.940474
#Uniq2	Bradi1g46743	NA	NA	(0.576383;1.312998)	(0.076335;0.000000)	-5.04964
#Uniq2	Bradi3g52290	GO:0055085	oligopeptide transporter 4	(6.967724;7.994080)	(4.428415;4.993147)	-0.652855
#Uniq2	Bradi3g15304	NA	NA	(4.582036;3.666499)	(2.069381;2.943023)	-0.70129
#Uniq2	Bradi3g17773	NA	NA	(6.362052;1.957653)	(0.505158;0.000000)	-2.17144
#Uniq2	Bradi3g59010	NA	NA	(0.000000;0.000000)	(0.000000;0.000000)	-0.642026
#Uniq2	Bradi1g42594	NA	NA	(8.158147;2.392273)	(2.827099;1.177897)	-1.36564
#Uniq2	Bradi1g69860	GO:0070072	Vacuolar ATPase assembly integral membrane protein VMA21-like domain	(1.138009;1.982740)	(0.000000;0.389641)	-1.83581
#Uniq2	Bradi3g10120	NA	NA	(473.378998;603.198914)	(299.975006;408.332275)	-0.591634
#Uniq2	Bradi2g57590	NA	Rhodanese/Cell cycle control phosphatase superfamily protein	(12.076152;75.815079)	(1.830632;1.138257)	-0.365017
#Uniq2	Bradi1g00720	NA	Cysteine proteinases superfamily protein	(6.297709;3.450910)	(3.777610;2.676115)	-0.567511
#Uniq2	Bradi3g22740	GO:0008168;GO:0008152	S-adenosyl-L-methionine-dependent methyltransferases superfamily protein	(11.073041;10.059135)	(10.691939;12.846712)	-0.561952
#Uniq2	Bradi3g44570	NA	SBP (S-ribonuclease binding protein) family protein	(1.659114;1.026809)	(0.371885;0.562029)	-1.49701
#Uniq2	Bradi3g37900	GO:0005543	ENTH/VHS/GAT family protein	(0.285861;0.219569)	(0.000000;0.000000)	-5.16192
#Uniq2	Bradi1g19870	NA	Putative methyltransferase family protein	(19.255836;17.454208)	(12.640475;11.215425)	-0.811378
#Uniq2	Bradi3g16100	NA	Protein of unknown function (DUF1005)	(3.564339;3.802541)	(2.368947;1.954892)	-0.759059
#Uniq2	Bradi3g46590	NA	cryptochrome 1	(24.801319;27.169636)	(14.961594;19.115011)	-0.594497
#Uniq2	Bradi3g17790	NA	nuclear factor Y subunit C2	(0.000000;0.000000)	(0.000000;0.000000)	-5.12315
#Uniq2	Bradi3g12975	NA	Uncharacterised protein family (UPF0497)	(0.430405;1.053465)	(0.000000;0.000000)	-7.04022
#Uniq2	Bradi1g02900	GO:0005515	BTB/POZ/Kelch-associated protein	(0.745194;0.521345)	(0.000000;0.321168)	-1.95581
#Uniq2	Bradi4g40250	GO:0008270;GO:0005622	light-regulated zinc finger protein 1	(0.838447;0.906785)	(0.414308;0.000000)	-2.06078
#Uniq2	Bradi1g08820	NA	Protein of unknown function (DUF581)	(42.419071;66.375557)	(24.933300;32.953876)	-0.901173
#Uniq2	Bradi4g22620	GO:0055114;GO:0016491;GO:0008270	alcohol dehydrogenase 1	(8.765217;14.229938)	(5.020769;6.905498)	-0.939437
#Uniq2	Bradi4g24857	GO:0043531	LRR and NB-ARC domains-containing disease resistance protein	(0.000000;0.000000)	(0.000000;0.000000)	-1.92445
#Uniq2	Bradi1g59820	GO:0030246	Concanavalin A-like lectin family protein	(3.639859;7.573500)	(1.763167;2.467073)	-1.38904
#Uniq2	Bradi2g45150	GO:0008152;GO:0003824	AMP-dependent synthetase and ligase family protein	(8.846337;10.304930)	(7.642598;7.034444)	-0.371866
#Uniq2	Bradi3g56380	GO:0006355;GO:0003677	OBF binding protein 4	(29.229342;55.805443)	(24.395975;27.462774)	-0.708634
#Uniq2	Bradi1g76550	NA	NA	(20.712097;32.158920)	(15.056863;16.151106)	-0.752195
#Uniq2	Bradi2g62510	NA	myb domain protein 59	(3.900808;3.590191)	(1.672115;4.490081)	-0.744208
#Uniq2	Bradi1g36260	GO:0006096;GO:0004332	Aldolase superfamily protein	(77.135406;85.489616)	(58.039375;59.152992)	-0.459094
#Uniq2	Bradi2g55567	GO:0043565;GO:0006355;GO:0003700;GO:0006351	bZIP transcription factor family protein	(0.000000;0.000000)	(0.000000;0.000000)	-1.83663
#Uniq2	Bradi1g64470	NA	TRICHOME BIREFRINGENCE-LIKE 6	(0.000000;0.000000)	(0.000000;0.000000)	-0.865818
#Uniq2	Bradi5g15580	NA	NA	(1.823199;2.617157)	(0.838271;1.104658)	-1.18145
#Uniq2	Bradi1g69420	GO:0005992;GO:0003824	UDP-Glycosyltransferase / trehalose-phosphatase family protein	(3.028284;1.310205)	(2.448287;1.868498)	-0.666444
#Uniq2	Bradi4g43760	GO:0016021	Peroxisomal membrane 22 kDa (Mpv17/PMP22) family protein	(4.770531;2.883429)	(2.241433;1.954156)	-0.842128
#Uniq2	Bradi5g20820	GO:0008146	P-loop containing nucleoside triphosphate hydrolases superfamily protein	(15.907255;20.310455)	(9.733209;8.277349)	-0.995202
#Uniq2	Bradi1g05620	NA	NA	(5.465733;7.356459)	(3.110628;3.682173)	-0.908966
#Uniq2	Bradi4g03477	NA	NA	(113.977814;70.664513)	(67.788895;49.031044)	-0.708935
#Uniq2	Bradi3g36750	NA	Biotin/lipoate A/B protein ligase family	(0.000000;0.000000)	(0.000000;0.000000)	-0.834535
#Uniq2	Bradi2g54200	NA	nuclear factor Y subunit B8	(0.000000;0.115316)	(0.000000;0.000000)	-0.708771
#Uniq2	Bradi1g66860	NA	Protein of unknown function (DUF668)	(1.347858;4.944504)	(0.996485;1.133274)	-1.55401
#Uniq2	Bradi4g31336	GO:0006351;GO:0003714	Protein of unknown function (DUF3550/UPF0682)	(32.232765;32.016262)	(24.132915;24.182938)	-0.395744
#Uniq2	Bradi4g03932	NA	NA	(3.976985;2.001971)	(1.549919;1.667000)	-0.869925
#Uniq2	Bradi3g38027	NA	Protein of unknown function DUF547	(0.000000;0.618712)	(0.527766;0.000000)	-1.08706
#Uniq2	Bradi1g28300	NA	Chaperone DnaJ-domain superfamily protein	(4.465627;2.364123)	(1.765225;2.180850)	-0.632602
#Uniq2	Bradi2g53182	NA	NA	(0.000000;0.000000)	(0.889666;0.241871)	-0.77051
#Uniq2	Bradi3g13970	GO:0030145;GO:0016021;GO:0015979;GO:0009523	photosystem II BY	(132.395981;148.785477)	(91.666801;91.553772)	-0.604192
#Uniq2	Bradi1g59790	NA	NA	(3.155904;2.723611)	(0.000000;0.113767)	-5.51939
#Uniq2	Bradi4g08030	GO:0050662;GO:0003824	chloroplast RNA binding	(60.725403;71.536308)	(52.909210;48.488640)	-0.371036
#Uniq2	Bradi1g34290	NA	NA	(2.344864;2.107390)	(1.307143;0.902928)	-0.996999
#Uniq2	Bradi2g56050	NA	BolA-like family protein	(19.613045;14.190199)	(10.076509;13.210581)	-0.517139
#Uniq2	Bradi3g57830	GO:0016021;GO:0016020;GO:0022857	nodulin MtN21 /EamA-like transporter family protein	(0.000000;0.000000)	(0.000000;0.000000)	-1.41402
#Uniq2	Bradi3g43130	NA	Polynucleotidyl transferase ribonuclease H-like superfamily protein	(0.000000;0.000000)	(0.000000;0.000000)	-0.835563
#Uniq2	Bradi3g00590	GO:0016021;GO:0016020;GO:0022857	nodulin MtN21 /EamA-like transporter family protein	(5.063775;5.078969)	(3.522635;3.007057)	-0.619893
#Uniq2	Bradi3g44880	NA	RmlC-like cupins superfamily protein	(1.263051;1.848002)	(0.322690;0.755138)	-1.49222
#Uniq2	Bradi1g66533	NA	NA	(15.560863;20.043037)	(14.643635;12.685928)	-0.440323
#Uniq2	Bradi4g40120	GO:0005975;GO:0004553	chitinase A	(0.993265;0.781814)	(0.383081;0.399007)	-1.19234
#Uniq2	Bradi1g76510	GO:0016021;GO:0006506;GO:0005789	NA	(0.767766;3.482161)	(0.735354;0.314893)	-0.479062
#Uniq2	Bradi3g09110	NA	S-adenosyl-L-methionine-dependent methyltransferases superfamily protein	(0.000000;0.031844)	(0.360192;0.000000)	-1.45215
#Uniq2	Bradi1g30930	NA	NA	(7.536685;7.440552)	(4.441922;4.941340)	-0.661219
#Uniq2	Bradi1g54400	GO:0016480	transcription regulators	(27.972530;0.000000)	(25.929741;53.945869)	-0.515908
#Uniq2	Bradi3g17318	NA	NA	(0.000000;0.000000)	(0.000000;0.000000)	-1.44278
#Uniq2	Bradi3g03770	GO:0005515	chloroplast import apparatus 2	(1.646093;2.440655)	(0.000000;1.646525)	-0.816587
#Uniq2	Bradi1g12852	NA	NA	(1.071725;2.214500)	(0.000000;0.000000)	-8.04274
#Uniq2	Bradi4g25470	NA	Protein of unknown function (DUF3049)	(0.912927;1.023219)	(0.146144;0.677067)	-1.20518
#Uniq2	Bradi4g16260	NA	3-phosphoserine phosphatase	(0.000000;30.737579)	(0.000000;0.000000)	-0.46985
#Uniq2	Bradi3g36760	GO:0016020;GO:0009765	light-harvesting chlorophyll-protein complex I subunit A4	(12.874894;0.495826)	(0.390297;24.139833)	-0.480373
#Uniq2	Bradi1g12690	GO:0003677;GO:0006355;GO:0005634	KNOTTED-like from Arabidopsis thaliana	(4.228425;2.588771)	(1.256537;1.419796)	-1.32911
#Uniq2	Bradi3g50090	NA	plasmodesmata-located protein 8	(1.097553;1.286981)	(0.000000;0.185056)	-3.67976
#Uniq2	Bradi1g43690	GO:0005515;GO:0006468;GO:0004672	NSP-interacting kinase 1	(20.458668;18.197643)	(13.527406;14.369708)	-0.453185
#Uniq2	Bradi4g06670	GO:0005515	SWIB/MDM2 domain superfamily protein	(17.617971;16.952253)	(10.381111;13.203063)	-0.533456
#Uniq2	Bradi1g00990	NA	homolog of yeast sucrose nonfermenting 4	(63.785755;55.331291)	(47.956482;46.676880)	-0.314647
#Uniq2	Bradi5g02270	NA	Protein of unknown function (DUF1295)	(9.814734;10.145656)	(6.364673;6.996767)	-0.564486
#Uniq2	Bradi1g54420	NA	NA	(226.907318;246.323669)	(163.473404;145.700684)	-0.600191
#Uniq2	Bradi2g56980	NA	NA	(0.258900;0.198527)	(0.000000;0.000000)	-5.87357
#Uniq2	Bradi1g36670	NA	Mitochondrial substrate carrier family protein	(0.000000;0.000000)	(0.000000;0.000000)	-0.457464
#Uniq2	Bradi2g52630	NA	EID1-like 3	(0.893495;0.496873)	(0.000000;0.035694)	-5.35336
#Uniq2	Bradi5g26080	GO:0055114;GO:0016627;GO:0005737	pyrimidine d	(1.863078;0.000000)	(0.603018;0.000000)	-0.533572
#Uniq2	Bradi1g42033	NA	NA	(0.091393;0.869638)	(0.072384;0.000000)	-3.59636
#Uniq2	Bradi3g16091	NA	NA	(1.521209;2.733823)	(0.774403;0.957010)	-1.27772
#Uniq2	Bradi3g11250	NA	loricrin-related	(0.000000;0.000000)	(0.000000;0.000000)	-1.23563
#Uniq2	Bradi1g52670	GO:0016773;GO:0005975	xylulose kinase-1	(6.596570;7.736364)	(4.900507;3.672118)	-0.729714
#Uniq2	Bradi3g02830	GO:0005515	SWIB/MDM2 domain superfamily protein	(16.454878;13.614037)	(8.555751;10.825749)	-0.612487
#Uniq2	Bradi2g56037	NA	Rhodanese/Cell cycle control phosphatase superfamily protein	(10.250313;15.437978)	(6.375633;6.042104)	-1.0379
#Uniq2	Bradi5g22200	GO:0005515	global transcription factor group E7	(12.677791;16.066397)	(8.628984;10.319295)	-0.590636
#Uniq2	Bradi2g48010	GO:0055114;GO:0006546;GO:0004375	glycine decarboxylase P-protein 2	(670.893860;540.442383)	(446.963409;470.946503)	-0.381471
#Uniq2	Bradi2g34337	GO:0005515	Leucine-rich repeat transmembrane protein kinase	(0.000000;0.000000)	(0.000000;0.000000)	-7.24122
#Uniq2	Bradi4g30393	NA	NA	(0.000000;3.076832)	(0.000000;0.000000)	-1.3675
#Uniq2	Bradi2g23207	GO:0006412;GO:0005840;GO:0005622;GO:0003735	Ribosomal protein L17 family protein	(5.085998;6.777351)	(3.231597;3.660211)	-0.779639
#Uniq2	Bradi1g67220	NA	BTB/POZ domain-containing protein	(2.687646;2.391829)	(1.328380;1.774126)	-0.690126
#Uniq2	Bradi3g02110	NA	NA	(4.189191;5.918541)	(2.685825;2.715131)	-0.900429
#Uniq2	Bradi4g22250	NA	Disease resistance-responsive (dirigent-like protein) family protein	(8.048748;6.958750)	(3.410229;3.920281)	-1.01257
#Uniq2	Bradi1g06250	NA	Protein of unknown function DUF593	(21.704554;26.207392)	(14.927732;15.958383)	-0.62117
#Uniq2	Bradi3g29270	NA	Protein of unknown function (DUF3506)	(0.022248;0.000000)	(0.000000;0.126242)	-0.604993
#Uniq2	Bradi3g06010	NA	Uncharacterised BCR YbaB family COG0718	(0.000000;0.000000)	(0.000000;0.000000)	-2.05909
#Uniq2	Bradi4g23227	GO:0006355;GO:0005739;GO:0003690	Mitochondrial transcription termination factor family protein	(5.186884;4.514447)	(3.268532;3.172170)	-0.568663
#Uniq2	Bradi2g36020	NA	NA	(11.233211;7.225177)	(4.032171;4.784720)	-1.04904
#Uniq2	Bradi1g55460	GO:0033617;GO:0005739	NA	(22.233721;30.419476)	(16.325041;17.323101)	-0.634304
#Uniq2	Bradi4g14670	GO:0005515	F-box family protein with a domain of unknown function (DUF295)	(0.000000;0.275537)	(0.000000;0.000000)	-5.12366
#Uniq2	Bradi3g47710	NA	Calcineurin-like metallo-phosphoesterase superfamily protein	(7.387213;6.716496)	(1.454178;2.454845)	-1.83798
#Uniq2	Bradi4g00877	GO:0005515;GO:0006468;GO:0005524;GO:0004672	Leucine-rich repeat transmembrane protein kinase family protein	(5.239220;8.437471)	(2.933482;4.155491)	-0.939868
#Uniq2	Bradi4g21270	NA	Rieske (2Fe-2S) domain-containing protein	(2.434453;2.602042)	(1.387092;0.000000)	-0.497156
#Uniq2	Bradi3g49720	NA	NA	(3.786733;3.775978)	(2.512002;1.848086)	-0.781248
#Uniq2	Bradi1g60787	GO:0006508;GO:0004197	metacaspase 1	(3.127017;5.380054)	(1.798658;1.759670)	-1.25031
#Uniq2	Bradi4g38646	GO:0016042;GO:0006629	alpha/beta-Hydrolases superfamily protein	(0.000000;0.952353)	(0.000000;0.000000)	-6.36331
#Uniq2	Bradi3g57440	NA	Rhamnogalacturonate lyase family protein	(0.000000;0.000000)	(0.000000;0.000000)	-0.622642
#Uniq2	Bradi2g51180	GO:0005515	F-box family protein	(0.395735;0.209319)	(0.548041;0.146481)	-0.96361
#Uniq2	Bradi2g12340	GO:0016788	GDSL-like Lipase/Acylhydrolase superfamily protein	(0.000000;4.419132)	(0.000000;0.000000)	-0.896319
#Uniq2	Bradi1g67200	NA	sulfoquinovosyldiacylglycerol 2	(0.858884;0.000000)	(0.000000;0.000000)	-0.653028
#Uniq2	Bradi2g25930	GO:0000105	Aldolase-type TIM barrel family protein	(19.428202;19.440544)	(14.690749;15.561510)	-0.346071
#Uniq2	Bradi2g37970	GO:0016020;GO:0015018	Nucleotide-diphospho-sugar transferases superfamily protein	(15.450848;16.764627)	(9.924109;12.491675)	-0.509076
#Uniq2	Bradi2g01010	GO:0007049	temperature sensing protein-related	(5.745194;4.573555)	(4.211373;1.126050)	-0.929657
#Uniq2	Bradi2g56890	NA	Nodulin MtN3 family protein	(8.050539;32.175800)	(13.805139;5.260272)	-0.669873
#Uniq2	Bradi1g12710	GO:0016798;GO:0005975;GO:0004553	glycosyl hydrolase family 10 protein / carbohydrate-binding domain-containing protein	(1.876786;2.212903)	(0.723463;0.957320)	-1.27315
#Uniq2	Bradi1g62300	NA	dehydration-induced protein (ERD15)	(195.617737;41.825130)	(7.730344;10.973110)	-1.98877
#Uniq2	Bradi4g07370	NA	NA	(0.060256;0.000000)	(0.000000;0.000000)	-1.68106
#Uniq2	Bradi3g47950	NA	Ankyrin repeat family protein	(0.137417;0.289993)	(1.407497;0.872350)	-0.84046
#Uniq2	Bradi2g54580	NA	HSP20-like chaperones superfamily protein	(19.193573;21.292522)	(13.184336;13.529504)	-0.586385
#Uniq2	Bradi2g41702	GO:0016746;GO:0008152	glycerol-3-phosphate acyltransferase 3	(1.845859;1.921687)	(0.460465;1.331148)	-1.06018
#Uniq2	Bradi3g54660	GO:0046854	HAL2-like	(0.000000;0.877635)	(0.000000;0.000000)	-0.639932
#Uniq2	Bradi5g11350	GO:0000160	response regulator 9	(5.148255;8.022789)	(3.405132;2.213920)	-1.22402
#Uniq2	Bradi1g49450	NA	Protein of unknown function (DUF594)	(1.968485;0.796916)	(0.258349;0.512307)	-1.8347
#Uniq2	Bradi1g14170	NA	Dormancy/auxin associated family protein	(58.475765;25.003864)	(44.214317;15.900081)	-0.572223
#Uniq2	Bradi3g05510	GO:0005634;GO:0003677	squamosa promoter binding protein-like 10	(1.350801;1.818298)	(3.930763;3.015535)	-0.709337
#Uniq2	Bradi2g12482	NA	NA	(0.000000;0.000000)	(0.000000;0.000000)	-0.940569
#Uniq2	Bradi1g65400	NA	sequence-specific DNA binding transcription factors	(2.839181;2.176145)	(0.961447;1.328375)	-1.11684
#Uniq2	Bradi1g31150	GO:0016021	tetraspanin7	(10.776325;10.595407)	(6.628721;7.068661)	-0.624789
#Uniq2	Bradi2g21396	NA	NA	(0.331301;0.164972)	(0.000000;0.019116)	-4.87862
#Uniq2	Bradi1g24870	GO:0016020;GO:0009765	light harvesting complex photosystem II	(238.315231;276.164062)	(198.776978;180.385498)	-0.427416
#Uniq2	Bradi2g41087	GO:0055085;GO:0016021	cation exchanger 3	(15.380304;14.116461)	(6.675848;9.959016)	-0.809911
#Uniq2	Bradi2g55340	NA	Transmembrane amino acid transporter family protein	(4.195615;8.942475)	(0.000000;0.000000)	-0.69503
#Uniq2	Bradi1g42458	GO:0006468;GO:0004672	S-locus lectin protein kinase family protein	(0.000000;1.164335)	(0.075783;0.000000)	-3.08787
#Uniq2	Bradi1g36310	GO:0055114;GO:0016491	2-oxoglutarate (2OG) and Fe(II)-dependent oxygenase superfamily protein	(0.654143;0.572991)	(0.000000;0.000000)	-6.91032
#Uniq2	Bradi2g24390	NA	P-loop containing nucleoside triphosphate hydrolases superfamily protein	(0.000000;0.000000)	(0.000000;0.000000)	-0.90272
#Uniq2	Bradi3g42950	GO:0016021;GO:0004190	SIGNAL PEPTIDE PEPTIDASE-LIKE 1	(8.715793;13.353917)	(7.732232;7.632375)	-0.515104
#Uniq2	Bradi3g36480	GO:0019904	general regulatory factor 7	(74.217300;50.196915)	(48.047684;37.116982)	-0.551731
#Uniq2	Bradi4g19975	NA	3\'-5\'-exoribonuclease family protein	(7.307346;8.815113)	(5.443021;6.040928)	-0.479474
#Uniq2	Bradi2g54690	GO:0055114;GO:0016491;GO:0005507	laccase 17	(7.481094;6.851031)	(4.188446;4.195874)	-0.757365
#Uniq2	Bradi3g50900	NA	Bifunctional inhibitor/lipid-transfer protein/seed storage 2S albumin superfamily protein	(2.648688;0.953261)	(0.281094;0.335862)	-2.61905
#Uniq2	Bradi3g00330	GO:0055114;GO:0051287;GO:0016616;GO:0008152	hydroxypyruvate reductase	(238.677658;193.558456)	(146.693390;182.779510)	-0.372536
#Uniq2	Bradi5g00590	GO:0016020;GO:0008236;GO:0006508	Peptidase S24/S26A/S26B/S26C family protein	(5.835275;6.505950)	(4.389072;5.015669)	-0.650272
#Uniq2	Bradi2g47590	NA	myb domain protein 86	(6.977427;7.939338)	(4.103113;3.138857)	-1.0301
#Uniq2	Bradi5g15741	NA	NA	(0.400719;2.424541)	(0.132183;0.335373)	-2.52359
#Uniq2	Bradi1g72560	GO:0016747;GO:0008610;GO:0016020;GO:0006633	3-ketoacyl-CoA synthase 10	(66.875351;65.611130)	(53.575424;52.264511)	-0.308489
#Uniq2	Bradi1g13980	GO:0046983	phytochrome interacting factor 3-like 5	(10.587173;13.366220)	(5.463477;5.422882)	-1.12604
#Uniq2	Bradi1g27867	GO:0048046;GO:0016762;GO:0006073;GO:0005618;GO:0005975;GO:0004553	xyloglucan endotransglucosylase/hydrolase 32	(11.236678;37.936920)	(7.176602;8.081639)	-1.69054
#Uniq2	Bradi2g16750	GO:0055114;GO:0016491	Arabidopsis thaliana gibberellin 2-oxidase 1	(0.500984;0.000000)	(0.000000;0.000000)	-5.73543
#Uniq2	Bradi2g17077	GO:0045017;GO:0004144	O-acyltransferase (WSD1-like) family protein	(0.000000;0.000000)	(0.000000;0.000000)	-0.476833
#Uniq2	Bradi2g26720	NA	Small nuclear ribonucleoprotein family protein	(10.853783;6.557142)	(5.773873;3.563373)	-0.872464
#Uniq2	Bradi4g08060	NA	15-cis-zeta-carotene isomerase	(5.441724;6.800001)	(3.464431;3.881893)	-0.723889
#Uniq2	Bradi2g34900	NA	NA	(12.745329;10.448358)	(6.014501;7.159234)	-0.796429
#Uniq2	Bradi3g04552	GO:0005515	F-box family protein-related	(0.000000;0.000000)	(0.000000;0.000000)	-0.965623
#Uniq2	Bradi2g33399	NA	NA	(0.423487;0.987790)	(0.000000;0.000000)	-6.14279
#Uniq2	Bradi2g00870	NA	SIN3-like 4	(0.000000;5.790108)	(0.000000;1.131051)	-1.21967
#Uniq2	Bradi4g33886	GO:0050662;GO:0003824	NAD(P)-binding Rossmann-fold superfamily protein	(0.825518;0.285763)	(0.516370;0.083238)	-0.932615
#Uniq2	Bradi2g37377	NA	myb domain protein 48	(29.748726;49.266174)	(23.429081;28.673120)	-0.592071
#Uniq2	Bradi2g59890	GO:0005515	F-box family protein	(19.501513;19.368546)	(12.345681;11.482319)	-0.690001
#Uniq2	Bradi4g01410	GO:0005515;GO:0016787	BRI1 suppressor 1 (BSU1)-like 2	(33.552460;32.990513)	(21.742197;24.326305)	-0.514907
#Uniq2	Bradi3g21575	NA	NA	(3.220188;1.472676)	(0.000000;0.000000)	-7.20379
#Uniq2	Bradi1g54160	GO:0006468;GO:0005524;GO:0004672;GO:0030246	Concanavalin A-like lectin protein kinase family protein	(9.399155;12.419734)	(5.962244;8.290668)	-0.601856
#Uniq2	Bradi1g69390	NA	Tetratricopeptide repeat (TPR)-like superfamily protein	(2.333314;0.000000)	(0.000000;1.835096)	-1.17732
#Uniq2	Bradi3g50267	GO:0055085	YELLOW STRIPE like 3	(2.202911;1.753341)	(0.629760;0.395571)	-1.92129
#Uniq2	Bradi2g58507	NA	NA	(2.850865;5.309349)	(0.000000;0.417278)	-4.23484
#Uniq2	Bradi3g33170	GO:0046983	basic helix-loop-helix (bHLH) DNA-binding superfamily protein	(0.000000;0.000000)	(0.000000;0.000000)	-1.26174
#Uniq2	Bradi2g51680	NA	Domain of unknown function (DUF966)	(0.000000;0.000000)	(0.000000;0.000000)	-6.16459
#Uniq2	Bradi3g17640	GO:0042651;GO:0015979;GO:0009654;GO:0009523	photosystem II subunit R	(40.397453;11.741503)	(68.264854;36.585266)	-0.413024
#Uniq2	Bradi2g09400	GO:0008152;GO:0003824	phosphoadenosine phosphosulfate (PAPS) reductase family protein	(0.997408;0.000000)	(0.000000;0.000000)	-6.19554
#Uniq2	Bradi2g56410	NA	RING/U-box superfamily protein	(13.489735;12.223254)	(9.760396;9.711366)	-0.382968
#Uniq2	Bradi4g35830	NA	EAP30/Vps36 family protein	(9.535331;12.600196)	(7.085264;7.823707)	-0.561853
#Uniq2	Bradi1g26530	GO:0045454;GO:0008152;GO:0003824	APS reductase 3	(28.864946;18.010262)	(13.270400;12.733146)	-0.827675
#Uniq2	Bradi3g52620	GO:0005089	RHO guanyl-nucleotide exchange factor 14	(2.745852;0.000000)	(0.000000;0.038720)	-0.616698
#Uniq2	Bradi4g12070	NA	alpha/beta-Hydrolases superfamily protein	(11.244058;13.202131)	(6.196072;7.920369)	-0.780767
#Uniq2	Bradi4g35010	NA	dolichol-phosphate mannosyltransferase-related	(3.288728;2.624663)	(1.266176;1.026214)	-0.508781
#Uniq2	Bradi4g28970	NA	Protein of unknown function (DUF581)	(22.591345;21.048712)	(12.439082;13.444954)	-0.736286
#Uniq2	Bradi3g60900	GO:0007264;GO:0005525	RAC-like 3	(86.576622;52.611420)	(54.189289;40.531616)	-0.533493
#Uniq2	Bradi1g14050	GO:0005515	Leucine-rich repeat (LRR) family protein	(3.471317;5.040500)	(2.078190;1.894432)	-1.09402
#Uniq2	Bradi1g09400	NA	Cystathionine beta-synthase (CBS) family protein	(77.541283;0.660407)	(20.280115;57.535305)	-0.38201
#Uniq2	Bradi4g28695	NA	NA	(40.161858;22.403948)	(19.636311;17.409769)	-0.730536
#Uniq2	Bradi1g69480	GO:0000160	response regulator 1	(0.000000;0.000000)	(0.000000;0.000000)	-1.38406
#Uniq2	Bradi4g28294	GO:0006468;GO:0005524;GO:0004672;GO:0030246	Concanavalin A-like lectin protein kinase family protein	(1.635265;1.303825)	(0.718449;0.596399)	-1.14895
#Uniq2	Bradi4g06290	NA	CCCH-type zinc finger protein with ARM repeat domain	(5.774888;0.040452)	(3.327471;1.889162)	-1.08353
#Uniq2	Bradi1g62660	GO:0046872;GO:0030001	Heavy metal transport/detoxification superfamily protein	(0.733191;2.335774)	(0.000000;1.420208)	-3.16132
#Uniq2	Bradi1g06042	NA	NA	(2.666597;2.683400)	(0.063786;1.495199)	-1.78648
#Uniq2	Bradi1g04860	GO:0005524;GO:0003676	P-loop containing nucleoside triphosphate hydrolases superfamily protein	(23.408821;0.000000)	(23.950874;23.980000)	-0.331886
#Uniq2	Bradi3g27180	GO:0006468;GO:0004672	Protein kinase superfamily protein	(25.305641;55.960052)	(18.361073;18.043680)	-1.03366
#Uniq2	Bradi5g26230	GO:0016491;GO:0008152	protochlorophyllide oxidoreductase A	(25.860167;30.141073)	(16.777874;20.044321)	-0.592594
#Uniq2	Bradi1g34830	NA	Uncharacterised protein family (UPF0114)	(60.656475;56.522614)	(39.043022;36.262447)	-0.621755
#Uniq2	Bradi1g73220	GO:0055114;GO:0016491;GO:0009073;GO:0003856	NA	(2.820250;1.786053)	(0.639378;0.369841)	-0.513131
#Uniq2	Bradi1g03460	NA	AtGCP3 interacting protein 1	(0.329515;1.227089)	(0.135950;0.072338)	-3.14479
#Uniq2	Bradi2g00446	NA	NOP56-like pre RNA processing ribonucleoprotein	(5.979504;6.489902)	(5.068534;3.339909)	-0.556914
#Uniq2	Bradi4g17455	NA	NA	(0.225646;0.000000)	(0.000000;0.000000)	-1.29398
#Uniq2	Bradi1g72417	GO:0046872;GO:0000166	autoinhibited H(+)-ATPase isoform 10	(1.826422;2.758335)	(0.936293;0.700581)	-1.46711
#Uniq2	Bradi1g29730	GO:0006355;GO:0005634;GO:0003682;GO:0003677	high mobility group B2	(291.473724;289.811859)	(169.064255;204.834396)	-0.620863
#Uniq2	Bradi2g13236	GO:0006468;GO:0004672	receptor-like kinase in in flowers 3	(2.996293;2.621858)	(1.054107;1.851142)	-0.937224
#Uniq2	Bradi1g27958	NA	NA	(0.511799;0.000000)	(0.000000;0.000000)	-5.6416
#Uniq2	Bradi3g29017	GO:0008270	RING/U-box superfamily protein	(3.166534;0.371425)	(2.593841;2.490788)	-0.937786
#Uniq2	Bradi2g31087	NA	NA	(1.199036;2.320580)	(0.777490;0.000000)	-2.21355
#Uniq2	Bradi1g10430	NA	P-loop containing nucleoside triphosphate hydrolases superfamily protein	(1.404679;3.653268)	(0.571225;1.150766)	-1.54091
#Uniq2	Bradi3g03160	NA	5\'-AMP-activated protein kinase-related	(0.000000;0.000000)	(0.316968;0.000000)	-0.674182
#Uniq2	Bradi2g51480	GO:0015979;GO:0009523;GO:0009507	photosystem II reaction center W	(235.383575;239.264664)	(157.497910;135.252014)	-0.682272
#Uniq2	Bradi1g63840	GO:0043565;GO:0006355;GO:0003700	Basic-leucine zipper (bZIP) transcription factor family protein	(3.724385;4.916948)	(2.203040;2.256888)	-0.949308
#Uniq2	Bradi4g25630	NA	Methyltransferase-related protein	(11.632894;13.711756)	(7.097357;8.517596)	-0.688396
#Uniq2	Bradi2g33160	NA	RmlC-like cupins superfamily protein	(2.783462;2.761621)	(1.507243;1.165595)	-1.04996
#Uniq2	Bradi4g20844	NA	NA	(0.000000;0.882600)	(0.000000;0.000000)	-5.57098
#Uniq2	Bradi4g27290	GO:0035267;GO:0032777;GO:0006357	Enhancer of polycomb-like transcription factor protein	(26.567036;25.140097)	(16.984751;13.298174)	-0.756316
#Uniq2	Bradi2g55060	GO:0055114;GO:0016491;GO:0005507	laccase 7	(0.000000;0.000000)	(0.000000;0.000000)	-7.51923
#Uniq2	Bradi1g76570	NA	C2H2 and C2HC zinc fingers superfamily protein	(13.999914;10.689886)	(4.139707;7.176873)	-1.09666
#Uniq2	Bradi1g16700	GO:0003676;GO:0005850;GO:0003743;GO:0003723	Eukaryotic translation initiation factor 2 subunit 1	(7.857043;9.217443)	(6.435173;5.472463)	-0.509727
#Uniq2	Bradi1g76880	NA	Ribosomal L5P family protein	(31.841085;31.616030)	(19.279610;20.434965)	-0.659944
#Uniq2	Bradi1g73060	NA	NA	(0.000000;0.000000)	(0.000000;0.000000)	-0.814716
#Uniq2	Bradi1g00790	GO:0016788	GDSL-like Lipase/Acylhydrolase superfamily protein	(1.951046;3.022267)	(0.842514;1.265177)	-1.24808
#Uniq2	Bradi1g59310	NA	F-box and associated interaction domains-containing protein	(5.947133;7.233075)	(4.232359;3.922895)	-0.682051
#Uniq2	Bradi4g20117	GO:0046983;GO:0008171	O-methyltransferase family protein	(37.263248;48.055382)	(20.277237;22.509768)	-0.984143
#Uniq2	Bradi2g56970	NA	amino acid permease 2	(0.000000;4.293685)	(0.000000;0.000000)	-2.03929
#Uniq2	Bradi1g08510	NA	Tetratricopeptide repeat (TPR)-like superfamily protein	(8.110994;7.130505)	(5.566514;4.608180)	-0.565709
#Uniq2	Bradi4g29347	GO:0071805;GO:0016020;GO:0015079	Potassium transporter family protein	(89.701538;71.403687)	(16.147272;4.620152)	-1.85794
#Uniq2	Bradi2g44360	GO:0008168;GO:0008152	urophorphyrin methylase 1	(81.679306;51.806114)	(45.009857;46.489552)	-0.522332
#Uniq2	Bradi4g32815	NA	NA	(0.469548;0.335240)	(0.000000;0.000000)	-6.87358
#Uniq2	Bradi2g22194	GO:0006468;GO:0004672	Leucine-rich repeat protein kinase family protein	(6.871353;11.840126)	(6.095792;3.676790)	-0.931412
#Uniq2	Bradi4g20090	GO:0005515	Transducin/WD40 repeat-like superfamily protein	(0.861413;0.751309)	(0.000000;0.000000)	-0.651669
#Uniq2	Bradi2g45280	GO:0016788	GDSL-like Lipase/Acylhydrolase superfamily protein	(0.000000;0.000000)	(0.000000;0.000000)	-3.51947
#Uniq2	Bradi1g37317	NA	NA	(1.507098;2.800849)	(0.418663;0.856636)	-1.71933
#Uniq2	Bradi4g32080	NA	alpha/beta-Hydrolases superfamily protein	(3.700507;3.789216)	(1.665767;1.827135)	-1.08927
#Uniq2	Bradi5g11360	NA	NA	(4.588252;4.028549)	(3.801089;2.370836)	-0.525759
#Uniq2	Bradi5g08868	NA	NA	(0.731926;1.282646)	(0.294162;0.379021)	-1.63868
#Uniq2	Bradi4g31440	GO:0008234;GO:0006508	aleurain-like protease	(9.744914;144.767044)	(5.151148;14.858060)	-0.388623
#Uniq2	Bradi1g16540	GO:0016020;GO:0015018	Nucleotide-diphospho-sugar transferases superfamily protein	(3.917947;4.625739)	(1.170467;2.823502)	-1.07697
#Uniq2	Bradi1g28100	GO:0006351;GO:0003899	RNA polymerase Rpb7 N-terminal domain-containing protein	(0.000000;0.000000)	(0.000000;0.000000)	-1.06564
#Uniq2	Bradi1g02730	GO:0006396	RNA cyclase family protein	(27.090267;27.342155)	(18.379536;17.573925)	-0.582562
#Uniq2	Bradi1g02080	NA	NA	(20.822208;17.153980)	(12.940496;10.758388)	-0.661804
#Uniq2	Bradi5g14360	NA	Ypt/Rab-GAP domain of gyp1p superfamily protein	(2.680923;0.000000)	(0.000000;0.000000)	-1.07226
#Uniq2	Bradi5g21170	GO:0016758;GO:0008152	UDP-Glycosyltransferase superfamily protein	(0.563604;1.003956)	(0.000000;0.000000)	-7.35957
#Uniq2	Bradi1g36480	NA	TPX2 (targeting protein for Xklp2) protein family	(0.000000;0.000000)	(0.000000;0.000000)	-1.76866
#Uniq2	Bradi3g07190	GO:0016020;GO:0009765	photosystem I light harvesting complex gene 3	(1004.471252;1069.105591)	(594.788513;526.174622)	-0.873236
#Uniq2	Bradi4g14500	GO:0016758;GO:0008152	UDP-Glycosyltransferase superfamily protein	(7.989653;10.313557)	(3.402650;5.361860)	-1.04796
#Uniq2	Bradi2g61925	NA	NA	(0.240322;0.338063)	(0.000000;0.000000)	-4.69207
#Uniq2	Bradi4g02220	GO:0006468;GO:0005524;GO:0004672	Concanavalin A-like lectin protein kinase family protein	(1.807824;3.168731)	(0.867705;1.359626)	-1.14757
#Uniq2	Bradi3g00690	GO:0005525	P-loop containing nucleoside triphosphate hydrolases superfamily protein	(0.503361;0.296063)	(0.627740;3.074697)	-0.311735
#Uniq2	Bradi3g38950	GO:0008725;GO:0006284	DNA glycosylase superfamily protein	(55.668385;80.333786)	(40.556404;39.517563)	-0.754407
#Uniq2	Bradi2g20710	GO:0016491	flavodoxin-like quinone reductase 1	(30.492996;17.036343)	(5.952634;10.647126)	-1.37721
#Uniq2	Bradi3g59810	GO:0005975;GO:0004553	glycosyl hydrolase 9B8	(11.257666;19.440550)	(8.938626;10.012187)	-0.688575
#Uniq2	Bradi2g14910	GO:0006284	DNA glycosylase superfamily protein	(10.481824;10.767745)	(7.709447;6.551115)	-0.562116
#Uniq2	Bradi3g09520	GO:0006355;GO:0003677	NAC (No Apical Meristem) domain transcriptional regulator superfamily protein	(0.000000;1.804923)	(0.000000;0.000000)	-5.18033
#Uniq2	Bradi3g11990	NA	NA	(8.166140;9.298129)	(5.004679;6.502160)	-0.584056
#Uniq2	Bradi1g58500	NA	NA	(20.653822;23.867462)	(11.883948;15.868293)	-0.667892
#Uniq2	Bradi5g16807	NA	Arabidopsis thaliana protein of unknown function (DUF821)	(1.066482;3.313290)	(0.466272;0.756200)	-1.86937
#Uniq2	Bradi3g27663	NA	TRF-like 6	(0.524206;0.265966)	(0.000000;0.000000)	-6.03292
#Uniq2	Bradi1g57702	NA	NA	(1.018013;2.409083)	(0.587406;0.190294)	-2.09864
#Uniq2	Bradi1g40622	NA	poor homologous synapsis 1	(0.000000;0.000000)	(0.000000;0.000000)	-1.31071
#Uniq2	Bradi1g52160	GO:0008168	S-adenosyl-L-methionine-dependent methyltransferases superfamily protein	(0.000000;3.077688)	(0.529255;2.187571)	-0.721663
#Uniq2	Bradi3g33470	GO:0016887;GO:0005524	RNAse l inhibitor protein 2	(1.512652;1.944879)	(0.993014;0.719994)	-1.01007
#Uniq2	Bradi3g50180	GO:0055114;GO:0016491;GO:0008152	aldehyde dehydrogenase 3F1	(16.184998;17.160597)	(12.156262;13.722881)	-0.350641
#Uniq2	Bradi1g29776	GO:0006468;GO:0005524;GO:0004672	Protein kinase superfamily protein	(6.122631;5.706544)	(3.132121;3.566102)	-0.805061
#Uniq2	Bradi4g25745	GO:0008270;GO:0005515	RING/U-box superfamily protein	(5.851007;7.329242)	(2.801126;4.507084)	-0.8365
#Uniq2	Bradi1g75420	GO:0043565;GO:0008270;GO:0006355;GO:0003700	GATA transcription factor 11	(6.167440;8.014642)	(3.664818;5.056471)	-0.69094
#Uniq2	Bradi1g76470	GO:0055114;GO:0016620	glyceraldehyde-3-phosphate dehydrogenase B subunit	(19.105440;66.513130)	(11.888916;11.339936)	-0.477773
#Uniq2	Bradi2g02630	NA	NA	(0.000000;0.000000)	(0.000000;0.000000)	-0.931007
#Uniq2	Bradi2g12150	GO:0006556;GO:0004478;GO:0005524	S-adenosylmethionine synthetase 1	(241.483170;218.177963)	(174.169739;176.181564)	-0.374914
#Uniq2	Bradi1g08142	NA	NA	(9.218754;9.377973)	(4.280015;5.320485)	-0.936647
#Uniq2	Bradi3g08512	NA	NA	(16.076408;9.060533)	(8.695992;6.683467)	-0.679621
#Uniq2	Bradi1g66731	NA	ROTUNDIFOLIA like 8	(7.668077;5.629843)	(3.706205;3.839723)	-0.791141
#Uniq2	Bradi1g43240	NA	NA	(25.599512;22.244038)	(21.596376;17.124445)	-0.287624
#Uniq2	Bradi2g13070	GO:0005515	Glutathione S-transferase family protein	(2.155115;0.567532)	(0.000000;0.000000)	-7.14515
#Uniq2	Bradi2g46690	NA	P-loop containing nucleoside triphosphate hydrolases superfamily protein	(0.023868;0.047089)	(34.055706;0.040471)	-0.334677
#Uniq2	Bradi4g21274	NA	NA	(0.000000;0.000000)	(0.000000;0.145324)	-1.11618
#Uniq2	Bradi3g32390	GO:0055085;GO:0016021	Major facilitator superfamily protein	(0.000000;0.000000)	(0.000000;0.000000)	-0.870086
#Uniq2	Bradi4g08500	NA	ribulose bisphosphate carboxylase small chain 1A	(0.000000;0.000000)	(0.000000;0.000000)	-1.31053
#Uniq2	Bradi3g34531	GO:0008152;GO:0003824	AMP-dependent synthetase and ligase family protein	(0.000000;0.000000)	(0.000000;0.000000)	-1.41269
#Uniq2	Bradi1g45820	GO:0016592;GO:0006357;GO:0001104	RNA polymerase transcriptional regulation mediator-related	(10.896734;9.651402)	(7.605668;6.681155)	-0.509331
#Uniq2	Bradi1g45790	GO:0009055	Cupredoxin superfamily protein	(2.135176;4.117988)	(0.815402;1.268842)	-1.58057
#Uniq2	Bradi3g31860	GO:0005515	Glutathione S-transferase family protein	(1.136248;0.000000)	(0.000000;0.000000)	-5.73607
#Uniq2	Bradi4g21050	GO:0005543	ENTH/ANTH/VHS superfamily protein	(0.046348;0.505451)	(0.000000;0.000000)	-5.75608
#Uniq2	Bradi1g22105	NA	NA	(5.579500;5.769322)	(2.811683;2.039165)	-1.20579
#Uniq2	Bradi3g46650	GO:0055085;GO:0022857;GO:0016021	Major facilitator superfamily protein	(5.504380;2.123749)	(1.208696;1.640205)	-0.977146
#Uniq2	Bradi4g08750	GO:0005515	Octicosapeptide/Phox/Bem1p (PB1) domain-containing protein / tetratricopeptide repeat (TPR)-containing protein	(0.846416;0.067372)	(0.000000;0.000000)	-1.53985
#Uniq2	Bradi4g11886	NA	NA	(0.000000;0.000000)	(0.000000;0.000000)	-4.69336
#Uniq2	Bradi2g06950	GO:0016788	GDSL-like Lipase/Acylhydrolase superfamily protein	(18.051241;1.727478)	(0.000000;12.069750)	-0.748694
#Uniq2	Bradi5g04770	NA	Protein of unknown function DUF593	(13.558958;26.261316)	(5.317492;6.597470)	-1.76035
#Uniq2	Bradi2g04060	NA	NA	(0.366466;0.000000)	(0.000000;0.000000)	-5.19433
#Uniq2	Bradi3g17165	NA	myb domain protein 103	(15.484195;20.912207)	(11.562655;10.449301)	-0.715556
#Uniq2	Bradi4g21025	GO:0008289	Polyketide cyclase/dehydrase and lipid transport superfamily protein	(1.327573;1.385577)	(0.113737;0.451459)	-2.19705
#Uniq2	Bradi1g42970	NA	BURP domain-containing protein	(11.606709;14.978334)	(7.283721;7.956305)	-0.790545
#Uniq2	Bradi3g38493	GO:0008270;GO:0005515	RING/U-box superfamily protein	(5.040552;5.310831)	(3.346050;2.719422)	-0.759039
#Uniq2	Bradi3g48290	GO:0016491;GO:0008152	NAD(P)-binding Rossmann-fold superfamily protein	(0.660123;0.410415)	(0.000000;0.000000)	-6.70692
#Uniq2	Bradi3g16130	GO:0016887;GO:0005524;GO:0016020	ATP-binding cassette 14	(3.258952;4.736571)	(1.353212;2.472541)	-1.05975
#Uniq2	Bradi3g07470	NA	SPX domain gene 2	(5.716268;6.658210)	(3.461981;3.049262)	-0.91596
#Uniq2	Bradi4g36240	GO:0005975;GO:0004553	glycosyl hydrolase 9B7	(45.342625;39.437546)	(26.404257;24.623312)	-0.535023
#Uniq2	Bradi2g46107	NA	NA	(1.967418;2.116171)	(0.000000;0.000000)	-8.32573
#Uniq2	Bradi4g44233	GO:0031083	GCN5L1 family protein	(1.281900;1.901981)	(0.000000;0.000000)	-6.39187
#Uniq2	Bradi5g12150	GO:0016020;GO:0009765	light harvesting complex photosystem II subunit 6	(133.026443;173.925644)	(75.413025;100.924423)	-0.788118
#Uniq2	Bradi4g35330	NA	formin homology 1	(3.107612;2.874287)	(1.712481;1.739649)	-0.776609
#Uniq2	Bradi4g07708	NA	NA	(17.735205;15.235683)	(11.717529;10.581868)	-0.544867
#Uniq2	Bradi1g01507	GO:0051082;GO:0031072	gametophytic factor 2	(37.749825;33.702194)	(28.367708;27.159830)	-0.346877
#Uniq2	Bradi1g60080	NA	Kinase-related protein of unknown function (DUF1296)	(3.913622;10.107373)	(8.296826;3.280010)	-0.561213
#Uniq2	Bradi2g53010	NA	myb domain protein 33	(7.246953;7.555229)	(5.693583;5.387946)	-0.401782
#Uniq2	Bradi1g26980	GO:0008270;GO:0006355	FAR1-related sequence 5	(0.000000;0.000000)	(0.000000;0.000000)	-1.89525
#Uniq2	Bradi4g26627	GO:0005515	PHD finger family protein	(1.052770;3.881054)	(2.660797;3.798252)	-0.474189
#Uniq2	Bradi3g01560	GO:0006351;GO:0003899	RNA polymerase II Rpb4 core protein	(61.695610;62.363804)	(43.884651;43.454311)	-0.490418
#Uniq2	Bradi4g04850	NA	Late embryogenesis abundant protein (LEA) family protein	(48.322121;56.709282)	(39.387253;42.049000)	-0.35381
#Uniq2	Bradi3g59370	GO:0016757;GO:0047262	Nucleotide-diphospho-sugar transferases superfamily protein	(0.517462;0.722609)	(0.145884;0.000000)	-3.10711
#Uniq2	Bradi2g47640	GO:0055085;GO:0016021	nitrate transporter2.5	(1.365407;1.820100)	(0.314233;0.693745)	-1.65873
#Uniq2	Bradi3g15350	NA	polyubiquitin 10	(17.440666;18.990479)	(11.017330;11.477000)	-0.680412
#Uniq2	Bradi1g73210	GO:0006468;GO:0004672	protein kinase 2B	(48.206467;45.815308)	(33.120350;39.353012)	-0.35918
#Uniq2	Bradi2g03330	NA	Protein-tyrosine phosphatase-like PTPLA	(0.126611;0.827807)	(0.000000;0.000000)	-6.42565
#Uniq2	Bradi1g73003	NA	NA	(0.000000;0.000000)	(0.000000;0.000000)	-6.07247
#Uniq2	Bradi4g04590	NA	Protein of unknown function DUF538	(2.561524;3.799137)	(0.995237;1.628015)	-1.29064
#Uniq2	Bradi5g13020	GO:0006396	Small nuclear ribonucleoprotein family protein	(3.237049;1.882360)	(2.756344;0.999473)	-2.07175
#Uniq2	Bradi4g27090	GO:0005515	Calcium-dependent lipid-binding (CaLB domain) plant phosphoribosyltransferase family protein	(4.661406;5.104176)	(2.383461;1.857112)	-1.18945
#Uniq2	Bradi3g05583	NA	Protein of unknown function (DUF630 and DUF632)	(0.171637;0.077991)	(0.000000;0.000000)	-5.29557
#Uniq2	Bradi4g06200	NA	RNI-like superfamily protein	(0.002468;0.000000)	(0.000652;0.000324)	-0.998105
#Uniq2	Bradi1g64410	GO:0005524;GO:0003676	P-loop containing nucleoside triphosphate hydrolases superfamily protein	(4.039844;0.000000)	(0.000000;0.786659)	-0.333806
#Uniq2	Bradi3g54100	NA	Tetratricopeptide repeat (TPR)-like superfamily protein	(5.406876;4.051809)	(2.686947;2.814195)	-0.760185
#Uniq2	Bradi4g27240	GO:0016787	protein phosphatase X 2	(43.392982;33.844711)	(32.029861;29.709837)	-0.303908
#Uniq2	Bradi4g00805	NA	NA	(3.116807;2.625496)	(0.967334;1.671403)	-1.1064
#Uniq2	Bradi1g58743	GO:0005515	F-box associated ubiquitination effector family protein	(0.336480;0.283346)	(0.061734;0.000000)	-3.19669
#Uniq2	Bradi5g18987	GO:0016829;GO:0008152	dihydrodipicolinate synthase	(15.824969;20.554070)	(10.651699;15.661721)	-0.536664
#Uniq2	Bradi2g25130	NA	alpha/beta-Hydrolases superfamily protein	(51.725288;49.219967)	(35.618507;36.060753)	-0.477764
#Uniq2	Bradi3g35410	NA	Uncharacterised conserved protein UCP009193	(5.327681;0.000000)	(0.000000;0.000000)	-0.841109
#Uniq2	Bradi4g25930	GO:0055114;GO:0020037;GO:0016705;GO:0005506	CYTOCHROME P450 51G1	(67.502419;78.856964)	(50.480125;58.824562)	-0.408162
#Uniq2	Bradi3g37480	NA	Chaperone DnaJ-domain superfamily protein	(15.024802;22.230850)	(8.866204;10.311272)	-0.948333
#Uniq2	Bradi2g01781	NA	Mannose-binding lectin superfamily protein	(0.314334;2.022055)	(0.122661;0.000000)	-4.22806
#Uniq2	Bradi5g04790	GO:0031515;GO:0030488;GO:0016429	S-adenosyl-L-methionine-dependent methyltransferases superfamily protein	(0.000000;0.000000)	(0.000000;0.000000)	-0.730164
#Uniq2	Bradi1g67680	NA	NA	(10.061365;10.513951)	(5.953749;5.138538)	-0.880548
#Uniq2	Bradi4g35520	NA	TCP family transcription factor	(0.721958;0.989069)	(0.240080;0.000000)	-2.88116
#Uniq2	Bradi4g32670	NA	NA	(0.000000;0.000000)	(0.000000;2.759580)	-0.407992
#Uniq2	Bradi1g26736	NA	NA	(6.735143;5.691797)	(3.925787;2.800522)	-0.86387
#Uniq2	Bradi1g48210	NA	metaxin-related	(0.000000;0.000000)	(0.000000;0.000000)	-1.0799
#Uniq2	Bradi5g09530	NA	photosystem I subunit O	(98.161346;95.760635)	(45.468143;49.916615)	-1.00736
#Uniq2	Bradi3g28326	NA	NA	(4.313977;6.417406)	(2.127708;3.411479)	-0.937402
#Uniq2	Bradi4g21220	GO:0016021;GO:0016020;GO:0022857	Walls Are Thin 1	(60.167400;68.072098)	(40.177727;47.054726)	-0.541964
#Uniq2	Bradi3g16346	NA	NA	(8.886497;6.400393)	(4.889352;3.555128)	-0.835508
#Uniq2	Bradi5g25601	NA	carboxylesterases	(4.306019;4.437883)	(0.033600;1.608243)	-2.3991
#Uniq2	Bradi3g10630	GO:0006508	prolyl oligopeptidase family protein	(27.401913;19.986465)	(16.937248;16.275978)	-0.492802
#Uniq2	Bradi4g28590	NA	Uncharacterised conserved protein UCP009193	(4.591331;7.366462)	(2.966731;3.007354)	-0.989634
#Uniq2	Bradi2g56960	GO:0055114;GO:0016655;GO:0016020	oxidoreductases acting on NADH or NADPH quinone or similar compound as acceptor	(36.080421;32.596306)	(22.632692;25.762892)	-0.486868
#Uniq2	Bradi4g35840	NA	NA	(2.569547;2.206868)	(0.653026;0.650453)	-1.8431
#Uniq2	Bradi2g08070	GO:0008536;GO:0006886;GO:0005515	cellular apoptosis susceptibility protein putative / importin-alpha re-exporter putative	(16.205959;14.868768)	(11.216081;12.331425)	-0.383611
#Uniq2	Bradi3g02870	GO:0046540;GO:0000398	Pre-mRNA-splicing factor 3	(15.477912;14.322900)	(13.961923;13.569609)	-0.435998
#Uniq2	Bradi4g45022	NA	NA	(23.422230;22.629061)	(15.556689;17.607779)	-0.457368
#Uniq2	Bradi2g08260	NA	Nucleic acid-binding OB-fold-like protein	(35.302425;28.402769)	(26.164686;22.480284)	-0.371791
#Uniq2	Bradi1g58230	GO:0046983	phytochrome interacting factor 3	(15.425987;17.711613)	(10.700215;12.122020)	-0.524953
#Uniq2	Bradi3g13307	GO:0051861;GO:0046836;GO:0017089;GO:0005737	glycolipid transfer protein 2	(0.000000;0.000000)	(0.000000;0.000000)	-1.92226
#Uniq2	Bradi3g21110	GO:0005515	Galactose oxidase/kelch repeat superfamily protein	(4.383031;0.000000)	(1.384497;0.024124)	-1.46929
#Uniq2	Bradi2g58835	NA	NA	(0.000000;0.760015)	(0.000000;0.000000)	-5.7554
#Uniq2	Bradi2g07227	NA	Auxin-responsive GH3 family protein	(4.336198;5.168542)	(1.625484;2.028690)	-1.36941
#Uniq2	Bradi1g05430	GO:0046983	basic helix-loop-helix (bHLH) DNA-binding superfamily protein	(0.815610;1.788987)	(0.920569;1.531773)	-0.75965
#Uniq2	Bradi4g31140	NA	NA	(4.605873;9.323217)	(2.774717;2.335388)	-1.44334
#Uniq2	Bradi1g62160	GO:0045454;GO:0015035;GO:0009055	Glutaredoxin family protein	(20.525179;24.108501)	(15.846928;12.744138)	-0.630229
#Uniq2	Bradi1g04750	NA	NA	(8.147916;5.234837)	(3.540590;3.368935)	-0.934223
#Uniq2	Bradi4g26782	NA	Major facilitator superfamily protein	(0.280209;0.112338)	(0.000000;0.000000)	-5.80201
#Uniq2	Bradi1g04710	NA	Protein of unknown function (DUF1639)	(0.002688;0.000000)	(0.922011;3.470967)	-0.739324
#Uniq2	Bradi4g04327	GO:0016788	GDSL-like Lipase/Acylhydrolase superfamily protein	(2.444504;2.885895)	(0.607435;1.930894)	-1.05883
#Uniq2	Bradi1g63170	GO:0043565;GO:0006355;GO:0003700	Basic-leucine zipper (bZIP) transcription factor family protein	(5.380787;6.289759)	(3.488677;4.043040)	-0.620721
#Uniq2	Bradi4g24367	GO:0006096;GO:0004332	fructose-bisphosphate aldolase 2	(635.471802;627.048950)	(447.453308;470.932373)	-0.443529
#Uniq2	Bradi1g26880	NA	thylakoid lumenal 17.9 kDa protein chloroplast	(4.909276;7.477931)	(2.341474;2.978789)	-0.808019
#Uniq2	Bradi5g23190	NA	NA	(4.479103;6.891526)	(2.488887;2.834960)	-1.08258
#Uniq2	Bradi1g70840	NA	membrane-associated progesterone binding protein 4	(5.976143;7.658754)	(3.795638;5.040372)	-0.610208
#Uniq2	Bradi3g10773	NA	NA	(3.603110;2.826328)	(1.352258;0.236401)	-1.9955
#Uniq2	Bradi1g56540	GO:0006468;GO:0004672	Leucine-rich repeat protein kinase family protein	(0.000000;0.000000)	(0.000000;0.000000)	-0.375834
#Uniq2	Bradi4g30540	NA	Cellulose synthase family protein	(68.442253;92.295532)	(53.476559;60.336838)	-0.487119
#Uniq2	Bradi2g20380	GO:0015979;GO:0009523;GO:0009507	photosystem II reaction center W	(14.414103;21.336868)	(7.800269;8.591848)	-1.11459
#Uniq2	Bradi4g29286	NA	NA	(0.000000;0.000000)	(0.000000;0.000000)	-0.550279
#Uniq2	Bradi4g01850	NA	NA	(0.000000;0.000000)	(0.000000;0.000000)	-1.70998
#Uniq2	Bradi2g07620	GO:0016021	Peroxisomal membrane 22 kDa (Mpv17/PMP22) family protein	(34.130032;27.291845)	(26.749681;18.460814)	-0.423096
#Uniq2	Bradi3g13690	GO:0003676	RNA-binding (RRM/RBD/RNP motifs) family protein	(33.055206;33.323994)	(22.476511;14.310797)	-0.413691
#Uniq2	Bradi4g24480	GO:0008270;GO:0005515	RING/U-box superfamily protein	(0.000000;0.000000)	(0.000000;0.000000)	-1.16884
#Uniq2	Bradi4g42150	GO:0055085;GO:0016020;GO:0006810;GO:0015171;GO:0003333	cationic amino acid transporter 6	(0.087348;0.000000)	(0.000000;0.000000)	-1.93141
#Uniq2	Bradi3g19490	NA	Tetratricopeptide repeat (TPR)-like superfamily protein	(6.305541;5.307256)	(3.220008;3.787418)	-0.668591
#Uniq2	Bradi2g59880	NA	Transducin/WD40 repeat-like superfamily protein	(19.285862;17.937176)	(14.756975;13.097783)	-0.402863
#Uniq2	Bradi2g08340	NA	Glucose-6-phosphate/phosphate translocator-related	(927.719543;990.916992)	(714.943848;657.180237)	-0.469524
#Uniq2	Bradi1g33930	NA	Protein of unknown function (DUF1336)	(1.706916;1.496875)	(0.540047;0.656279)	-1.38449
#Uniq2	Bradi5g17150	NA	Duplicated homeodomain-like superfamily protein	(0.000000;0.000000)	(0.000000;0.000000)	-1.45155
#Uniq2	Bradi1g23390	NA	NA	(5.778064;9.655799)	(1.349266;3.485448)	-1.66664
#Uniq2	Bradi3g29165	NA	NA	(5.899456;6.338462)	(2.292788;2.289606)	-1.40987
#Uniq2	Bradi4g33323	GO:0016020;GO:0015979;GO:0009522	photosystem I subunit G	(104.103241;82.892632)	(59.169189;59.351997)	-0.638469
#Uniq2	Bradi1g03235	GO:0005515;GO:0034968;GO:0018024;GO:0008270;GO:0005634	SU(VAR)3-9 homolog 9	(0.177319;0.068126)	(0.000000;0.000000)	-4.8818
#Uniq2	Bradi5g13660	GO:0055114;GO:0008113;GO:0030091;GO:0016671;GO:0006979	peptide met sulfoxide reductase 4	(0.959208;1.096159)	(0.000000;0.000000)	-1.56646
#Uniq2	Bradi1g65340	GO:0006468;GO:0004672	Leucine-rich repeat protein kinase family protein	(5.865860;5.939792)	(1.673748;2.336432)	-0.474984
#Uniq2	Bradi1g00690	GO:0016787	type one protein phosphatase 1	(2.949191;3.684699)	(1.418703;1.758492)	-1.04877
#Uniq2	Bradi4g21170	GO:0016020;GO:0009765	light harvesting complex of photosystem II 5	(524.882690;519.570557)	(271.837067;289.271088)	-0.880837
#Uniq2	Bradi1g12630	NA	NA	(2.192436;1.530409)	(0.658044;0.559510)	-1.58993
#Uniq2	Bradi1g46150	GO:0016021;GO:0016020;GO:0022857	nodulin MtN21 /EamA-like transporter family protein	(16.480738;18.082691)	(10.571284;12.217175)	-0.585825
#Uniq2	Bradi4g40800	GO:0045454;GO:0015035;GO:0006662	thioredoxin M-type 4	(46.912083;97.160957)	(42.539631;44.491787)	-0.72267
#Uniq2	Bradi1g75920	GO:0016020	early-responsive to dehydration stress protein (ERD4)	(7.434561;6.871992)	(5.637948;5.282434)	-0.372202
#Uniq2	Bradi1g19270	GO:0005975;GO:0004553	B-S glucosidase 44	(42.459991;46.915447)	(30.683769;28.228617)	-0.587441
#Uniq2	Bradi2g50980	GO:0005975;GO:0004553	Arabinanase/levansucrase/invertase	(0.000000;0.000000)	(0.000000;0.000000)	-0.620698
#Uniq2	Bradi1g07950	GO:0006260;GO:0005634;GO:0000808	origin recognition complex protein 5	(0.000000;1.437119)	(0.000000;0.000000)	-1.42104
#Uniq2	Bradi5g20620	NA	Calcium-binding EF hand family protein	(20.016882;31.918837)	(13.576377;19.947023)	-0.623163
#Uniq2	Bradi4g15700	GO:0008270;GO:0003676	zinc knuckle (CCHC-type) family protein	(0.000000;0.995960)	(0.000000;2.213918)	-1.30104
#Uniq2	Bradi3g06420	GO:0016787	apyrase 2	(1.597793;1.580047)	(0.650328;1.247060)	-0.84042
#Uniq2	Bradi1g75340	GO:0005525	RAB GTPase homolog C2A	(6.463119;5.183282)	(3.448742;4.213882)	-0.583277
#Uniq2	Bradi1g49680	NA	XB3 ortholog 3 in Arabidopsis thaliana	(17.032261;16.074280)	(10.186297;12.665096)	-0.517773
#Uniq2	Bradi4g30380	GO:0007165	CBL-interacting protein kinase 5	(1.631675;0.000000)	(0.000000;0.000000)	-1.73079
#Uniq2	Bradi3g57350	NA	Plant protein of unknown function (DUF247)	(5.232314;5.208898)	(3.167724;3.290947)	-0.674471
#Uniq2	Bradi1g48790	NA	lipid transfer protein 1	(4.591775;4.511864)	(2.518496;1.801769)	-1.06187
#Uniq2	Bradi5g15677	NA	NA	(0.054116;0.000000)	(0.000000;0.000000)	-1.21399
#Uniq2	Bradi4g04040	GO:0009089;GO:0008837	diaminopimelate epimerase family protein	(3.221230;6.347322)	(5.126719;6.545107)	-0.599281
#Uniq2	Bradi1g12940	NA	ARM repeat superfamily protein	(12.421591;9.688580)	(6.669885;7.869792)	-0.583087
#Uniq2	Bradi4g20127	GO:0046983;GO:0008171	O-methyltransferase family protein	(8.526849;11.655926)	(2.816054;5.247924)	-1.31269
#Uniq2	Bradi1g78560	GO:0098599	alpha/beta-Hydrolases superfamily protein	(31.462849;13.147310)	(6.010072;5.154962)	-0.95099
#Uniq2	Bradi4g10660	NA	Leucine-rich receptor-like protein kinase family protein	(0.608536;0.825094)	(0.000000;0.000000)	-6.44775
#Uniq2	Bradi3g60115	NA	NA	(36.474926;29.212019)	(14.421355;19.842258)	-0.91854
#Uniq2	Bradi1g28055	NA	NA	(20.896608;33.627266)	(13.449397;17.526976)	-0.806678
#Uniq2	Bradi3g59502	NA	glycine-rich protein	(1.168710;1.738516)	(0.418105;0.197505)	-2.18649
#Uniq2	Bradi2g58146	NA	NA	(13.519290;12.275842)	(7.362129;5.884968)	-0.940458
[truncated: 4,100 more rows]

## Sheet: UP H2O to Salt venn
Table S3. Venn of genes up-regulated in TR4 (1), TR6 (2), TR7 (3) and wild type when exposed to 100 mM NaCl for 3 weeks.
	Gene ID	GO Terms	Annotation			log fold changes			log fold changes			log fold changes			log fold changes
#inter	Bradi1g00600	NA	AWPM-19-like family protein	(0.000000;0.321765;0.000000)	(0.441935;1.459668;0.814551)	3.06372	(0.000000;0.000000)	(0.788562;2.523338)	7.35545	(0.000000;0.097429;0.103840)	(1.792366;1.771987;1.853150)	4.79297	(0.355538;0.000000)	(3.715256;2.674654)	4.20647		6889 Union
#inter	Bradi1g00730	GO:0005524	chaperonin-60alpha	(20.595312;17.761282;19.583115)	(21.424799;23.834698;23.314762)	0.282808	(21.293993;18.804182)	(22.485041;29.853815)	0.402429	(15.947134;13.430734;15.280511)	(24.679874;21.762375;30.623022)	0.787987	(13.963265;14.233155)	(20.775679;20.963198)	0.528209		729 Intersection 4-way
#inter	Bradi1g01190	GO:0016788	non-specific phospholipase C4	(4.952425;3.610358;5.267658)	(9.612533;11.102524;9.449260)	1.16554	(1.082696;4.789429)	(11.877490;9.642918)	1.86935	(1.600025;2.583667;4.021861)	(3.020344;6.986674;6.183155)	0.96839	(2.503309;2.608958)	(6.741121;9.600090)	1.63806		1172 Unique LSres_UP_4HA-H2Ovs4HA-SALT.anno.csv
#inter	Bradi1g01900	GO:0051205;GO:0016021	63 kDa inner membrane family protein	(0.271816;0.066092;0.049097)	(0.178914;0.422825;0.015766)	0.375958	(17.008049;0.015208)	(0.533103;0.020748)	0.652227	(0.013713;0.023722;0.039550)	(18.695349;0.118258;0.025658)	0.561859	(0.014453;0.008338)	(0.044477;0.034463)	0.592986		780 Unique LSres_UP_6FA-H2Ovs6FA-SALT.anno.csv
#inter	Bradi1g02810	GO:0005524	Mevalonate/galactokinase family protein	(32.859764;33.236221;34.555172)	(48.046165;44.880970;48.250038)	0.529255	(35.815426;31.578287)	(41.471519;37.751198)	0.250094	(26.245541;30.312309;25.326174)	(39.765846;40.115417;43.696236)	0.595867	(26.775778;26.094040)	(40.095448;39.953407)	0.561517		1431 Unique LSres_UP_7DA-H2Ovs7DA-SALT.anno.csv
#inter	Bradi1g03110	NA	alpha/beta-Hydrolases superfamily protein	(2.960033;3.835546;3.799729)	(13.866247;17.672022;11.699202)	2.06782	(4.009543;4.494592)	(12.607368;17.851501)	1.85676	(2.935896;3.865901;3.379350)	(10.036012;8.459386;7.014418)	1.33359	(3.011893;5.681441)	(9.507904;14.129998)	1.39776		591 Unique LSres_UP_WT-H2OvsWT-SALT.anno.csv
#inter	Bradi1g03510	GO:0005576;GO:0004867	NA	(8.444022;9.203277;16.733402)	(23.065485;25.101591;39.284962)	1.3874	(6.363504;7.409554)	(27.364517;31.898731)	2.11883	(7.549109;11.733083;10.048369)	(22.235937;19.385014;49.858509)	1.63182	(4.289430;3.178750)	(28.584373;30.111847)	2.9406		256 Shared LSres_UP_4HA-H2Ovs4HA-SALT.anno.csv and LSres_UP_6FA-H2Ovs6FA-SALT.anno.csv
#inter	Bradi1g03760	GO:0005622;GO:0003779;GO:0030042;GO:0015629	actin depolymerizing factor 3	(3.761376;6.470314;4.131778)	(18.362162;19.020590;26.317844)	2.18512	(9.284355;11.856171)	(25.548948;44.766899)	1.74482	(12.053664;11.259594;13.186659)	(15.499940;33.709019;29.447989)	1.10309	(8.408340;22.366215)	(61.489185;39.850025)	1.67476		331 Shared LSres_UP_4HA-H2Ovs4HA-SALT.anno.csv and LSres_UP_7DA-H2Ovs7DA-SALT.anno.csv
#inter	Bradi1g03920	GO:0003993	histidine acid phosphatase family protein	(0.207529;0.059091;0.121801)	(0.184182;0.070028;0.151916)	0.304506	(0.000000;0.327165)	(0.120530;0.064894)	0.871198	(0.000000;0.000000;0.093702)	(0.235214;0.150494;0.124493)	0.747806	(0.013040;0.026980)	(0.061894;0.263385)	0.65042		145 Shared LSres_UP_4HA-H2Ovs4HA-SALT.anno.csv and LSres_UP_WT-H2OvsWT-SALT.anno.csv
#inter	Bradi1g04337	NA	Remorin family protein	(16.072039;21.272987;20.944914)	(33.057404;32.766926;44.445484)	0.959539	(19.840078;24.381250)	(30.583403;44.294704)	0.771806	(12.108191;13.432317;22.033381)	(56.484974;40.096073;45.643700)	1.58137	(14.295895;13.850297)	(46.637009;36.469326)	1.52653		118 Shared LSres_UP_6FA-H2Ovs6FA-SALT.anno.csv and LSres_UP_7DA-H2Ovs7DA-SALT.anno.csv
#inter	Bradi1g05550	GO:0043565;GO:0006355;GO:0005634;GO:0003700	heat shock transcription factor A6B	(8.072576;9.726075;8.232990)	(12.865267;13.466019;16.088673)	0.742688	(8.559304;9.497360)	(13.925127;13.977985)	0.642994	(9.660665;6.588674;9.529741)	(10.461804;14.760649;11.300685)	0.50538	(9.671962;11.262549)	(25.470039;22.449173)	1.15657		131 Shared LSres_UP_6FA-H2Ovs6FA-SALT.anno.csv and LSres_UP_WT-H2OvsWT-SALT.anno.csv
#inter	Bradi1g06451	NA	NA	(0.892949;1.632660;1.146798)	(3.570295;4.041808;4.154773)	1.71853	(2.316107;2.092458)	(5.635919;6.634754)	1.49091	(1.314570;0.995944;1.863236)	(4.243057;3.506275;3.328964)	1.41406	(1.691845;3.468913)	(14.353589;9.522785)	2.16867		449 Shared LSres_UP_7DA-H2Ovs7DA-SALT.anno.csv and LSres_UP_WT-H2OvsWT-SALT.anno.csv
#inter	Bradi1g07200	GO:0006468;GO:0004672	Leucine-rich repeat protein kinase family protein	(14.135307;13.572694;16.629028)	(26.625935;25.725876;23.119078)	0.810046	(15.245284;15.466313)	(22.359777;22.894516)	0.574346	(13.493216;11.128780;12.672178)	(21.012690;19.682297;20.110897)	0.710514	(14.057533;14.058799)	(26.686823;23.836685)	0.808841		174 Shared LSres_UP_4HA-H2Ovs4HA-SALT.anno.csv and LSres_UP_6FA-H2Ovs6FA-SALT.anno.csv and LSres_UP_7DA-H2Ovs7DA-SALT.anno.csv
#inter	Bradi1g07480	GO:0055114;GO:0020037;GO:0016705;GO:0005506	allene oxide synthase	(3.979533;6.617189;5.696086)	(7.439187;9.297245;8.266087)	0.657041	(8.418556;8.620794)	(11.108376;18.119648)	0.795088	(7.458621;4.516179;6.668184)	(14.481864;11.105292;9.398902)	0.919439	(8.227057;13.663614)	(18.669910;16.651205)	0.648229		176 Shared LSres_UP_4HA-H2Ovs4HA-SALT.anno.csv and LSres_UP_
#inter	Bradi1g07700	GO:0006508;GO:0004252	Subtilisin-like serine endopeptidase family protein	(0.054060;0.181054;0.107536)	(0.933671;0.819691;1.015168)	3.08213	(0.247740;0.264231)	(0.886646;0.872119)	1.80688	(0.209044;0.000000;0.197012)	(1.324545;1.567578;1.151294)	3.3371	(0.245776;0.393781)	(2.067989;1.234168)	2.34015		6FA-H2Ovs6FA-SALT.anno.csv and LSres_UP_WT-H2OvsWT-SALT.anno.csv
#inter	Bradi1g07930	GO:0055114;GO:0020037;GO:0016705;GO:0005506	cytochrome P450 family 81 subfamily D polypeptide 5	(6.650428;6.553966;6.355864)	(14.696496;12.031186;11.695619)	1.01731	(9.538489;7.530641)	(11.451646;17.351526)	0.777284	(6.363785;5.378350;6.607831)	(18.985468;12.667137;12.147338)	1.26516	(5.813375;6.791988)	(9.721133;11.001372)	0.677862		250 Shared LSres_UP_4HA-H2Ovs4HA-SALT.anno.csv and LSres_UP_7DA-H2Ovs7DA-SALT.anno.csv and LSres_UP_WT-H2OvsWT-SALT.anno.csv
#inter	Bradi1g08070	GO:0008184;GO:0005975	Glycosyl transferase family 35	(0.000000;0.000000;0.000000)	(0.000000;0.000000;0.000000)	1.08986	(0.000000;0.000000)	(0.000000;0.000000)	1.34159	(0.000000;0.000000;0.019263)	(0.000000;0.000000;0.000000)	0.59155	(0.000000;0.000000)	(0.000000;0.000000)	0.687305		156 Shared LSres_UP_6FA-H2Ovs6FA-SALT.anno.csv and LSres_UP_7DA-H2Ovs7DA-SALT.anno.csv and LSres_UP_WT-H2OvsWT-SALT.anno.csv
#inter	Bradi1g08517	GO:0006950	Adenine nucleotide alpha hydrolases-like superfamily protein	(7.551667;6.787559;8.271468)	(10.694923;14.217062;9.646873)	0.652074	(10.967206;9.327441)	(19.531921;14.716426)	0.775583	(11.062770;9.711154;9.477489)	(16.187576;14.899117;20.571606)	0.77131	(11.189286;14.445853)	(17.290411;24.602432)	0.66704
#inter	Bradi1g09270	GO:0005515;GO:0055114;GO:0046872;GO:0016702	lipoxygenase 1	(0.177413;0.248945;0.121604)	(1.792394;2.868045;2.410613)	3.70039	(0.000000;0.282827)	(4.106874;4.558359)	4.89695	(0.064414;0.169117;0.096159)	(9.240116;4.970143;9.622130)	6.21968	(0.144909;0.232936)	(4.681992;4.645957)	4.6018
#inter	Bradi1g09487	GO:0009611;GO:0004867	Serine protease inhibitor potato inhibitor I-type family protein	(1.499714;0.458730;0.550503)	(5.596501;7.740407;2.251124)	2.66693	(0.436238;0.251042)	(4.021233;3.718552)	3.61904	(0.000000;1.225817;0.888249)	(9.025430;4.686326;6.544149)	3.24858	(0.000000;0.820070)	(4.394140;5.077388)	3.45321
#inter	Bradi1g10310	NA	NA	(0.000000;0.000000;0.000000)	(0.269580;1.229973;0.474721)	6.59856	(0.000000;0.000000)	(0.156537;0.171123)	4.186	(0.000000;0.187402;0.000000)	(1.275863;0.683380;0.673951)	3.93529	(0.127291;0.000000)	(1.554282;1.547995)	4.48375
#inter	Bradi1g10330	NA	GRAS family transcription factor	(2.999432;2.583973;1.933725)	(5.649718;6.137047;5.371774)	1.22883	(2.772708;4.023114)	(5.394839;6.344225)	0.797168	(2.303688;2.762886;2.091670)	(4.718748;5.485442;3.534197)	0.94923	(2.940885;4.093285)	(6.582771;6.981525)	0.905132
#inter	Bradi1g10540	NA	alpha/beta-Hydrolases superfamily protein	(1.916780;2.512861;2.717411)	(12.785817;10.171669;11.757092)	2.32216	(2.607846;2.416292)	(8.908937;9.249309)	1.87129	(2.221200;1.742833;2.878573)	(12.912590;13.726881;15.490438)	2.6211	(1.876171;1.872359)	(13.148144;10.928198)	2.64718
#inter	Bradi1g10567	GO:0055114;GO:0016491;GO:0005507	laccase 7	(2.966965;2.891845;1.320201)	(31.224770;23.099663;21.589058)	3.44498	(0.000000;0.310969)	(13.434064;9.829468)	6.20393	(0.363697;0.640755;1.635927)	(5.430758;5.211533;5.579423)	2.60554	(0.700109;0.509914)	(8.429154;7.432651)	3.66944
#inter	Bradi1g11490	NA	L-O-methylthreonine resistant 1	(0.101653;0.044575;0.000000)	(0.096101;0.083533;9.515491)	0.700726	(0.075205;0.000000)	(0.000000;5.650908)	0.493452	(4.922566;0.000000;0.000000)	(0.000000;0.046052;0.000000)	0.651873	(0.000000;0.037143)	(0.128088;0.000000)	0.624408
#inter	Bradi1g11680	GO:0055114;GO:0046872;GO:0016702	PLAT/LH2 domain-containing lipoxygenase family protein	(30.653372;42.720112;37.870182)	(136.070602;124.797218;128.942291)	1.84895	(53.568153;60.899509)	(98.253944;111.969406)	0.890685	(50.174561;47.126797;65.210114)	(148.827042;77.364464;84.014404)	0.888503	(42.341015;45.456505)	(107.550919;118.453232)	1.65349
#inter	Bradi1g12090	GO:0051087	BCL-2-associated athanogene 5	(0.419611;0.599472;0.701061)	(0.935321;2.200501;2.507900)	1.74559	(1.489068;0.454096)	(4.168399;2.402716)	1.78666	(0.319479;0.357304;0.682872)	(3.513612;1.117302;2.209142)	2.32935	(0.791118;5.093904)	(10.796736;7.714375)	1.60186
#inter	Bradi1g12110	NA	Tetratricopeptide repeat (TPR)-like superfamily protein	(7.827187;13.157664;11.460568)	(16.282187;17.138603;18.284298)	0.711611	(10.086452;9.199829)	(18.047501;15.574693)	0.819958	(9.741298;10.424041;10.265143)	(17.900803;14.613347;18.091076)	0.737462	(9.549717;9.737003)	(16.780640;15.375969)	0.699647
#inter	Bradi1g12117	GO:0046872;GO:0000166	H(+)-ATPase 2	(0.000000;0.000000;0.168471)	(5.380469;0.000000;2.133844)	1.60886	(0.000000;0.000000)	(1.960388;3.734235)	1.24558	(0.000000;0.000000;0.000000)	(4.053952;0.000000;0.000000)	1.29732	(0.000000;1.030044)	(1.622392;1.513702)	1.17929
#inter	Bradi1g12377	GO:0006468;GO:0005524;GO:0004672	cysteine-rich RLK (RECEPTOR-like protein kinase) 10	(0.134739;0.420741;0.000000)	(1.165665;0.000000;0.000000)	0.927989	(0.000000;0.000000)	(3.722755;0.900525)	3.60016	(0.861930;0.000000;0.489584)	(0.000000;1.600642;1.012174)	2.08458	(0.000000;0.478810)	(1.660640;3.067659)	2.82632
#inter	Bradi1g12850	NA	SBP (S-ribonuclease binding protein) family protein	(0.630143;0.935279;0.460332)	(2.931687;3.452490;3.650219)	2.33145	(0.818570;0.637564)	(3.628204;4.183436)	2.46	(0.637326;0.650621;1.162147)	(3.924510;2.304931;2.977366)	1.91576	(0.815012;0.948179)	(3.202989;3.846208)	1.94877
#inter	Bradi1g13040	GO:0045735	cupin family protein	(0.000000;0.000000;0.000000)	(0.314697;0.555009;0.736484)	7.32047	(0.000000;0.152577)	(0.420800;0.554589)	2.57632	(0.000000;0.000000;0.000000)	(0.358643;1.551986;0.477986)	7.98768	(0.000000;0.000000)	(0.937513;0.961976)	8.79343
#inter	Bradi1g13232	GO:0005975;GO:0004553	O-Glycosyl hydrolases family 17 protein	(5.419192;6.017717;8.954723)	(23.637072;23.278505;22.448338)	1.80733	(8.385251;6.991302)	(19.276430;24.194790)	1.51921	(6.759506;6.602394;7.275630)	(42.478466;22.063536;18.522509)	2.02318	(9.177055;11.515574)	(33.251850;30.609461)	1.58584
#inter	Bradi1g14040	GO:0055085;GO:0022857;GO:0016021	Major facilitator superfamily protein	(9.476976;5.246283;5.923573)	(10.091702;17.654470;46.644543)	1.72055	(9.604720;5.376214)	(8.480598;6.220867)	1.89268	(5.103932;12.740187;2.695636)	(8.975094;22.899622;5.245006)	1.60279	(9.111332;9.412547)	(14.074658;19.645849)	1.50378
#inter	Bradi1g14350	GO:0055085;GO:0016020;GO:0015297;GO:0015238;GO:0006855	MATE efflux family protein	(0.000000;0.000000;0.000000)	(0.000000;0.000000;0.000000)	2.05191	(0.000000;0.000000)	(0.000000;0.000000)	2.28881	(0.000000;0.000000;0.000000)	(0.000000;0.000000;0.000000)	1.29637	(0.000000;0.000000)	(0.000000;0.000000)	1.62903
#inter	Bradi1g14422	NA	NA	(90.880486;77.718803;78.949577)	(175.820221;203.925354;184.369904)	1.2275	(112.663254;111.064255)	(200.251923;218.243362)	0.919045	(69.148254;68.409981;72.306824)	(177.957916;237.538528;227.568466)	1.61532	(82.492744;78.212517)	(264.967712;219.466568)	1.55634
#inter	Bradi1g14845	NA	Gibberellin-regulated family protein	(0.967186;2.944959;1.354456)	(2.968403;4.680280;5.415864)	1.32368	(0.565340;1.550073)	(3.502205;5.372642)	2.08741	(1.369468;0.510575;0.908004)	(4.201892;8.923576;6.744525)	2.81117	(2.334813;2.969165)	(10.641635;8.862420)	1.83429
#inter	Bradi1g15610	GO:0071805;GO:0016020;GO:0015079	high affinity K+ transporter 5	(6.472564;5.740358;6.228788)	(26.484196;20.332987;16.180861)	1.818	(2.530987;4.283235)	(14.427078;12.811306)	2.00595	(5.475368;3.895268;4.926747)	(7.034131;8.868249;10.295930)	0.87275	(3.530128;4.137158)	(9.469707;9.197700)	1.24544
#inter	Bradi1g16770	GO:0008716;GO:0005737	D-alanine--D-alanine ligase family	(0.000000;5.077519;0.000000)	(0.000000;0.000000;0.000000)	0.902224	(0.000000;2.310464)	(0.000000;0.000000)	0.547759	(1.099400;0.000000;0.000000)	(0.000000;0.000000;0.000000)	0.690585	(0.000000;2.691280)	(0.000000;0.000000)	0.644698
#inter	Bradi1g17090	GO:0030418;GO:0030410	nicotianamine synthase 3	(18.317509;26.578646;23.775393)	(44.611755;37.023617;40.261356)	0.869887	(16.386053;29.416018)	(62.380947;63.663685)	1.46725	(16.736961;17.389856;26.398323)	(45.765881;46.777355;39.154095)	1.12343	(30.079800;23.501534)	(72.665001;61.234299)	1.28774
#inter	Bradi1g17670	NA	vacuolar sorting receptor homolog 1	(0.000000;0.128354;0.000000)	(0.141580;0.382893;0.498614)	2.94727	(0.000000;0.128064)	(0.460240;0.736089)	3.21539	(0.077130;0.000000;0.043678)	(0.354918;0.577268;0.147817)	3.10342	(0.073827;0.101243)	(1.261175;0.671335)	3.47445
#inter	Bradi1g18020	GO:0055114;GO:0016616;GO:0006694;GO:0003854	UDP-xylose synthase 4	(7.892697;8.928770;9.968375)	(10.763182;15.622588;14.784711)	0.656498	(10.654050;11.430509)	(14.947102;20.885935)	0.714048	(9.964095;6.774874;11.412519)	(17.153316;16.228477;13.883101)	0.753265	(9.169729;11.256997)	(16.654732;15.051149)	0.595345
#inter	Bradi1g18170	NA	Rubber elongation factor protein (REF)	(7.992389;5.547686;8.135237)	(16.269674;26.698107;19.253311)	1.55851	(10.923713;11.126303)	(21.048800;22.482498)	0.998065	(8.641984;6.993650;9.258340)	(16.031181;20.658703;18.208553)	1.14279	(8.719432;10.699604)	(16.062454;15.625063)	0.666824
#inter	Bradi1g18650	GO:2001070;GO:0005975;GO:0004134	disproportionating enzyme 2	(34.308853;46.959805;31.134678)	(114.848808;115.371422;132.960648)	1.73195	(26.666063;36.954762)	(100.030159;88.991920)	1.58116	(41.935226;45.866718;50.591938)	(59.229351;86.814896;66.317528)	0.617662	(46.773819;48.872589)	(67.523804;69.977188)	0.485639
#inter	Bradi1g19713	NA	carboxyesterase 18	(0.000000;0.123546;0.149372)	(3.647663;3.899723;4.474747)	5.63179	(0.124477;0.331172)	(4.272409;3.320745)	3.99337	(0.239051;0.436513;0.120508)	(2.463149;3.918208;3.348522)	3.61924	(0.081908;0.118639)	(7.156751;6.235209)	6.06433
#inter	Bradi1g19730	NA	carboxyesterase 18	(0.510331;0.531738;0.863424)	(2.809453;2.677889;4.049048)	2.36271	(0.303591;0.641831)	(1.689982;1.667783)	1.80076	(0.272264;0.755509;1.189343)	(5.574913;5.107029;5.089664)	2.82627	(1.211213;0.933389)	(4.522530;2.038633)	1.57813
#inter	Bradi1g19810	GO:0006351;GO:0005634;GO:0003677	Transcription elongation factor (TFIIS) family protein	(0.000000;0.000000;0.899320)	(0.922503;2.285508;0.000000)	0.751378	(0.000000;0.000000)	(5.613197;2.306516)	0.823443	(0.000000;0.000000;3.841393)	(0.000000;0.000000;0.000000)	1.80417	(0.000000;0.000000)	(0.460363;3.582713)	1.14131
#inter	Bradi1g20240	GO:0055114;GO:0020037;GO:0016705;GO:0005506	cytochrome P450 family 709 subfamily B polypeptide 1	(4.551962;5.262347;4.859057)	(31.854372;25.935476;29.421532)	2.61472	(15.580869;12.012810)	(40.897732;45.824375)	1.67107	(7.661553;4.952573;7.524647)	(9.815223;21.045271;12.015523)	1.0899	(7.443251;21.381926)	(38.850670;47.803654)	1.53922
#inter	Bradi1g20360	GO:0003676	SC35-like splicing factor 33	(10.763569;11.900032;9.343284)	(23.201113;29.122883;30.086426)	1.4007	(10.858705;13.236834)	(31.086128;29.777746)	1.34878	(14.886424;8.868769;11.788840)	(16.355879;23.411285;20.308535)	0.759259	(8.642025;16.458839)	(37.389591;33.008930)	1.44441
#inter	Bradi1g20890	GO:0016157;GO:0005985	sucrose synthase 4	(2.441174;1.674375;2.152401)	(6.938894;7.728642;6.893960)	1.82536	(4.283726;1.775869)	(7.712242;7.747316)	1.37837	(0.745579;1.455299;0.983353)	(6.951140;6.030744;4.062850)	2.42991	(0.472816;0.420534)	(2.462209;1.603520)	2.1519
#inter	Bradi1g20950	NA	Disease resistance-responsive (dirigent-like protein) family protein	(10.450893;8.446638;18.657003)	(129.762360;225.784622;184.172195)	3.88243	(9.004376;12.470974)	(67.305687;91.631790)	2.89798	(8.422232;9.808748;9.530272)	(38.652721;30.457275;53.762794)	2.14388	(2.599999;3.761041)	(76.728088;84.479012)	4.61995
#inter	Bradi1g21010	GO:0055085;GO:0016021;GO:0016020;GO:0006810;GO:0005215	peptide transporter 2	(1.622068;1.495796;1.647703)	(8.003746;6.923417;4.278756)	2.05865	(1.191176;1.850775)	(5.830070;4.214226)	1.73102	(1.398866;1.015451;1.493466)	(2.071771;5.670793;3.856543)	1.56433	(1.593336;0.788655)	(5.264782;5.823646)	2.19158
#inter	Bradi1g21580	GO:0016844;GO:0009058	strictosidine synthase-like 4	(0.807396;4.114748;6.219715)	(13.990450;14.377617;15.132915)	1.44553	(5.605635;0.677864)	(8.268721;12.668643)	1.2467	(7.626056;6.067808;7.465356)	(8.486431;10.485061;8.597685)	0.484018	(4.854139;6.161340)	(9.765020;7.330427)	1.01619
#inter	Bradi1g22110	NA	methyl esterase 11	(3.893192;2.417530;4.904699)	(6.051743;7.691755;6.706702)	0.908327	(3.493711;4.433539)	(8.653466;9.157553)	1.17921	(3.355743;2.790428;4.512261)	(5.207141;6.558289;5.454785)	0.689668	(3.693915;8.078484)	(10.967505;11.164540)	0.865741
#inter	Bradi1g22180	GO:0007165	ABI five binding protein 3	(3.475466;2.721094;3.758439)	(10.157824;12.451025;12.519946)	1.85887	(4.418577;3.427265)	(11.381454;12.566596)	1.63275	(4.448495;3.250852;3.699320)	(22.381510;9.790872;15.513032)	2.07582	(3.006689;3.071351)	(15.380037;14.312393)	2.25037
#inter	Bradi1g22370	GO:0055114;GO:0020037;GO:0016705;GO:0005506	cytochrome P450 family 71 subfamily B polypeptide 34	(1.490719;1.900993;2.780002)	(6.174307;6.133781;7.238206)	1.7103	(1.751882;2.549433)	(5.189780;5.115867)	1.27235	(2.268510;2.478003;3.148555)	(5.050806;4.425909;3.659427)	0.739742	(1.462773;2.452656)	(6.417120;4.368637)	1.41947
#inter	Bradi1g22650	GO:0006468;GO:0005524;GO:0004672;GO:0005515	Leucine-rich repeat protein kinase family protein	(0.488922;0.817512;0.658640)	(1.896249;1.285934;1.921762)	1.42087	(0.612012;0.623433)	(1.906764;2.164123)	1.72963	(0.330918;0.455893;0.553620)	(1.581439;1.639730;1.274310)	1.75293	(0.736173;0.523085)	(1.993658;2.461570)	1.78589
#inter	Bradi1g23270	GO:0005515	ARM repeat superfamily protein	(6.912806;4.650433;7.484908)	(10.181168;11.584154;10.161464)	0.78782	(8.641731;7.135587)	(12.337962;15.382530)	0.833886	(7.205570;4.501039;6.955275)	(17.427427;12.081512;13.654762)	1.21742	(4.650877;5.201817)	(9.626320;9.914468)	0.948598
#inter	Bradi1g23320	GO:0006468;GO:0005524;GO:0004672	Protein kinase superfamily protein	(0.558135;0.608236;0.000000)	(2.570116;1.941912;2.332985)	2.57577	(0.543918;0.988615)	(2.621953;4.139570)	2.12654	(0.546173;0.338671;0.916525)	(3.022331;1.084960;1.345656)	1.6071	(0.089660;0.445625)	(1.873035;2.891044)	3.11371
#inter	Bradi1g23520	GO:0055114;GO:0047134;GO:0016491;GO:0016209	DC1 domain-containing protein	(75.673958;71.211678;86.515205)	(92.202469;106.223991;93.888931)	0.364339	(67.630333;63.927856)	(113.466042;129.737228)	0.90282	(62.083832;55.139057;66.385262)	(131.773224;108.825272;116.102226)	0.963037	(70.775368;74.905861)	(134.445450;133.719131)	0.842429
#inter	Bradi1g23660	NA	Plant protein of unknown function (DUF946)	(0.517879;0.397643;0.454588)	(1.390830;1.364943;1.335642)	1.62131	(0.365797;0.346438)	(1.266770;1.031917)	1.70438	(0.157153;0.383344;0.156103)	(0.937056;1.065077;0.753855)	1.97232	(0.220894;0.425897)	(1.340336;1.612069)	2.15503
#inter	Bradi1g24230	GO:0005515	polygalacturonase inhibiting protein 1	(13.209765;14.444658;17.690788)	(20.370903;20.514730;22.287088)	0.519609	(28.096241;26.193735)	(39.631531;58.515087)	0.871357	(22.406874;19.829416;19.770473)	(64.011444;53.167980;58.026718)	1.50477	(26.882215;26.945284)	(72.177742;56.825542)	1.22472
#inter	Bradi1g24457	NA	NA	(87.930038;90.898331;93.160706)	(147.598694;119.852661;120.523933)	0.555731	(88.243141;92.818047)	(117.680946;120.102409)	0.407708	(94.696526;92.033508;89.387787)	(135.765823;137.612213;125.327271)	0.534966	(99.187546;95.171234)	(125.144676;118.010963)	0.286578
#inter	Bradi1g25150	GO:0030244;GO:0016760;GO:0016020	cellulose synthase-like D1	(0.000000;0.000000;0.000000)	(0.000000;10.807858;0.000000)	3.02329	(0.000000;0.000000)	(0.000000;2.156305)	3.32422	(0.000000;0.000000;0.000000)	(0.000000;12.178564;0.000000)	1.95395	(0.000000;0.000000)	(0.000000;0.000000)	2.87986
#inter	Bradi1g25440	GO:0016161;GO:0000272	beta-amylase 5	(1.659391;3.115731;1.976898)	(19.965487;13.876409;18.354496)	2.99109	(3.604651;2.537627)	(8.970159;8.940323)	1.56454	(1.713218;3.378213;1.941677)	(8.630132;12.954130;12.514075)	2.27663	(1.900038;2.633896)	(6.935015;8.593803)	1.7342
#inter	Bradi1g25447	GO:0016161;GO:0000272	beta-amylase 5	(0.393804;0.782458;0.420257)	(4.324374;3.618379;4.662492)	3.01557	(1.189550;0.549533)	(5.776966;5.684906)	2.74336	(0.758353;0.840690;1.443585)	(4.235223;4.834337;3.208665)	2.01207	(2.381567;4.099028)	(7.729914;8.168952)	1.25225
#inter	Bradi1g25460	GO:0016020;GO:0006810;GO:0005215	Major facilitator superfamily protein	(1.060973;1.006096;0.987597)	(1.365002;2.493958;1.875646)	0.942155	(0.517408;1.181189)	(2.751360;2.831948)	1.71562	(0.843928;0.744437;0.911650)	(4.658627;2.845470;3.876186)	2.19449	(1.053043;1.151726)	(3.338721;3.127639)	1.51397
#inter	Bradi1g25937	GO:0016021;GO:0016020;GO:0022857	nodulin MtN21 /EamA-like transporter family protein	(1.698533;1.174624;2.788895)	(3.411253;4.934126;3.799580)	1.14088	(0.276923;1.235278)	(3.046920;4.232808)	2.25021	(1.406683;0.871664;1.064236)	(2.204317;1.756902;2.331254)	0.913715	(1.701230;2.023309)	(4.917730;5.272439)	1.41528
#inter	Bradi1g26000	NA	glucose-6-phosphate/phosphate translocator 2	(17.063063;14.238674;16.363991)	(89.622398;96.022171;90.989426)	2.57668	(20.730011;18.891092)	(102.467133;149.745682)	2.68775	(20.098286;8.544659;20.636730)	(44.452221;39.240604;35.309891)	1.27861	(12.409364;44.605213)	(74.200493;65.902725)	1.24874
#inter	Bradi1g26760	GO:0016758;GO:0008152	UDP-glucosyl transferase 88A1	(1.649196;2.227784;2.048094)	(4.427807;3.096054;4.109969)	1.01414	(2.819278;2.369287)	(3.945220;4.600364)	0.73446	(2.285494;2.443239;3.095585)	(6.379686;6.090477;5.499084)	1.20258	(2.722234;2.334605)	(6.995609;6.167966)	1.34652
#inter	Bradi1g26850	GO:0005515	Calcium-dependent lipid-binding (CaLB domain) family protein	(72.085686;59.232178;93.462639)	(158.683914;196.337646;174.639130)	1.27566	(61.383347;55.821110)	(112.840836;122.372757)	1.02153	(53.536789;51.973892;53.254425)	(65.569481;56.389351;73.851906)	0.304529	(33.845394;34.842808)	(113.201851;107.253418)	1.64524
#inter	Bradi1g27910	GO:0055114;GO:0020037;GO:0006979;GO:0004601	Peroxidase superfamily protein	(1.995013;3.272411;2.260152)	(6.678644;9.508840;10.582384)	1.86023	(4.335874;5.991625)	(7.978248;11.904799)	0.953506	(2.643443;3.136240;1.552535)	(9.108738;8.251114;13.417060)	2.07579	(4.586283;4.158534)	(17.596785;8.468503)	1.54201
#inter	Bradi1g28000	GO:0006508;GO:0004185	SERINE CARBOXYPEPTIDASE-LIKE 49	(57.999340;44.200970;58.810375)	(73.094589;102.985069;73.740189)	0.671285	(59.726109;48.791153)	(85.272697;86.275688)	0.679281	(55.217354;50.845539;53.865322)	(80.973061;72.488113;83.306442)	0.569613	(47.724133;54.695522)	(67.416229;85.062912)	0.534023
#inter	Bradi1g28110	GO:0016597;GO:0008152;GO:0006468;GO:0004672	ACT-like protein tyrosine kinase family protein	(3.634337;3.110906;4.782250)	(9.872171;7.539731;8.580700)	1.2168	(2.845931;3.297115)	(4.227022;6.045844)	0.754905	(1.635764;2.679252;2.756390)	(5.384742;5.091782;8.170674)	1.3926	(2.162035;2.118433)	(4.695555;3.629251)	0.925328
#inter	Bradi1g28540	NA	Protein kinase superfamily protein	(0.644106;0.775324;0.282112)	(0.000000;0.153237;0.105064)	0.846605	(1.967267;0.000000)	(1.434635;1.578253)	1.09043	(0.098738;1.407093;2.147391)	(0.856225;0.185125;0.099618)	0.488998	(1.371560;0.000000)	(0.380753;0.257652)	0.660515
#inter	Bradi1g29850	GO:0043169;GO:0005975;GO:0003824;GO:0004553	starch branching enzyme 2.2	(26.505098;18.555559;23.066021)	(125.276695;150.888474;121.264450)	2.58356	(19.133778;19.409758)	(116.239342;117.999725)	2.6186	(15.423205;16.058332;21.023088)	(120.215172;72.649719;93.567642)	2.45307	(18.402262;19.223463)	(77.909622;78.394882)	2.01672
#inter	Bradi1g31690	GO:0046034;GO:0015992;GO:0033178;GO:0016820;GO:0015991;GO:0005524	vacuolar ATP synthase subunit A	(268.918945;239.571991;258.821228)	(343.565125;370.473389;338.186249)	0.495716	(251.840561;225.945145)	(345.861389;308.786652)	0.47115	(270.219727;271.845795;273.167938)	(298.523529;312.756714;300.186188)	0.164276	(240.917816;249.802094)	(318.186462;319.624054)	0.340514
#inter	Bradi1g31998	NA	NA	(0.936710;2.346998;2.163179)	(4.545067;4.295813;3.117407)	1.18428	(1.325390;1.806996)	(2.794763;3.605115)	1.04649	(1.162156;1.340050;1.331603)	(3.852754;2.111802;1.888582)	1.04361	(2.541925;1.761577)	(5.310948;3.261514)	0.965737
#inter	Bradi1g32700	NA	polyubiquitin 10	(64.401421;67.445534;63.741199)	(85.727394;93.982124;78.335052)	0.439915	(82.121696;84.404259)	(96.238663;128.011520)	0.444575	(56.715374;53.572029;67.074776)	(87.293427;81.874657;97.848602)	0.591117	(56.653461;51.151138)	(104.182907;94.206902)	0.844142
#inter	Bradi1g32990	GO:0019295	Aldolase-type TIM barrel family protein	(1.210608;2.013712;2.205829)	(4.111284;6.516771;5.149840)	1.57544	(2.608598;2.987928)	(4.587098;6.642908)	1.02122	(1.449411;1.665730;1.285316)	(2.681635;5.223088;4.561668)	1.50659	(2.161157;1.852997)	(5.024784;5.118927)	1.30279
#inter	Bradi1g33900	GO:0003824;GO:0006470;GO:0004722	HOPW1-1-interacting 2	(1.816098;1.397010;1.117790)	(4.410961;3.832756;3.205907)	1.43718	(1.152523;1.298890)	(2.050302;2.515757)	0.916021	(1.247046;1.063392;1.593080)	(1.756956;1.726945;0.000000)	0.654512	(1.151862;1.329227)	(2.320222;2.883215)	1.02647
#inter	Bradi1g34250	GO:0009733	SAUR-like auxin-responsive protein family	(1.456579;2.912165;3.815721)	(4.928014;7.163319;5.544040)	1.14005	(2.622534;1.081782)	(5.756377;8.149521)	1.93778	(1.566382;0.761842;1.222824)	(6.038497;1.533269;3.713386)	1.67877	(0.819333;0.842921)	(1.986018;2.525288)	1.40338
#inter	Bradi1g34842	NA	Homeodomain-like superfamily protein	(0.155512;0.451894;0.000000)	(8.158076;2.264450;4.010208)	4.62442	(0.000000;0.065804)	(1.720284;0.792287)	5.0489	(0.000000;0.000000;0.000000)	(0.972299;0.134196;1.218983)	7.85436	(0.000000;0.000000)	(0.579031;0.280886)	7.55697
#inter	Bradi1g34850	GO:0016747	HXXXD-type acyl-transferase family protein	(1.172211;3.325912;2.202128)	(2.833939;4.660495;3.427250)	0.741526	(1.864040;2.919821)	(7.149211;6.189985)	1.48613	(2.056390;1.468605;2.006554)	(7.456051;8.099780;7.145133)	2.04513	(2.039455;2.680156)	(6.655846;8.851641)	1.6721
#inter	Bradi1g35050	GO:0043169;GO:0005975;GO:0003824;GO:0005509;GO:0004556	alpha-amylase-like	(2.064079;1.597172;2.190219)	(7.711242;7.532713;5.953269)	1.90264	(1.901939;3.362297)	(4.459440;4.824816)	0.820539	(2.788452;2.233219;2.182073)	(4.169662;4.723722;5.166305)	0.96446	(2.235570;3.151869)	(5.660582;4.385605)	0.856647
#inter	Bradi1g35060	NA	NA	(41.073463;39.773174;48.120018)	(46.526058;67.573067;63.275185)	0.497166	(35.463501;47.845615)	(67.520432;65.168190)	0.681363	(34.920155;39.019627;39.021118)	(50.787033;55.761131;83.944359)	0.750037	(24.869276;34.196651)	(58.838947;66.239555)	1.04103
#inter	Bradi1g35736	GO:0050662;GO:0003824	NAD(P)-binding Rossmann-fold superfamily protein	(6.581164;5.041780;7.050801)	(7.317213;10.577004;8.144796)	0.519921	(9.400864;8.034906)	(11.373108;15.533698)	0.644476	(3.849423;4.798174;5.144629)	(18.133749;14.530395;18.052620)	1.88006	(5.376311;4.005187)	(11.575875;12.549950)	1.3296
#inter	Bradi1g36580	GO:0005515;GO:0003824	phospholipase D alpha 1	(3.875888;3.954457;4.493881)	(6.115012;7.557151;8.065227)	0.857161	(3.921911;5.603372)	(8.127188;10.093426)	0.944367	(3.487182;2.467422;3.622340)	(12.644663;9.472117;10.007549)	1.7526	(3.785276;2.777646)	(11.372656;9.537790)	1.63845
#inter	Bradi1g36977	GO:0006468;GO:0005524;GO:0004672;GO:0005515	Protein kinase family protein with leucine-rich repeat domain	(0.098816;0.464231;0.172382)	(1.021832;1.127407;0.492100)	1.91657	(0.000000;0.000000)	(1.731831;2.702651)	9.41941	(0.185732;0.067551;0.000000)	(1.797710;1.764292;1.471552)	4.36046	(0.125408;0.131017)	(0.586572;1.710028)	3.12348
#inter	Bradi1g37337	NA	NA	(84.605965;84.546471;80.195282)	(100.800575;95.682037;92.727852)	0.255162	(76.377892;78.997368)	(99.019531;98.407288)	0.360253	(85.577858;79.182030;77.393860)	(97.877243;96.848541;103.427666)	0.303658	(75.848976;71.614845)	(84.982979;90.353699)	0.21286
#inter	Bradi1g37410	GO:0009415;GO:0006950	dehydrin xero 1	(0.924224;0.578715;0.000000)	(8.944982;11.214611;7.392766)	4.23605	(0.000000;0.569096)	(8.116754;7.326609)	4.67356	(0.365895;0.000000;0.000000)	(9.790553;10.910232;18.899380)	6.82112	(0.822056;0.417409)	(8.544242;14.298118)	4.18853
#inter	Bradi1g37600	GO:0055114;GO:0016491;GO:0005507	Plant L-ascorbate oxidase	(0.257286;0.230987;0.208425)	(18.808376;22.513361;22.728422)	6.54592	(0.233668;0.823131)	(9.995051;12.344631)	4.371	(0.468868;1.129424;0.635608)	(12.162253;6.269771;9.587077)	3.65555	(0.321998;0.376706)	(28.778191;23.032633)	6.18554
#inter	Bradi1g37660	NA	NA	(8.685181;10.197165;9.846402)	(13.102330;19.393913;12.246025)	0.675873	(14.276400;9.504683)	(21.352827;27.253403)	1.0537	(10.735109;9.838251;12.289649)	(23.248154;17.455847;19.483130)	0.87717	(5.551319;14.611804)	(28.269962;31.145746)	1.51131
#inter	Bradi1g37826	GO:0055085;GO:0042626;GO:0016021;GO:0006810;GO:0005524;GO:0016887	multidrug resistance-associated protein 6	(6.178683;4.958031;6.281258)	(17.191620;16.929300;13.159030)	1.48315	(3.235440;3.728923)	(15.011777;14.934277)	2.11858	(3.691832;3.481754;3.704032)	(6.806147;7.362787;10.100806)	1.15629	(3.409990;4.495323)	(8.356764;10.745835)	1.2318
#inter	Bradi1g37830	NA	NA	(4.222924;4.849812;3.942630)	(9.127943;9.404816;10.532633)	1.19683	(4.577459;4.121991)	(8.780273;9.767827)	1.11151	(2.068051;2.621444;3.351334)	(8.147438;8.281045;8.674733)	1.64235	(3.602395;5.439371)	(10.995938;12.930423)	1.3619
#inter	Bradi1g37870	GO:0055114;GO:0050113;GO:0019310;GO:0005737;GO:0005506	myo-inositol oxygenase 1	(0.607205;0.000000;0.114193)	(1.281552;1.101736;2.298815)	2.65996	(0.000000;0.018946)	(2.125277;1.487623)	2.12241	(0.000000;0.000000;0.000000)	(0.000000;0.051983;1.138015)	1.50236	(0.560663;0.206984)	(0.989346;0.080157)	1.87507
#inter	Bradi1g41740	GO:0016829;GO:0006520	Tyrosine transaminase family protein	(18.035614;18.777636;24.535078)	(27.477528;31.845043;28.248014)	0.554398	(20.377201;17.068333)	(37.895279;33.231419)	0.944032	(14.808420;15.396387;14.044314)	(38.148102;33.475712;42.196220)	1.36536	(13.449232;12.113325)	(23.030876;32.237988)	1.07502
#inter	Bradi1g43130	NA	NA	(0.000000;0.000000;0.000000)	(0.000000;0.000000;0.000000)	5.80452	(0.000000;0.000000)	(0.000000;0.000000)	6.0434	(0.000000;0.000000;0.000000)	(0.000000;0.000000;0.000000)	8.42215	(0.000000;0.000000)	(0.000000;0.000000)	8.53336
#inter	Bradi1g43347	NA	NA	(0.123758;0.243361;0.550120)	(1.323626;1.170815;1.550343)	2.22191	(0.000000;0.000000)	(1.114609;1.108461)	6.57831	(0.000000;0.289317;0.117807)	(0.823676;0.838256;0.898662)	2.66561	(0.230033;0.460855)	(1.693354;2.508268)	2.55068
#inter	Bradi1g43570	GO:0016773	phosphoinositide 4-kinase gamma 7	(10.279118;11.064323;9.754295)	(18.594328;19.698452;19.823704)	0.940791	(9.720724;8.189943)	(17.234503;18.453268)	1.01297	(9.764009;8.571946;8.668579)	(16.886393;17.632719;18.979912)	0.988504	(8.619353;8.097854)	(15.205052;13.550860)	0.745035
#inter	Bradi1g43770	GO:0055114;GO:0016491;GO:0008152	aldehyde dehydrogenase 2B7	(251.790253;253.672348;277.204803)	(396.331085;379.492767;370.839630)	0.592357	(271.466370;267.271759)	(301.968231;319.205902)	0.221128	(244.985458;242.538788;234.444992)	(265.184357;295.446136;317.790344)	0.28452	(250.669525;240.107910)	(311.666595;273.275452)	0.217083
#inter	Bradi1g43990	GO:0008270;GO:0005622;GO:0005515	B-box type zinc finger protein with CCT domain	(1.397960;2.403315;1.873502)	(2.643598;3.300203;5.709039)	1.07362	(1.740476;2.242639)	(5.205193;4.596228)	1.30888	(3.513312;3.097313;3.417421)	(5.209138;5.789920;7.223479)	0.861402	(2.126193;2.478599)	(7.914124;6.006724)	1.55959
#inter	Bradi1g44480	GO:0016624;GO:0008152	Thiamin diphosphate-binding fold (THDP-binding) superfamily protein	(1.390773;0.953788;0.402550)	(4.385870;5.443714;6.425412)	2.57844	(1.479825;2.498570)	(8.545837;7.404394)	2.00699	(0.739425;0.711241;0.416259)	(6.455404;8.564102;11.736272)	3.83959	(2.145097;0.898151)	(10.408877;12.539149)	2.88047
#inter	Bradi1g45130	NA	starch synthase 2	(1.926769;1.393572;0.937413)	(4.879484;5.469694;5.075165)	1.89337	(1.524268;1.869933)	(3.884400;5.840801)	1.53143	(1.381163;0.828305;1.202067)	(4.149560;4.488878;3.379565)	1.82317	(2.050402;1.623032)	(3.903842;4.212406)	1.10936
#inter	Bradi1g45884	NA	NA	(177.107864;168.894424;164.570526)	(249.173737;287.543640;268.296875)	0.695947	(190.144791;196.305832)	(237.834015;279.084747)	0.434716	(153.894073;131.859024;161.328857)	(408.783447;289.580505;276.564880)	1.13336	(182.614243;193.207321)	(347.973694;293.899200)	0.735372
#inter	Bradi1g46480	GO:0055114;GO:0016491	2-oxoglutarate (2OG) and Fe(II)-dependent oxygenase superfamily protein	(9.817612;11.600070;10.963352)	(16.916935;14.248872;16.331869)	0.594108	(13.572692;13.718520)	(19.130054;25.191498)	0.714728	(9.600376;8.993123;11.540292)	(12.521367;15.948342;12.632324)	0.450269	(13.341189;15.515173)	(23.780336;21.884945)	0.623399
#inter	Bradi1g46650	GO:0005525	Nucleolar GTP-binding protein	(91.644005;91.132057;74.681847)	(80.611198;106.447388;107.612831)	0.211993	(84.569313;79.701942)	(107.608238;114.084290)	0.389434	(86.445030;91.911133;84.250351)	(99.173698;107.850525;132.811691)	0.399338	(88.988449;83.400673)	(118.863670;123.813194)	0.462963
#inter	Bradi1g47210	NA	Nucleotide-diphospho-sugar transferases superfamily protein	(1.964594;2.342452;3.703823)	(13.443246;14.350853;17.544231)	2.53972	(2.908427;3.340124)	(7.614768;16.645123)	1.9701	(2.445900;2.437387;4.824267)	(7.084994;10.146069;10.688697)	1.5162	(1.250599;1.843984)	(10.869158;5.874350)	2.39761
#inter	Bradi1g47820	GO:0055114;GO:0016491	2-oxoglutarate (2OG) and Fe(II)-dependent oxygenase superfamily protein	(0.000000;0.000000;0.000000)	(0.000000;0.000000;0.000000)	1.736	(0.000000;0.000000)	(0.000000;0.000000)	1.22535	(0.000000;0.000000;0.000000)	(0.000000;0.000000;0.000000)	1.68105	(0.000000;0.000000)	(0.000000;0.000000)	1.97029
#inter	Bradi1g47990	GO:0005515;GO:0006468;GO:0005524;GO:0004672	Leucine-rich repeat protein kinase family protein	(0.362069;1.231901;1.016747)	(1.694003;1.900864;2.191624)	1.19092	(0.288864;0.128317)	(2.474470;2.058291)	3.45411	(0.349504;0.385106;0.416780)	(1.652812;1.626658;1.286819)	2.00733	(0.422709;0.347248)	(1.546692;2.119642)	2.21831
#inter	Bradi1g48490	GO:0055114;GO:0047134	Cysteine/Histidine-rich C1 domain family protein	(1.447987;0.590389;0.265689)	(29.838797;15.158544;10.510548)	4.63262	(0.216059;0.196352)	(1.785738;0.764410)	2.74362	(0.070954;0.147995;0.071449)	(1.329457;0.788961;0.701475)	3.26774	(0.342487;0.140450)	(1.110600;0.653669)	1.85167
#inter	Bradi1g49120	NA	RNI-like superfamily protein	(3.571983;4.324162;5.950472)	(9.257440;8.997398;8.348013)	0.984702	(4.526340;4.092918)	(6.525414;7.106497)	0.67814	(3.681873;4.123783;3.686591)	(9.566065;6.092651;6.766498)	0.973473	(4.146166;3.803722)	(6.593006;6.976218)	0.734142
#inter	Bradi1g50067	GO:0003824;GO:0008792;GO:0008295;GO:0006527	arginine decarboxylase 2	(10.155722;13.335460;11.515750)	(27.196224;26.822929;26.934799)	1.25009	(17.389221;19.201656)	(32.711411;45.145309)	1.10378	(17.473623;11.506995;13.752259)	(33.005905;35.363152;29.139944)	1.19745	(15.072983;25.469233)	(49.389561;52.397640)	1.28517
#inter	Bradi1g50520	NA	NA	(12.196301;10.592493;11.738380)	(19.116934;18.322918;18.178761)	0.729256	(10.321427;9.113569)	(15.288933;13.053587)	0.561634	(11.240767;10.286777;10.295172)	(15.971689;14.676358;15.297627)	0.534751	(7.381710;8.270860)	(17.136534;16.229506)	1.05367
#inter	Bradi1g51540	GO:0006096;GO:0004634;GO:0000287;GO:0000015	Enolase	(21.106342;15.007668;16.897902)	(40.501408;52.150646;46.127800)	1.42642	(25.289089;20.479910)	(35.615105;41.895332)	0.778739	(15.655210;12.456178;11.528472)	(33.821987;27.166451;25.622005)	1.13766	(20.548374;23.510965)	(38.101234;36.320126)	0.717481
#inter	Bradi1g51660	GO:0016765	RNA 3\'-terminal phosphate cyclase/enolpyruvate transferase alpha/beta	(2.482166;5.714591;8.461043)	(1.290958;3.158007;2.272412)	0.377888	(10.187032;4.039365)	(4.025873;8.433694)	0.340881	(1.881524;1.379597;0.948639)	(1.443244;0.905822;5.908124)	0.306827	(1.671237;0.101290)	(3.870308;5.196773)	0.360754
#inter	Bradi1g51860	NA	Haloacid dehalogenase-like hydrolase (HAD) superfamily protein	(8.690747;6.118242;7.868806)	(12.455755;13.734956;11.740517)	0.787103	(4.936323;4.858444)	(10.018492;9.641263)	1.02426	(4.052977;3.069822;4.503008)	(4.276197;6.330809;5.864279)	0.50133	(3.299813;3.159039)	(6.467847;6.562026)	0.974757
[truncated: 6,772 more rows]
