# Supplementary material for: Transcriptome analysis of responses in Brachypodium distachyon overexpressing the BdbZIP26 transcription factor
Source: BMC Plant Biol. 2020 Apr 20;20:174. doi: 10.1186/s12870-020-02341-3 (PMC7171782; doi:10.1186/s12870-020-02341-3)
Supplement: Supplementary file 8 — Additional file 8: Table S4. Tables of differentially expressed down-regulated genes between wildtype and each transgenic line, and between wildtype control and long term salt treatments. [file 12870_2020_2341_MOESM8_ESM.xlsx]

## Sheet: LSres_DOWN_WT-H2Ovs4HA-H2O.anno
Table S4. Tables of differentially expressed down-regulated genes between wildtype and transgenic line 4.
Brachipodium gene	baseMean	log2FoldChange	lfcSE	stat	pvalue	padj	GO	annotation
Bradi3g03400	313.486	-2.30458	0.232136	-9.92769	3.15472e-23	1.44171e-19	NA	F-box family protein
Bradi3g34030	820.898	-2.0096	0.239526	-8.38989	4.86585e-17	1.58835e-13	NA	AT hook motif DNA-binding family protein
Bradi5g15220	1544.25	-1.48257	0.184444	-8.03801	9.13067e-16	2.60795e-12	GO:0045454;GO:0015035;GO:0009055	Glutaredoxin family protein
Bradi3g04930	3262.47	-1.00268	0.13007	-7.70881	1.26997e-14	2.87244e-11	GO:0008168;GO:0008152	S-adenosyl-L-methionine-dependent methyltransferases superfamily protein
Bradi1g25447	266.675	-2.64535	0.38685	-6.83819	8.02008e-12	8.1212e-09	GO:0016161;GO:0000272	beta-amylase 5
Bradi3g17750	4970.52	-2.38382	0.348743	-6.83545	8.17452e-12	8.1212e-09	NA	NA
Bradi3g59350	1212.91	-1.54768	0.226966	-6.81901	9.16729e-12	8.72802e-09	GO:0055114;GO:0016491;GO:0006633;GO:0005506	sphingoid base hydroxylase 2
Bradi2g46093	818.531	-2.27944	0.336312	-6.77774	1.22067e-11	1.07279e-08	GO:0045454;GO:0015035;GO:0009055	Thioredoxin superfamily protein
Bradi1g09030	3395.53	-1.29777	0.193136	-6.71945	1.82417e-11	1.54379e-08	GO:0004781	Pseudouridine synthase/archaeosine transglycosylase-like family protein
Bradi1g56990	727.176	-1.64874	0.245767	-6.70857	1.9654e-11	1.58319e-08	GO:0008270;GO:0005515	RING-H2 group F2A
Bradi1g63480	1391.59	-2.49063	0.371439	-6.70535	2.00929e-11	1.58319e-08	GO:0005509	calmodulin like 42
Bradi1g72963	370.108	-2.50652	0.374737	-6.68876	2.25071e-11	1.71429e-08	NA	NA
Bradi1g12117	3029.02	-0.827482	0.124314	-6.65638	2.80649e-11	2.06866e-08	GO:0046872;GO:0000166	H(+)-ATPase 2
Bradi2g53520	426.321	-3.81444	0.578242	-6.59662	4.20642e-11	3.00365e-08	GO:0043565;GO:0006355;GO:0003700	WRKY DNA-binding protein 46
Bradi2g06220	38135.5	-1.57428	0.241391	-6.52172	6.9508e-11	4.38061e-08	GO:0046872	metallothionein 3
Bradi4g36720	1094.31	-1.99092	0.305418	-6.51867	7.09333e-11	4.38061e-08	GO:0006508;GO:0004190	Eukaryotic aspartyl protease family protein
Bradi1g65810	1939.01	-3.06144	0.471296	-6.49578	8.26024e-11	4.96701e-08	GO:0006468;GO:0005524;GO:0004672	mitogen-activated protein kinase 3
Bradi1g76500	3413.62	-0.955243	0.147884	-6.4594	1.05117e-10	6.0679e-08	GO:0016021;GO:0006952	Seven transmembrane MLO family protein
Bradi3g29620	437.222	-2.77771	0.430131	-6.45782	1.06221e-10	6.0679e-08	NA	NDR1/HIN1-like 25
Bradi1g77450	1610.89	-2.54603	0.39835	-6.39144	1.64335e-10	8.94062e-08	GO:0016021;GO:0004252;GO:0006508	RHOMBOID-like 2
Bradi1g07870	935.322	-2.47886	0.389738	-6.36034	2.01303e-10	1.0454e-07	GO:0003824;GO:0006470;GO:0004722	Protein phosphatase 2C family protein
Bradi1g71510	1829.85	-1.16186	0.18312	-6.3448	2.22708e-10	1.10628e-07	GO:0016021;GO:0015116;GO:0008272;GO:0055085;GO:0016020;GO:0008271	slufate transporter 2;1
Bradi2g47501	213.597	-4.08436	0.649182	-6.29155	3.1432e-10	1.52813e-07	NA	NA
Bradi2g44320	1504.56	-0.888607	0.141333	-6.28733	3.22968e-10	1.53746e-07	GO:0055114;GO:0020037;GO:0016705;GO:0005506	cytochrome P450 family 72 subfamily A polypeptide 7
Bradi5g21800	366.368	-2.10954	0.336178	-6.27506	3.49492e-10	1.62251e-07	GO:0005515;GO:0003676	Argonaute family protein
Bradi4g32090	556.671	-0.955965	0.152403	-6.27261	3.55035e-10	1.62251e-07	GO:0043565;GO:0006355;GO:0003700	ABRE binding factor 4
Bradi2g54660	336.513	-3.13893	0.501612	-6.2577	3.90698e-10	1.72365e-07	GO:0005515	Calcium-dependent lipid-binding (CaLB domain) family protein
Bradi2g00381	238.314	-1.84	0.294067	-6.25708	3.92253e-10	1.72365e-07	NA	NA
Bradi3g38410	4490.14	-2.33004	0.376134	-6.1947	5.83956e-10	2.42607e-07	NA	uncoupling protein 5
Bradi3g13450	1733.1	-1.81882	0.295365	-6.15788	7.37239e-10	2.95542e-07	GO:0016020;GO:0008375	Core-2/I-branching beta-16-N-acetylglucosaminyltransferase family protein
Bradi3g24650	60.4581	-3.24543	0.533435	-6.08402	1.17205e-09	4.46355e-07	NA	HNH endonuclease domain-containing protein
Bradi2g47491	243.298	-3.09144	0.508985	-6.07373	1.24975e-09	4.68146e-07	NA	NA
Bradi2g18980	126.793	-3.48734	0.576764	-6.04639	1.48127e-09	5.28861e-07	GO:0043565;GO:0006355;GO:0005634;GO:0003700	winged-helix DNA-binding transcription factor family protein
Bradi1g70700	275.607	-1.70734	0.284203	-6.00748	1.88432e-09	6.52376e-07	GO:0046872;GO:0030001	farnesylated protein 6
Bradi3g54210	6101.97	-1.50793	0.253506	-5.94831	2.70923e-09	8.84369e-07	NA	NA
Bradi4g41040	2958.33	-2.20068	0.371281	-5.92726	3.08033e-09	9.91345e-07	NA	amino acid permease 4
Bradi1g64120	2386.14	-1.27047	0.214484	-5.9234	3.15359e-09	1.00083e-06	GO:0016757;GO:0047216;GO:0006012	galactinol synthase 1
Bradi3g51810	522.207	-2.91401	0.493489	-5.9049	3.5285e-09	1.10447e-06	GO:0008270;GO:0005515	RING/U-box superfamily protein
Bradi4g30710	11091.3	-2.00261	0.339568	-5.89752	3.6901e-09	1.13944e-06	GO:0016021	tetraspanin8
Bradi1g41830	1418.46	-0.675142	0.114547	-5.894	3.76964e-09	1.14848e-06	GO:0055114;GO:0033743;GO:0030091;GO:0016671;GO:0006979	methionine sulfoxide reductase B 1
Bradi1g21990	1921.61	-0.797885	0.137549	-5.80074	6.60246e-09	1.88583e-06	GO:0030244;GO:0016866	reversibly glycosylated polypeptide 2
Bradi2g46240	905.551	-2.20055	0.379852	-5.79318	6.90652e-09	1.94046e-06	NA	Drought-responsive family protein
Bradi3g40950	870.954	-2.36229	0.407868	-5.7918	6.96356e-09	1.94046e-06	NA	RPM1 interacting protein 4
Bradi4g22587	372.004	-2.05291	0.355651	-5.77227	7.82117e-09	2.12204e-06	NA	NA
Bradi2g23540	9814.25	-1.54116	0.267073	-5.77057	7.90043e-09	2.12204e-06	NA	NA
Bradi2g53760	306.548	-3.48703	0.604704	-5.76651	8.09315e-09	2.12204e-06	GO:0043565;GO:0006355;GO:0003700	WRKY DNA-binding protein 33
Bradi5g25610	2325.83	-0.664699	0.115294	-5.76523	8.15467e-09	2.12204e-06	NA	S-methyl-5-thioribose kinase
Bradi1g63030	376.394	-1.49468	0.25936	-5.76296	8.26526e-09	2.12204e-06	GO:0030170;GO:0008483	PYRIMIDINE 4
Bradi4g00805	86.917	-2.13071	0.370845	-5.74555	9.16244e-09	2.32624e-06	NA	NA
Bradi2g51610	4857.72	-1.71552	0.299173	-5.7342	9.79717e-09	2.46006e-06	NA	NA
Bradi4g15190	1091.9	-2.54047	0.443421	-5.72925	1.00876e-08	2.50545e-06	GO:0008270;GO:0005515	RING/U-box superfamily protein
Bradi3g39110	3653.82	-1.58062	0.276036	-5.72612	1.02755e-08	2.50772e-06	GO:0008270;GO:0005515	RING/U-box superfamily protein
Bradi4g42132	1227.83	-1.19183	0.208163	-5.72545	1.03162e-08	2.50772e-06	NA	decapping 1
Bradi3g32787	134.166	-3.08149	0.540896	-5.69701	1.21926e-08	2.81414e-06	NA	U-box domain-containing protein kinase family protein
Bradi1g44680	162.969	-3.63313	0.638414	-5.69087	1.26396e-08	2.88814e-06	NA	NA
Bradi5g19430	6841.18	-1.44483	0.25429	-5.68182	1.33268e-08	3.01501e-06	GO:0006468;GO:0004672	calmodulin-domain protein kinase 5
Bradi5g01410	1744.41	-1.57979	0.278455	-5.6734	1.39987e-08	3.13599e-06	GO:0008289	Polyketide cyclase/dehydrase and lipid transport superfamily protein
Bradi5g11840	401.671	-1.81878	0.320863	-5.6684	1.44141e-08	3.19769e-06	NA	NA
Bradi4g35940	267.517	-1.60408	0.2839	-5.65015	1.60303e-08	3.48851e-06	GO:0055114;GO:0020037;GO:0016705;GO:0005506	cytochrome P450 family 71 subfamily A polypeptide 22
Bradi5g09920	1992.08	-1.55194	0.275913	-5.62475	1.85778e-08	4.00474e-06	NA	ubiquitin interaction motif-containing protein
Bradi2g02340	241.025	-3.48134	0.619266	-5.62172	1.89069e-08	4.0376e-06	GO:0005509	EF hand calcium-binding protein family
Bradi2g44840	218.45	-2.4308	0.433521	-5.60711	2.05731e-08	4.29498e-06	NA	Protein of unknown function (DUF1645)
Bradi2g33450	5334.74	-1.47899	0.263811	-5.60625	2.0676e-08	4.29498e-06	GO:0055114;GO:0004471;GO:0051287	NADP-malic enzyme 3
Bradi1g60950	131.701	-1.98577	0.354705	-5.59837	2.16376e-08	4.45422e-06	GO:0005992;GO:0003824	Haloacid dehalogenase-like hydrolase (HAD) superfamily protein
Bradi3g03070	46.7921	-5.07415	0.907423	-5.59183	2.24689e-08	4.58406e-06	NA	Protein of unknown function (DUF1645)
Bradi2g47510	149.747	-3.80848	0.682096	-5.58349	2.35745e-08	4.72654e-06	GO:0006468;GO:0005524;GO:0004672	mitogen-activated protein kinase kinase kinase 15
Bradi1g13760	208.279	-2.98821	0.535191	-5.58344	2.3581e-08	4.72654e-06	NA	nine-cis-epoxycarotenoid dioxygenase 9
Bradi2g02830	58.3712	-2.97828	0.534163	-5.57559	2.46687e-08	4.85931e-06	NA	NA
Bradi3g38980	402.127	-2.49176	0.448578	-5.5548	2.77924e-08	5.42784e-06	GO:0006355;GO:0003677	Dof-type zinc finger DNA-binding family protein
Bradi3g39850	3889.39	-1.59973	0.288358	-5.54772	2.89423e-08	5.5961e-06	GO:0008270;GO:0003677	A20/AN1-like zinc finger family protein
Bradi4g01380	943.958	-1.06919	0.192768	-5.5465	2.91438e-08	5.5961e-06	GO:0006355;GO:0003700	nuclear factor Y subunit A2
Bradi1g71540	1524.98	-1.82431	0.329328	-5.5395	3.03337e-08	5.7283e-06	GO:0016021	Auxin-responsive family protein
Bradi3g49810	1240.99	-1.88213	0.340763	-5.52329	3.32718e-08	6.23165e-06	GO:0006355;GO:0003700	Integrase-type DNA-binding superfamily protein
Bradi1g17450	3367.75	-1.51753	0.276146	-5.49538	3.89877e-08	7.09266e-06	NA	hydroxyproline-rich glycoprotein family protein
Bradi4g36790	336.158	-1.79872	0.327349	-5.49482	3.91105e-08	7.09266e-06	NA	NA
Bradi2g13600	2032.58	-2.42925	0.442569	-5.48898	4.04273e-08	7.27372e-06	GO:0016757	Glycosyltransferase family 61 protein
Bradi1g45050	1006.39	-1.37396	0.250816	-5.47796	4.30266e-08	7.62138e-06	NA	NA
Bradi1g37626	131.025	-2.15951	0.396377	-5.44812	5.0906e-08	8.94771e-06	GO:0006468;GO:0005524;GO:0004672	Myosin family protein with Dil domain
Bradi2g38200	490.244	-2.93518	0.539879	-5.43673	5.42679e-08	9.36431e-06	GO:0006468;GO:0005524;GO:0004672	CRINKLY4 related 3
Bradi1g32630	2059.05	-0.809492	0.149055	-5.43083	5.60913e-08	9.56483e-06	GO:0006468;GO:0004672	Protein kinase superfamily protein
Bradi1g19702	969.88	-1.17867	0.217682	-5.41465	6.14096e-08	1.03302e-05	GO:0043565;GO:0006355;GO:0003700	Basic-leucine zipper (bZIP) transcription factor family protein
Bradi3g48490	4319.94	-1.19059	0.219892	-5.41443	6.14836e-08	1.03302e-05	GO:0008295;GO:0006597;GO:0004014	Adenosylmethionine decarboxylase family protein
Bradi4g20710	458.205	-1.2301	0.227587	-5.40496	6.48228e-08	1.07968e-05	NA	NA
Bradi5g17057	895.865	-1.15352	0.21346	-5.4039	6.52058e-08	1.07968e-05	GO:0043565;GO:0008270;GO:0006355;GO:0003700	GATA transcription factor 5
Bradi2g55920	2337.64	-2.58732	0.479016	-5.40132	6.61537e-08	1.08749e-05	NA	Late embryogenesis abundant (LEA) hydroxyproline-rich glycoprotein family
Bradi4g36060	3321.17	-1.19055	0.222022	-5.36232	8.21616e-08	1.32211e-05	NA	non-yellowing 1
Bradi3g45636	1365.7	-0.694169	0.129694	-5.35235	8.68184e-08	1.38727e-05	GO:0005975;GO:0004553	beta glucosidase 11
Bradi3g17722	707.123	-2.72236	0.509084	-5.34756	8.91483e-08	1.41461e-05	NA	NA
Bradi3g39450	1234.76	-1.16016	0.217353	-5.33768	9.41446e-08	1.48359e-05	GO:0005515	Transducin/WD40 repeat-like superfamily protein
Bradi4g35650	484.914	-3.04341	0.570469	-5.33493	9.55816e-08	1.49592e-05	GO:0006355;GO:0003700	C-repeat/DRE binding factor 1
Bradi3g59680	79.9975	-2.79259	0.524108	-5.32827	9.91502e-08	1.54121e-05	GO:0031012;GO:0008270;GO:0006508;GO:0004222	Matrixin family protein
Bradi1g15880	984.438	-1.13806	0.213797	-5.3231	1.02016e-07	1.57504e-05	NA	alpha/beta-Hydrolases superfamily protein
Bradi2g04700	656.681	-2.25189	0.423864	-5.31277	1.07973e-07	1.65582e-05	GO:0016758;GO:0008152	don-glucosyltransferase 1
Bradi3g15627	2134.67	-1.55549	0.293152	-5.30609	1.12004e-07	1.68375e-05	NA	Regulator of Vps4 activity in the MVB pathway protein
Bradi2g00280	101.959	-2.12478	0.401751	-5.2888	1.23119e-07	1.83604e-05	GO:0043565;GO:0006355;GO:0003700	WRKY DNA-binding protein 26
Bradi5g02580	34.1918	-3.44821	0.653275	-5.27834	1.30356e-07	1.92171e-05	NA	NA
Bradi3g46040	214.731	-3.49871	0.665877	-5.2543	1.48591e-07	2.17289e-05	GO:0008270;GO:0005515	RING/U-box superfamily protein
Bradi2g02310	5899.37	-3.78017	0.719563	-5.25342	1.49297e-07	2.17289e-05	GO:0006950;GO:0005516	Calmodulin-binding protein
Bradi3g21580	338.961	-1.49261	0.284305	-5.25004	1.52066e-07	2.19918e-05	GO:0048544;GO:0006468;GO:0005524;GO:0004672	S-locus lectin protein kinase family protein
Bradi2g35900	524.977	-1.11631	0.212852	-5.24454	1.56669e-07	2.2515e-05	GO:0055114;GO:0016491;GO:0010181	12-oxophytodienoate reductase 1
Bradi3g49290	133.54	-1.30732	0.249904	-5.2313	1.68318e-07	2.38887e-05	GO:0055085;GO:0016020;GO:0006811;GO:0005216	cyclic nucleotide-gated channel 15
Bradi4g43211	728.195	-1.64833	0.315207	-5.22936	1.70095e-07	2.39918e-05	NA	NA
Bradi1g06190	99.2871	-3.17537	0.609703	-5.20806	1.90822e-07	2.67502e-05	GO:0008270;GO:0003677	A20/AN1-like zinc finger family protein
Bradi1g76430	723.009	-1.92571	0.370382	-5.19925	2.00095e-07	2.78542e-05	GO:0008152;GO:0003824	benzoyloxyglucosinolate 1
Bradi1g06050	1218.04	-1.8465	0.355214	-5.19829	2.01135e-07	2.78542e-05	GO:0005975;GO:0004553	O-Glycosyl hydrolases family 17 protein
Bradi2g18530	888.864	-1.91208	0.368603	-5.18737	2.1328e-07	2.8837e-05	GO:0043565;GO:0006355;GO:0003700	WRKY DNA-binding protein 51
Bradi2g40870	2542.2	-1.71284	0.33027	-5.18618	2.14651e-07	2.88516e-05	NA	DCD (Development and Cell Death) domain protein
Bradi4g41550	403.525	-0.86009	0.165967	-5.18229	2.19178e-07	2.92878e-05	GO:0016884	fatty acid amide hydrolase
Bradi2g33500	2104.46	-1.373	0.265169	-5.17781	2.24505e-07	2.96548e-05	NA	Lactoylglutathione lyase / glyoxalase I family protein
Bradi2g38163	132.189	-2.56417	0.495223	-5.1778	2.2452e-07	2.96548e-05	NA	NA
Bradi1g63630	1926	-0.965785	0.186669	-5.17379	2.29396e-07	3.01247e-05	GO:0006355;GO:0003677	Arabidopsis NAC domain containing protein 87
Bradi2g27280	78.0239	-6.75696	1.3068	-5.17062	2.33323e-07	3.04654e-05	NA	NA
Bradi2g59920	1466.35	-2.11548	0.41043	-5.15429	2.54599e-07	3.30544e-05	GO:0005515	soybean gene regulated by cold-2
Bradi3g53610	128.866	-2.07317	0.402485	-5.15094	2.5919e-07	3.34604e-05	GO:0006508;GO:0004190	Eukaryotic aspartyl protease family protein
Bradi2g12370	1070.1	-1.08153	0.210214	-5.1449	2.67657e-07	3.43594e-05	GO:0016788	GDSL-like Lipase/Acylhydrolase superfamily protein
Bradi3g52080	410.234	-2.09321	0.407682	-5.13441	2.83031e-07	3.613e-05	NA	NA
Bradi2g23660	93.3854	-2.18676	0.426939	-5.12195	3.02393e-07	3.83871e-05	NA	RNA-binding (RRM/RBD/RNP motifs) family protein with retrovirus zinc finger-like domain
Bradi2g37690	1992.74	-1.171	0.229148	-5.11024	3.21751e-07	4.06188e-05	NA	NA
Bradi3g23180	119.375	-4.35828	0.855263	-5.09584	3.472e-07	4.33526e-05	NA	jasmonate-zim-domain protein 11
Bradi2g11940	770.728	-1.39414	0.273711	-5.0935	3.51519e-07	4.36533e-05	GO:0006950	senescence-associated gene 21
Bradi2g43380	1343.57	-0.809326	0.158998	-5.09015	3.57779e-07	4.41905e-05	GO:0016788	GDSL-like Lipase/Acylhydrolase superfamily protein
Bradi3g18070	117.191	-3.37948	0.664332	-5.08703	3.63705e-07	4.46561e-05	GO:0006355;GO:0003700	ethylene response factor 7
Bradi2g57332	179.441	-2.95668	0.581489	-5.08467	3.68257e-07	4.46561e-05	NA	NA
Bradi4g09230	2597.02	-1.99017	0.391452	-5.08406	3.69446e-07	4.46561e-05	GO:0005975;GO:0004553	O-Glycosyl hydrolases family 17 protein
Bradi1g02440	1446.37	-1.27277	0.250393	-5.0831	3.7132e-07	4.46561e-05	GO:0048544;GO:0006468;GO:0005524;GO:0004672	lectin protein kinase family protein
Bradi2g04690	626.357	-1.07568	0.21179	-5.079	3.7942e-07	4.53913e-05	GO:0016021;GO:0006820;GO:0016020;GO:0005452	HCO3- transporter family
Bradi3g49280	741.614	-1.26791	0.249917	-5.07332	3.90928e-07	4.65245e-05	NA	PHE ammonia lyase 1
Bradi1g20260	1022.69	-1.79998	0.355854	-5.0582	4.23239e-07	4.98506e-05	GO:0055114;GO:0020037;GO:0016705;GO:0005506	cytochrome P450 family 709 subfamily B polypeptide 1
Bradi1g48320	88.6311	-1.79844	0.355969	-5.05223	4.36683e-07	5.11702e-05	GO:0006355;GO:0003700	DREB and EAR motif protein 3
Bradi5g01546	207.683	-1.09427	0.216813	-5.04707	4.48635e-07	5.23026e-05	GO:0043531	NB-ARC domain-containing disease resistance protein
Bradi4g29360	658.617	-2.47701	0.491097	-5.04383	4.56313e-07	5.29277e-05	GO:0016567;GO:0004842	ARM repeat superfamily protein
Bradi5g17500	6586.93	-2.02746	0.402366	-5.03884	4.68356e-07	5.40502e-05	GO:0016787	nudix hydrolase homolog 8
Bradi1g65230	43.913	-18.4951	3.67657	-5.03054	4.89089e-07	5.61592e-05	NA	NA
Bradi2g25350	7341.72	-1.0011	0.199144	-5.02702	4.98162e-07	5.6915e-05	GO:0006351;GO:0005634;GO:0003677	Transcription elongation factor (TFIIS) family protein
Bradi1g54390	3811.41	-0.504473	0.100528	-5.01826	5.21413e-07	5.89816e-05	NA	zeta-carotene desaturase
Bradi4g29181	96.1504	-2.18544	0.435592	-5.01718	5.24344e-07	5.9021e-05	NA	pumilio 7
Bradi3g11220	641.516	-2.47719	0.49445	-5.00999	5.44325e-07	6.03778e-05	NA	soluble N-ethylmaleimide-sensitive factor adaptor protein 33
Bradi2g37570	6161.15	-0.6396	0.127786	-5.00523	5.57941e-07	6.15892e-05	GO:0046872;GO:0000166	endomembrane-type CA-ATPase 4
Bradi2g29960	6135.72	-1.45832	0.292381	-4.98775	6.10881e-07	6.67877e-05	GO:0006355;GO:0003700	DRE-binding protein 2A
Bradi2g00390	3347.5	-1.16637	0.233901	-4.98658	6.14579e-07	6.68495e-05	NA	NA
Bradi3g45250	478.333	-4.72506	0.947717	-4.98573	6.17297e-07	6.68495e-05	GO:0016567;GO:0004842	CYS MET PRO and GLY protein 2
Bradi2g50510	16.9668	-6.80132	1.36971	-4.96551	6.85223e-07	7.38554e-05	GO:0008289	HD-ZIP IV family of homeobox-leucine zipper protein with lipid-binding START domain
Bradi2g03853	319.842	-1.42661	0.2877	-4.95868	7.09743e-07	7.61391e-05	GO:0005515	receptor like protein 6
Bradi3g11050	557.904	-2.14324	0.432977	-4.95001	7.42102e-07	7.92384e-05	GO:0006508;GO:0004190	Eukaryotic aspartyl protease family protein
Bradi1g68030	639.016	-1.17702	0.23825	-4.94029	7.80069e-07	8.2905e-05	NA	NA
Bradi4g28280	498.719	-2.82999	0.573472	-4.93483	8.02198e-07	8.47536e-05	GO:0043565;GO:0006355;GO:0003700	WRKY DNA-binding protein 46
Bradi3g17715	494.965	-2.26746	0.459542	-4.93418	8.04881e-07	8.47536e-05	NA	NA
Bradi5g18830	639.061	-3.50248	0.710722	-4.92806	8.30498e-07	8.62585e-05	GO:0055085;GO:0016020;GO:0015297;GO:0015238;GO:0006855	MATE efflux family protein
Bradi1g44690	393.465	-2.00504	0.406946	-4.92704	8.34829e-07	8.6316e-05	GO:0031012;GO:0008270;GO:0006508;GO:0004222	Matrixin family protein
Bradi2g34450	3709.02	-0.540819	0.109803	-4.92536	8.42038e-07	8.6611e-05	GO:0045454;GO:0015035;GO:0006662	thioredoxin H-type 9
Bradi5g04130	292.051	-2.01269	0.408701	-4.92462	8.45263e-07	8.6611e-05	GO:0055114;GO:0016491;GO:0008270	cinnamyl alcohol dehydrogenase 9
Bradi1g07170	5395.3	-0.535784	0.10903	-4.9141	8.91929e-07	9.05804e-05	GO:0055114;GO:0016491;GO:0016616;GO:0019752	peroxisomal NAD-malate dehydrogenase 1
Bradi2g41270	23372	-0.73704	0.150298	-4.90386	9.39691e-07	9.45997e-05	GO:0008233;GO:0006508	gamma vacuolar processing enzyme
Bradi1g60800	10060.2	-1.07476	0.219167	-4.90384	9.39787e-07	9.45997e-05	GO:0006508;GO:0004197	metacaspase 1
Bradi1g71920	659.559	-2.22579	0.454656	-4.89554	9.80359e-07	9.68745e-05	NA	NA
Bradi2g47480	30.7531	-4.21147	0.860379	-4.89489	9.83583e-07	9.68745e-05	GO:0006468;GO:0005524;GO:0004672	mitogen-activated protein kinase kinase kinase 16
Bradi1g58190	1018.71	-0.780174	0.159617	-4.88778	1.0198e-06	9.95834e-05	NA	Reticulon family protein
Bradi1g07660	488.251	-2.96803	0.608445	-4.87806	1.07132e-06	0.000104169	NA	C2H2 and C2HC zinc fingers superfamily protein
Bradi2g52370	703.242	-1.87253	0.38463	-4.86839	1.12511e-06	0.000108476	GO:0006355;GO:0003700	erf domain protein 9
Bradi4g43314	10957.3	-2.00268	0.411466	-4.86719	1.13198e-06	0.00010868	NA	NA
Bradi2g27977	458.401	-1.63087	0.335385	-4.86267	1.15812e-06	0.000110724	GO:0003824;GO:0006470;GO:0004722	Protein phosphatase 2C family protein
Bradi1g03690	512.448	-1.28942	0.265333	-4.85964	1.176e-06	0.000111965	GO:0003824;GO:0006470;GO:0004722	pol-like 5
Bradi2g48410	2629.92	-1.4044	0.289102	-4.85781	1.18689e-06	0.000112533	GO:0055114;GO:0051536	NADH-ubiquinone oxidoreductase 20 kDa subunit mitochondrial
Bradi4g43450	2903.73	-0.764739	0.158306	-4.83077	1.36008e-06	0.000127921	NA	NA
Bradi4g35460	3476.32	-0.818482	0.169433	-4.83072	1.36038e-06	0.000127921	NA	Ankyrin repeat family protein
Bradi1g24230	1400.91	-0.875637	0.181518	-4.82396	1.40735e-06	0.000131257	GO:0005515	polygalacturonase inhibiting protein 1
Bradi5g26610	5975.52	-2.523	0.524946	-4.8062	1.53822e-06	0.00014288	NA	Late embryogenesis abundant (LEA) hydroxyproline-rich glycoprotein family
Bradi2g57100	1370.72	-1.02135	0.212674	-4.8024	1.56774e-06	0.000144447	GO:0006355;GO:0003677	NAC (No Apical Meristem) domain transcriptional regulator superfamily protein
Bradi2g20141	2133.04	-2.13867	0.445639	-4.7991	1.59378e-06	0.000144846	NA	Cellulose-synthase-like C12
Bradi2g08937	2470.52	-0.385255	0.0802821	-4.79877	1.59645e-06	0.000144846	GO:0006468;GO:0005524;GO:0004672	Protein kinase superfamily protein
Bradi3g57680	148.758	-4.07254	0.848686	-4.79864	1.59743e-06	0.000144846	GO:0055114;GO:0016491;GO:0042128;GO:0030151	nitrate reductase 1
Bradi1g77330	105.07	-1.74323	0.363641	-4.79382	1.63636e-06	0.00014779	GO:0055085	UDP-galactose transporter 2
Bradi5g19680	404.1	-2.9945	0.624852	-4.79234	1.6485e-06	0.0001483	NA	Malectin/receptor-like protein kinase family protein
Bradi2g59400	3524.78	-0.676497	0.141289	-4.78804	1.68418e-06	0.000149657	NA	Exostosin family protein
Bradi2g21737	218.445	-1.18495	0.247517	-4.78737	1.68978e-06	0.000149657	NA	NA
Bradi5g14190	756.399	-0.572436	0.119663	-4.78375	1.72056e-06	0.000151794	NA	reduced lateral root formation
Bradi3g49160	270.169	-1.02199	0.213916	-4.77753	1.77463e-06	0.000154794	GO:0005509;GO:0030247;GO:0006468;GO:0005524;GO:0004672	wall associated kinase 5
Bradi5g01737	1810.14	-0.629457	0.131754	-4.7775	1.77488e-06	0.000154794	GO:0016020;GO:0006810;GO:0005215	Major facilitator superfamily protein
Bradi1g62420	1974.12	-0.692423	0.145044	-4.77388	1.8071e-06	0.000157004	GO:0005515	B-box type zinc finger protein with CCT domain
Bradi1g72590	1873.41	-2.2548	0.473184	-4.76518	1.88688e-06	0.000163315	NA	jasmonate-zim-domain protein 1
Bradi3g46930	654.904	-1.20052	0.252006	-4.76387	1.89918e-06	0.000163483	NA	PLANT CADMIUM RESISTANCE 2
Bradi4g06700	420.567	-1.30919	0.274868	-4.763	1.90739e-06	0.000163483	GO:0005516	Plant calmodulin-binding protein-related
Bradi2g59119	404.877	-0.989909	0.207847	-4.76269	1.91029e-06	0.000163483	GO:0046983;GO:0003677	AGAMOUS-like 14
Bradi1g08120	24329.5	-1.0079	0.211805	-4.75862	1.94918e-06	0.000166189	GO:0055114;GO:0051287;GO:0016616	UDP-glucose 6-dehydrogenase family protein
Bradi3g51777	291.029	-2.04741	0.430866	-4.75184	2.01569e-06	0.000171178	GO:0008270;GO:0005515	brassinosteroid-responsive RING-H2
Bradi1g60960	816.505	-1.6622	0.350226	-4.74607	2.07407e-06	0.00017488	GO:0005515	Transducin/WD40 repeat-like superfamily protein
Bradi2g07560	2174.47	-0.756074	0.159536	-4.73921	2.14555e-06	0.000179441	GO:0006468;GO:0004672	proline extensin-like receptor kinase 1
Bradi2g04990	220.711	-2.02453	0.427208	-4.73899	2.14788e-06	0.000179441	GO:0016747	HXXXD-type acyl-transferase family protein
Bradi2g45670	438.766	-0.817497	0.172518	-4.73863	2.15172e-06	0.000179441	NA	Phosphoglycerate mutase family protein
Bradi1g49560	22.169	-6.65795	1.40862	-4.72658	2.2833e-06	0.000188855	GO:0006355;GO:0003700	dehydration response element B1A
Bradi4g12380	71.4112	-6.86748	1.45304	-4.72628	2.28671e-06	0.000188855	NA	DPP6 N-terminal domain-like protein
Bradi2g05740	150.894	-1.37132	0.290252	-4.72458	2.30593e-06	0.000188855	NA	myb domain protein 37
Bradi3g36950	1080.64	-0.827554	0.17568	-4.71059	2.47001e-06	0.000199434	GO:0005634	Polynucleotidyl transferase ribonuclease H-like superfamily protein
Bradi5g01180	2969.68	-1.22994	0.261241	-4.70806	2.50085e-06	0.000200507	NA	pentatricopeptide (PPR) repeat-containing protein / CBS domain-containing protein
Bradi5g25440	2979.04	-1.65922	0.352484	-4.70723	2.51103e-06	0.000200619	NA	Heavy metal transport/detoxification superfamily protein
Bradi3g28237	1690.26	-0.544917	0.115811	-4.70521	2.53602e-06	0.00020191	NA	pfkB-like carbohydrate kinase family protein
Bradi2g36770	1705.15	-0.800207	0.170336	-4.69781	2.62968e-06	0.00020864	GO:0016021	Low temperature and salt responsive protein family
Bradi3g44820	628.756	-2.49465	0.532838	-4.68182	2.84337e-06	0.000222503	GO:0046872;GO:0030001	homolog of anti-oxidant 1
Bradi1g09420	51.587	-2.2761	0.486783	-4.67579	2.92819e-06	0.00022657	NA	FH interacting protein 1
Bradi4g35867	1285.87	-0.929132	0.198758	-4.67468	2.94413e-06	0.00022657	GO:0005975	NagB/RpiA/CoA transferase-like superfamily protein
Bradi1g39270	2265.28	-1.3684	0.292839	-4.67289	2.96995e-06	0.00022773	GO:0005515	ubiquitin-conjugating enzyme 28
Bradi1g03720	81107.6	-0.605772	0.12974	-4.66911	3.02509e-06	0.000231182	NA	heat shock cognate protein 70-1
Bradi5g17230	1235.39	-1.07775	0.231217	-4.66119	3.14381e-06	0.000237868	GO:0055085	YELLOW STRIPE like 2
Bradi3g33630	545.342	-0.934042	0.200448	-4.65977	3.16564e-06	0.000238729	NA	Alcohol dehydrogenase transcription factor Myb/SANT-like family protein
Bradi5g25570	174.806	-3.12568	0.672351	-4.64889	3.33732e-06	0.000249209	GO:0006355;GO:0003700	ethylene response factor 7
Bradi2g27050	1096.42	-3.06907	0.66132	-4.64083	3.47012e-06	0.000256609	NA	EF hand calcium-binding protein family
Bradi4g23695	755.724	-0.992157	0.213865	-4.63917	3.49803e-06	0.000257839	NA	ankyrin repeat family protein
Bradi3g07790	905.396	-0.934017	0.201609	-4.63281	3.6074e-06	0.000261823	GO:0006468;GO:0004672;GO:0005524	protein serine/threonine kinases;protein kinases;ATP binding;sugar binding;kinases;carbohydrate binding
Bradi2g33480	737.207	-0.54675	0.118034	-4.63213	3.61918e-06	0.000261823	NA	actin binding protein family
Bradi3g30017	2571.8	-1.04541	0.225712	-4.6316	3.62844e-06	0.000261823	NA	Cystathionine beta-synthase (CBS) family protein
Bradi4g41030	5055.69	-1.42632	0.307974	-4.6313	3.63376e-06	0.000261823	NA	amino acid permease 4
Bradi1g57337	160.726	-1.7096	0.36917	-4.63092	3.6404e-06	0.000261823	GO:0006952	Plant thionin
Bradi3g60850	2145.08	-0.753374	0.16269	-4.63073	3.64376e-06	0.000261823	NA	NA
Bradi1g70740	437.951	-0.894464	0.193353	-4.62606	3.72684e-06	0.00026612	GO:0008270;GO:0005515	RING/U-box superfamily protein
Bradi2g48260	4057.69	-0.867179	0.187565	-4.62335	3.77595e-06	0.000268787	NA	Protein kinase superfamily protein
Bradi3g06050	612.439	-1.29943	0.281491	-4.61624	3.90763e-06	0.000277296	GO:0009073;GO:0004106	chorismate mutase 2
Bradi1g57730	269.263	-1.20442	0.261355	-4.60835	4.05885e-06	0.000285368	GO:0006468;GO:0005524;GO:0004672;GO:0030246	receptor lectin kinase
Bradi2g15520	1094.75	-1.58705	0.344627	-4.60512	4.12224e-06	0.000288936	GO:0006468;GO:0004672	calcium-dependent protein kinase 6
Bradi4g16370	49.5877	-2.67504	0.581254	-4.60219	4.18072e-06	0.000292139	NA	NA
Bradi3g34280	546.5	-0.898947	0.195567	-4.59662	4.29399e-06	0.000299139	NA	NAD(P)-binding Rossmann-fold superfamily protein
Bradi1g46750	340.362	-2.40427	0.52319	-4.59541	4.31891e-06	0.000299961	GO:0008270;GO:0005515	RING/U-box superfamily protein
Bradi2g12727	6382.6	-0.919349	0.200362	-4.58845	4.46553e-06	0.000309204	GO:0055085;GO:0042626;GO:0016021;GO:0006810;GO:0005524;GO:0016887	multidrug resistance-associated protein 4
Bradi3g30730	2418.55	-1.47892	0.322597	-4.58442	4.55247e-06	0.000313781	NA	response to low sulfur 2
Bradi3g36912	346.91	-1.45832	0.318124	-4.58412	4.55909e-06	0.000313781	GO:0007165	SOS3-interacting protein 3
Bradi4g40090	738.328	-1.03546	0.225941	-4.58287	4.58637e-06	0.000314711	GO:0035556;GO:0016301;GO:0007205;GO:0004143	diacylglycerol kinase 2
Bradi5g16170	6546.43	-0.93419	0.204178	-4.57537	4.7537e-06	0.000324874	GO:0055085	YELLOW STRIPE like 7
Bradi4g31930	2329.11	-1.07975	0.236047	-4.57431	4.77793e-06	0.000324874	GO:0016020;GO:0008236;GO:0006508	Peptidase S24/S26A/S26B/S26C family protein
Bradi1g24287	406.269	-1.16216	0.254096	-4.57372	4.79135e-06	0.000324874	GO:0006468;GO:0004672	Leucine-rich repeat protein kinase family protein
Bradi3g32880	1297.64	-0.947613	0.207695	-4.56252	5.05421e-06	0.000341683	GO:0006562;GO:0004657	Methylenetetrahydrofolate reductase family protein
Bradi1g06372	359.567	-2.10493	0.46176	-4.55849	5.15232e-06	0.000345824	GO:0005515;GO:0016020	syntaxin of plants 121
Bradi4g28057	2068.92	-0.83041	0.182263	-4.5561	5.21124e-06	0.000347163	GO:0046983;GO:0008171	O-methyltransferase family protein
Bradi4g36680	166.077	-1.46604	0.321978	-4.55324	5.28259e-06	0.000348865	GO:0055114;GO:0020037;GO:0016705;GO:0005506	cytochrome P450 family 709 subfamily B polypeptide 2
Bradi2g06240	67.0143	-2.19306	0.481901	-4.55086	5.3428e-06	0.000350338	GO:0016020;GO:0008375	Core-2/I-branching beta-16-N-acetylglucosaminyltransferase family protein
Bradi1g23350	9228.79	-1.41686	0.311498	-4.54854	5.40199e-06	0.000351883	NA	scarecrow-like 5
Bradi5g09880	124.898	-2.4493	0.538514	-4.54825	5.40931e-06	0.000351883	GO:0006468;GO:0004672	U-box domain-containing protein kinase family protein
Bradi2g49160	3119.72	-0.697557	0.153395	-4.54747	5.42958e-06	0.000351883	NA	VIRB2-interacting protein 1
Bradi1g24200	1336.99	-1.31252	0.288707	-4.54622	5.46182e-06	0.0003522	NA	Remorin family protein
Bradi4g44219	26.0526	-2.75272	0.605574	-4.54564	5.47683e-06	0.0003522	NA	NA
Bradi2g23740	1204.75	-1.12989	0.248591	-4.54517	5.48906e-06	0.0003522	GO:0016747	HXXXD-type acyl-transferase family protein
Bradi2g54810	1551.1	-1.40484	0.30916	-4.54406	5.51806e-06	0.0003522	GO:0003824;GO:0006470;GO:0004722	highly ABA-induced PP2C gene 3
Bradi2g49447	265.643	-2.22342	0.489391	-4.54324	5.53949e-06	0.000352583	GO:0005515;GO:0006468;GO:0004672	Protein kinase family protein with leucine-rich repeat domain
Bradi2g51030	3531.29	-0.729917	0.160742	-4.54091	5.60112e-06	0.000354531	GO:0005515	NPR1-like protein 3
Bradi3g32200	124.15	-2.28307	0.503097	-4.53803	5.67813e-06	0.000358413	NA	plastid movement impaired1
Bradi3g37980	1044.76	-2.39067	0.52692	-4.53707	5.70408e-06	0.000358934	GO:0006629	phospholipase A 2A
Bradi2g56767	401.706	-2.20243	0.485483	-4.53656	5.71782e-06	0.000358934	NA	amino acid permease 5
Bradi1g55650	281.874	-1.77107	0.390619	-4.53401	5.78737e-06	0.000362305	NA	Bax inhibitor-1 family protein
Bradi3g49050	147.472	-1.46653	0.323639	-4.53138	5.85984e-06	0.00036584	NA	NA
Bradi1g15450	8540.54	-0.477463	0.105435	-4.5285	5.9405e-06	0.00036886	GO:0016021	Peroxisomal membrane 22 kDa (Mpv17/PMP22) family protein
Bradi4g36093	356.667	-1.00813	0.222712	-4.52661	5.99363e-06	0.000370147	NA	NA
Bradi1g22830	48.942	-2.19598	0.485352	-4.52451	6.05368e-06	0.000372848	NA	Auxin-responsive GH3 family protein
Bradi1g64280	411.765	-1.93634	0.428108	-4.52302	6.09644e-06	0.000373468	GO:0005509	Ca2+-binding protein 1
Bradi2g08250	393.453	-1.5311	0.338646	-4.52124	6.14795e-06	0.000375617	GO:0008152;GO:0003824	D-aminoacid aminotransferase-like PLP-dependent enzymes superfamily protein
Bradi2g05410	160.061	-1.03556	0.229257	-4.51704	6.27087e-06	0.000382105	NA	NA
Bradi1g05450	551.988	-2.73054	0.605655	-4.50842	6.53126e-06	0.000396394	GO:0000105	Aldolase-type TIM barrel family protein
Bradi5g11970	43.1298	-3.58682	0.795668	-4.50793	6.54638e-06	0.000396394	NA	NA
Bradi1g09513	177.381	-1.31046	0.290725	-4.50757	6.55742e-06	0.000396394	NA	NA
Bradi2g25470	3141.61	-1.52145	0.337871	-4.50306	6.69835e-06	0.000403845	GO:0016787;GO:0008152	carboxyesterase 17
Bradi1g06160	1316.57	-0.880328	0.195709	-4.49815	6.85468e-06	0.000412183	GO:0055114;GO:0046872;GO:0016491	aldehyde oxidase 1
Bradi5g16510	651.38	-0.916321	0.203917	-4.4936	7.00278e-06	0.000419983	GO:0006629	fatty acid desaturase family protein
Bradi1g60762	98.9213	-2.51348	0.559476	-4.49255	7.03746e-06	0.000420676	GO:0006508;GO:0004197	metacaspase 1
Bradi4g09210	584.891	-1.25921	0.280703	-4.48593	7.25974e-06	0.000427482	GO:0016021;GO:0004252;GO:0006508	RHOMBOID-like 1
Bradi5g20557	181.956	-2.49368	0.555953	-4.48541	7.27748e-06	0.000427482	GO:0055114;GO:0009916	alternative oxidase 1A
Bradi2g27970	592.978	-0.924863	0.206299	-4.48311	7.35616e-06	0.000430995	GO:0003824;GO:0006470;GO:0004722	Protein phosphatase 2C family protein
Bradi4g13777	280.226	-1.14411	0.256026	-4.46874	7.86825e-06	0.00045748	GO:0005515	Tetratricopeptide repeat (TPR)-like superfamily protein
Bradi2g04720	517.555	-1.25625	0.281206	-4.46738	7.9183e-06	0.000458059	GO:0016758;GO:0008152	UDP-glucosyl transferase 73D1
Bradi1g63270	2636.34	-2.47828	0.554952	-4.46576	7.97868e-06	0.000460386	NA	Protein of unknown function (DUF3133)
Bradi3g35752	83.5811	-2.71612	0.608957	-4.46028	8.18541e-06	0.000470577	NA	Protein of unknown function (DUF1262)
Bradi4g29030	241.48	-2.20004	0.49337	-4.45921	8.22623e-06	0.000470577	GO:0005992;GO:0003824	Haloacid dehalogenase-like hydrolase (HAD) superfamily protein
Bradi4g40727	774.703	-2.58581	0.579919	-4.45891	8.23768e-06	0.000470577	GO:0043531	NB-ARC domain-containing disease resistance protein
Bradi5g22930	316.032	-1.36099	0.30534	-4.45731	8.29953e-06	0.000471752	GO:0048544;GO:0006468;GO:0005524;GO:0004672	S-locus lectin protein kinase family protein
Bradi1g71930	251.477	-1.62189	0.364039	-4.45526	8.37922e-06	0.000475099	GO:0003677;GO:0043565;GO:0006355;GO:0003700	homeobox 3
Bradi3g53780	582.653	-1.09784	0.246511	-4.45352	8.44754e-06	0.000477788	NA	Vacuolar import/degradation Vid27-related protein
Bradi1g68502	1802.28	-1.20289	0.270198	-4.45189	8.51188e-06	0.000480238	NA	NA
Bradi3g57130	78.6173	-2.80605	0.630898	-4.4477	8.67927e-06	0.000487276	GO:0006508;GO:0004252	Subtilase family protein
Bradi2g10146	947.272	-0.935731	0.210541	-4.44442	8.81302e-06	0.000493572	GO:0004869	cystatin B
Bradi2g11960	924.122	-0.821724	0.184946	-4.44305	8.8691e-06	0.000495498	GO:0055114;GO:0016616;GO:0006694;GO:0003854	NAD(P)-binding Rossmann-fold superfamily protein
Bradi1g20240	1034.58	-1.61149	0.362905	-4.44052	8.97437e-06	0.000500157	GO:0055114;GO:0020037;GO:0016705;GO:0005506	cytochrome P450 family 709 subfamily B polypeptide 1
Bradi1g04150	649.872	-1.56583	0.353205	-4.43322	9.28376e-06	0.000514888	GO:0006355;GO:0003677	NAC domain containing protein 102
Bradi1g64817	1047.04	-2.36881	0.53538	-4.42454	9.6646e-06	0.000533617	GO:0031225;GO:0016049;GO:0010215	COBRA-like protein-7 precursor
Bradi3g34850	753.451	-3.42685	0.774932	-4.42213	9.77344e-06	0.000538128	GO:0043565;GO:0006355;GO:0003700	WRKY family transcription factor
Bradi4g39137	734.617	-0.781255	0.177072	-4.41208	1.02384e-05	0.000561025	GO:0046872	Zinc finger C-x8-C-x5-C-x3-H type family protein
Bradi2g53970	613.285	-0.800982	0.181594	-4.41084	1.0297e-05	0.000562884	GO:0055114;GO:0016491	alternative NAD(P)H dehydrogenase 1
Bradi1g70680	71.5056	-2.96496	0.672407	-4.40948	1.03621e-05	0.000563747	GO:0003824;GO:0006470;GO:0004722	Protein phosphatase 2C family protein
Bradi1g07441	1376.63	-0.547905	0.124293	-4.40816	1.04253e-05	0.000565838	NA	cold-regulated 413-plasma membrane 2
Bradi4g02040	451.133	-0.85911	0.195229	-4.40052	1.07993e-05	0.000583367	NA	LSD1 zinc finger family protein
Bradi3g38140	84.4136	-4.63359	1.05315	-4.39974	1.08383e-05	0.00058409	GO:0006355;GO:0003700	redox responsive transcription factor 1
Bradi2g36480	5752.39	-0.506741	0.115384	-4.39179	1.1242e-05	0.000600189	NA	NA
Bradi2g44820	133.325	-2.10885	0.480396	-4.38981	1.13448e-05	0.000602955	GO:0016758;GO:0008152	UDP-glucosyl transferase 73B5
Bradi1g55110	739.798	-1.18284	0.269453	-4.38978	1.13466e-05	0.000602955	GO:0045454;GO:0015035;GO:0006662	Thioredoxin superfamily protein
Bradi1g06030	478.342	-1.04539	0.238249	-4.38783	1.14487e-05	0.000606966	GO:0055114;GO:0020037;GO:0016705;GO:0005506	cytochrome P450 family 72 subfamily A polypeptide 14
Bradi3g05880	672.427	-1.13236	0.25811	-4.38712	1.14863e-05	0.000607549	GO:0055114;GO:0016491;GO:0006633;GO:0005506	Fatty acid hydroxylase superfamily
Bradi1g30160	784.359	-1.17179	0.267208	-4.3853	1.15827e-05	0.000611236	GO:0005515;GO:0006468;GO:0004672	Leucine-rich receptor-like protein kinase family protein
Bradi4g43050	1123.91	-3.7364	0.852519	-4.38278	1.17175e-05	0.000616925	NA	Ankyrin repeat family protein
Bradi1g44470	988.395	-2.28919	0.522792	-4.37877	1.19352e-05	0.000625501	GO:0016757	glucosyl transferase family 8
Bradi3g10710	260.082	-1.91776	0.438344	-4.37501	1.21425e-05	0.000633459	NA	NA
Bradi5g03220	318.739	-1.18178	0.270246	-4.37296	1.22571e-05	0.000636533	NA	NA
Bradi5g22007	815.454	-1.33932	0.306352	-4.37184	1.23204e-05	0.000636928	GO:0006468;GO:0004672	Protein kinase superfamily protein
Bradi1g50110	326.959	-2.58899	0.592315	-4.37096	1.237e-05	0.000637014	NA	NA
Bradi1g32470	295.223	-0.743815	0.170206	-4.37009	1.24197e-05	0.00063773	GO:0055114;GO:0016491;GO:0005507	SKU5 similar 5
Bradi1g12130	234.7	-1.59837	0.365861	-4.36879	1.24938e-05	0.0006401	GO:0016020;GO:0009765	chlorophyll A/B binding protein 1
Bradi2g25460	30.6671	-7.32715	1.67846	-4.36541	1.26887e-05	0.000647182	GO:0055085;GO:0016021;GO:0016020;GO:0006810;GO:0005215	Major facilitator superfamily protein
Bradi2g00310	1517.2	-1.01488	0.232549	-4.36413	1.27628e-05	0.000649272	NA	PLAC8 family protein
Bradi2g51570	165.773	-1.69526	0.38945	-4.35296	1.34313e-05	0.000680502	GO:0006468;GO:0005524;GO:0004672	cysteine-rich RLK (RECEPTOR-like protein kinase) 25
Bradi3g09100	28.6584	-3.19975	0.735357	-4.35129	1.35339e-05	0.000684182	GO:0055114;GO:0020037;GO:0006979;GO:0004601	Peroxidase superfamily protein
Bradi1g68210	1140.96	-1.29606	0.29805	-4.34848	1.37085e-05	0.000691476	NA	Senescence/dehydration-associated protein-related
Bradi3g27550	462.203	-1.7017	0.391605	-4.34546	1.38986e-05	0.00069952	GO:0046872;GO:0030001	Heavy metal transport/detoxification superfamily protein
Bradi3g19130	143.774	-1.54179	0.354911	-4.34416	1.39812e-05	0.000702133	NA	NA
Bradi1g23010	184.096	-1.65473	0.381653	-4.33569	1.45304e-05	0.000726522	GO:0005515	ARM repeat superfamily protein
Bradi2g27770	2595.48	-0.837589	0.193346	-4.33207	1.47711e-05	0.000736942	GO:0005975;GO:0004553	beta glucosidase 11
Bradi2g48160	173.511	-1.22283	0.282594	-4.32716	1.51042e-05	0.000751919	GO:0055085;GO:0005741	voltage dependent anion channel 1
Bradi2g35907	274.447	-1.53506	0.354881	-4.32556	1.52147e-05	0.000755774	GO:0055114;GO:0016491;GO:0010181	12-oxophytodienoate reductase 1
Bradi2g19230	2970.64	-0.926282	0.214227	-4.32383	1.53342e-05	0.000758412	NA	VIRB2-interacting protein 1
Bradi1g33050	1327.51	-1.94636	0.450548	-4.31999	1.56034e-05	0.000770058	NA	pinoid-binding protein 1
Bradi2g15500	57.1741	-5.71652	1.32433	-4.31652	1.58508e-05	0.000780585	GO:0055085;GO:0016021;GO:0008308;GO:0006873	SLAC1 homologue 2
Bradi5g16570	1701.09	-0.741876	0.171927	-4.31507	1.59551e-05	0.00078403	GO:0005515	Calcium-dependent lipid-binding (CaLB domain) family protein
Bradi2g08310	106.054	-1.47011	0.341611	-4.30346	1.68152e-05	0.000822756	GO:0016758;GO:0008152	UDP-glucosyl transferase 71C4
Bradi1g30430	464.621	-1.19539	0.277902	-4.30147	1.69665e-05	0.000828387	GO:0007034	vacuolar protein sorting 46.1
Bradi1g75140	1633.73	-1.04571	0.243187	-4.30003	1.70775e-05	0.000832025	GO:0006468;GO:0005524;GO:0004672	calmodulin-binding receptor-like cytoplasmic kinase 2
Bradi2g48620	182.411	-1.19541	0.278045	-4.29934	1.71305e-05	0.000832833	GO:0016887;GO:0005524;GO:0016020	pleiotropic drug resistance 1
Bradi1g22001	95.4521	-1.38633	0.322905	-4.29332	1.76023e-05	0.000851342	NA	PLC-like phosphodiesterases superfamily protein
Bradi2g34020	819.121	-0.579678	0.135074	-4.29155	1.77427e-05	0.00085503	NA	PRP38 family protein
Bradi2g43230	624.938	-1.1	0.256341	-4.29116	1.77742e-05	0.00085503	NA	Protein of unknown function DUF642
Bradi3g39980	299.618	-3.02572	0.705262	-4.29021	1.78504e-05	0.000856894	GO:0055114;GO:0046872;GO:0016702	lipoxygenase 2
Bradi5g26650	140.616	-2.83928	0.662374	-4.28652	1.8149e-05	0.000865771	GO:0005634	Polynucleotidyl transferase ribonuclease H-like superfamily protein
Bradi1g13940	63.4192	-2.36236	0.551552	-4.28311	1.84303e-05	0.000875533	GO:0006629	patatin-like protein 6
Bradi3g15990	127.683	-1.07361	0.250766	-4.2813	1.85806e-05	0.000880843	GO:0043531	LRR and NB-ARC domains-containing disease resistance protein
Bradi4g35410	306.363	-1.26665	0.296296	-4.27494	1.91185e-05	0.000900884	NA	S-adenosyl-L-methionine-dependent methyltransferases superfamily protein
Bradi4g43300	4067.98	-0.862937	0.201974	-4.27251	1.93286e-05	0.000906894	GO:0046872;GO:0000166	autoinhibited Ca2+-ATPase 11
Bradi1g04990	503.148	-1.78832	0.419316	-4.26486	2.00024e-05	0.000932766	GO:0016020;GO:0008378;GO:0006486;GO:0030246	Galactosyltransferase family protein
Bradi1g64290	1232.36	-2.02179	0.474206	-4.26352	2.01227e-05	0.000936466	GO:0005509	Ca2+-binding protein 1
Bradi1g55720	1431.63	-1.73482	0.407673	-4.25543	2.08645e-05	0.000961197	GO:0005515	Leucine-rich repeat (LRR) family protein
Bradi2g59650	3119.31	-0.558669	0.131661	-4.24323	2.20329e-05	0.00100489	GO:0005975;GO:0004553	beta glucosidase 11
Bradi2g61090	586.231	-1.95007	0.459835	-4.24081	2.22718e-05	0.00101377	GO:0016491	NADPH:quinone oxidoreductase
Bradi3g09220	193.733	-2.86697	0.676423	-4.23843	2.25091e-05	0.00102253	GO:0009055	Cupredoxin superfamily protein
Bradi2g13920	311.309	-0.939502	0.221734	-4.23707	2.26455e-05	0.00102669	NA	NA
Bradi4g01950	2934.99	-1.81371	0.429648	-4.22139	2.42805e-05	0.0010943	GO:0043565;GO:0006355;GO:0003700	WRKY DNA-binding protein 33
Bradi1g31140	188.819	-1.49818	0.355248	-4.21727	2.47282e-05	0.0011101	GO:0055114;GO:0016491;GO:0006633;GO:0005506	Fatty acid hydroxylase superfamily
Bradi1g06340	2417.94	-1.14586	0.271797	-4.21587	2.48822e-05	0.00111264	GO:0051082;GO:0031072	DNAJ homologue 2
Bradi3g47232	1703.43	-1.71972	0.408017	-4.21483	2.49967e-05	0.00111322	GO:0046872;GO:0030001	Copper transport protein family
Bradi2g43790	256.536	-1.77195	0.42045	-4.21443	2.50413e-05	0.00111322	GO:0016758;GO:0008152	UDP-Glycosyltransferase superfamily protein
Bradi2g06900	1637.15	-0.751958	0.17847	-4.21336	2.51602e-05	0.00111428	GO:0016788	SGNH hydrolase-type esterase superfamily protein
Bradi2g26160	265.754	-1.29717	0.307872	-4.21334	2.51626e-05	0.00111428	NA	NA
Bradi1g57680	380.776	-0.947413	0.225227	-4.20648	2.59383e-05	0.00114419	GO:0005524	regulatory particle triple-A ATPase 4A
Bradi4g03650	2227.92	-0.98715	0.234725	-4.20556	2.6044e-05	0.00114664	GO:0005515;GO:0006468;GO:0004672	Leucine-rich repeat protein kinase family protein
Bradi1g15840	626.129	-0.841262	0.200086	-4.2045	2.6166e-05	0.0011498	GO:0016853;GO:0009507	allene oxide cyclase 3
Bradi3g47200	22.8246	-3.77821	0.898958	-4.20288	2.63539e-05	0.00115583	GO:0046872;GO:0030001	Heavy metal transport/detoxification superfamily protein
Bradi1g38190	529.608	-0.946521	0.225236	-4.20235	2.64164e-05	0.00115635	GO:0005525	RAB GTPase homolog A1D
Bradi1g03760	485.63	-1.73258	0.412468	-4.20052	2.66303e-05	0.00116272	GO:0005622;GO:0003779;GO:0030042;GO:0015629	actin depolymerizing factor 3
Bradi2g05163	269.323	-2.66383	0.634209	-4.20024	2.66636e-05	0.00116272	NA	NA
Bradi3g49120	2642.27	-0.577748	0.137656	-4.19705	2.7041e-05	0.00117608	GO:0051861;GO:0046836;GO:0017089;GO:0005737	glycolipid transfer protein 1
Bradi4g05450	2961.18	-0.78731	0.187756	-4.19326	2.74973e-05	0.00119225	GO:0050662;GO:0003824	NmrA-like negative transcriptional regulator family protein
Bradi2g42560	769.247	-0.788324	0.188075	-4.19154	2.77062e-05	0.00119903	NA	Protein of unknown function DUF538
Bradi2g50850	4352.18	-0.829301	0.197964	-4.18916	2.79987e-05	0.00120711	GO:0016811	Acetamidase/Formamidase family protein
Bradi2g21150	292.702	-1.58936	0.379569	-4.18727	2.82324e-05	0.00121262	GO:0055114;GO:0051287;GO:0046168;GO:0016616;GO:0005975;GO:0004367;GO:0009331;GO:0006072	6-phosphogluconate dehydrogenase family protein
Bradi2g49057	1432.78	-0.999277	0.238685	-4.18659	2.83178e-05	0.001214	GO:0016758;GO:0008152	UDP-glucosyl transferase 88A1
Bradi2g21060	1099.35	-1.20333	0.287601	-4.18403	2.86392e-05	0.00122548	GO:0006355;GO:0003700	erf domain protein 9
Bradi3g13220	882.938	-1.40811	0.336718	-4.18186	2.89132e-05	0.00123489	NA	F-box family protein
Bradi1g57240	146.914	-2.49247	0.597078	-4.17444	2.98716e-05	0.00127107	NA	Protein of unknown function (DUF679)
Bradi3g21747	24.8199	-5.70426	1.36712	-4.17247	3.01319e-05	0.00127739	NA	alpha/beta-Hydrolases superfamily protein
Bradi1g11250	1418.08	-2.09205	0.501731	-4.16967	3.05043e-05	0.00128662	NA	Regulator of Vps4 activity in the MVB pathway protein
Bradi3g45220	170.043	-2.23737	0.537533	-4.1623	3.15061e-05	0.00132581	NA	MAP kinase substrate 1
Bradi4g31460	7267.54	-0.717508	0.172495	-4.15959	3.18819e-05	0.0013367	GO:0015969	RELA/SPOT homolog 2
Bradi3g44910	86.8199	-3.15902	0.759998	-4.15662	3.2299e-05	0.00135094	GO:0005975;GO:0004553	Glycosyl hydrolase superfamily protein
Bradi3g09470	9008.05	-0.961041	0.231583	-4.14988	3.32646e-05	0.00138317	GO:0016788	GDSL-like Lipase/Acylhydrolase superfamily protein
Bradi3g52307	257.519	-2.13461	0.514677	-4.14748	3.36157e-05	0.00139152	GO:0048046;GO:0016762;GO:0006073;GO:0005618;GO:0005975;GO:0004553	xyloglucan endotransglucosylase/hydrolase 30
Bradi1g71740	118.329	-2.18939	0.528027	-4.14635	3.37819e-05	0.00139587	GO:0006355;GO:0003700	Integrase-type DNA-binding superfamily protein
Bradi2g57310	1782.99	-0.849863	0.205386	-4.13789	3.50513e-05	0.00143852	GO:0055085;GO:0016020;GO:0015297;GO:0015238;GO:0006855	MATE efflux family protein
Bradi5g11880	146.381	-1.30311	0.314928	-4.1378	3.50659e-05	0.00143852	GO:0008270;GO:0005515	RING/U-box superfamily protein
Bradi1g30980	72.1872	-3.00332	0.726185	-4.13575	3.53803e-05	0.00144298	NA	Chaperone DnaJ-domain superfamily protein
Bradi3g49270	216.243	-2.99078	0.723278	-4.13503	3.54903e-05	0.00144298	NA	PHE ammonia lyase 1
Bradi5g25900	552.412	-1.89416	0.458637	-4.12998	3.628e-05	0.00146985	NA	Protein of unknown function (DUF793)
Bradi3g32640	97.0827	-1.55117	0.375644	-4.12937	3.63759e-05	0.00147113	GO:0006887;GO:0000145	exocyst subunit exo70 family protein E2
Bradi1g63550	5227.13	-0.791403	0.191979	-4.12233	3.75054e-05	0.00150615	GO:0006468;GO:0004672	Leucine-rich repeat protein kinase family protein
Bradi2g46427	242.847	-2.0395	0.494927	-4.1208	3.77552e-05	0.00150993	GO:0006355;GO:0003677	NAC domain containing protein 94
Bradi4g43290	586.226	-1.46491	0.355496	-4.12076	3.7763e-05	0.00150993	GO:0005509	Calcium-binding EF-hand family protein
Bradi3g38290	2130.54	-1.021	0.247784	-4.12054	3.77978e-05	0.00150993	GO:0006629	phospholipase A 2A
Bradi1g53260	88.1516	-2.36364	0.573871	-4.11876	3.80918e-05	0.00151902	NA	Late embryogenesis abundant (LEA) hydroxyproline-rich glycoprotein family
Bradi4g38690	758.89	-0.832022	0.202074	-4.11741	3.83157e-05	0.00152529	GO:0016567;GO:0004842	U-box domain-containing protein kinase family protein
Bradi4g02267	930.76	-0.718779	0.174694	-4.11451	3.87995e-05	0.00153811	NA	mercaptopyruvate sulfurtransferase 1
Bradi3g41160	291.397	-1.61281	0.392003	-4.11428	3.88397e-05	0.00153811	GO:0006887;GO:0000145	exocyst subunit exo70 family protein F1
Bradi5g15560	717.345	-1.99533	0.485749	-4.10774	3.99541e-05	0.0015795	GO:0005524;GO:0005515	NB-ARC domain-containing disease resistance protein
Bradi3g39210	3956.98	-0.712961	0.173707	-4.10438	4.05403e-05	0.00159991	GO:0005515	BTB/POZ domain-containing protein
Bradi2g48880	585.847	-1.02357	0.249477	-4.10288	4.08046e-05	0.00160756	GO:0005515	F-box/RNI-like superfamily protein
Bradi4g12390	45.3464	-6.59374	1.60784	-4.101	4.11366e-05	0.00161548	GO:0055085;GO:0016020;GO:0015297;GO:0015238;GO:0006855	MATE efflux family protein
Bradi1g10640	9319.52	-0.902293	0.220021	-4.10094	4.11471e-05	0.00161548	NA	Protein of unknown function (DUF760)
Bradi5g21250	1872.62	-3.11115	0.75892	-4.09944	4.14144e-05	0.00162319	GO:0006355;GO:0003700	ethylene responsive element binding factor 4
Bradi2g52417	816.069	-0.947803	0.231277	-4.09812	4.16516e-05	0.00162969	NA	Protein of unknown function (DUF594)
Bradi2g44180	2972.3	-0.862169	0.210522	-4.09538	4.21472e-05	0.00164626	GO:0055114;GO:0020037;GO:0016705;GO:0005506	cytochrome P450 family 72 subfamily A polypeptide 14
Bradi1g03780	107.798	-3.24503	0.792826	-4.09299	4.25854e-05	0.0016579	NA	C2H2-type zinc finger family protein
Bradi3g59780	1169.86	-1.74502	0.426433	-4.09213	4.2743e-05	0.00166102	NA	formin 8
Bradi1g49245	17.9043	-3.03698	0.742863	-4.08821	4.34722e-05	0.00168363	GO:0016829;GO:0010333;GO:0000287	terpene synthase 21
Bradi1g66780	272.134	-1.43799	0.352029	-4.08486	4.41029e-05	0.00169941	GO:0008270;GO:0005515	RING-H2 finger C2A
Bradi1g13900	488.806	-1.25511	0.307863	-4.07686	4.56485e-05	0.00175306	GO:0016020;GO:0015171;GO:0003333	amino acid transporter 1
Bradi2g23070	726.861	-0.633546	0.155591	-4.07188	4.66354e-05	0.00178496	GO:0055085;GO:0016021;GO:0008324;GO:0006812	Cation efflux family protein
Bradi3g37210	720.383	-1.03852	0.255173	-4.06988	4.70379e-05	0.00179136	GO:0005515;GO:0006468;GO:0005524;GO:0004672	PEP1 receptor 1
Bradi4g38850	922.02	-1.2105	0.297639	-4.067	4.76216e-05	0.00180757	NA	NA
Bradi2g56480	763.102	-0.505791	0.12463	-4.05834	4.94232e-05	0.00186664	GO:0016021;GO:0015693;GO:0015095	Protein of unknown function (DUF803)
Bradi1g45910	318.038	-1.73433	0.427963	-4.05251	5.06711e-05	0.00190466	NA	Protein of unknown function (DUF1645)
Bradi2g56920	1931.02	-1.74195	0.429848	-4.05247	5.06797e-05	0.00190466	NA	F-box/RNI-like superfamily protein
Bradi1g27460	3823.22	-0.871341	0.21534	-4.04636	5.20213e-05	0.00193359	GO:0016810;GO:0006807	beta-ureidopropionase
Bradi2g22300	40.0297	-2.71225	0.670468	-4.04531	5.22533e-05	0.00193461	GO:0005515	NA
Bradi5g23340	616.658	-0.96671	0.23898	-4.04515	5.22894e-05	0.00193461	GO:0043565;GO:0006355;GO:0003700;GO:0006351	bZIP transcription factor family protein
Bradi1g65520	432.657	-2.4268	0.599951	-4.045	5.23232e-05	0.00193461	GO:0003824;GO:0006470;GO:0004722	Protein phosphatase 2C family protein
Bradi3g02600	2557.95	-2.23679	0.553458	-4.04148	5.31142e-05	0.00196068	GO:0006468;GO:0004672	calcium-dependent protein kinase 16
Bradi3g36600	795.399	-0.672555	0.166527	-4.03871	5.37456e-05	0.00198078	GO:0030163	Ribosomal protein L12/ ATP-dependent Clp protease adaptor protein ClpS family protein
Bradi5g27350	77.7566	-1.98719	0.493985	-4.02276	5.75195e-05	0.00210628	NA	phytosylfokine-alpha receptor 2
Bradi2g06260	1841.72	-0.569189	0.141566	-4.02065	5.80373e-05	0.0021194	GO:0006468;GO:0004672	Protein kinase superfamily protein
Bradi3g41930	15.5062	-6.90239	1.71678	-4.02055	5.80632e-05	0.0021194	GO:0046983	Basic helix-loop-helix (bHLH) DNA-binding family protein
Bradi1g71690	1035.87	-0.780684	0.194227	-4.01944	5.83356e-05	0.00212534	GO:0003824	Protein phosphatase 2C family protein
Bradi4g18870	2330.56	-0.551666	0.137269	-4.01887	5.84784e-05	0.00212534	GO:0008641	SUMO-activating enzyme 1A
Bradi3g06420	273.617	-0.955528	0.237767	-4.01876	5.85051e-05	0.00212534	GO:0016787	apyrase 2
Bradi2g15650	87.1143	-2.31897	0.577268	-4.01715	5.89074e-05	0.00213317	NA	NA
Bradi1g50170	3341.49	-1.23541	0.30813	-4.0094	6.08742e-05	0.00219051	NA	cellulose synthase-like D3
Bradi5g17640	333.381	-1.49578	0.373471	-4.00508	6.19977e-05	0.00222357	GO:0006355;GO:0003700	Integrase-type DNA-binding superfamily protein
Bradi2g06840	99.8036	-1.1996	0.299601	-4.004	6.22793e-05	0.00222357	GO:0008270;GO:0005515	RING/U-box superfamily protein
Bradi2g04577	2431.02	-0.67233	0.168026	-4.00134	6.29856e-05	0.00224316	GO:0016887;GO:0005524;GO:0055085;GO:0042626;GO:0016021;GO:0006810	multidrug resistance-associated protein 3
Bradi2g52336	576.515	-2.54603	0.636318	-4.00119	6.30246e-05	0.00224316	NA	NA
Bradi1g55600	19.932	-6.47817	1.62007	-3.99869	6.3693e-05	0.00225722	NA	Chlorophyll A-B binding family protein
Bradi4g15080	52.7739	-2.3178	0.579775	-3.99777	6.39426e-05	0.00226175	NA	NA
Bradi3g11990	260.8	-0.80834	0.202773	-3.98644	6.70726e-05	0.00235786	NA	NA
Bradi2g11170	100.126	-2.46888	0.619975	-3.98222	6.82739e-05	0.0023964	GO:0043565;GO:0006355;GO:0003700	WRKY family transcription factor
Bradi5g03530	387.12	-1.1403	0.286445	-3.98087	6.86646e-05	0.00240642	GO:0030247;GO:0006468;GO:0004672	wall associated kinase 5
Bradi4g31380	882.598	-1.47895	0.371692	-3.97896	6.92181e-05	0.0024221	GO:0055114;GO:0020037;GO:0016705;GO:0005506	Cytochrome P450 superfamily protein
Bradi2g15410	3486.36	-1.69395	0.426124	-3.97525	7.03064e-05	0.00245568	NA	Late embryogenesis abundant protein
Bradi1g01750	979.375	-1.20993	0.304569	-3.9726	7.10921e-05	0.0024763	NA	Nucleotide-diphospho-sugar transferase family protein
Bradi1g59830	1833.16	-0.790031	0.199062	-3.96877	7.22436e-05	0.00251258	NA	proline transporter 1
Bradi2g37120	118.01	-1.96908	0.49621	-3.96823	7.24076e-05	0.00251305	GO:0005543	epsin N-terminal homology (ENTH) domain-containing protein / clathrin assembly protein-related
Bradi5g19900	504.351	-0.754336	0.190121	-3.96767	7.25793e-05	0.00251305	NA	AT hook motif DNA-binding family protein
Bradi1g74420	875.111	-0.945019	0.238404	-3.96394	7.37236e-05	0.00254085	GO:0016021;GO:0015116;GO:0008272;GO:0055085;GO:0016020;GO:0008271;GO:0009507	sulfate transporter 3;1
Bradi1g37790	3803.29	-0.375733	0.0948627	-3.96081	7.46961e-05	0.00256663	GO:0005524	TCP-1/cpn60 chaperonin family protein
Bradi3g06070	1731.31	-2.29784	0.580584	-3.95781	7.56401e-05	0.00259516	GO:0043565;GO:0006355;GO:0003700	WRKY DNA-binding protein 40
Bradi1g16580	603.207	-0.677743	0.171529	-3.95119	7.77637e-05	0.00265209	GO:0006629;GO:0055114;GO:0016717	fatty acid desaturase 8
Bradi3g49877	163.07	-1.03001	0.260956	-3.94708	7.91096e-05	0.00268996	GO:0045454;GO:0015035;GO:0006662	thioredoxin M-type 4
Bradi3g36540	744.821	-1.35452	0.343246	-3.94621	7.93987e-05	0.00269578	NA	alpha/beta-Hydrolases superfamily protein
Bradi3g01270	30.7685	-3.37485	0.855506	-3.94486	7.98472e-05	0.00270699	GO:0055085;GO:0016021	nitrate transporter 2:1
Bradi2g27680	230.423	-1.3024	0.330183	-3.94447	7.99777e-05	0.00270739	NA	NA
Bradi1g18980	894.835	-0.770979	0.195534	-3.94293	8.04916e-05	0.00272076	GO:0005515	SKP1/ASK-interacting protein 5
Bradi3g03650	25.3446	-3.11319	0.790315	-3.93918	8.1762e-05	0.00275962	NA	Uncharacterized protein
Bradi5g26567	1687.99	-0.874005	0.222029	-3.93644	8.2701e-05	0.00278719	NA	NA
Bradi1g01014	188.109	-0.988145	0.251215	-3.93346	8.3731e-05	0.002811	NA	SNARE-like superfamily protein
Bradi4g18820	121.879	-1.32819	0.337894	-3.93079	8.46688e-05	0.00283263	NA	HVA22 homologue D
Bradi4g30290	489.61	-0.781701	0.199431	-3.91966	8.86738e-05	0.00295364	GO:0055085;GO:0016021	sugar transporter protein 7
Bradi2g17820	58.37	-2.90907	0.743088	-3.91484	9.04649e-05	0.00300836	GO:0006468;GO:0004672	mitogen-activated protein kinase kinase kinase 15
Bradi3g47960	3006.71	-1.39156	0.355486	-3.91453	9.058e-05	0.00300836	GO:0005515	bromodomain and extraterminal domain protein 10
Bradi1g76050	947.857	-0.698007	0.178354	-3.91361	9.09272e-05	0.00301114	NA	F-box/RNI-like superfamily protein
Bradi2g53542	63.1926	-8.56734	2.19034	-3.91142	9.17532e-05	0.0030273	NA	NA
Bradi5g12640	1330.22	-0.462529	0.118327	-3.9089	9.27174e-05	0.00304834	GO:0005515	plant UBX domain containing protein 4
Bradi5g07152	2788.06	-0.651846	0.166893	-3.90577	9.3926e-05	0.00308213	GO:0055085;GO:0016020;GO:0015297;GO:0015238;GO:0006855	MATE efflux family protein
Bradi5g11370	2139.85	-1.56194	0.400549	-3.89949	9.63974e-05	0.00314669	NA	smr (Small MutS Related) domain-containing protein
Bradi3g36530	219.553	-1.07535	0.27586	-3.89818	9.69165e-05	0.00315912	NA	NA
Bradi3g14850	64.7976	-2.3566	0.604836	-3.89626	9.76882e-05	0.00317521	GO:0006629	alpha/beta-Hydrolases superfamily protein
Bradi2g53400	4373.44	-0.457163	0.11741	-3.89374	9.87096e-05	0.00319848	GO:0005515;GO:0006468;GO:0005524;GO:0004672	Leucine-rich repeat protein kinase family protein
Bradi2g13650	8.61982	-5.79786	1.48926	-3.89312	9.89639e-05	0.00319848	GO:0016021;GO:0005215	purine permease 4
Bradi4g18910	394.27	-1.78321	0.458251	-3.89134	9.96935e-05	0.00321751	NA	Protein of unknown function (DUF 3339)
Bradi2g47150	167.51	-0.912644	0.234882	-3.88553	0.000102106	0.00328608	GO:0008270;GO:0005515	RING/U-box superfamily protein
Bradi4g10550	568.596	-1.18872	0.306082	-3.88367	0.000102892	0.00330673	GO:0006468;GO:0005524;GO:0004672	cysteine-rich RLK (RECEPTOR-like protein kinase) 19
Bradi2g07650	2135.6	-1.00811	0.259847	-3.87962	0.000104622	0.0033538	GO:0055114;GO:0004616;GO:0051287;GO:0016616;GO:0008152	D-isomer specific 2-hydroxyacid dehydrogenase family protein
Bradi2g20150	2770.61	-0.715325	0.184384	-3.87955	0.00010465	0.0033538	GO:0016021	TRAM LAG1 and CLN8 (TLC) lipid-sensing domain containing protein
Bradi1g09860	10.3992	-5.807	1.50013	-3.871	0.000108388	0.00346873	GO:0016597;GO:0008152	ACT domain repeat 3
Bradi5g18490	876.267	-1.17889	0.304643	-3.86974	0.00010895	0.00348182	NA	Transmembrane amino acid transporter family protein
Bradi2g61030	53.4647	-4.07511	1.05334	-3.86877	0.000109385	0.00348993	NA	NA
Bradi3g31590	3817.35	-0.736529	0.190657	-3.86311	0.00011195	0.00355287	GO:0009094;GO:0004664	prephenate dehydratase 1
Bradi2g61150	158.097	-2.98353	0.772704	-3.86115	0.000112853	0.0035716	NA	Calcium-binding EF-hand family protein
Bradi4g35770	14.3624	-7.87225	2.03906	-3.86073	0.00011305	0.00357289	NA	BON association protein 2
Bradi1g30640	261.508	-1.17586	0.304788	-3.85797	0.000114332	0.00360343	NA	NA
Bradi4g03140	185.597	-1.02343	0.265491	-3.85486	0.000115795	0.00364451	GO:0005515	Trypsin family protein with PDZ domain
Bradi5g04070	4022.89	-0.744655	0.193706	-3.84424	0.000120925	0.00377993	GO:0055114;GO:0048038;GO:0009308;GO:0008131;GO:0005507	Copper amine oxidase family protein
Bradi1g68830	2262.16	-0.506962	0.13213	-3.83684	0.000124629	0.00388572	GO:0016020;GO:0006810;GO:0005215	peptide transporter 2
Bradi3g06330	87.3313	-1.95504	0.509576	-3.83661	0.000124745	0.00388572	GO:0055114;GO:0020037;GO:0016705;GO:0005506	cytochrome P450 family 71 subfamily B polypeptide 37
Bradi1g42397	2016.1	-0.432133	0.112638	-3.83646	0.000124819	0.00388572	GO:0006468;GO:0004672	cysteine-rich RLK (RECEPTOR-like protein kinase) 25
Bradi5g27467	193.257	-1.39166	0.363128	-3.83243	0.000126884	0.00392858	GO:0006355;GO:0003677	NAC domain containing protein 76
Bradi2g44785	83.8725	-1.99484	0.520924	-3.82942	0.000128448	0.00396526	GO:0016758;GO:0008152	UDP-glycosyltransferase 73B4
Bradi4g38860	1942.87	-0.93867	0.245221	-3.82786	0.000129265	0.00398073	GO:0005515	Calcium-dependent lipid-binding (CaLB domain) family protein
Bradi1g00700	3741.78	-0.983662	0.257065	-3.82651	0.000129973	0.00399557	GO:0055085;GO:0016021	phosphate transporter 1;7
Bradi1g45950	104.289	-2.53575	0.66272	-3.82628	0.000130096	0.00399557	GO:0016758;GO:0008152	don-glucosyltransferase 1
Bradi3g02817	247.428	-1.01607	0.265715	-3.82392	0.000131346	0.00402315	GO:0016788;GO:0006886;GO:0006505	alpha/beta-Hydrolases superfamily protein
Bradi5g20177	780.704	-0.672353	0.175941	-3.82147	0.000132656	0.00405782	GO:0055085;GO:0016021	cation exchanger 1
Bradi3g60120	1434.5	-0.678129	0.177489	-3.82068	0.000133084	0.00406003	GO:0006355;GO:0003700	related to AP2 12
Bradi1g44390	319.832	-2.2267	0.583054	-3.81903	0.000133977	0.00407641	GO:0016567;GO:0004842	ARM repeat superfamily protein
Bradi2g42260	351.053	-1.60529	0.420377	-3.81868	0.000134166	0.00407671	GO:0005515	glutathione S-transferase TAU 18
Bradi4g36601	7887.67	-0.895885	0.234665	-3.81772	0.000134693	0.0040873	GO:0016020;GO:0006810;GO:0005215	plasma membrane intrinsic protein 2;5
Bradi4g02060	1051.33	-0.952645	0.249649	-3.81593	0.000135671	0.00410376	GO:0006355;GO:0003677	NAC domain containing protein 1
Bradi1g03770	84.6132	-3.05978	0.802023	-3.81508	0.000136139	0.00410392	NA	C2H2-type zinc finger family protein
Bradi1g66920	163.449	-1.54095	0.404099	-3.8133	0.000137121	0.00411686	GO:0003824;GO:0006470;GO:0004722	highly ABA-induced PP2C gene 2
Bradi2g12300	539.816	-0.594667	0.155949	-3.8132	0.000137176	0.00411686	NA	Polyketide cyclase/dehydrase and lipid transport superfamily protein
Bradi2g22200	862.464	-0.718263	0.188381	-3.81282	0.000137389	0.00411686	GO:0005515	ubiquitin-conjugating enzyme 11
Bradi3g21060	532.139	-1.52167	0.399107	-3.81268	0.000137469	0.00411686	GO:0005515	armadillo repeat only 2
Bradi1g67930	96.6694	-1.48123	0.388592	-3.8118	0.00013796	0.00412616	GO:0016787;GO:0008152	alpha/beta-Hydrolases superfamily protein
Bradi1g07237	2351.06	-0.778416	0.204363	-3.80899	0.000139537	0.00416332	GO:0006468;GO:0005524;GO:0004672;GO:0030246	receptor lectin kinase
Bradi1g25647	788.177	-0.590629	0.155064	-3.80893	0.000139567	0.00416332	GO:0006468;GO:0004672	cysteine-rich RLK (RECEPTOR-like protein kinase) 10
Bradi3g16040	1690.3	-0.569806	0.149668	-3.80713	0.000140589	0.00418834	GO:0016987;GO:0006355;GO:0006352;GO:0003700;GO:0003677	sigma factor A
Bradi3g58338	498.61	-1.12569	0.295787	-3.80576	0.000141372	0.00420618	GO:0008270;GO:0005515	Pentatricopeptide repeat (PPR) superfamily protein
Bradi2g38020	21.6384	-5.78416	1.52188	-3.80067	0.000144307	0.00427125	NA	F-box/RNI-like/FBD-like domains-containing protein
Bradi5g02190	105.501	-1.17383	0.309262	-3.7956	0.00014729	0.00433707	NA	Major facilitator superfamily protein
Bradi3g50430	629.42	-1.73518	0.45752	-3.79258	0.000149088	0.00438439	GO:0006629	alpha/beta-Hydrolases superfamily protein
Bradi2g08140	618.349	-0.843627	0.222586	-3.79012	0.000150572	0.00442234	GO:0016021;GO:0015689;GO:0015098	sulfate transmembrane transporters
Bradi2g22907	143.202	-1.09977	0.290253	-3.789	0.000151254	0.00442635	GO:0006260;GO:0005524;GO:0003677	minichromosome maintenance 8
Bradi5g26060	849.578	-0.811533	0.214202	-3.78862	0.000151484	0.00442635	GO:0045454;GO:0015035;GO:0006662	thioredoxin X
Bradi3g45200	147.295	-1.88862	0.498809	-3.78626	0.000152934	0.00445164	GO:0016567;GO:0004842	plant U-box 23
Bradi2g55310	1596.61	-2.44576	0.646388	-3.78373	0.000154495	0.00447428	GO:0006952	Hs1pro-1 protein
Bradi4g13740	859.441	-0.576605	0.152411	-3.78321	0.000154816	0.0044779	GO:0019773;GO:0006511;GO:0004175;GO:0051603;GO:0005839;GO:0004298	20S proteasome alpha subunit E1
Bradi1g01790	147.366	-1.31502	0.34807	-3.77802	0.000158079	0.00456651	GO:0005515	Sterile alpha motif (SAM) domain-containing protein
Bradi2g23160	54.758	-2.41989	0.641844	-3.77021	0.00016311	0.00468814	NA	C2H2-type zinc finger family protein
Bradi1g72440	128.634	-4.30992	1.14393	-3.76765	0.000164789	0.00471858	NA	Protein of unknown function (DUF581)
Bradi2g58190	2346.64	-1.02807	0.272895	-3.76726	0.000165049	0.00472011	NA	RING domain ligase2
Bradi3g18460	286.821	-0.9885	0.262693	-3.76295	0.000167921	0.00476939	GO:0016020;GO:0006810;GO:0005215	plasma membrane intrinsic protein 2;5
Bradi1g22270	382.357	-0.984242	0.261578	-3.76271	0.000168085	0.00476939	GO:0050662;GO:0003824	NAD(P)-binding Rossmann-fold superfamily protein
Bradi1g50067	3086.09	-0.843814	0.224271	-3.76249	0.000168233	0.00476939	GO:0003824;GO:0008792;GO:0008295;GO:0006527	arginine decarboxylase 2
Bradi3g26890	61.8446	-2.26776	0.603047	-3.76051	0.000169566	0.00480122	GO:0046872;GO:0000166	ATPase E1-E2 type family protein / haloacid dehalogenase-like hydrolase family protein
Bradi3g17252	559.585	-0.887058	0.235946	-3.75958	0.000170196	0.0048131	GO:0016567;GO:0004842;GO:0005515	RING/U-box superfamily protein with ARM repeat domain
Bradi1g34647	65.6043	-1.97042	0.524837	-3.75435	0.000173792	0.00488457	GO:0016757	Glycosyltransferase family 61 protein
Bradi4g38500	3176.88	-0.547387	0.145889	-3.75209	0.000175369	0.00492282	GO:0003676	Single-stranded nucleic acid binding R3H protein
Bradi1g48370	1413.25	-0.702988	0.187415	-3.75096	0.000176158	0.0049389	GO:0008171	S-adenosyl-L-methionine-dependent methyltransferases superfamily protein
Bradi1g23497	1534.83	-0.595662	0.158845	-3.74997	0.000176856	0.00495241	NA	Nucleotide-sugar transporter family protein
Bradi3g22880	536.032	-1.22697	0.32787	-3.74225	0.000182383	0.00505145	GO:0055085;GO:0016020;GO:0015297;GO:0015238;GO:0006855	MATE efflux family protein
Bradi4g42540	1346.33	-2.79181	0.746573	-3.7395	0.000184386	0.00509459	GO:0055114;GO:0020037;GO:0016705;GO:0005506	cytochrome P450 family 94 subfamily C polypeptide 1
Bradi3g21284	50.2253	-2.16467	0.579293	-3.73674	0.00018642	0.00512987	NA	NA
Bradi3g42400	1143.77	-1.20145	0.321524	-3.73673	0.00018643	0.00512987	NA	Chaperone DnaJ-domain superfamily protein
Bradi1g60110	944.653	-0.840928	0.225055	-3.73655	0.000186561	0.00512987	GO:0055085;GO:0046873;GO:0030001;GO:0016020	zinc transporter 11 precursor
Bradi3g42820	3376.33	-0.402545	0.107778	-3.73494	0.000187757	0.00515654	GO:0005515	Thioredoxin family protein
Bradi4g35890	1082.95	-1.23382	0.33061	-3.73196	0.000189997	0.0052019	GO:0055114;GO:0020037;GO:0016705;GO:0005506	cytochrome P450 family 78 subfamily A polypeptide 6
Bradi3g14946	342.551	-1.01994	0.273331	-3.7315	0.000190339	0.00520245	NA	NA
Bradi3g49020	569.084	-1.92325	0.517485	-3.71654	0.00020197	0.00548481	GO:0009733	SAUR-like auxin-responsive protein family
Bradi2g01600	24.1866	-3.62888	0.977446	-3.71262	0.000205129	0.0055579	NA	NA
Bradi1g17640	102.939	-3.1132	0.838593	-3.71242	0.000205289	0.0055579	NA	Protein of unknown function (DUF3133)
Bradi5g19180	215.309	-1.54079	0.415315	-3.70992	0.000207326	0.00559953	GO:0008270;GO:0005515	brassinosteroid-responsive RING-H2
Bradi1g19250	4067.76	-1.12385	0.302955	-3.70963	0.000207563	0.00559953	NA	Uncharacterised protein family (UPF0114)
Bradi1g55000	3861.94	-0.422746	0.114043	-3.7069	0.000209815	0.00564032	NA	phosphate transporter traffic facilitator1
Bradi1g65580	2264.9	-0.605027	0.163496	-3.70055	0.000215132	0.00576338	GO:0006629;GO:0055114;GO:0016717	fatty acid desaturase 8
Bradi3g07730	1585.36	-1.05542	0.28523	-3.70023	0.000215402	0.00576338	GO:0016747;GO:0008610;GO:0016020;GO:0006633	3-ketoacyl-CoA synthase 11
Bradi1g06425	438.106	-0.765838	0.207063	-3.69859	0.000216804	0.00579413	NA	NA
Bradi4g23367	3429.59	-0.998277	0.270267	-3.69368	0.000221036	0.00588656	GO:0006629	alpha/beta-Hydrolases superfamily protein
Bradi3g41837	401.254	-0.891105	0.241303	-3.69288	0.000221727	0.00589809	GO:0006412;GO:0005840;GO:0005622;GO:0003735	Ribosomal L38e protein family
Bradi3g06770	188.213	-1.89954	0.514595	-3.69132	0.000223089	0.00592743	GO:0006468;GO:0005524;GO:0004672	Protein kinase superfamily protein
Bradi1g67620	477.57	-0.742308	0.201254	-3.68841	0.000225656	0.00598172	GO:0034755;GO:0016021;GO:0005381	iron-regulated protein 3
Bradi5g25460	10108.4	-0.864576	0.23463	-3.68484	0.000228845	0.00605923	GO:0005515	ubiquitin-conjugating enzyme 28
Bradi5g23060	363.779	-0.904717	0.245555	-3.68438	0.000229264	0.0060633	GO:0048544	receptor kinase 3
Bradi1g04780	625.149	-0.730342	0.198256	-3.68384	0.000229749	0.0060691	NA	NA
Bradi2g41490	1602	-1.71852	0.46657	-3.6833	0.000230231	0.00607481	NA	calmodulin-binding family protein
Bradi2g08704	186.137	-10.3477	2.81061	-3.68166	0.000231722	0.00610005	NA	NA
Bradi3g22707	87.2414	-2.03246	0.552325	-3.67983	0.000233389	0.00613083	NA	NA
Bradi5g19100	778.566	-2.04817	0.556599	-3.67979	0.000233428	0.00613083	GO:0030170;GO:0009058	1-aminocyclopropane-1-carboxylic acid (acc) synthase 6
Bradi1g27080	2528.36	-0.764583	0.208356	-3.6696	0.000242934	0.00633017	NA	Mitochondrial import inner membrane translocase subunit Tim17/Tim22/Tim23 family protein
Bradi4g31440	50702.1	-0.609929	0.166296	-3.66773	0.000244715	0.00636148	GO:0008234;GO:0006508	aleurain-like protease
Bradi4g42030	238.547	-2.00017	0.545528	-3.66649	0.000245906	0.00637886	NA	NDR1/HIN1-like 3
Bradi1g20480	107.057	-2.02915	0.553438	-3.66645	0.000245942	0.00637886	GO:0008270;GO:0005515	RING/U-box superfamily protein
Bradi1g76207	71.8581	-2.9749	0.812052	-3.66344	0.00024885	0.00644065	GO:0006355;GO:0003677	NAC domain containing protein 36
Bradi5g26340	392.768	-0.674681	0.184168	-3.6634	0.000248888	0.00644065	NA	RING/U-box superfamily protein
Bradi4g17200	268.661	-2.82503	0.771958	-3.65957	0.000252639	0.00650822	NA	NA
Bradi4g16350	150.753	-2.01781	0.551604	-3.65807	0.000254125	0.0065085	GO:0006468;GO:0004672	protein kinase family protein / peptidoglycan-binding LysM domain-containing protein
Bradi5g21387	272.847	-0.998062	0.272966	-3.65635	0.000255828	0.00653877	GO:0016829;GO:0010333;GO:0008152;GO:0000287	Terpenoid cyclases/Protein prenyltransferases superfamily protein
Bradi1g71880	66.1906	-1.90633	0.521625	-3.65459	0.000257591	0.00657648	GO:0055114;GO:0016491;GO:0008270	Zinc-binding alcohol dehydrogenase family protein
Bradi2g43260	10.6554	-7.32544	2.00523	-3.65317	0.000259027	0.00659383	GO:0071025;GO:0070966;GO:0070481	Eukaryotic release factor 1 (eRF1) family protein
Bradi2g44140	2304.25	-0.554236	0.151729	-3.6528	0.000259393	0.00659383	GO:0055114;GO:0020037;GO:0016705;GO:0005506	cytochrome P450 family 72 subfamily A polypeptide 15
Bradi4g25750	15210.3	-0.967872	0.265046	-3.65171	0.000260499	0.00659383	NA	lipid transfer protein 12
Bradi1g13090	637.785	-1.21259	0.332068	-3.65163	0.000260579	0.00659383	GO:0003924;GO:0007017;GO:0005874	tubulin beta chain 4
Bradi1g45880	52.4297	-2.5606	0.701559	-3.64988	0.000262367	0.00662878	GO:0055114;GO:0016491;GO:0010181	12-oxophytodienoate reductase 2
Bradi1g44170	1291.28	-1.65926	0.454629	-3.64971	0.00026254	0.00662878	GO:0016787	nudix hydrolase homolog 21
Bradi3g40820	265.643	-1.12084	0.30728	-3.64764	0.000264665	0.00666769	GO:0016021	Auxin-responsive family protein
Bradi3g54220	4792.45	-0.592666	0.16261	-3.64471	0.000267697	0.00672923	GO:0016021	Endomembrane protein 70 protein family
Bradi4g31430	783.979	-1.86881	0.513609	-3.63859	0.000274133	0.00686084	GO:0006468;GO:0004672	Protein kinase superfamily protein
Bradi3g53830	511.934	-1.37268	0.377348	-3.63769	0.00027509	0.0068685	GO:0055114;GO:0016616;GO:0006694;GO:0003854	UDP-D-glucuronate 4-epimerase 1
Bradi1g49570	18.6751	-8.34214	2.29327	-3.63766	0.000275127	0.0068685	GO:0006355;GO:0003700	dehydration response element B1A
Bradi5g25512	210.026	-1.19002	0.327158	-3.63746	0.000275341	0.0068685	GO:0006887;GO:0000145	exocyst subunit exo70 family protein H6
Bradi2g20660	138.06	-1.18387	0.325598	-3.636	0.000276908	0.00690006	NA	cyclic nucleotide-gated cation channel 4
Bradi3g18090	1520.54	-0.788828	0.217023	-3.63478	0.000278223	0.00690942	GO:0003824;GO:0006470;GO:0004722	phytochrome-associated protein phosphatase type 2C
Bradi1g72960	331.734	-1.16434	0.320364	-3.63444	0.00027858	0.00690942	GO:0006355;GO:0003700	nuclear factor Y subunit A6
Bradi5g03577	220.724	-1.32053	0.363358	-3.63425	0.000278796	0.00690942	GO:0030247;GO:0006468;GO:0004672	wall-associated kinase 2
Bradi3g58660	123.24	-1.19227	0.328115	-3.6337	0.000279386	0.00691653	NA	NA
Bradi5g15760	1327.56	-1.34014	0.368932	-3.63249	0.000280699	0.00694152	NA	myb domain protein 15
Bradi4g29580	116.978	-2.18433	0.60189	-3.62911	0.000284395	0.00701773	NA	ELF4-like 4
Bradi1g23192	2884.88	-0.920175	0.253736	-3.6265	0.000287289	0.00707388	NA	NA
Bradi4g21540	1239.15	-0.501532	0.138506	-3.62101	0.000293459	0.00717988	GO:0005634;GO:0003677	methyl-CPG-binding domain 11
Bradi1g36980	1282.43	-1.21949	0.33696	-3.6191	0.000295628	0.00720437	GO:0016747	HXXXD-type acyl-transferase family protein
Bradi2g34989	113.162	-1.47054	0.406716	-3.61564	0.000299609	0.00726344	NA	NA
Bradi5g00830	279.569	-0.942589	0.260707	-3.61551	0.000299756	0.00726344	GO:0055114;GO:0016491	2-oxoglutarate (2OG) and Fe(II)-dependent oxygenase superfamily protein
Bradi1g64950	151.627	-1.50075	0.415242	-3.61417	0.000301313	0.00729087	GO:0016757;GO:0016021	xylosyltransferase 1
Bradi1g18450	1243.8	-0.462256	0.127911	-3.61389	0.000301637	0.00729087	GO:0006468;GO:0004672	Protein kinase superfamily protein
Bradi3g51660	487.451	-1.22267	0.338366	-3.61344	0.000302164	0.00729087	GO:0055085;GO:0016021	Major Facilitator Superfamily with SPX (SYG1/Pho81/XPR1) domain-containing protein
Bradi3g51980	56.7343	-2.64365	0.732504	-3.60906	0.00030731	0.00740722	GO:0008270;GO:0005515	RING/U-box superfamily protein
Bradi3g43120	7173.07	-0.401456	0.111275	-3.60777	0.00030884	0.00743625	GO:0016020	Ergosterol biosynthesis ERG4/ERG24 family
Bradi4g10500	189.742	-1.71603	0.476532	-3.60108	0.000316892	0.00755845	GO:0006468;GO:0004672	CRINKLY4 related 3
Bradi1g67290	772.162	-0.945994	0.263204	-3.59416	0.000325445	0.00774627	NA	glycine-rich protein
Bradi4g27220	1460.26	-0.433916	0.120754	-3.59339	0.0003264	0.00775455	GO:0006352;GO:0005634;GO:0051090	TATA BOX ASSOCIATED FACTOR II 59
Bradi2g23370	423.696	-0.976231	0.271678	-3.59334	0.000326471	0.00775455	GO:0055114;GO:0016491;GO:0005507	laccase 17
Bradi1g49380	10.934	-6.431	1.79027	-3.59219	0.000327912	0.00777261	GO:0006508;GO:0004190	Eukaryotic aspartyl protease family protein
Bradi1g57040	537.936	-1.03068	0.286964	-3.59166	0.000328578	0.00778031	NA	FASCICLIN-like arabinogalactan protein 16 precursor
Bradi1g16730	199.677	-0.913705	0.254487	-3.59039	0.000330189	0.0077971	GO:0008168;GO:0008152	methyltransferases
Bradi4g29260	124.665	-1.28738	0.358573	-3.59029	0.000330311	0.0077971	NA	Pentatricopeptide repeat (PPR) superfamily protein
Bradi1g06300	1462.45	-1.4864	0.414151	-3.58904	0.000331896	0.00781838	GO:0006468;GO:0004672	calmodulin-domain protein kinase cdpk isoform 2
Bradi4g26342	1369.31	-0.602485	0.167886	-3.58865	0.000332392	0.00782199	GO:0055085;GO:0022857;GO:0016021	zinc induced facilitator-like 1
Bradi3g40240	8050.08	-0.337989	0.0942245	-3.58707	0.000334419	0.00785353	GO:0005634;GO:0003677	squamosa promoter binding protein-like 14
Bradi1g75820	1881.4	-0.877877	0.244823	-3.58577	0.000336091	0.00788448	GO:0016020;GO:0006810;GO:0005215	peptide transporter 3
Bradi1g70770	878.499	-0.481782	0.134426	-3.584	0.000338366	0.00791369	NA	Uncharacterised protein family (UPF0497)
Bradi5g12060	771.522	-0.79087	0.220804	-3.58177	0.000341276	0.00797357	GO:0055085;GO:0016021	Major facilitator superfamily protein
Bradi2g08620	1676.33	-1.06142	0.296368	-3.58143	0.000341714	0.00797565	GO:0043565;GO:0006355;GO:0003700	WRKY family transcription factor
Bradi5g05173	346.348	-0.946275	0.264421	-3.57866	0.000345358	0.00803601	NA	NA
Bradi5g14320	1350.49	-1.6954	0.474042	-3.57648	0.000348248	0.00807046	NA	S-adenosyl-L-methionine-dependent methyltransferases superfamily protein
Bradi3g36487	366.175	-0.644294	0.180354	-3.57238	0.000353748	0.00818133	NA	Regulator of chromosome condensation (RCC1) family protein
Bradi1g71948	382.386	-1.8825	0.527254	-3.57038	0.000356457	0.00821302	NA	NA
Bradi3g48051	8.30328	-6.1093	1.71114	-3.57031	0.000356557	0.00821302	GO:0030247;GO:0006468;GO:0005524;GO:0004672	wall associated kinase 3
Bradi1g14983	519.67	-0.956243	0.267875	-3.56973	0.00035735	0.00822301	GO:0008081;GO:0006629;GO:0008889	PLC-like phosphodiesterases superfamily protein
Bradi5g18137	203.153	-3.09914	0.868754	-3.56734	0.00036063	0.0082652	GO:0005089	RHO guanyl-nucleotide exchange factor 3
Bradi4g17020	2502.53	-0.776278	0.217665	-3.56638	0.00036194	0.00828691	GO:0055114;GO:0016491;GO:0050664;GO:0004601	respiratory burst oxidase homologue D
Bradi5g22950	472.168	-1.05045	0.294569	-3.56606	0.000362392	0.00828895	NA	NA
Bradi4g29790	102.048	-2.35256	0.659861	-3.56524	0.000363523	0.0083065	GO:0005515;GO:0006468;GO:0005524;GO:0004672	receptor-like kinase 902
Bradi3g60100	23.2877	-6.30952	1.77169	-3.5613	0.000369018	0.00841524	NA	HSP20-like chaperones superfamily protein
Bradi3g41600	5360.06	-0.786319	0.220851	-3.56041	0.000370275	0.00843548	NA	NA
Bradi2g17960	241.26	-0.920538	0.258644	-3.55909	0.000372141	0.00846111	NA	NA
Bradi3g52505	200.261	-1.27719	0.35927	-3.55494	0.000378059	0.00856159	GO:0055114;GO:0009916	alternative oxidase 1A
Bradi3g48562	16.864	-6.04871	1.70256	-3.55272	0.000381275	0.00860884	NA	NA
Bradi1g13240	96.5892	-1.51981	0.427926	-3.55157	0.000382935	0.00863431	GO:0055085;GO:0016021	calcium exchanger 7
Bradi4g15130	3546.58	-0.465447	0.131063	-3.55132	0.000383307	0.00863431	GO:0005515	ETO1-like 1
Bradi2g13535	64.3807	-1.61351	0.454362	-3.55116	0.000383537	0.00863431	NA	ankyrin repeat family protein
Bradi3g32047	89.3112	-2.36517	0.666099	-3.55078	0.000384089	0.00863823	NA	Alpha/beta hydrolase related protein
Bradi1g68950	706.668	-0.644579	0.1816	-3.54944	0.000386054	0.00866352	GO:0055085;GO:0016021;GO:0008324;GO:0006812	Cation efflux family protein
Bradi2g22490	2147.7	-0.885851	0.249607	-3.54898	0.000386731	0.00866352	GO:0006887;GO:0000145	exocyst subunit exo70 family protein B1
Bradi1g76950	239.036	-1.47472	0.415766	-3.547	0.000389639	0.00869457	NA	Alpha/beta hydrolase related protein
Bradi4g35780	149.709	-2.03657	0.574487	-3.54503	0.000392572	0.00874295	GO:0043565;GO:0006355;GO:0005634;GO:0003700	winged-helix DNA-binding transcription factor family protein
Bradi5g03410	108.435	-1.28977	0.364287	-3.54052	0.000399339	0.00887305	GO:0005515	Leucine-rich repeat protein kinase family protein
Bradi4g38855	1290.03	-0.67623	0.191075	-3.53907	0.000401538	0.00889927	NA	NA
Bradi1g07480	841.461	-1.0584	0.29909	-3.53874	0.000402037	0.00890169	GO:0055114;GO:0020037;GO:0016705;GO:0005506	allene oxide synthase
Bradi3g13140	2034.23	-0.342201	0.0967476	-3.53704	0.000404633	0.00893321	GO:0008270;GO:0005515	Protease-associated (PA) RING/U-box zinc finger family protein
Bradi3g51820	1301.57	-1.01871	0.288142	-3.53544	0.000407093	0.00897884	GO:0005515;GO:0007275	Transducin/WD40 repeat-like superfamily protein
Bradi1g66470	94.1495	-1.09494	0.310117	-3.53074	0.000414402	0.00911551	NA	heat shock cognate protein 70-1
Bradi3g46247	1240.59	-1.04941	0.29741	-3.5285	0.000417922	0.00915804	NA	NA
Bradi1g55677	233.249	-0.786909	0.223074	-3.52757	0.0004194	0.0091794	GO:0005515	F-box/RNI-like superfamily protein
Bradi1g08517	387.547	-0.811328	0.230357	-3.52205	0.00042823	0.00936368	GO:0006950	Adenine nucleotide alpha hydrolases-like superfamily protein
Bradi3g48970	13.062	-8.06642	2.29442	-3.51567	0.000438646	0.00957312	GO:0005515;GO:0034968;GO:0018024;GO:0008270;GO:0005634	SET-domain containing protein lysine methyltransferase family protein
Bradi1g33590	56.6074	-1.6247	0.462496	-3.51289	0.000443265	0.0096555	GO:0055114;GO:0016491;GO:0006633;GO:0005506	sterol-4alpha-methyl oxidase 1-1
Bradi3g46710	276.892	-2.25871	0.643233	-3.5115	0.00044559	0.00969688	NA	NA
Bradi1g76330	22439.4	-1.01558	0.289291	-3.5106	0.000447102	0.0097171	GO:0055114;GO:0020037;GO:0004096;GO:0006979	catalase 2
Bradi1g66270	2811.44	-0.781118	0.222513	-3.51044	0.000447369	0.0097171	GO:0055085;GO:0016020;GO:0015297;GO:0015238;GO:0006855	MATE efflux family protein
Bradi1g49690	528.951	-3.58435	1.02127	-3.5097	0.000448604	0.00973467	NA	NA
Bradi5g25540	515.916	-0.757578	0.216132	-3.50517	0.000456319	0.00988331	GO:0055114;GO:0009916	Alternative oxidase family protein
Bradi2g05850	184.243	-1.57059	0.448305	-3.50339	0.000459376	0.0099401	NA	TIFY domain/Divergent CCT motif family protein
Bradi1g66720	304.592	-0.860205	0.245556	-3.50309	0.000459892	0.00994184	GO:0055114;GO:0016491;GO:0005507	laccase 17
Bradi2g03717	1212.4	-0.573408	0.163777	-3.50115	0.000463251	0.00998535	GO:0006508;GO:0004222	Peptidase family M48 family protein
Bradi1g07277	973.265	-0.97073	0.277306	-3.50058	0.000464254	0.00998535	NA	Cellulose-synthase-like C12
Bradi3g04080	277.091	-1.0995	0.314104	-3.50044	0.000464483	0.00998535	GO:0005975;GO:0004553	glycosyl hydrolase 9B8
Bradi1g59600	853.542	-0.901219	0.25779	-3.49594	0.000472396	0.0101164	GO:0016020;GO:0004970	glutamate receptor 3.4
Bradi1g11280	313.44	-1.21015	0.346239	-3.49514	0.00047382	0.0101374	GO:0051861;GO:0046836;GO:0017089;GO:0005737	Glycolipid transfer protein (GLTP) family protein
Bradi1g66590	11773.5	-1.45199	0.415635	-3.49343	0.000476858	0.0101929	NA	heat shock protein 70
Bradi2g01217	755.584	-1.61704	0.463007	-3.49247	0.00047857	0.0102199	GO:0006468;GO:0005524;GO:0004672	PR5-like receptor kinase
Bradi4g44920	733.027	-0.531502	0.152259	-3.49076	0.000481641	0.0102759	GO:0019867	Outer membrane OMP85 family protein
Bradi2g23837	152.569	-2.053	0.588202	-3.4903	0.000482479	0.0102842	GO:0055114;GO:0020037;GO:0016705;GO:0005506	cytochrome P450 family 94 subfamily C polypeptide 1
Bradi4g16740	229.012	-1.46313	0.419311	-3.48937	0.000484153	0.0103102	NA	LOB domain-containing protein 41
Bradi4g35317	316.089	-1.66062	0.476382	-3.4859	0.000490493	0.0104216	GO:0043531	NB-ARC domain-containing disease resistance protein
Bradi1g54650	708.28	-1.64962	0.473407	-3.48457	0.000492928	0.0104581	GO:0016757;GO:0016020;GO:0030246;GO:0008378;GO:0006486	Galactosyltransferase family protein
Bradi4g05370	733.218	-0.944847	0.271202	-3.48392	0.000494133	0.0104738	GO:0005515;GO:0008017;GO:0007018;GO:0005524;GO:0003777;GO:0005871	P-loop nucleoside triphosphate hydrolases superfamily protein with CH (Calponin Homology) domain
Bradi1g62957	4042.72	-0.437094	0.125471	-3.48364	0.000494653	0.0104738	GO:0016157;GO:0005985	sucrose synthase 3
Bradi2g41950	1060.68	-0.491777	0.141176	-3.48342	0.000495044	0.0104738	GO:0003824;GO:0006470;GO:0004722	homology to ABI2
Bradi2g03467	237.996	-0.85558	0.245725	-3.48187	0.000497933	0.0105155	GO:0006355;GO:0003677	NAC domain containing protein 25
Bradi5g12990	345.863	-0.940257	0.270184	-3.48006	0.000501297	0.0105768	GO:0055114;GO:0020037;GO:0016705;GO:0005506	cytochrome P450 family 724 subfamily A polypeptide 1
Bradi4g32680	336.553	-1.01331	0.291223	-3.47948	0.000502382	0.0105834	GO:0009055	Cupredoxin superfamily protein
Bradi1g18050	8555.37	-0.673731	0.193642	-3.47926	0.000502795	0.0105834	GO:0016020;GO:0015979;GO:0009523	photosystem II subunit X
Bradi3g51640	191.243	-1.01155	0.290766	-3.47891	0.000503465	0.0105834	NA	NA
Bradi2g56520	169.163	-1.09816	0.315878	-3.47652	0.00050796	0.0106549	NA	myb domain protein 4
Bradi3g49220	530.594	-0.863812	0.248481	-3.47636	0.000508265	0.0106549	GO:0006468;GO:0004672	phosphoenolpyruvate carboxylase kinase 1
Bradi2g31140	233.135	-0.830017	0.23885	-3.47506	0.000510738	0.0106871	NA	plastid developmental protein DAG putative
Bradi1g50740	623.722	-1.12229	0.323027	-3.47429	0.000512215	0.0106985	NA	Protein of unknown function (DUF594)
Bradi2g22320	143.94	-2.20781	0.635626	-3.47345	0.000513818	0.0107221	GO:0005515;GO:0016567;GO:0004842	ARM repeat superfamily protein
Bradi3g10230	154.494	-1.35276	0.389564	-3.47249	0.00051565	0.0107365	GO:0042546;GO:0016020;GO:0008107	fucosyltransferase 1
Bradi2g57800	1489.96	-1.62006	0.466586	-3.47215	0.000516301	0.0107365	GO:0046983	basic helix-loop-helix (bHLH) DNA-binding superfamily protein
Bradi3g21680	416.906	-0.861404	0.248106	-3.47192	0.000516759	0.0107365	GO:0007264;GO:0005525	ADP-ribosylation factor B1B
Bradi1g09910	607.862	-1.2772	0.367871	-3.47186	0.000516857	0.0107365	NA	Thioredoxin superfamily protein
Bradi2g44270	451.996	-2.21171	0.637191	-3.47103	0.000518472	0.0107518	GO:0043565;GO:0006355;GO:0003700	WRKY DNA-binding protein 70
Bradi1g73230	130.283	-2.31221	0.666483	-3.46927	0.000521874	0.0107847	GO:0009733	NA
Bradi2g42890	1140.26	-0.866666	0.249839	-3.4689	0.000522595	0.0107847	GO:0005515	disease resistance family protein / LRR family protein
Bradi1g19450	551.788	-0.794248	0.22901	-3.46818	0.000524	0.0107966	NA	ARM repeat superfamily protein
Bradi5g23027	559.16	-1.49738	0.432957	-3.4585	0.000543199	0.0111419	GO:0048544;GO:0006468;GO:0004672	S-locus lectin protein kinase family protein
Bradi3g40600	151.955	-1.63585	0.473177	-3.45716	0.000545901	0.0111773	NA	OSBP(oxysterol binding protein)-related protein 4C
Bradi1g12810	706.516	-0.775047	0.224292	-3.45553	0.00054922	0.0112151	GO:0005975;GO:0004553	O-Glycosyl hydrolases family 17 protein
Bradi1g52460	559.468	-1.55166	0.449426	-3.45254	0.00055534	0.0113164	NA	plastocyanin 1
Bradi1g30317	277.308	-0.918762	0.26615	-3.45205	0.000556354	0.0113203	NA	Protein of unknown function (DUF594)
Bradi1g27010	2422.08	-0.710834	0.205997	-3.45069	0.000559152	0.0113671	GO:0005525	Ras-related small GTP-binding family protein
Bradi2g34337	472.733	-6.51614	1.88874	-3.44999	0.000560608	0.0113765	GO:0005515	Leucine-rich repeat transmembrane protein kinase
Bradi1g68010	517.803	-1.16883	0.339075	-3.44712	0.000566604	0.0114372	NA	Calcium-binding EF-hand family protein
Bradi3g53497	194.257	-1.51531	0.439685	-3.44634	0.000568227	0.0114512	NA	NA
Bradi2g48730	521.903	-1.31161	0.380583	-3.44631	0.000568303	0.0114512	NA	AtS40-3
Bradi2g55560	736.63	-0.77331	0.224459	-3.44522	0.000570602	0.0114874	GO:0008138;GO:0006470	NA
Bradi3g42130	8.86967	-6.70586	1.9479	-3.4426	0.000576147	0.0115879	GO:0043565;GO:0006355;GO:0005634;GO:0003700	heat shock transcription factor B2A
Bradi5g20410	748.267	-0.478132	0.138905	-3.44215	0.000577114	0.0115879	NA	scramblase-related
Bradi3g45740	416.322	-0.931634	0.270711	-3.44143	0.000578643	0.0116084	NA	Regulator of chromosome condensation (RCC1) family protein
Bradi3g59690	159.817	-2.45519	0.713685	-3.44016	0.000581366	0.0116426	NA	NA
Bradi4g08550	1079.01	-0.5863	0.170615	-3.43639	0.000589524	0.0117545	GO:0050662;GO:0003824	NAD(P)-binding Rossmann-fold superfamily protein
Bradi1g08891	30.4673	-3.67788	1.0707	-3.43502	0.000592499	0.0118035	GO:0043565;GO:0006355;GO:0005634;GO:0003700	heat shock transcription factor A2
Bradi1g51720	3453.66	-0.524483	0.152725	-3.43416	0.000594395	0.011831	GO:0009116;GO:0003824	Phosphorylase superfamily protein
Bradi1g53770	306.754	-1.47401	0.429685	-3.43043	0.000602617	0.0119737	GO:0006355;GO:0003677	NAC domain containing protein 102
Bradi5g02350	650.424	-1.04501	0.304851	-3.42794	0.000608187	0.0120739	GO:0016020;GO:0015018	Nucleotide-diphospho-sugar transferases superfamily protein
Bradi1g12090	110.604	-2.41582	0.705199	-3.42573	0.000613151	0.0121513	GO:0051087	BCL-2-associated athanogene 5
Bradi3g54460	2249.57	-0.319459	0.0933807	-3.42104	0.000623826	0.0123095	GO:0005543	ENTH/ANTH/VHS superfamily protein
Bradi5g13960	4240.86	-0.98713	0.288632	-3.42003	0.000626138	0.0123338	GO:0006468;GO:0004672	Leucine-rich repeat protein kinase family protein
Bradi4g15000	580.604	-1.16247	0.340015	-3.41888	0.000628783	0.0123753	GO:0007264;GO:0005525	ADP-ribosylation factor C1
Bradi3g25910	572.297	-0.81711	0.239065	-3.41794	0.000630976	0.0123971	GO:0006096;GO:0003872	phosphofructokinase 5
Bradi3g58590	33.5822	-4.7157	1.37986	-3.41752	0.000631956	0.0124057	NA	HSP20-like chaperones superfamily protein
Bradi3g35480	27.9585	-2.97898	0.872027	-3.41616	0.000635104	0.012436	NA	Cysteine/Histidine-rich C1 domain family protein
Bradi1g16510	21936.7	-0.756759	0.221596	-3.41504	0.000637737	0.0124656	GO:0055114;GO:0020037;GO:0006979;GO:0004601	ascorbate peroxidase 1
Bradi3g01810	1605.01	-0.536701	0.157201	-3.4141	0.000639921	0.0124931	GO:0016780;GO:0016020;GO:0008654	aminoalcoholphosphotransferase 1
Bradi3g44330	54.5446	-2.09051	0.612435	-3.41345	0.000641467	0.0124931	NA	NA
Bradi3g37920	61.6808	-1.63383	0.47867	-3.41327	0.000641879	0.0124931	NA	HVA22 homologue E
Bradi1g60970	871.029	-0.612309	0.17945	-3.41215	0.000644537	0.0125235	NA	Bifunctional inhibitor/lipid-transfer protein/seed storage 2S albumin superfamily protein
Bradi4g25560	112.717	-1.19118	0.349223	-3.41093	0.000647421	0.0125475	NA	NA
Bradi3g10270	285.108	-0.892742	0.261935	-3.40826	0.00065379	0.0126364	NA	Nodulin MtN3 family protein
Bradi1g47117	109.737	-0.995626	0.292137	-3.40808	0.000654215	0.0126364	NA	RNAse THREE-like protein 2
Bradi3g05840	272.093	-1.18144	0.346982	-3.4049	0.000661875	0.0127627	GO:0008270;GO:0005515	RING/U-box superfamily protein
Bradi3g16070	436.382	-1.5231	0.447379	-3.4045	0.000662864	0.012771	NA	Ankyrin repeat family protein
Bradi1g64050	681.989	-1.32119	0.388129	-3.40399	0.000664081	0.0127729	NA	sigma factor binding protein 1
Bradi4g08500	1576.97	-1.22702	0.360518	-3.40348	0.000665332	0.0127862	NA	ribulose bisphosphate carboxylase small chain 1A
Bradi4g35156	1997.49	-0.496094	0.146048	-3.39679	0.00068182	0.0130155	GO:0051603;GO:0005839;GO:0004298	20S proteasome beta subunit G1
Bradi2g36985	98.3476	-2.77706	0.817695	-3.39621	0.000683268	0.0130323	NA	NA
Bradi4g24735	87.0799	-1.53326	0.451686	-3.39452	0.000687488	0.0131018	NA	NA
Bradi1g59220	12956.8	-0.387528	0.11421	-3.39311	0.000691045	0.0131587	GO:0030170;GO:0009058	alanine-2-oxoglutarate aminotransferase 2
Bradi1g60150	1863.66	-0.424268	0.125051	-3.39275	0.000691945	0.0131648	GO:0006352	TATA binding protein associated factor 21kDa subunit
Bradi4g41210	947.381	-0.459011	0.135438	-3.38909	0.00070124	0.0133084	GO:0006508;GO:0004190	Eukaryotic aspartyl protease family protein
Bradi1g61340	119.598	-1.16784	0.344997	-3.38506	0.000711622	0.0134607	NA	calmodulin-binding family protein
Bradi1g69330	638.249	-1.07864	0.318687	-3.38463	0.000712736	0.0134706	GO:0055114;GO:0020037;GO:0016705;GO:0005506	allene oxide synthase
Bradi3g50130	540.228	-0.500353	0.147996	-3.38086	0.000722605	0.0135983	NA	Autophagy-related protein 13
Bradi2g53430	1804.55	-0.325732	0.0963521	-3.38064	0.000723182	0.0135983	GO:0005515	ubiquitin-conjugating enzyme 11
Bradi1g54760	41.9434	-1.68756	0.49924	-3.38025	0.000724194	0.0135983	GO:0005524	P-loop containing nucleoside triphosphate hydrolases superfamily protein
Bradi1g17210	957.723	-0.823154	0.24352	-3.38023	0.000724253	0.0135983	GO:0043565;GO:0006355;GO:0003700;GO:0006351	TGACG motif-binding factor 6
Bradi1g42707	4590.76	-0.407649	0.120672	-3.37815	0.000729749	0.0136903	GO:0005515;GO:0008236;GO:0006508	Peptidase S41 family protein
Bradi2g35197	58.829	-1.55834	0.461486	-3.37679	0.000733367	0.0137356	GO:0006508;GO:0004185	serine carboxypeptidase-like 27
Bradi3g46030	2088.35	-2.73498	0.810439	-3.37469	0.000739001	0.0138079	GO:0008270;GO:0005515	RING/U-box superfamily protein
Bradi3g33490	631.128	-0.724271	0.214631	-3.37449	0.000739532	0.0138079	NA	Protein of unknown function (DUF630 and DUF632)
Bradi5g07160	998.582	-0.674137	0.199811	-3.37388	0.000741175	0.0138252	GO:0055085;GO:0016020;GO:0015297;GO:0015238;GO:0006855	MATE efflux family protein
Bradi1g32160	518.493	-1.13986	0.33796	-3.37277	0.000744156	0.0138582	GO:0005515;GO:0006468;GO:0004672	Leucine-rich repeat protein kinase family protein
Bradi1g36790	10.777	-5.88431	1.74534	-3.37145	0.000747741	0.0139136	GO:0055114;GO:0020037;GO:0016705;GO:0005506	ferulic acid 5-hydroxylase 1
Bradi2g03330	10.8268	-7.26436	2.15501	-3.37092	0.00074917	0.0139278	NA	Protein-tyrosine phosphatase-like PTPLA
Bradi2g49870	1581.22	-0.444288	0.131808	-3.37072	0.000749731	0.0139278	GO:0005992;GO:0003824	trehalose-phosphatase/synthase 7
Bradi3g59760	501.771	-1.60274	0.47552	-3.37049	0.000750334	0.0139278	GO:0016757	glucosyl transferase family 8
Bradi1g13620	29.9859	-3.15342	0.936625	-3.3668	0.00076047	0.0140549	GO:0008270;GO:0005515	RING/U-box superfamily protein
Bradi1g50530	3739.7	-0.509502	0.151348	-3.36642	0.000761508	0.0140549	GO:2001070;GO:0016310;GO:0016301;GO:0005524	catalytics;carbohydrate kinases;phosphoglucan water dikinases
Bradi1g57110	1356.01	-0.774789	0.230172	-3.36613	0.000762319	0.0140549	NA	MD-2-related lipid recognition domain-containing protein / ML domain-containing protein
Bradi4g05530	64.0374	-1.77439	0.527155	-3.36597	0.000762748	0.0140549	GO:0006468;GO:0005524;GO:0004672	S-domain-2 5
Bradi2g10816	116.746	-1.80402	0.535992	-3.36576	0.000763333	0.0140549	NA	Leucine-rich repeat (LRR) family protein
Bradi4g23250	410.323	-0.630835	0.187498	-3.36449	0.000766857	0.0141084	GO:0005515	F-box/RNI-like/FBD-like domains-containing protein
Bradi4g10090	65.7876	-1.83483	0.546251	-3.35896	0.000782376	0.0143593	NA	ankyrin repeat family protein
Bradi5g25637	240.783	-0.933761	0.278238	-3.35598	0.000790845	0.0144663	GO:0008234;GO:0006508	Granulin repeat cysteine protease family protein
Bradi2g25600	5364.22	-0.659487	0.196522	-3.35579	0.000791376	0.0144663	GO:0016787;GO:0008152	alpha/beta-Hydrolases superfamily protein
Bradi1g48090	2675.84	-0.314074	0.0937556	-3.34992	0.000808338	0.0147646	NA	Transducin/WD40 repeat-like superfamily protein
Bradi2g11821	69.1437	-2.03758	0.608578	-3.3481	0.000813683	0.0148385	NA	NA
Bradi1g35460	375.342	-0.680494	0.203344	-3.34651	0.000818347	0.0149117	NA	Protein of unknown function (DUF3537)
Bradi1g57247	184.389	-2.04307	0.610851	-3.34463	0.000823926	0.0150014	GO:0055114;GO:0020037;GO:0006979;GO:0004601	Peroxidase superfamily protein
Bradi2g52987	263.629	-1.37159	0.410174	-3.34392	0.000826031	0.0150277	NA	serine protease inhibitor Kazal-type family protein
Bradi2g57460	47.6033	-2.06813	0.618814	-3.34209	0.00083151	0.0150954	GO:0005515	BAK1-interacting receptor-like kinase 1
Bradi4g44470	389.689	-1.60062	0.478976	-3.34174	0.000832538	0.015098	NA	Methyltransferase-related protein
Bradi2g33540	249.947	-1.73118	0.518234	-3.34053	0.000836175	0.015138	GO:0043565;GO:0006355;GO:0003700	WRKY DNA-binding protein 50
Bradi3g57230	558.572	-0.897934	0.26883	-3.34015	0.00083732	0.015138	GO:0006468;GO:0004672	Protein kinase superfamily protein
Bradi4g21106	53.1606	-0.980588	0.293578	-3.34013	0.000837394	0.015138	GO:0016020;GO:0006810;GO:0005215	Major facilitator superfamily protein
Bradi4g26500	618.174	-0.627255	0.187885	-3.33851	0.000842298	0.0151667	GO:0005509	Calcium-binding EF-hand family protein
Bradi2g04430	255.566	-1.12429	0.336862	-3.33753	0.000845276	0.0152083	NA	NA
Bradi2g47171	88.0044	-1.61792	0.485012	-3.33583	0.000850446	0.0152653	GO:0005975;GO:0004553;GO:0006468;GO:0005524;GO:0004672	suppressor of npr1-1 constitutive 4
Bradi1g04907	68.9335	-2.14405	0.642896	-3.33499	0.000853038	0.0152998	NA	germin-like protein subfamily 2 member 2 precursor
Bradi4g32634	97.6205	-1.9406	0.582022	-3.33425	0.00085531	0.0153175	GO:0008270;GO:0005515	RING/U-box superfamily protein
Bradi2g37770	2447.47	-0.557997	0.167476	-3.33181	0.000862829	0.0154149	NA	Protein of unknown function (DUF1218)
Bradi1g08930	3515.9	-0.99927	0.299951	-3.33145	0.000863953	0.0154204	NA	Aluminium induced protein with YGL and LRDR motifs
Bradi1g36820	484.103	-0.885587	0.26592	-3.33028	0.000867594	0.0154637	GO:0005525	RAN GTPase 3
Bradi2g43062	500.928	-1.35967	0.408359	-3.32959	0.000869727	0.0154776	GO:0055085;GO:0016020;GO:0006810;GO:0015171;GO:0003333	bidirectional amino acid transporter 1
Bradi1g05560	1155.35	-0.899272	0.270203	-3.32813	0.000874311	0.0155471	NA	Bax inhibitor-1 family protein
Bradi4g29720	75.4009	-1.76183	0.529442	-3.32771	0.00087564	0.0155586	NA	vacuolar iron transporter 1
Bradi5g14367	3291.03	-0.550872	0.165862	-3.32126	0.000896125	0.0158609	GO:0055085;GO:0016021	inositol transporter 1
Bradi3g55090	3212.37	-1.27807	0.384842	-3.32103	0.000896862	0.0158617	NA	PPPDE putative thiol peptidase family protein
Bradi1g07560	323.321	-0.654757	0.197168	-3.3208	0.000897594	0.0158623	GO:0016491	Oxidoreductase family protein
Bradi4g32135	210.669	-1.58805	0.4783	-3.32019	0.000899557	0.0158848	NA	NA
Bradi2g45520	102.83	-2.34138	0.705412	-3.31917	0.000902865	0.0159186	GO:0055085;GO:0016021	phosphate transporter 1;5
Bradi1g76177	1712.74	-0.70991	0.21409	-3.31595	0.000913324	0.0160288	NA	lysm domain GPI-anchored protein 2 precursor
Bradi1g65950	1419.63	-0.526738	0.158865	-3.31562	0.000914386	0.0160351	GO:0016780;GO:0016020;GO:0008654	phosphatidylglycerolphosphate synthase 1
Bradi5g09030	961.526	-0.99332	0.299715	-3.31421	0.000919008	0.0160914	GO:0009094;GO:0004664	arogenate dehydratase 6
Bradi5g18420	124.164	-2.35088	0.709679	-3.3126	0.000924325	0.0161243	GO:0006468;GO:0004672	Protein kinase superfamily protein
Bradi5g13610	81.8446	-2.37083	0.715753	-3.31236	0.000925121	0.0161243	GO:0005515	Transducin/WD40 repeat-like superfamily protein
Bradi2g43155	10.2961	-4.83328	1.45928	-3.3121	0.00092598	0.016127	NA	Ubiquitin system component Cue protein
Bradi3g55840	3390.05	-0.689915	0.208358	-3.31121	0.000928944	0.0161663	GO:0016021;GO:0015385;GO:0006814	Divalent ion symporter
Bradi4g42080	215.99	-1.0517	0.317739	-3.30994	0.000933143	0.016227	NA	ovate family protein 6
Bradi4g21750	1500.52	-0.913641	0.276087	-3.30925	0.000935465	0.0162427	NA	Sucrose-phosphate synthase family protein
Bradi5g09610	179.942	-1.94873	0.589021	-3.30843	0.000938222	0.0162782	NA	Bifunctional inhibitor/lipid-transfer protein/seed storage 2S albumin superfamily protein
Bradi1g38025	7147.02	-0.375001	0.113357	-3.30816	0.000939126	0.0162815	GO:0016887;GO:0005524;GO:0016020	ABC-2 and Plant PDR ABC-type transporter family protein
Bradi4g18770	210.953	-0.940567	0.284423	-3.30693	0.000943249	0.0163406	NA	hydroxysteroid dehydrogenase 1
Bradi1g67600	335.012	-1.37007	0.414384	-3.30629	0.000945416	0.0163487	NA	carboxyesterase 17
Bradi1g55300	1853.84	-0.279411	0.0845126	-3.30615	0.000945866	0.0163487	GO:0050307;GO:0005986	Sucrose-6F-phosphate phosphohydrolase family protein
Bradi5g15820	178.154	-0.919402	0.278107	-3.30593	0.000946611	0.0163493	NA	adenosine kinase 2
Bradi3g21370	1424.36	-0.440512	0.133261	-3.30563	0.000947635	0.0163546	NA	NA
Bradi1g58460	406.984	-0.656295	0.198696	-3.30302	0.000956505	0.0164703	GO:0005515;GO:0006468;GO:0005524;GO:0004672	Leucine-rich receptor-like protein kinase family protein
Bradi1g23691	1009.94	-1.4075	0.426332	-3.30142	0.000961975	0.016517	NA	NA
Bradi2g24400	301.489	-1.36025	0.412298	-3.29918	0.00096967	0.0166115	NA	myb domain protein 6
Bradi1g49077	2097.9	-0.693545	0.210233	-3.29894	0.000970519	0.0166115	NA	RING/U-box superfamily protein
Bradi1g43910	14.3403	-4.2924	1.30153	-3.29796	0.000973898	0.0166569	NA	NA
Bradi2g56110	1302.93	-0.477358	0.144792	-3.29685	0.000977759	0.0167104	GO:0016020	Integral membrane Yip1 family protein
Bradi4g32590	2496.46	-0.489852	0.148841	-3.29112	0.000997901	0.0170038	NA	phosphoenolpyruvate carboxylase-related kinase 2
Bradi5g25480	644.901	-0.967985	0.294176	-3.2905	0.00100011	0.0170237	GO:0055114;GO:0016702	Protein of unknown function (DUF1637)
Bradi3g06175	376.876	-1.19112	0.362058	-3.28987	0.00100234	0.0170237	NA	NA
Bradi2g55630	148.354	-1.41944	0.431506	-3.2895	0.00100367	0.0170237	GO:0005975;GO:0004553	chitinase A
Bradi5g03327	211.886	-0.654375	0.198933	-3.28942	0.00100393	0.0170237	GO:0055114;GO:0020037;GO:0016705;GO:0005506	cytochrome P450 family 88 subfamily A polypeptide 3
Bradi3g33217	105.474	-1.10899	0.337148	-3.28932	0.00100429	0.0170237	GO:0031012;GO:0008270;GO:0006508;GO:0004222	Matrixin family protein
Bradi2g54320	3252.86	-0.541873	0.16484	-3.28727	0.00101165	0.0171053	GO:0016021	Lung seven transmembrane receptor family protein
Bradi3g40210	731.734	-0.544232	0.165571	-3.28699	0.00101264	0.0171053	GO:0055114;GO:0050662;GO:0015936;GO:0004420	hydroxy methylglutaryl CoA reductase 1
Bradi3g46397	264.005	-0.868586	0.264264	-3.28681	0.00101329	0.0171053	NA	NA
Bradi2g22450	22.1013	-2.91642	0.887985	-3.28431	0.00102232	0.0171873	NA	NA
Bradi4g10577	552.512	-1.44819	0.44145	-3.28053	0.00103611	0.0173571	GO:0006468;GO:0004672	cysteine-rich RLK (RECEPTOR-like protein kinase) 6
Bradi5g24450	745.94	-0.786982	0.239919	-3.2802	0.00103732	0.0173647	GO:0006468;GO:0004672	Protein kinase superfamily protein
Bradi1g35290	35.4474	-2.53419	0.773177	-3.27763	0.00104682	0.0175108	NA	NA
Bradi1g60260	5490.59	-0.356621	0.108857	-3.27605	0.0010527	0.0175834	GO:0055114;GO:0047134;GO:0016491;GO:0016209	DC1 domain-containing protein
Bradi3g60000	1157.7	-1.12338	0.343322	-3.27209	0.00106754	0.0178007	GO:0016021;GO:0006886;GO:0005783	NA
Bradi1g48410	2834.31	-0.464755	0.142038	-3.27205	0.00106769	0.0178007	GO:0016787	type one serine/threonine protein phosphatase 3
Bradi3g02200	1711.56	-0.68464	0.209245	-3.27196	0.00106804	0.0178007	NA	NA
Bradi3g53520	37945.9	-0.702743	0.214868	-3.27058	0.00107327	0.0178487	NA	ADP/ATP carrier 2
Bradi5g16757	121.064	-0.953757	0.291856	-3.2679	0.00108349	0.0179533	NA	NA
Bradi1g69120	115.241	-0.862933	0.264652	-3.26063	0.00111165	0.0183485	GO:0055085;GO:0016020;GO:0015297;GO:0015238;GO:0006855	MATE efflux family protein
Bradi5g06377	440.459	-0.666769	0.204499	-3.2605	0.00111215	0.0183485	GO:0016758;GO:0008152	UDP-Glycosyltransferase superfamily protein
Bradi3g32520	466.099	-1.14448	0.351141	-3.25933	0.00111675	0.0183907	GO:0008270;GO:0003676	zinc knuckle (CCHC-type) family protein
Bradi5g04817	197.775	-1.18139	0.362492	-3.25907	0.00111777	0.0183907	GO:0043565;GO:0006355;GO:0003700	WRKY DNA-binding protein 11
Bradi5g16540	1734.27	-0.647121	0.198583	-3.2587	0.00111924	0.0183907	GO:0046872	RING membrane-anchor 1
Bradi2g20820	162.393	-1.41182	0.433249	-3.25867	0.00111935	0.0183907	GO:0055114;GO:0020037;GO:0006979;GO:0004601	Peroxidase superfamily protein
Bradi1g10480	9762.02	-0.476568	0.14651	-3.2528	0.00114274	0.0187045	GO:0030170;GO:0019752;GO:0016831	glutamate decarboxylase
Bradi4g30100	743.263	-1.80798	0.556118	-3.25108	0.00114969	0.018778	NA	Calcium-binding EF-hand family protein
Bradi3g21610	1234.01	-1.07779	0.331668	-3.2496	0.00115568	0.0188244	NA	NA
Bradi2g23710	213.577	-0.807708	0.248559	-3.24957	0.00115581	0.0188244	NA	Duplicated homeodomain-like superfamily protein
Bradi2g43200	959.793	-0.677269	0.208559	-3.24737	0.00116477	0.0188892	GO:0016020	Integral membrane Yip1 family protein
Bradi3g30230	2998.28	-0.358682	0.110566	-3.24406	0.00117838	0.0190694	GO:0055114;GO:0004471;GO:0051287	NAD-dependent malic enzyme 2
Bradi4g30360	360.801	-1.35634	0.418711	-3.23932	0.00119815	0.0193346	GO:0043565;GO:0006355;GO:0003700	WRKY DNA-binding protein 40
Bradi2g54960	600.074	-0.623177	0.192429	-3.23847	0.00120172	0.0193648	NA	NA
Bradi1g31050	149.643	-1.39056	0.430108	-3.23305	0.00122475	0.0196665	GO:0016021	heptahelical protein 3
Bradi4g21890	7422.8	-0.542785	0.167974	-3.23137	0.00123197	0.0197271	GO:0043531	NB-ARC domain-containing disease resistance protein
Bradi2g06870	103.353	-1.69997	0.526116	-3.23117	0.00123283	0.0197271	GO:0008270;GO:0005515	AtL5
Bradi2g36950	6091.91	-0.622292	0.19259	-3.23117	0.00123284	0.0197271	NA	Protein kinase superfamily protein
Bradi3g04750	117.105	-1.35242	0.418784	-3.22941	0.00124048	0.0198355	GO:0055114;GO:0020037;GO:0016705;GO:0005506	Cytochrome P450 superfamily protein
Bradi3g45260	2298.21	-0.846002	0.262013	-3.22885	0.00124287	0.0198599	GO:0030170;GO:0019752;GO:0016831	Pyridoxal phosphate (PLP)-dependent transferases superfamily protein
Bradi3g56801	18.1579	-3.66857	1.13674	-3.22726	0.0012498	0.0199427	GO:0006355;GO:0003700	Integrase-type DNA-binding superfamily protein
Bradi2g20070	1630.53	-1.41964	0.439978	-3.22661	0.00125265	0.0199743	NA	plasmodesmata callose-binding protein 4
Bradi1g29485	589.152	-0.915861	0.283891	-3.2261	0.00125488	0.0199957	GO:0009058;GO:0004161	isopentenyltransferase 9
Bradi3g48680	4304.86	-0.401645	0.124543	-3.22495	0.00125996	0.0200488	NA	Nucleotide/sugar transporter family protein
Bradi1g15830	455.453	-0.802269	0.248827	-3.2242	0.00126325	0.02008	NA	Protein of unknown function (DUF1230)
Bradi3g53290	1112.83	-0.845018	0.262108	-3.22393	0.00126446	0.02008	GO:0009116	Phosphoribosyltransferase family protein
Bradi1g20650	192.73	-1.03475	0.320961	-3.2239	0.00126456	0.02008	NA	Yos1-like protein
Bradi4g43460	280.866	-1.21799	0.377849	-3.22349	0.0012664	0.0200952	NA	NA
Bradi1g77350	1432.53	-0.568799	0.176467	-3.22326	0.00126741	0.0200974	NA	Protein kinase superfamily protein
Bradi5g22430	209.093	-0.654706	0.20314	-3.22293	0.00126886	0.0201065	NA	NA
Bradi1g51740	896.219	-0.720919	0.22376	-3.22184	0.00127372	0.0201415	NA	RNA-binding (RRM/RBD/RNP motifs) family protein
Bradi4g19030	122.64	-0.809863	0.2514	-3.22141	0.00127561	0.0201574	NA	Protein of unknown function (DUF579)
Bradi4g31300	866.062	-0.565933	0.175701	-3.221	0.00127746	0.0201728	NA	BRCT domain-containing DNA repair protein
Bradi2g01850	247.514	-0.888223	0.27585	-3.21995	0.00128214	0.0202168	GO:0005507;GO:0055114;GO:0016491	Cupredoxin superfamily protein
Bradi2g50120	910.574	-0.72509	0.225303	-3.21829	0.00128956	0.0202797	GO:0003677;GO:0009725;GO:0006355;GO:0005634	Transcriptional factor B3 family protein / auxin-responsive factor AUX/IAA-related
Bradi1g31100	10.8548	-5.84771	1.81751	-3.21744	0.00129341	0.0203263	NA	NA
Bradi3g31750	294.488	-1.02801	0.319587	-3.21669	0.00129679	0.0203653	GO:0005515	Glutathione S-transferase family protein
Bradi1g63600	311.369	-1.08715	0.338026	-3.21617	0.00129916	0.0203886	GO:0006355;GO:0003677	NAC domain containing protein 47
Bradi3g06060	210.025	-1.18843	0.369751	-3.21414	0.00130836	0.0205049	GO:0055114;GO:0016616;GO:0006694;GO:0003854	cinnamoyl coa reductase 1
Bradi3g44250	582.698	-0.725846	0.225852	-3.21381	0.00130985	0.0205142	GO:0006468;GO:0005524;GO:0004672	Protein kinase superfamily protein
Bradi3g52660	1750.86	-0.923012	0.287237	-3.21341	0.00131168	0.0205175	GO:0055114;GO:0020037;GO:0016705;GO:0005506	cytochrome P450 family 707 subfamily A polypeptide 1
Bradi1g67397	2770.73	-0.530133	0.164977	-3.21337	0.00131186	0.0205175	NA	MAPK/ERK kinase kinase 1
Bradi2g44936	169.627	-1.28481	0.399874	-3.21305	0.00131334	0.0205266	GO:0005524	P-loop containing nucleoside triphosphate hydrolases superfamily protein
Bradi4g31660	127.295	-2.69818	0.839856	-3.21267	0.00131506	0.0205394	NA	NA
Bradi3g14040	1769.17	-0.60807	0.18943	-3.21	0.00132733	0.0206745	GO:0055114;GO:0016620	glyceraldehyde-3-phosphate dehydrogenase C subunit 1
Bradi3g48380	12.174	-4.71301	1.46928	-3.20769	0.00133804	0.0208129	GO:0005634	cyclin-dependent protein kinase 3;2
Bradi1g07180	4692.91	-0.678756	0.211636	-3.20719	0.00134038	0.020821	GO:0005515;GO:0006468;GO:0004672	Leucine-rich receptor-like protein kinase family protein
Bradi4g00930	1017.12	-0.396104	0.123559	-3.20579	0.00134694	0.0209087	GO:0007264;GO:0005525	ADP-ribosylation factor family protein
Bradi4g25900	833.659	-0.939977	0.293487	-3.20278	0.00136106	0.0211135	GO:0005515;GO:0009638;GO:0004871	Phototropic-responsive NPH3 family protein
Bradi2g54400	187.246	-1.21598	0.379761	-3.20196	0.00136498	0.0211599	NA	Plant protein 1589 of unknown function
Bradi2g13190	575.791	-0.744483	0.232561	-3.20124	0.00136837	0.0211982	GO:0055114;GO:0020037;GO:0006979;GO:0004601	Peroxidase superfamily protein
Bradi3g07470	151.5	-1.06328	0.332355	-3.19923	0.00137795	0.0213176	NA	SPX domain gene 2
Bradi3g50490	95.1523	-2.25227	0.704561	-3.1967	0.0013901	0.0214712	GO:0006355;GO:0003700	ethylene responsive element binding factor 1
Bradi4g31670	204.908	-1.94292	0.607985	-3.19568	0.00139503	0.0214801	NA	NA
Bradi1g76570	243.601	-1.01722	0.318453	-3.19426	0.00140188	0.021571	NA	C2H2 and C2HC zinc fingers superfamily protein
Bradi4g03420	1836.61	-0.410155	0.128475	-3.19247	0.00141059	0.021662	GO:0055085;GO:0016020;GO:0006810;GO:0005215	Xanthine/uracil permease family protein
Bradi3g06380	1908.84	-0.584114	0.183102	-3.19011	0.0014222	0.0217658	GO:0019441;GO:0004061	Cyclase family protein
Bradi2g40632	74.9599	-1.64534	0.515774	-3.19004	0.00142254	0.0217658	GO:0016021;GO:0016020;GO:0022857	nodulin MtN21 /EamA-like transporter family protein
Bradi2g21142	100.434	-1.39808	0.438273	-3.18997	0.0014229	0.0217658	GO:0005975;GO:0004553	beta-13-glucanase 5
Bradi3g59970	3084.2	-0.502153	0.157419	-3.18992	0.00142311	0.0217658	GO:0006807;GO:0006542;GO:0004356	glutamine synthase clone F11
Bradi1g77460	955.654	-0.693221	0.217422	-3.18836	0.0014308	0.0218396	NA	alpha/beta-Hydrolases superfamily protein
Bradi3g34290	1785.05	-1.01029	0.316889	-3.18815	0.00143185	0.021841	NA	NA
Bradi2g56960	897.635	-0.667415	0.209408	-3.18715	0.0014368	0.0218873	GO:0055114;GO:0016655;GO:0016020	oxidoreductases acting on NADH or NADPH quinone or similar compound as acceptor
Bradi3g00950	1387.29	-1.19783	0.376511	-3.1814	0.00146564	0.0222377	GO:0048544;GO:0006468;GO:0004672	S-locus lectin protein kinase family protein
Bradi3g50730	21.2588	-5.8505	1.83963	-3.18027	0.00147139	0.0222952	NA	expansin B4
Bradi1g16630	599.963	-1.54306	0.485264	-3.17982	0.00147364	0.0223146	GO:0003824;GO:0006470;GO:0004722	Protein phosphatase 2C family protein
Bradi3g19550	452.535	-0.718396	0.225964	-3.17926	0.00147654	0.0223436	NA	GINS complex protein
Bradi4g31820	1660.9	-0.914795	0.287834	-3.17821	0.00148188	0.0224074	GO:0055114;GO:0016491	ethylene-forming enzyme
Bradi3g41480	2567.43	-0.366407	0.115293	-3.17805	0.00148271	0.0224074	GO:0008152;GO:0003824;GO:0006086;GO:0004739	Transketolase family protein
Bradi5g17210	2950.28	-0.690801	0.217391	-3.17769	0.00148452	0.0224199	GO:0055085	YELLOW STRIPE like 3
Bradi4g34900	42.2863	-3.1816	1.00134	-3.17733	0.00148637	0.022433	NA	NA
Bradi1g46540	84.2372	-1.50569	0.474079	-3.17603	0.00149306	0.0224949	NA	Protein of unknown function (DUF1677)
Bradi4g33323	907.567	-0.697972	0.220079	-3.17146	0.00151677	0.0227402	GO:0016020;GO:0015979;GO:0009522	photosystem I subunit G
Bradi2g59191	244.567	-1.27677	0.402735	-3.17024	0.00152312	0.02278	GO:0046983;GO:0003677	AGAMOUS-like 19
Bradi4g42385	315.542	-0.820093	0.258688	-3.1702	0.00152332	0.02278	GO:0030247;GO:0006468;GO:0005524;GO:0004672	Wall-associated kinase family protein
Bradi2g13790	215.728	-0.599714	0.189194	-3.16983	0.00152528	0.0227944	GO:0005515;GO:0006468;GO:0004672	Leucine-rich repeat protein kinase family protein
Bradi1g48630	416.885	-0.749985	0.236653	-3.16913	0.00152896	0.0228345	NA	Ubiquitin-associated/translation elongation factor EF1B protein
Bradi3g07440	384.011	-1.17397	0.370515	-3.16849	0.00153232	0.0228399	NA	NA
Bradi1g57590	89.3738	-1.9081	0.602299	-3.16802	0.00153479	0.0228618	NA	CAP (Cysteine-rich secretory proteins Antigen 5 and Pathogenesis-related 1 protein) superfamily protein
Bradi5g05110	4637.58	-2.45884	0.776306	-3.16736	0.0015383	0.0228878	GO:0046983	basic helix-loop-helix (bHLH) DNA-binding superfamily protein
Bradi2g52480	1190.58	-1.28078	0.404753	-3.16436	0.00155423	0.0230461	NA	NA
Bradi5g25730	19187.5	-0.729154	0.230552	-3.16265	0.00156341	0.0231377	NA	polyamine oxidase 4
Bradi1g58860	14.5235	-5.65862	1.78921	-3.16264	0.00156344	0.0231377	NA	NA
Bradi1g26100	70.4629	-2.34689	0.742839	-3.15936	0.00158118	0.0233296	GO:0005524	cytochrome BC1 synthesis
Bradi2g46930	341.993	-1.02384	0.324204	-3.15802	0.00158843	0.0234166	NA	Protein of unknown function (DUF1639)
Bradi2g58470	320.423	-0.842262	0.267274	-3.15131	0.0016254	0.0238999	GO:0016020;GO:0006810;GO:0005215	nitrate transporter 1.7
Bradi4g30750	675.562	-0.823165	0.261313	-3.15011	0.0016321	0.023983	GO:0055114;GO:0016491;GO:0006633;GO:0005506	Fatty acid hydroxylase superfamily
Bradi1g05100	1062.43	-2.07127	0.657871	-3.14844	0.00164143	0.0240891	NA	Protein of unknown function (DUF569)
Bradi4g17950	193.556	-0.79147	0.251572	-3.1461	0.00165465	0.0242208	GO:0016020;GO:0006810;GO:0005215	peptide transporter 2
Bradi1g55840	633.03	-0.835021	0.265456	-3.14561	0.00165739	0.02423	NA	NA
Bradi3g09840	26.7877	-3.62689	1.15362	-3.14392	0.00166703	0.0243397	GO:0005515	F-box and associated interaction domains-containing protein
Bradi3g19560	394.605	-1.2122	0.385638	-3.14335	0.00167028	0.0243716	GO:0006468;GO:0005524;GO:0004672	Protein kinase superfamily protein
Bradi2g33210	478.7	-0.739594	0.235368	-3.14229	0.00167635	0.0244445	GO:0055085;GO:0042626;GO:0016021;GO:0006810;GO:0005524;GO:0016887	multidrug resistance-associated protein 6
Bradi5g13180	1034.28	-5.24373	1.66904	-3.14176	0.00167936	0.0244728	NA	NA
Bradi3g45290	162.338	-1.14524	0.364713	-3.14013	0.00168874	0.0245313	GO:0003677;GO:0000786	Histone superfamily protein
Bradi2g36067	392.804	-0.439015	0.139831	-3.13962	0.00169166	0.0245581	NA	NA
Bradi1g19930	1307.66	-0.638196	0.203315	-3.13896	0.0016955	0.0245982	NA	LYR family of Fe/S cluster biogenesis protein
Bradi3g29840	648.85	-0.683648	0.21782	-3.13859	0.00169761	0.0246132	NA	Protein of unknown function (DUF789)
Bradi2g03910	1799.21	-0.5729	0.182564	-3.13807	0.00170063	0.0246403	GO:0005515	receptor like protein 22
Bradi1g72910	758.809	-0.629089	0.200639	-3.13543	0.00171603	0.0247782	GO:0016020;GO:0006810;GO:0005215	Major facilitator superfamily protein
Bradi4g30540	6153.48	-0.601909	0.191979	-3.13529	0.00171684	0.0247782	NA	Cellulose synthase family protein
Bradi4g41890	949.482	-0.932964	0.297582	-3.13515	0.00171767	0.0247782	GO:0043565;GO:0006355;GO:0003700	VIRE2-interacting protein 1
Bradi3g14580	57.5907	-1.83249	0.584749	-3.1338	0.00172559	0.0248768	GO:0009055	uclacyanin 1
Bradi3g08200	39.1134	-2.84265	0.907725	-3.13162	0.00173842	0.0250302	GO:0016021	tetraspanin2
Bradi2g53440	243.959	-1.38327	0.442027	-3.12936	0.00175185	0.0252043	NA	Protein of unknown function (DUF3133)
Bradi2g54340	1428.31	-1.27884	0.408711	-3.12895	0.00175431	0.0252112	NA	Ankyrin repeat family protein
Bradi5g05900	467.968	-1.70416	0.545102	-3.12631	0.00177017	0.0253913	NA	mitochondrial HSO70 2
Bradi2g05350	149.037	-2.02783	0.64921	-3.12354	0.0017869	0.0256152	NA	NA
Bradi1g30150	558.251	-1.20304	0.385291	-3.12243	0.00179363	0.0256525	NA	Senescence/dehydration-associated protein-related
Bradi1g36670	906.681	-0.431121	0.138073	-3.12241	0.00179379	0.0256525	NA	Mitochondrial substrate carrier family protein
Bradi1g75920	539.539	-0.431371	0.138228	-3.12072	0.00180407	0.0257644	GO:0016020	early-responsive to dehydration stress protein (ERD4)
Bradi1g43580	438.022	-0.871534	0.279291	-3.12052	0.00180531	0.025766	GO:0006468;GO:0004672	Protein kinase superfamily protein
Bradi3g17920	596.959	-0.813063	0.260615	-3.11978	0.00180983	0.0258144	GO:0055114;GO:0016491;GO:0008270	cinnamyl alcohol dehydrogenase 9
Bradi2g48970	60.077	-1.60493	0.514712	-3.11811	0.00182013	0.0259305	NA	ovate family protein 7
Bradi2g05980	3513.73	-0.712195	0.228434	-3.11773	0.00182249	0.0259305	GO:0055114;GO:0020037;GO:0016705;GO:0005506	cytochrome P450 family 90 subfamily D polypeptide 1
Bradi2g06120	973.915	-0.52486	0.168401	-3.11672	0.00182874	0.0259868	NA	alpha/beta-Hydrolases superfamily protein
Bradi3g54870	1177.93	-0.66745	0.214359	-3.1137	0.0018476	0.0262059	GO:0016887;GO:0005524	P-loop containing nucleoside triphosphate hydrolases superfamily protein
Bradi3g47680	509.056	-0.737912	0.23701	-3.11343	0.00184927	0.0262132	GO:0055114;GO:0016616;GO:0051287;GO:0000287	isocitrate dehydrogenase 1
Bradi3g52011	13.7082	-6.64145	2.1333	-3.11323	0.0018505	0.0262144	NA	Protein of unknown function (DUF581)
Bradi1g73210	2447.05	-0.37408	0.120305	-3.10943	0.00187448	0.0265104	GO:0006468;GO:0004672	protein kinase 2B
Bradi3g52020	40.8937	-2.74907	0.88451	-3.10801	0.0018835	0.026599	NA	Protein of unknown function (DUF581)
Bradi3g55751	61.7601	-1.90973	0.614493	-3.10781	0.00188479	0.026599	NA	F-box/RNI-like superfamily protein
Bradi1g13500	421.033	-0.588719	0.189467	-3.10724	0.00188841	0.026603	NA	SPX (SYG1/Pho81/XPR1) domain-containing protein / zinc finger (C3HC4-type RING finger) protein-related
Bradi3g05660	103.452	-1.63042	0.524778	-3.10687	0.00189079	0.0266202	NA	B-box 32
Bradi2g52227	244.561	-1.13776	0.366467	-3.10466	0.00190498	0.0267704	NA	GRAS family transcription factor
Bradi5g11740	1275.28	-0.801958	0.258352	-3.10413	0.00190842	0.0268024	NA	phosphate transporter 3;1
Bradi2g12510	1803.88	-0.514748	0.165867	-3.10339	0.0019132	0.0268274	GO:0007264;GO:0005525	secretion-associated RAS super family 2
Bradi4g39520	108.913	-1.42187	0.458286	-3.10258	0.0019184	0.0268764	NA	NA
Bradi3g06800	20.1102	-3.88304	1.25235	-3.10061	0.0019312	0.0270131	NA	NA
Bradi3g56030	3774.25	-0.363808	0.117375	-3.09954	0.00193818	0.0270872	GO:0016021;GO:0004190	SIGNAL PEPTIDE PEPTIDASE-LIKE 2
Bradi2g44300	285.243	-1.2168	0.392656	-3.0989	0.00194239	0.0271128	GO:0055114;GO:0020037;GO:0016705;GO:0005506	cytochrome P450 family 72 subfamily A polypeptide 14
Bradi2g47730	150.183	-2.10763	0.680797	-3.09583	0.00196263	0.0273285	GO:0046983	basic helix-loop-helix (bHLH) DNA-binding superfamily protein
Bradi3g22786	766.12	-0.448559	0.145045	-3.09256	0.0019844	0.0276149	GO:0003824	cycloartenol synthase 1
Bradi4g07248	2044.78	-0.37703	0.121977	-3.09098	0.00199498	0.0277451	GO:0048038;GO:0016901;GO:0005975	catalytics
Bradi4g37210	39045.5	-0.672781	0.217686	-3.09061	0.00199746	0.0277566	GO:0016020;GO:0009765	photosystem II light harvesting complex gene B1B2
Bradi3g45420	1338.75	-0.483218	0.156525	-3.08717	0.00202072	0.027967	GO:0033177;GO:0015991;GO:0015078	vacuolar H+-pumping ATPase 16 kDa proteolipid subunit 4
Bradi2g21500	454.782	-0.646375	0.20952	-3.08503	0.00203532	0.028152	NA	NA
Bradi1g53230	124.961	-1.33715	0.433774	-3.0826	0.00205203	0.0283487	GO:0051536;GO:0009055	ferredoxin 3
Bradi2g07281	257.777	-1.206	0.391536	-3.08016	0.00206888	0.0285164	NA	NA
Bradi1g47910	1862.74	-0.446918	0.145097	-3.08012	0.00206915	0.0285164	GO:0030170	cystathionine beta-lyase
Bradi3g39750	22789	-0.590988	0.191908	-3.07953	0.00207325	0.0285548	NA	alanine:glyoxylate aminotransferase
Bradi3g04790	1612.29	-0.779796	0.253273	-3.07887	0.00207788	0.0285678	GO:0006412;GO:0005840;GO:0003735	Ribosomal protein S11 family protein
Bradi2g18900	1773.41	-0.537045	0.174447	-3.07856	0.00208004	0.0285802	NA	Protein of unknown function (DUF616)
Bradi2g54224	349.553	-1.54151	0.500821	-3.07797	0.00208417	0.0286026	NA	NA
Bradi2g39810	1441.6	-0.56553	0.183789	-3.07705	0.00209058	0.0286551	GO:0005515	eukaryotic translation initiation factor 2
Bradi5g24397	1559.23	-0.681194	0.221409	-3.07664	0.00209351	0.0286551	GO:0016020	Transmembrane proteins 14C
Bradi1g47750	650.981	-0.725632	0.23589	-3.07615	0.00209693	0.0286551	NA	Major facilitator superfamily protein
Bradi3g46530	9114.79	-0.997885	0.324435	-3.07577	0.00209962	0.0286551	GO:0009231;GO:0003935;GO:0008686	GTP cyclohydrolase II
Bradi3g47460	211.505	-0.78263	0.254476	-3.07546	0.00210177	0.0286551	NA	Calcineurin-like metallo-phosphoesterase superfamily protein
Bradi3g38300	56.007	-1.77448	0.57709	-3.07488	0.00210589	0.0286938	GO:0006468;GO:0004672	Protein kinase superfamily protein
Bradi5g10320	21.7763	-1.89058	0.615203	-3.07309	0.00211853	0.0287974	NA	GRAS family transcription factor
Bradi3g54920	2184.84	-0.521887	0.169903	-3.07168	0.00212861	0.0289	GO:0016021	phosphate 1
Bradi1g70390	446.881	-0.695471	0.2265	-3.07052	0.0021369	0.0289438	NA	Caleosin-related family protein
Bradi4g36200	1975.41	-0.52948	0.172458	-3.07019	0.00213922	0.0289581	GO:0015937;GO:0005524;GO:0004594	pantothenate kinase 2
Bradi4g03660	1571.32	-0.632439	0.206167	-3.06761	0.00215777	0.0291919	GO:0005515;GO:0006468;GO:0004672	Leucine-rich repeat protein kinase family protein
Bradi4g05792	267.25	-1.09593	0.357639	-3.06435	0.00218147	0.0294254	NA	NA
Bradi1g36650	11.8545	-6.66157	2.17434	-3.06373	0.002186	0.0294517	GO:0055114;GO:0016491;GO:0008270	Zinc-binding dehydrogenase family protein
Bradi3g10990	1298.94	-0.60132	0.19633	-3.06281	0.00219269	0.029507	GO:0005515	RNI-like superfamily protein
Bradi3g55970	10.4639	-5.3399	1.74426	-3.06141	0.00220299	0.0296108	NA	Remorin family protein
Bradi1g47035	22.3448	-4.289	1.40197	-3.05926	0.00221881	0.0297831	GO:0009452;GO:0008168;GO:0001510	S-adenosyl-L-methionine-dependent methyltransferases superfamily protein
Bradi3g54247	706.325	-0.441415	0.144294	-3.05914	0.00221972	0.0297831	GO:0008270;GO:0005515	RING/U-box superfamily protein
Bradi3g17700	1227.64	-0.444778	0.145506	-3.05675	0.00223747	0.0299159	GO:0016021;GO:0006810;GO:0005337	equilibrative nucleotide transporter 1
Bradi3g14590	1431.88	-0.600713	0.196582	-3.05579	0.00224468	0.0299607	GO:0046983	basic helix-loop-helix (bHLH) DNA-binding superfamily protein
Bradi4g37450	2896.52	-0.889169	0.29098	-3.05578	0.00224476	0.0299607	GO:0055085;GO:0016021	Auxin efflux carrier family protein
Bradi1g06451	178.789	-1.12125	0.367031	-3.05492	0.00225123	0.0300296	NA	NA
Bradi1g14730	1474.21	-0.335603	0.109884	-3.05417	0.00225685	0.0300869	GO:0005615	Serine protease inhibitor (SERPIN) family protein
Bradi1g06200	2625.16	-1.0455	0.342938	-3.04865	0.00229872	0.0305586	GO:0055114;GO:0046872;GO:0016491	aldehyde oxidase 1
Bradi2g12770	204.201	-0.884847	0.290261	-3.04845	0.00230025	0.0305586	NA	ralf-like 33
Bradi1g43417	663.98	-1.10483	0.362626	-3.04675	0.00231328	0.030696	NA	Leucine-rich repeat protein kinase family protein
Bradi4g16600	170.875	-1.14158	0.374809	-3.04576	0.00232089	0.0307613	GO:0016787	Calcineurin-like metallo-phosphoesterase superfamily protein
Bradi2g44390	48.3318	-1.64285	0.53944	-3.04547	0.0023232	0.0307662	NA	Carbohydrate-binding X8 domain superfamily protein
Bradi2g30490	651.434	-1.28889	0.423395	-3.04418	0.00233316	0.0307775	NA	Bifunctional inhibitor/lipid-transfer protein/seed storage 2S albumin superfamily protein
Bradi1g22290	321.713	-0.721482	0.237004	-3.04417	0.00233323	0.0307775	NA	plasmodesmata callose-binding protein 3
Bradi2g36980	1737.51	-1.21517	0.39918	-3.04416	0.00233332	0.0307775	GO:0006468;GO:0004672	Protein kinase superfamily protein
Bradi1g66490	49.4665	-1.46176	0.480443	-3.04252	0.00234608	0.030898	NA	GDP dissociation inhibitor family protein / Rab GTPase activator family protein
Bradi1g69460	686.201	-0.507588	0.166849	-3.04221	0.00234851	0.0309121	NA	NA
Bradi2g55450	246.458	-0.721273	0.237162	-3.04127	0.00235581	0.0309726	NA	NA
Bradi3g60920	1454.03	-0.666766	0.219254	-3.04106	0.00235746	0.0309764	GO:0050662;GO:0003824	NAD(P)-binding Rossmann-fold superfamily protein
Bradi1g07960	534.571	-1.12623	0.37045	-3.04017	0.00236448	0.0310151	NA	Protein of unknown function (DUF1336)
Bradi3g46110	934.621	-0.518595	0.17061	-3.03965	0.00236856	0.0310394	GO:0005515;GO:0042393;GO:0006355	alfin-like 5
Bradi2g50830	1139.05	-0.925957	0.305062	-3.0353	0.00240294	0.0314599	GO:0006310	Polynucleotidyl transferase ribonuclease H-like superfamily protein
Bradi2g34470	1646.97	-0.665228	0.219184	-3.03501	0.00240526	0.0314599	NA	nodulin MtN21 /EamA-like transporter family protein
Bradi2g46690	2410.63	-0.361023	0.118953	-3.03501	0.00240527	0.0314599	NA	P-loop containing nucleoside triphosphate hydrolases superfamily protein
Bradi2g47021	58.0642	-1.80611	0.595431	-3.03329	0.00241904	0.0315406	GO:0030247	Protein kinase superfamily protein
Bradi4g29530	23.8215	-2.38304	0.785652	-3.0332	0.00241972	0.0315406	GO:0008270	zinc finger (AN1-like) family protein
Bradi3g17580	370.191	-0.88785	0.292798	-3.03229	0.00242702	0.0316177	GO:0005515	F-box family protein
Bradi5g16807	23.7189	-1.89206	0.624005	-3.03212	0.00242845	0.0316183	NA	Arabidopsis thaliana protein of unknown function (DUF821)
Bradi5g12452	125.009	-1.47239	0.485723	-3.03135	0.00243464	0.0316629	NA	PLANT CADMIUM RESISTANCE 1
Bradi3g20470	11196	-0.423809	0.139882	-3.02975	0.00244752	0.0318104	NA	Cystathionine beta-synthase (CBS) family protein
Bradi2g60932	704.968	-0.434175	0.143327	-3.02926	0.00245156	0.0318105	GO:0009116;GO:0006207;GO:0004590	uridine 5\'-monophosphate synthase / UMP synthase (PYRE-F) (UMPS)
Bradi3g53650	46.0229	-1.90426	0.629025	-3.02732	0.00246735	0.0319971	GO:0006468;GO:0005524;GO:0004672	mitogen-activated protein kinase kinase 4
Bradi1g35660	526.345	-0.67816	0.224149	-3.02549	0.00248229	0.0321052	GO:0055114;GO:0016491;GO:0016209	Thioredoxin superfamily protein
Bradi1g43820	1971.99	-0.339142	0.11218	-3.02319	0.00250123	0.0323081	GO:0006508;GO:0004190	Eukaryotic aspartyl protease family protein
Bradi1g65440	1491.16	-0.60704	0.200863	-3.02217	0.00250971	0.0323628	GO:0030976;GO:0003824;GO:0000287	Thiamine pyrophosphate dependent pyruvate decarboxylase family protein
Bradi1g58080	2297.58	-0.618568	0.204743	-3.02119	0.00251781	0.0324124	GO:0055114;GO:0016616;GO:0006694;GO:0003854	NAD(P)-binding Rossmann-fold superfamily protein
Bradi3g19596	11.3125	-3.45332	1.14351	-3.01994	0.00252826	0.0324972	NA	NA
Bradi1g43160	86.1107	-1.19563	0.395961	-3.01956	0.00253138	0.0325138	NA	beta-ketoacyl reductase 1
Bradi3g42050	980.984	-0.68593	0.227202	-3.01903	0.00253585	0.0325529	NA	TraB family protein
Bradi2g12900	1011.32	-0.637908	0.211317	-3.01873	0.00253838	0.0325544	GO:0006468;GO:0004672	S-locus lectin protein kinase family protein
Bradi4g32080	125.611	-1.31579	0.435883	-3.01868	0.00253881	0.0325544	NA	alpha/beta-Hydrolases superfamily protein
Bradi1g23980	1455.65	-0.61536	0.203997	-3.01652	0.00255695	0.0327318	NA	O-fucosyltransferase family protein
Bradi1g10760	851.656	-0.489132	0.162177	-3.01604	0.00256101	0.0327654	GO:0003676	RNA-binding (RRM/RBD/RNP motifs) family protein
Bradi1g71890	289.833	-0.891509	0.29589	-3.01298	0.00258698	0.0330422	GO:0055114;GO:0016491;GO:0008270	Zinc-binding alcohol dehydrogenase family protein
Bradi3g14150	931.768	-0.706959	0.234782	-3.01114	0.00260272	0.0332055	GO:0003333	lysine histidine transporter 1
Bradi3g26737	190.186	-0.649196	0.216048	-3.00487	0.00265694	0.0337284	GO:0055114;GO:0045454;GO:0016491	glutathione reductase
Bradi2g48267	2614.42	-0.556593	0.185324	-3.00336	0.00267019	0.0338353	GO:0016846	Pyridoxal phosphate (PLP)-dependent transferases superfamily protein
Bradi3g21597	1907.19	-0.982784	0.327298	-3.00271	0.00267584	0.0338742	GO:0008168	S-adenosyl-L-methionine-dependent methyltransferases superfamily protein
Bradi2g58887	1373.72	-0.789559	0.263191	-2.99995	0.00270026	0.0341455	NA	Protein of unknown function (DUF707)
Bradi3g26787	2213.71	-0.732489	0.244254	-2.99889	0.00270967	0.0342266	NA	acylaminoacyl-peptidase-related
Bradi4g42890	4312.97	-0.801775	0.267427	-2.99811	0.00271662	0.0342955	NA	Aluminium induced protein with YGL and LRDR motifs
Bradi2g43750	234.48	-0.727315	0.242851	-2.9949	0.00274533	0.0345815	NA	Pectin lyase-like superfamily protein
Bradi2g22480	1511.17	-1.99944	0.668636	-2.99032	0.00278685	0.0349887	NA	prenylated RAB acceptor 1.B4
Bradi5g16480	1112.65	-0.939488	0.314274	-2.98939	0.00279532	0.0350758	GO:0055085;GO:0022857;GO:0016021	Major facilitator superfamily protein
Bradi3g33722	530.787	-0.88759	0.296948	-2.98904	0.00279851	0.0350966	GO:0006508;GO:0004197	metacaspase 1
Bradi5g26890	2587.57	-0.342059	0.114468	-2.98824	0.00280591	0.0351701	GO:0055114;GO:0016616;GO:0051287;GO:0000287	isopropylmalate dehydrogenase 2
Bradi5g00800	328.433	-1.04123	0.349187	-2.98186	0.002865	0.0357929	GO:0055114;GO:0016491	2-oxoglutarate (2OG) and Fe(II)-dependent oxygenase superfamily protein
Bradi3g42000	424.89	-0.914615	0.306955	-2.97964	0.00288591	0.0360148	NA	Pyridoxal phosphate (PLP)-dependent transferases superfamily protein
Bradi1g67730	1709.39	-0.745391	0.250238	-2.97873	0.00289443	0.0360789	GO:0006094;GO:0005524;GO:0004612	phosphoenolpyruvate carboxykinase 1
Bradi1g37175	292.273	-0.54182	0.181899	-2.97869	0.00289484	0.0360789	GO:0016491;GO:0008152	NAD(P)-binding Rossmann-fold superfamily protein
Bradi2g48420	106.16	-1.43419	0.481522	-2.97845	0.00289715	0.0360789	GO:0016791;GO:0008152	phosphate starvation-induced gene 2
Bradi3g45080	248.32	-1.01954	0.342307	-2.97842	0.00289737	0.0360789	GO:0004857	Plant invertase/pectin methylesterase inhibitor superfamily protein
Bradi1g04670	156.662	-0.936451	0.314697	-2.97572	0.00292299	0.0363052	NA	Protein of unknown function DUF642
Bradi1g01058	18.2655	-4.12315	1.38562	-2.97567	0.00292348	0.0363052	GO:0043565;GO:0006355;GO:0003700	WRKY DNA-binding protein 35
Bradi1g68040	815.529	-0.970186	0.326128	-2.97486	0.0029312	0.0363813	NA	UDP-D-glucuronate 4-epimerase 2
Bradi2g39220	1679.27	-0.935386	0.314475	-2.97443	0.00293529	0.0364122	GO:0008270;GO:0005515	zinc finger (C3HC4-type RING finger) family protein
Bradi3g53710	3735.34	-0.87952	0.295782	-2.97354	0.00294382	0.0364858	GO:0003676;GO:0005852;GO:0005737;GO:0003743	eukaryotic translation initiation factor 3G1
Bradi1g30860	119.82	-2.46434	0.828771	-2.97348	0.00294441	0.0364858	GO:0030247;GO:0006468;GO:0005524;GO:0004672	wall associated kinase 5
Bradi3g50080	211.857	-1.27395	0.428989	-2.96966	0.00298132	0.0368631	GO:0009733	SAUR-like auxin-responsive protein family
Bradi4g23266	1173.66	-0.45487	0.15327	-2.96778	0.00299962	0.0370494	NA	NA
Bradi2g31990	1275.11	-0.823685	0.277617	-2.96698	0.0030074	0.0371254	GO:0006468;GO:0004672	proline extensin-like receptor kinase 1
Bradi5g19810	8.7464	-7.01607	2.36499	-2.96664	0.00301074	0.0371341	GO:0016779;GO:0043631;GO:0003723;GO:0004652;GO:0005634	poly(A) polymerase 2
Bradi2g50526	775.116	-0.696388	0.234758	-2.96641	0.00301298	0.0371341	NA	NA
Bradi1g78027	582.149	-0.514504	0.173467	-2.96601	0.00301687	0.037162	NA	FRA8 homolog
Bradi3g47220	971.093	-1.31492	0.443668	-2.96376	0.00303909	0.0373752	GO:0046872;GO:0030001	Copper transport protein family
Bradi3g46220	765.758	-0.418545	0.141248	-2.9632	0.00304454	0.0374222	GO:0006241;GO:0006228;GO:0006183;GO:0006165;GO:0004550	Nucleoside diphosphate kinase family protein
Bradi1g25370	1755.86	-1.11237	0.375504	-2.96234	0.00305311	0.037474	NA	GRAS family transcription factor
Bradi3g32990	424.728	-0.590374	0.199341	-2.96162	0.00306024	0.0375026	GO:0055114;GO:0050661;GO:0050660;GO:0004499	Flavin-binding monooxygenase family protein
Bradi2g37631	790.937	-0.435211	0.146965	-2.96133	0.00306313	0.0375094	NA	NA
Bradi2g04980	223.343	-1.2288	0.415009	-2.9609	0.0030674	0.0375416	GO:0016747	HXXXD-type acyl-transferase family protein
Bradi1g55672	844.806	-0.502372	0.169692	-2.96049	0.00307147	0.0375647	GO:0043531	HOPZ-ACTIVATED RESISTANCE 1
Bradi1g19220	2877.35	-0.702171	0.237189	-2.96038	0.00307258	0.0375647	GO:0016851;GO:0009058	magnesium-chelatase subunit chlH chloroplast putative / Mg-protoporphyrin IX chelatase putative (CHLH)
Bradi2g04310	689.543	-0.764423	0.258376	-2.95856	0.00309076	0.0376745	NA	Raffinose synthase family protein
Bradi2g46990	1189.66	-0.727787	0.246053	-2.95784	0.00309802	0.0377143	NA	alpha/beta-Hydrolases superfamily protein
Bradi2g55380	291.323	-0.657667	0.222557	-2.95505	0.00312614	0.037938	GO:2001070;GO:0003824	Carbohydrate-binding-like fold
Bradi4g24100	20.0854	-3.04544	1.03087	-2.95423	0.0031345	0.0380167	GO:0006355;GO:0003677	NAC domain containing protein 25
Bradi2g23520	929.847	-0.640171	0.216724	-2.95385	0.00313832	0.0380428	GO:0046983	basic helix-loop-helix (bHLH) DNA-binding superfamily protein
Bradi5g24410	1856.93	-1.70814	0.578415	-2.95314	0.00314561	0.0381109	NA	jasmonate-zim-domain protein 12
Bradi2g19900	50.8372	-1.75972	0.595957	-2.95277	0.00314941	0.0381165	GO:0055114;GO:0016491	Arabidopsis thaliana gibberellin 2-oxidase 1
Bradi2g31560	2487.34	-0.355651	0.120462	-2.9524	0.00315314	0.0381415	NA	Pentatricopeptide repeat (PPR) superfamily protein
Bradi1g71000	285.596	-1.11427	0.377536	-2.95143	0.00316305	0.0382007	GO:0051536;GO:0003824;GO:0008173;GO:0006364;GO:0005737	Radical SAM superfamily protein
Bradi4g36496	33.3138	-1.7611	0.596906	-2.95038	0.00317388	0.0383112	NA	NA
Bradi3g09797	176.502	-1.60563	0.544574	-2.94842	0.00319406	0.0384688	GO:0016757	Glycosyltransferase family 61 protein
Bradi2g19980	841.737	-0.507912	0.172336	-2.94721	0.00320651	0.0385325	NA	proline iminopeptidase
Bradi2g54812	81.3258	-1.75719	0.59629	-2.94687	0.00321004	0.0385441	NA	NA
Bradi2g34030	588.972	-0.655978	0.22268	-2.94584	0.00322083	0.0386227	GO:0006355;GO:0005634	AUX/IAA transcriptional regulator family protein
Bradi3g06160	221.869	-1.46704	0.498256	-2.94435	0.00323631	0.0387385	NA	NA
Bradi2g58040	1438.87	-0.337695	0.114697	-2.94423	0.00323755	0.0387385	NA	RING/U-box superfamily protein
Bradi3g52140	2220.18	-0.323683	0.109988	-2.9429	0.00325152	0.0388584	GO:0016787;GO:0008152	Peptidase M20/M25/M40 family protein
Bradi2g02100	1013.52	-0.845679	0.287413	-2.94238	0.003257	0.0388984	GO:0006355;GO:0003700	cytokinin response factor 4
Bradi4g23620	3957.06	-0.809269	0.275227	-2.94036	0.00327827	0.0390962	GO:0055114;GO:0016491;GO:0008152	aldehyde dehydrogenase 3H1
Bradi3g08400	2161.53	-0.611151	0.207917	-2.9394	0.00328844	0.0391767	GO:0008601;GO:0000159	Protein phosphatase 2A regulatory subunit PR55
Bradi5g13390	1351.46	-0.403434	0.137274	-2.9389	0.0032938	0.03922	GO:0005515	plant intracellular ras group-related LRR 9
Bradi3g34517	1700.95	-0.633647	0.215795	-2.93634	0.00332112	0.0394529	NA	membrane protein putative
Bradi1g18900	795.559	-0.865964	0.294942	-2.93605	0.00332422	0.0394529	GO:0009982;GO:0009451;GO:0003723;GO:0001522	Pseudouridine synthase family protein
Bradi1g55876	33.6931	-1.89374	0.645498	-2.93377	0.00334871	0.0396671	NA	NA
Bradi3g51750	395.239	-0.75929	0.258988	-2.93176	0.00337051	0.0398841	GO:0016114;GO:0008685	isoprenoid F
Bradi1g73170	6047.59	-0.615575	0.20998	-2.9316	0.00337226	0.0398841	NA	sucrose transporter 2
Bradi4g34300	134.998	-1.06037	0.361816	-2.93069	0.00338208	0.0399649	GO:0016021	Auxin-responsive family protein
Bradi2g33360	1563.46	-0.595401	0.203335	-2.92817	0.00340959	0.0402423	NA	DERLIN-1
Bradi3g38020	49.2735	-2.09834	0.717041	-2.92639	0.0034292	0.0403695	NA	NAD(P)-binding Rossmann-fold superfamily protein
Bradi3g02520	6755.86	-0.47019	0.160705	-2.9258	0.00343569	0.0404251	NA	BAX inhibitor 1
Bradi1g31890	712.268	-0.530457	0.181323	-2.92548	0.00343928	0.0404465	GO:0016787;GO:0008152	allantoate amidohydrolase
Bradi1g53527	46.4363	-1.97833	0.677187	-2.92139	0.00348476	0.0409392	GO:0016758;GO:0008152	UDP-Glycosyltransferase superfamily protein
Bradi3g13250	1209.28	-0.835062	0.285888	-2.92094	0.0034898	0.0409563	NA	NA
Bradi2g44530	178.058	-0.876249	0.30008	-2.92005	0.00349973	0.0410307	GO:0005515	Transducin/WD40 repeat-like superfamily protein
Bradi5g06370	235.367	-0.659447	0.225874	-2.91954	0.00350551	0.0410773	NA	Pentatricopeptide repeat (PPR) superfamily protein
Bradi2g43520	1246.81	-0.430457	0.147543	-2.9175	0.00352853	0.0412474	GO:0016747	HXXXD-type acyl-transferase family protein
Bradi3g35000	1172.51	-0.497598	0.170559	-2.91745	0.00352904	0.0412474	GO:0046872;GO:0000166;GO:0016021;GO:0015914;GO:0005524;GO:0004012;GO:0000287	ATPase E1-E2 type family protein / haloacid dehalogenase-like hydrolase family protein
Bradi5g22570	1705.38	-1.14773	0.393689	-2.91532	0.0035532	0.0414661	GO:0008289	protodermal factor 2
Bradi3g20810	807.699	-0.762813	0.261829	-2.91341	0.00357508	0.0416576	GO:0055114;GO:0016491;GO:0008270	GroES-like zinc-binding dehydrogenase family protein
Bradi3g18772	34.7964	-2.29631	0.788234	-2.91324	0.00357702	0.041659	NA	NA
Bradi4g42875	438.06	-0.78676	0.270104	-2.9128	0.00358199	0.0416878	GO:0055085;GO:0016021	cation exchanger 11
Bradi1g27370	1000.53	-0.94937	0.325941	-2.9127	0.00358315	0.0416878	GO:0019901;GO:0000079	Cyclin family protein
Bradi4g02480	47.5936	-2.09815	0.720772	-2.91098	0.00360301	0.0418763	NA	calmodulin-like 11
Bradi2g53510	46.4476	-4.50255	1.54793	-2.90875	0.00362877	0.0421329	GO:0043565;GO:0006355;GO:0003700	WRKY DNA-binding protein 55
Bradi3g13670	310.414	-1.38028	0.474865	-2.90669	0.00365276	0.0423898	NA	NA
Bradi2g39890	1042.89	-0.790491	0.271987	-2.90635	0.00365668	0.0424138	GO:0005515	ankyrin repeat family protein
Bradi2g44950	629.825	-0.8015	0.275812	-2.90596	0.00366127	0.0424454	NA	NA
Bradi2g00423	18.8415	-6.95961	2.39537	-2.90544	0.00366735	0.0424944	NA	Homeodomain-like superfamily protein
Bradi3g43060	478.326	-0.512993	0.176574	-2.90526	0.00366946	0.0424973	NA	RNA binding Plectin/S10 domain-containing protein
Bradi4g02000	4498.46	-0.588268	0.2025	-2.90503	0.00367219	0.0425073	GO:0005524;GO:0003676	putative mitochondrial RNA helicase 1
Bradi4g38810	690.436	-0.693182	0.238643	-2.90468	0.00367627	0.0425116	GO:0016597;GO:0008152	ACT-like superfamily protein
Bradi4g44838	326.49	-1.33392	0.4594	-2.90362	0.00368878	0.0426161	NA	Major facilitator superfamily protein
Bradi1g02280	2049.29	-0.638482	0.219972	-2.90256	0.00370129	0.042736	GO:0006468;GO:0005524;GO:0004672	Protein kinase protein with adenine nucleotide alpha hydrolases-like domain
Bradi5g16740	1002.76	-0.449767	0.15517	-2.89854	0.00374901	0.0432051	GO:0016021	Cytochrome b561/ferric reductase transmembrane protein family
Bradi1g74360	2452.74	-0.863272	0.298102	-2.89589	0.0037808	0.0434783	GO:0055114;GO:0010309	RmlC-like cupins superfamily protein
Bradi3g41770	87.2425	-7.30246	2.52265	-2.89476	0.00379451	0.0435921	GO:0006468;GO:0004672	calmodulin-domain protein kinase 7
Bradi3g02257	13.5381	-6.64414	2.2956	-2.8943	0.00380009	0.0436253	GO:0005515	F-box family protein
Bradi2g32220	1616.5	-0.770256	0.26614	-2.89418	0.0038015	0.0436253	NA	TRICHOME BIREFRINGENCE-LIKE 26
Bradi3g48840	876.072	-1.03835	0.358895	-2.89317	0.00381369	0.0437245	NA	PHE ammonia lyase 1
Bradi2g42270	658.851	-0.501403	0.173429	-2.89112	0.00383869	0.043923	NA	Uncharacterised conserved protein UCP009193
Bradi2g34670	19.3927	-5.79328	2.00532	-2.88895	0.00386526	0.0441826	NA	Homeodomain-like superfamily protein
Bradi1g17160	751.278	-0.678867	0.235003	-2.88876	0.00386763	0.0441877	GO:0043631;GO:0003723;GO:0004652;GO:0005634	poly(A) polymerase 3
Bradi1g24147	500.558	-0.728991	0.252429	-2.8879	0.00387821	0.0442538	NA	Chaperonin-like RbcX protein
Bradi3g28677	690.632	-0.8192	0.283769	-2.88685	0.00389115	0.0443677	GO:0055114;GO:0016614	fatty alcohol oxidase 3
Bradi2g12037	338.189	-0.590861	0.204804	-2.88501	0.00391401	0.0445443	NA	ABC transporter 1
Bradi1g73770	17803.4	-0.572798	0.198545	-2.88498	0.00391444	0.0445443	GO:0016857;GO:0005975	D-ribulose-5-phosphate-3-epimerase
Bradi1g24730	811.479	-0.717253	0.248632	-2.88479	0.0039167	0.0445479	GO:0016301	sphingosine kinase 1
Bradi4g06922	158.621	-0.846851	0.293627	-2.8841	0.00392536	0.0446019	NA	NA
Bradi3g18280	5514.1	-0.302079	0.104752	-2.88376	0.00392956	0.0446239	NA	26S proteasome regulatory complex non-ATPase subcomplex Rpn2/Psmd1 subunit
Bradi1g66430	5006.94	-0.327096	0.113475	-2.88253	0.00394491	0.044735	GO:0003676	RNA-binding (RRM/RBD/RNP motifs) family protein
Bradi1g44425	143.534	-1.37287	0.47634	-2.88213	0.00394993	0.0447476	GO:0005515	disease resistance family protein / LRR family protein
Bradi4g42839	114.456	-0.956066	0.331783	-2.8816	0.00395661	0.0447608	NA	FKBP-type peptidyl-prolyl cis-trans isomerase family protein
Bradi3g07380	879.545	-0.49374	0.171351	-2.88145	0.0039585	0.0447608	NA	Sec14p-like phosphatidylinositol transfer family protein
Bradi3g31655	136.477	-0.952915	0.330711	-2.88142	0.00395893	0.0447608	GO:0003824;GO:0005515	phospholipase D beta 1
Bradi4g12920	1279.68	-1.02435	0.355858	-2.87854	0.00399524	0.0450154	GO:0008270;GO:0005515	RING/U-box superfamily protein
Bradi4g36137	535.14	-1.19357	0.41482	-2.87732	0.00401072	0.0451081	GO:0006468;GO:0004672	Protein kinase superfamily protein
Bradi1g30740	1223.51	-0.909228	0.316024	-2.87709	0.00401361	0.0451111	GO:0016747;GO:0008610;GO:0016020;GO:0006633	3-ketoacyl-CoA synthase 6
Bradi1g19770	965.618	-0.430486	0.14967	-2.87623	0.00402457	0.0451899	NA	gamma carbonic anhydrase 2
Bradi1g23000	1906.31	-0.383391	0.133385	-2.87433	0.00404887	0.0454182	NA	interferon-related developmental regulator family protein / IFRD protein family
Bradi2g46750	349.714	-0.755223	0.262829	-2.87344	0.00406027	0.0454854	GO:0055085;GO:0016020;GO:0015297;GO:0015238;GO:0006855	MATE efflux family protein
Bradi4g29792	166.662	-1.69276	0.589106	-2.87343	0.00406037	0.0454854	NA	NA
Bradi4g14090	2375.01	-0.420564	0.146365	-2.8734	0.00406084	0.0454854	GO:0055114;GO:0016627;GO:0003995;GO:0006635;GO:0005777;GO:0003997	acyl-CoA oxidase 2
Bradi1g45607	86.6606	-1.03426	0.360032	-2.87268	0.00407001	0.0455346	GO:0019211	phosphotyrosyl phosphatase activator (PTPA) family protein
Bradi3g34400	1394.2	-0.644862	0.224488	-2.87259	0.00407121	0.0455346	NA	Plastid-lipid associated protein PAP / fibrillin family protein
Bradi2g56000	2990.09	-0.95303	0.332065	-2.87001	0.00410465	0.0458636	NA	actin 7
Bradi2g57777	4250.64	-0.4764	0.166332	-2.86415	0.00418128	0.0465832	GO:0007034	SNF7 family protein
Bradi1g25552	467.905	-1.24053	0.433531	-2.86146	0.004217	0.0468749	GO:0006468;GO:0005524;GO:0004672	cysteine-rich RLK (RECEPTOR-like protein kinase) 10
Bradi4g01820	445.621	-1.30173	0.455357	-2.85869	0.00425391	0.047159	GO:0006355;GO:0003700	nuclear factor Y subunit A7
Bradi3g40357	163.337	-1.00586	0.351876	-2.85856	0.00425572	0.047159	NA	NA
Bradi3g35340	219.106	-0.817177	0.285938	-2.85788	0.00426484	0.047192	GO:0006378;GO:0005849;GO:0003729	homolog of CFIM-25
Bradi1g43630	7957.57	-0.519761	0.181889	-2.85757	0.00426892	0.0472143	GO:0003333	Transmembrane amino acid transporter family protein
Bradi4g07090	268.526	-0.534463	0.187072	-2.85698	0.00427689	0.0472796	NA	GRF1-interacting factor 3
Bradi3g09780	417.626	-0.504943	0.176879	-2.85474	0.00430727	0.0475694	NA	Late embryogenesis abundant (LEA) hydroxyproline-rich glycoprotein family
Bradi1g57690	186.369	-0.769993	0.269787	-2.85408	0.00431614	0.047626	GO:0006468;GO:0005524;GO:0004672;GO:0030246	receptor lectin kinase
Bradi1g54700	1902.95	-0.286302	0.100314	-2.85405	0.00431656	0.047626	NA	DDT domain superfamily
Bradi1g28490	843.325	-1.08284	0.379477	-2.85352	0.00432385	0.0476834	NA	Protein of unknown function (DUF1218)
Bradi3g14221	746.869	-0.727488	0.254987	-2.85304	0.00433028	0.0477107	NA	Protein of unknown function (DUF3537)
Bradi4g41430	486.915	-0.833926	0.292295	-2.85303	0.0043305	0.0477107	NA	TCP family transcription factor
Bradi3g36110	891.903	-0.459514	0.161071	-2.85287	0.00433262	0.047711	GO:0005515;GO:0003682	PHD finger family protein / bromo-adjacent homology (BAH) domain-containing protein
Bradi1g50050	1999.72	-0.961023	0.336953	-2.8521	0.00434315	0.0478039	GO:0016021	Lung seven transmembrane receptor family protein
Bradi2g24140	30.8488	-2.90587	1.01917	-2.85122	0.00435513	0.0479127	NA	NA
Bradi2g07975	303.222	-0.801553	0.281199	-2.85048	0.00436527	0.0480011	NA	NA
Bradi3g09210	8843.4	-0.442726	0.155364	-2.8496	0.00437741	0.0480849	GO:0015977;GO:0008964;GO:0006099	phosphoenolpyruvate carboxylase 3
Bradi3g50810	526.875	-1.16048	0.407247	-2.84956	0.004378	0.0480849	GO:0005992;GO:0003824	Haloacid dehalogenase-like hydrolase (HAD) superfamily protein
Bradi2g22310	8.09491	-6.4485	2.26305	-2.84947	0.00437919	0.0480849	GO:0003677	ovate family protein 2
Bradi2g36490	414.267	-0.63512	0.222962	-2.84856	0.00439178	0.0481998	NA	S-adenosyl-L-methionine-dependent methyltransferases superfamily protein
Bradi5g10104	36.9776	-3.00064	1.0536	-2.84798	0.00439982	0.0482649	NA	NA
Bradi2g05270	186.834	-1.43707	0.504627	-2.84779	0.00440241	0.0482701	NA	DNAse I-like superfamily protein
Bradi5g22907	309.049	-0.936094	0.328793	-2.84706	0.00441251	0.0483577	GO:0048046;GO:0016762;GO:0006073;GO:0005618;GO:0005975;GO:0004553	xyloglucan endotransglucosylase/hydrolase 9
Bradi2g51221	35.1982	-2.3391	0.821935	-2.84584	0.00442939	0.0484962	NA	Protein of unknown function (DUF567)
Bradi2g21040	604.953	-0.394883	0.138921	-2.84251	0.00447599	0.0489127	GO:0046872	RING 1A
Bradi1g67900	998.263	-0.576179	0.202719	-2.84226	0.00447951	0.0489277	GO:0005524	GHMP kinase family protein
Bradi4g12610	1381.8	-1.00727	0.354496	-2.84142	0.00449138	0.0490339	GO:0006412;GO:0005840;GO:0005622;GO:0003735	Ribosomal protein S14p/S29e family protein
Bradi4g36910	571.839	-0.516299	0.181883	-2.83864	0.00453069	0.0493687	GO:0005089	rho guanyl-nucleotide exchange factor 1
Bradi4g09567	39.6115	-1.37224	0.483508	-2.83808	0.00453856	0.0494309	NA	myb domain protein 59
Bradi2g58860	546.112	-0.840234	0.296106	-2.83762	0.00454518	0.0494696	GO:0016157;GO:0005985	sucrose phosphate synthase 3F
Bradi1g26260	106.935	-1.36891	0.482477	-2.83725	0.00455046	0.0494848	NA	Protein of unknown function DUF584
Bradi3g58700	983.02	-0.65964	0.232503	-2.83713	0.00455217	0.0494848	GO:0016758;GO:0008152	UDP-glucosyl transferase 85A2
Bradi3g38720	32.6601	-2.00009	0.70513	-2.83649	0.0045613	0.0495381	NA	EXORDIUM like 2
Bradi4g28229	85.8652	-0.937634	0.330728	-2.83506	0.00458175	0.0496881	NA	NA
Bradi1g06511	1729.04	-0.371366	0.131078	-2.83316	0.00460906	0.0499133	GO:0051861;GO:0046836;GO:0017089;GO:0005737	Glycolipid transfer protein (GLTP) family protein
Bradi1g61320	204.468	-1.03258	0.364485	-2.83298	0.00461167	0.0499179	GO:0005975;GO:0004553	O-Glycosyl hydrolases family 17 protein
Bradi2g54860	372.955	-0.576208	0.203587	-2.83028	0.00465078	0.050246	GO:0006352;GO:0005669	Transcription initiation factor TFIID subunit A
Bradi2g20720	13.0756	-7.00648	2.47741	-2.82815	0.00468177	0.0505091	NA	basic helix-loop-helix (bHLH) DNA-binding superfamily protein
Bradi4g13626	981.629	-0.916113	0.323963	-2.82783	0.00468641	0.0505354	GO:0005509;GO:0030247;GO:0006468;GO:0005524;GO:0004672	wall-associated kinase 2
Bradi1g11090	1702.28	-0.363326	0.128533	-2.82671	0.00470287	0.050641	NA	GRAS family transcription factor family protein
Bradi1g45820	305.631	-0.54907	0.194246	-2.82667	0.00470344	0.050641	GO:0016592;GO:0006357;GO:0001104	RNA polymerase transcriptional regulation mediator-related
Bradi1g71373	1970.35	-0.425761	0.150645	-2.82626	0.0047095	0.050641	NA	Undecaprenyl pyrophosphate synthetase family protein
Bradi4g44960	1182.49	-0.413291	0.146275	-2.82543	0.00472165	0.0507	GO:0042254;GO:0005622	Ribosomal protein L10 family protein
Bradi1g13777	1288.47	-0.404218	0.143099	-2.82474	0.00473194	0.0507186	GO:0008152;GO:0003824	Transketolase family protein
Bradi1g61110	92.5865	-1.02366	0.362402	-2.82466	0.00473302	0.0507186	NA	basic helix-loop-helix (bHLH) DNA-binding superfamily protein
Bradi1g27377	685.683	-0.379896	0.134512	-2.82426	0.00473897	0.0507186	GO:0030983;GO:0006298;GO:0005524	MUTS-like protein 4
Bradi4g04850	1501.64	-0.433266	0.153417	-2.82412	0.00474114	0.0507186	NA	Late embryogenesis abundant protein (LEA) family protein
Bradi3g11024	333.043	-0.522212	0.185003	-2.82272	0.00476179	0.0508291	NA	Oligosaccharyltransferase complex/magnesium transporter family protein
Bradi1g56075	74.5891	-1.23267	0.43721	-2.8194	0.00481132	0.0512058	NA	NA
Bradi1g33810	1397.69	-0.697021	0.24735	-2.81795	0.00483309	0.0513896	GO:0048046;GO:0016762;GO:0006073;GO:0005618;GO:0005975;GO:0004553	Xyloglucan endotransglucosylase/hydrolase family protein
Bradi1g65657	429.244	-0.600138	0.213092	-2.81633	0.00485752	0.0515773	NA	Phosphatidic acid phosphatase (PAP2) family protein
Bradi4g19937	95.6992	-1.02362	0.36353	-2.81577	0.00486612	0.0516446	GO:0008152;GO:0003824	AMP-dependent synthetase and ligase family protein
Bradi3g30590	2049.31	-0.802723	0.285116	-2.81543	0.00487123	0.051669	GO:0055114;GO:0020037;GO:0016705;GO:0005506	ferulic acid 5-hydroxylase 1
Bradi1g36530	5893.78	-0.637692	0.226928	-2.81011	0.0049525	0.0523667	NA	EIN3-binding F box protein 1
Bradi4g22610	6128.52	-1.14303	0.406793	-2.80987	0.00495618	0.0523814	GO:0055114;GO:0016491;GO:0008270	alcohol dehydrogenase 1
Bradi2g60660	85.601	-1.54034	0.548379	-2.8089	0.00497116	0.0525155	NA	EF hand calcium-binding protein family
Bradi1g61610	69.4927	-1.04192	0.370981	-2.80856	0.00497634	0.052546	GO:0003676	Nucleic acid-binding OB-fold-like protein
Bradi3g37890	18.2681	-2.78585	0.992101	-2.80803	0.00498455	0.0526032	NA	NA
Bradi1g25883	24.8352	-2.872	1.02377	-2.80532	0.00502667	0.0529609	GO:0006629	alpha/beta-Hydrolases superfamily protein
Bradi2g23750	3891.25	-1.02434	0.365147	-2.80528	0.00502723	0.0529609	NA	Tetratricopeptide repeat (TPR)-like superfamily protein
Bradi4g13890	760.919	-0.71671	0.2555	-2.80513	0.0050297	0.0529625	GO:0006412;GO:0005840;GO:0005622;GO:0003735	Nucleic acid-binding OB-fold-like protein
Bradi3g07047	3928.2	-0.53447	0.190568	-2.80461	0.00503774	0.0530103	NA	Putative glycosyl hydrolase of unknown function (DUF1680)
Bradi2g34300	2788.18	-0.498415	0.177754	-2.80396	0.00504799	0.0530818	NA	Glucose-6-phosphate/phosphate translocator-related
Bradi2g03170	12847.9	-0.649654	0.231741	-2.80336	0.00505732	0.0531134	GO:0008152;GO:0004807	triosephosphate isomerase
Bradi1g60750	3441.65	-0.426991	0.152316	-2.80332	0.00505798	0.0531134	GO:0009073;GO:0003849	Class-II DAHP synthetase family protein
Bradi2g02320	388.32	-0.882732	0.31492	-2.80303	0.00506243	0.0531358	GO:0016798;GO:0005975;GO:0004553	glycosyl hydrolase family 10 protein / carbohydrate-binding domain-containing protein
Bradi4g34390	63.0595	-1.2464	0.444701	-2.80278	0.00506641	0.0531422	GO:0005975;GO:0004553	O-Glycosyl hydrolases family 17 protein
Bradi1g75610	146.841	-1.13293	0.404234	-2.80267	0.00506816	0.0531422	GO:0016161;GO:0000272	beta-amylase 1
Bradi1g16700	275.57	-0.547122	0.195223	-2.80255	0.00507002	0.0531422	GO:0003676;GO:0005850;GO:0003743;GO:0003723	Eukaryotic translation initiation factor 2 subunit 1
Bradi3g31727	32.9007	-1.95711	0.698368	-2.8024	0.00507243	0.0531431	GO:0005515	glutathione S-transferase TAU 18
Bradi4g12060	7477.54	-0.340242	0.121423	-2.80212	0.00507681	0.0531646	GO:0005515	ARM repeat superfamily protein
Bradi4g34240	1072.74	-0.70315	0.251003	-2.80136	0.00508872	0.0532637	NA	NA
Bradi4g36000	253.925	-0.922205	0.329215	-2.80122	0.00509094	0.0532637	GO:0006508;GO:0004252	Subtilase family protein
Bradi5g13490	189.845	-0.536004	0.1914	-2.80043	0.0051034	0.0533592	GO:0055114;GO:0016616;GO:0051287;GO:0000287	isocitrate dehydrogenase 1
Bradi2g10557	267.779	-0.589826	0.210708	-2.79926	0.00512197	0.0534904	NA	NA
Bradi1g13580	994.073	-0.409403	0.146304	-2.79831	0.00513708	0.0536005	NA	NA
Bradi2g42920	47.6535	-1.65844	0.593114	-2.79616	0.00517141	0.0538836	NA	EF hand calcium-binding protein family
Bradi2g49067	91.5233	-1.07973	0.386238	-2.7955	0.00518201	0.0539203	GO:0016758;GO:0008152	UDP-glucosyl transferase 88A1
Bradi1g45747	539.949	-0.47218	0.16899	-2.79413	0.00520392	0.0540956	NA	GRAM domain family protein
Bradi2g25887	2845.19	-0.623607	0.22319	-2.79407	0.00520494	0.0540956	NA	oxidoreductase 2OG-Fe(II) oxygenase family protein
Bradi1g75730	5644.37	-0.641928	0.229752	-2.79401	0.00520596	0.0540956	GO:0055114;GO:0020037;GO:0016705;GO:0005506	cytochrome P450 family 96 subfamily A polypeptide 10
Bradi5g19720	71.7592	-1.05475	0.377656	-2.79289	0.00522387	0.0541651	GO:0016021;GO:0005215	purine permease 11
Bradi1g55063	52.4762	-2.03023	0.728061	-2.78855	0.00529451	0.0547731	NA	NA
Bradi4g08010	95.2944	-1.96906	0.706134	-2.78851	0.00529514	0.0547731	NA	Protein kinase superfamily protein
Bradi3g22960	290.02	-0.830847	0.298039	-2.78771	0.00530817	0.0548335	NA	nitroreductase family protein
Bradi1g57930	2946.01	-0.511385	0.183485	-2.78707	0.00531863	0.0548919	GO:0055114;GO:0016491	succinate dehydrogenase 1-1
Bradi2g28087	221.243	-0.617411	0.221795	-2.7837	0.00537424	0.0553408	GO:0016020	farnesylated protein-converting enzyme 2
Bradi3g04620	185.724	-0.828258	0.297635	-2.78279	0.0053893	0.0554597	NA	NA
Bradi5g26907	921.211	-0.492917	0.177135	-2.78271	0.00539063	0.0554597	GO:0016773;GO:0016020;GO:0005524	protein kinase family protein
Bradi2g44550	700.874	-1.19299	0.42883	-2.78197	0.00540306	0.0555126	NA	alpha/beta-Hydrolases superfamily protein
Bradi1g12870	2538.11	-1.25902	0.452651	-2.78144	0.00541187	0.0555781	GO:0005515	NPR1-like protein 3
Bradi2g47700	94.7139	-5.35234	1.92492	-2.78055	0.00542675	0.0556559	NA	Late embryogenesis abundant protein (LEA) family protein
Bradi2g50950	127.906	-1.08959	0.391897	-2.7803	0.00543094	0.0556738	NA	NA
Bradi1g48820	90.556	-1.06188	0.381951	-2.78014	0.00543363	0.0556764	NA	NA
Bradi1g60090	494.208	-0.663062	0.238557	-2.77947	0.00544471	0.0557649	NA	ELF4-like 4
Bradi2g09960	32.8822	-1.56369	0.56284	-2.77821	0.00546594	0.0559323	NA	Protein of unknown function (DUF594)
Bradi4g38950	423.561	-1.63513	0.589133	-2.77548	0.00551207	0.0562531	NA	P-loop containing nucleoside triphosphate hydrolases superfamily protein
Bradi2g11350	1365.77	-0.988191	0.356214	-2.77415	0.00553467	0.0564274	GO:0003824;GO:0006470;GO:0004722	Protein phosphatase 2C family protein
Bradi5g23045	37.9205	-1.79443	0.646899	-2.77389	0.00553904	0.0564274	GO:0006468;GO:0005524;GO:0004672	cysteine-rich RLK (RECEPTOR-like protein kinase) 34
Bradi3g48230	31.4419	-2.34568	0.845641	-2.77385	0.00553971	0.0564274	GO:0008061;GO:0016998;GO:0006032;GO:0004568	homolog of carrot EP3-3 chitinase
Bradi5g21763	13.0174	-2.48886	0.897293	-2.77375	0.00554149	0.0564274	NA	NA
Bradi1g41808	116.909	-0.834936	0.301032	-2.77358	0.00554437	0.0564315	GO:0017025;GO:0008270;GO:0006355;GO:0006352;GO:0006384;GO:0000126	Cyclin/Brf1-like TBP-binding protein
Bradi3g18340	30.4613	-1.80925	0.653509	-2.76851	0.00563137	0.0571136	GO:0016020;GO:0008375	Core-2/I-branching beta-16-N-acetylglucosaminyltransferase family protein
Bradi2g61430	107.075	-1.70822	0.617198	-2.7677	0.00564533	0.0572298	NA	Protein of unknown function (DUF630 and DUF632)
Bradi5g24027	13418.3	-0.401998	0.145365	-2.76544	0.00568455	0.0575507	GO:0008234;GO:0006508	Granulin repeat cysteine protease family protein
Bradi3g09230	43.2826	-1.87199	0.677028	-2.76502	0.005692	0.0576006	GO:0009055	Cupredoxin superfamily protein
Bradi2g42030	1508.5	-0.319171	0.115474	-2.764	0.00570981	0.0577297	NA	NA
Bradi2g06300	247.886	-0.705152	0.255351	-2.7615	0.00575364	0.0579597	NA	protodermal factor 1
Bradi2g23480	1822.42	-0.685931	0.248396	-2.76145	0.00575461	0.0579597	GO:0016020	Integral membrane Yip1 family protein
Bradi5g15790	127.098	-1.1038	0.399735	-2.76133	0.00575667	0.0579597	GO:0006468;GO:0005524;GO:0004672	phosphoenolpyruvate carboxylase kinase 1
Bradi1g31971	54.8885	-1.20362	0.435916	-2.76112	0.00576033	0.0579597	GO:0005515	disease resistance family protein / LRR family protein
Bradi3g26920	2236.65	-1.13273	0.410274	-2.76091	0.00576406	0.0579684	GO:0043565;GO:0006355;GO:0005634;GO:0003700	heat shock transcription factor A6B
Bradi2g03135	58.5079	-1.36244	0.49355	-2.76049	0.00577147	0.0579684	NA	NA
Bradi2g26287	529.426	-0.742252	0.268961	-2.7597	0.00578539	0.0580827	NA	NA
Bradi4g17221	115.065	-1.39729	0.506384	-2.75936	0.00579156	0.0580935	GO:0008270;GO:0003676	RNA-binding (RRM/RBD/RNP motifs) family protein with retrovirus zinc finger-like domain
Bradi1g05480	141.727	-0.832025	0.301573	-2.75895	0.0057987	0.0581396	GO:0043565;GO:0006355;GO:0003700	bZIP transcription factor family protein
Bradi2g09380	2922.33	-0.271249	0.0983317	-2.75851	0.00580654	0.0581927	GO:0008152;GO:0003824	phosphoadenosine phosphosulfate (PAPS) reductase family protein
Bradi2g48090	240.589	-1.28623	0.466384	-2.75789	0.00581759	0.0582779	GO:0043565;GO:0006355;GO:0003700	WRKY DNA-binding protein 51
Bradi2g52060	491.235	-0.84606	0.306827	-2.75745	0.00582538	0.0583215	GO:0016021	Sulfite exporter TauE/SafE family protein
Bradi1g25070	373.802	-1.2325	0.446985	-2.75736	0.00582704	0.0583215	NA	NA
Bradi3g14360	834.505	-0.752055	0.273098	-2.7538	0.00589082	0.0588548	GO:0055085;GO:0016020;GO:0005215	permease cytosine/purines uracil thiamine allantoin family protein
Bradi3g18590	14781.9	-0.539333	0.195864	-2.75361	0.00589426	0.0588548	GO:0048046;GO:0016762;GO:0006073;GO:0005618;GO:0005975;GO:0004553	xyloglucan endotransglucosylase/hydrolase 25
Bradi2g26040	1360.12	-0.327394	0.118915	-2.75318	0.00590192	0.0588903	NA	alpha/beta-Hydrolases superfamily protein
Bradi2g16770	2757.39	-0.317156	0.115228	-2.75242	0.00591565	0.0589759	NA	ubiquitin-conjugating enzyme 36
Bradi2g52342	174.353	-0.982014	0.356844	-2.75194	0.00592429	0.0590362	NA	NA
Bradi2g56030	11307.1	-1.03096	0.374919	-2.74983	0.0059626	0.0593403	GO:0042578;GO:0042132;GO:0005975	Inositol monophosphatase family protein
Bradi4g42500	10.3267	-5.22285	1.89955	-2.74952	0.00596822	0.0593704	GO:0016787	Purple acid phosphatases superfamily protein
Bradi2g10770	14557.4	-0.413158	0.150445	-2.74624	0.00602826	0.0597855	GO:0055114;GO:0046872;GO:0016491	dicarboxylate diiron protein putative (Crd1)
Bradi5g16990	23.6867	-2.54192	0.925779	-2.7457	0.0060381	0.0598312	NA	Vacuolar iron transporter (VIT) family protein
Bradi1g74870	1352.02	-0.503212	0.183492	-2.74242	0.00609886	0.0603285	GO:0008152;GO:0003824	AMP-dependent synthetase and ligase family protein
Bradi1g64430	1786.81	-0.509287	0.185724	-2.74217	0.00610352	0.0603342	NA	nuclear encoded CLP protease 5
Bradi3g20740	277.754	-0.726146	0.264826	-2.74198	0.00610707	0.0603342	NA	NA
Bradi2g08050	168.139	-0.81297	0.296494	-2.74194	0.00610775	0.0603342	NA	SOUL heme-binding family protein
Bradi4g00940	13943.1	-0.326013	0.118925	-2.74133	0.00611917	0.0603727	GO:0003676	cold circadian rhythm and RNA binding 1
Bradi5g15750	257.021	-1.03032	0.375991	-2.74029	0.00613844	0.0604844	NA	NA
Bradi3g12577	1085.6	-0.636292	0.23234	-2.73862	0.00616975	0.0607371	NA	NA
Bradi2g62200	461.805	-0.615057	0.224609	-2.73834	0.00617496	0.0607395	NA	Ankyrin repeat family protein
Bradi2g13280	122.547	-1.92839	0.704417	-2.73757	0.00618942	0.0608294	NA	Protein of unknown function (DUF679)
Bradi3g23190	95.1067	-2.9577	1.08064	-2.73699	0.0062005	0.0609121	NA	jasmonate-zim-domain protein 11
Bradi2g25400	2706.28	-0.517146	0.188961	-2.73679	0.00620423	0.0609138	GO:0043565;GO:0006355;GO:0003700	Basic-leucine zipper (bZIP) transcription factor family protein
Bradi3g28857	153.563	-0.925734	0.338341	-2.7361	0.0062172	0.0609974	NA	NA
Bradi2g53661	15.3537	-2.1609	0.790725	-2.73281	0.00627968	0.0614258	NA	allergen-related
Bradi2g19280	301.623	-1.11483	0.408114	-2.73166	0.00630156	0.0615344	GO:0005975;GO:0004553	Glycosyl hydrolases family 31 protein
Bradi5g27377	422.406	-0.779372	0.285339	-2.73139	0.00630676	0.0615589	NA	NA
Bradi2g02477	133.293	-1.03422	0.378754	-2.73058	0.00632239	0.0616588	GO:0030247;GO:0006468;GO:0004672	Protein kinase superfamily protein
Bradi1g61800	1199.51	-0.4979	0.182372	-2.73014	0.00633081	0.0616883	GO:0055114;GO:0033743;GO:0030091;GO:0016671;GO:0006979	methionine sulfoxide reductase B 2
Bradi4g37597	1497.67	-0.827797	0.303269	-2.72958	0.00634152	0.0617663	NA	NA
Bradi3g13560	653.948	-0.484729	0.177626	-2.72894	0.00635385	0.0618561	NA	NA
Bradi4g00660	662.244	-0.513422	0.188196	-2.72812	0.0063696	0.0619375	NA	ubiquitin-conjugating enzyme 18
Bradi5g10860	649.514	-0.457832	0.16782	-2.7281	0.00636994	0.0619375	GO:0009415;GO:0006950	cold-regulated 47
Bradi3g04140	2044.73	-0.772773	0.283329	-2.72748	0.00638209	0.0620029	NA	vernalization5/VIN3-like
Bradi1g07370	697.375	-0.629358	0.230811	-2.72673	0.00639661	0.0620402	GO:0006412;GO:0005840;GO:0003735	ribosomal protein S9
Bradi3g32890	289.08	-1.26444	0.463721	-2.72672	0.00639677	0.0620402	NA	GRAS family transcription factor
Bradi3g20530	182.379	-2.31185	0.847853	-2.72672	0.00639679	0.0620402	NA	Pentatricopeptide repeat (PPR) superfamily protein
Bradi1g60440	608.278	-0.518731	0.190592	-2.72169	0.00649491	0.062699	GO:0055085;GO:0016021	cation exchanger 5
Bradi3g22980	804.035	-0.584757	0.214874	-2.7214	0.00650069	0.0627103	GO:0055114;GO:0016491;GO:0008270	cinnamyl-alcohol dehydrogenase
Bradi3g05940	68.5429	-1.28413	0.471933	-2.72099	0.00650859	0.0627516	GO:0016021	heptahelical protein 3
Bradi4g45180	1561.89	-0.412174	0.151499	-2.72064	0.00651548	0.0627649	GO:0005515;GO:0035556;GO:0007165;GO:0006629;GO:0004435	Phosphoinositide-specific phospholipase C family protein
Bradi3g09740	903.053	-0.727642	0.26748	-2.72037	0.00652095	0.0627649	GO:0005515;GO:0051087	BCL-2-associated athanogene 6
Bradi3g33150	598.136	-0.648763	0.238502	-2.72015	0.00652519	0.0627792	NA	expansin B2
Bradi1g44137	623.626	-1.0733	0.394655	-2.7196	0.00653615	0.0628221	GO:0016042;GO:0006629	alpha/beta-Hydrolases superfamily protein
Bradi2g57210	524.771	-0.496624	0.182681	-2.71853	0.00655724	0.0629222	NA	Protein of unknown function (DUF179)
Bradi3g33106	223.981	-0.994405	0.365888	-2.71778	0.00657211	0.0629919	NA	expansin B2
Bradi1g12580	69.5172	-2.46833	0.908364	-2.71733	0.00658102	0.0630509	NA	VQ motif-containing protein
Bradi4g33970	32.9928	-2.2716	0.836149	-2.71674	0.00659282	0.0631109	NA	NA
Bradi3g44071	101.464	-1.26873	0.467206	-2.71557	0.00661612	0.0632545	NA	Protein of unknown function (DUF 3339)
Bradi1g10490	4806.87	-0.282642	0.104174	-2.71318	0.00666413	0.0635899	GO:0016020;GO:0006810;GO:0005215	peptide transporter 2
Bradi1g66710	1588.21	-0.478268	0.176296	-2.71287	0.00667041	0.0635899	NA	Haloacid dehalogenase-like hydrolase (HAD) superfamily protein
Bradi2g05730	306.661	-1.01204	0.373123	-2.71233	0.00668113	0.0636335	GO:0006468;GO:0005524;GO:0004672;GO:0007049	ataurora1
Bradi1g38210	40.6031	-1.3813	0.50929	-2.71221	0.00668361	0.0636335	NA	NA
Bradi2g20897	276.309	-1.28618	0.474327	-2.71159	0.0066962	0.0637268	NA	NA
Bradi4g34022	2824.72	-0.504579	0.186136	-2.7108	0.00671212	0.0638518	GO:0006355;GO:0003677	NAC domain containing protein 17
Bradi1g31980	130.903	-0.626645	0.23124	-2.70994	0.00672958	0.0639912	GO:0005515	F-box family protein
Bradi1g30400	2103.7	-0.38338	0.141491	-2.70958	0.0067368	0.0640332	GO:0005515	Ubiquitin system component Cue protein
Bradi2g48760	1351.58	-0.514601	0.190193	-2.70567	0.00681665	0.0646291	GO:0016788	GDSL-like Lipase/Acylhydrolase superfamily protein
Bradi1g77680	10.3299	-4.49035	1.65962	-2.70566	0.0068169	0.0646291	NA	NA
Bradi2g55797	31.2014	-3.53809	1.30781	-2.70535	0.00682321	0.0646291	NA	Duplicated homeodomain-like superfamily protein
Bradi2g05960	705.004	-0.547181	0.202372	-2.70383	0.00685443	0.0647741	NA	PRA1 (Prenylated rab acceptor) family protein
Bradi4g44826	422.468	-0.513805	0.190083	-2.70305	0.00687057	0.0648382	GO:0055085;GO:0016020;GO:0015297;GO:0015238;GO:0006855	MATE efflux family protein
Bradi4g19525	48.2677	-4.22481	1.56303	-2.70296	0.00687256	0.0648382	GO:0009415;GO:0006950	Dehydrin family protein
Bradi2g10270	853.334	-0.466477	0.172605	-2.70258	0.00688046	0.0648859	GO:0045116;GO:0016881;GO:0005524;GO:0008641;GO:0019781	E1 C-terminal related 1
Bradi3g19417	60.4626	-1.47732	0.546691	-2.7023	0.00688608	0.0649048	NA	F-box family protein with a domain of unknown function (DUF295)
Bradi1g16480	759.03	-1.01715	0.3768	-2.69945	0.00694536	0.0653361	GO:0006468;GO:0005524;GO:0004672	Protein kinase superfamily protein
Bradi1g76760	2603.95	-0.756594	0.280376	-2.69849	0.00696539	0.0654552	GO:0007165	CBL-interacting protein kinase 9
Bradi1g77510	1860.51	-0.405367	0.150257	-2.69783	0.0069794	0.065493	GO:0005515	Transducin/WD40 repeat-like superfamily protein
Bradi1g09210	614.542	-0.877972	0.325437	-2.69782	0.00697947	0.065493	GO:0008612	deoxyhypusine synthase
Bradi2g53610	165.684	-0.595396	0.22073	-2.69739	0.00698852	0.065493	GO:0003677	ovate family protein 4
Bradi4g08780	2775.52	-0.371402	0.137692	-2.69734	0.00698951	0.065493	NA	FRIGIDA-like protein
Bradi2g06440	508.742	-0.623779	0.231277	-2.69711	0.0069944	0.065493	NA	Transducin/WD40 repeat-like superfamily protein
Bradi3g10720	4213.41	-0.293665	0.108885	-2.69702	0.00699634	0.065493	GO:0016887;GO:0005524	regulatory particle triple-A ATPase 3
Bradi3g16350	517.129	-0.65652	0.243425	-2.69701	0.00699643	0.065493	GO:0006397;GO:0000445	Tho complex subunit 7/Mft1p
Bradi3g40850	367.972	-0.767165	0.284576	-2.69582	0.00702158	0.0656746	GO:0005525	P-loop containing nucleoside triphosphate hydrolases superfamily protein
Bradi1g08988	3452.34	-0.616716	0.228941	-2.69377	0.00706484	0.0660251	GO:0006468;GO:0005524;GO:0004672;GO:0030246	receptor lectin kinase
Bradi3g17507	204.606	-0.889976	0.330415	-2.69351	0.00707042	0.0660503	NA	cycloartenol synthase 1
Bradi2g15570	54.4415	-1.65389	0.614125	-2.69308	0.00707947	0.0661079	NA	EF hand calcium-binding protein family
Bradi3g61070	21.5508	-2.36672	0.878936	-2.69271	0.00708738	0.0661096	NA	Plant protein of unknown function (DUF247)
Bradi2g35690	1619.11	-0.80459	0.298986	-2.69107	0.00712243	0.0663086	GO:0055114;GO:0009396;GO:0004488;GO:0003824	Amino acid dehydrogenase family protein
Bradi1g56250	982.153	-0.426713	0.158586	-2.69074	0.00712933	0.0663086	GO:0008270;GO:0003677	A20/AN1-like zinc finger family protein
Bradi2g45100	5927.33	-0.283487	0.105358	-2.6907	0.00713016	0.0663086	GO:0016020	Sodium Bile acid symporter family
Bradi2g06400	749.702	-0.757176	0.281417	-2.69058	0.00713272	0.0663086	NA	BES1/BZR1 homolog 4
Bradi4g33130	584.702	-1.13081	0.420625	-2.6884	0.00717945	0.0666872	GO:0008270;GO:0005515	RING/U-box superfamily protein
Bradi3g32060	264.779	-0.821112	0.305506	-2.68771	0.0071944	0.0667989	NA	PLAC8 family protein
Bradi2g14530	690.551	-0.478412	0.17805	-2.68695	0.00721088	0.0668974	GO:0006468;GO:0004672	Protein kinase protein with adenine nucleotide alpha hydrolases-like domain
Bradi5g07360	7442.52	-0.302305	0.112514	-2.68681	0.0072138	0.0668974	GO:0006468;GO:0004672	phototropin 2
Bradi2g56096	203.48	-0.666001	0.247993	-2.68556	0.00724076	0.0670658	GO:0043565;GO:0006355;GO:0003700	G-box binding factor 4
Bradi5g16817	3912.6	-0.316118	0.11773	-2.68511	0.00725068	0.0671235	GO:0006468;GO:0004672	Leucine-rich repeat protein kinase family protein
Bradi5g16310	89.5753	-1.17337	0.437007	-2.68501	0.00725286	0.0671235	NA	GRAM domain-containing protein / ABA-responsive protein-related
Bradi2g37100	1057.32	-0.353914	0.131844	-2.68433	0.00726757	0.0672255	NA	XB3 ortholog 1 in Arabidopsis thaliana
Bradi3g49204	1634.16	-0.50011	0.186439	-2.68243	0.00730894	0.0674817	NA	cryptochrome 2
Bradi1g59860	850.278	-0.576298	0.214941	-2.68119	0.00733605	0.0676195	NA	sulfoquinovosyldiacylglycerol 2
Bradi1g64850	1211.39	-0.435131	0.162306	-2.68092	0.00734193	0.0676464	NA	Chaperone DnaJ-domain superfamily protein
Bradi4g00967	1576.79	-0.767962	0.286606	-2.6795	0.00737317	0.0678146	NA	NA
Bradi5g05070	335.184	-0.749838	0.279851	-2.67942	0.00737503	0.0678146	GO:0009052;GO:0004751	ribose-5-phosphate isomerase 2
Bradi2g41087	846.275	-0.776032	0.289847	-2.67739	0.00741989	0.0679312	GO:0055085;GO:0016021	cation exchanger 3
Bradi1g39920	149.98	-0.827528	0.309103	-2.67719	0.00742422	0.0679312	NA	NA
Bradi1g72060	224.925	-0.572769	0.213951	-2.67711	0.00742602	0.0679312	NA	FH interacting protein 1
Bradi4g29282	332.914	-0.70082	0.261797	-2.67696	0.00742933	0.0679312	NA	NA
Bradi1g14720	923.775	-0.332493	0.124254	-2.67592	0.00745249	0.0680613	GO:0006468;GO:0005524;GO:0004672	Protein kinase superfamily protein
Bradi1g16240	591.137	-0.807376	0.301812	-2.67509	0.00747086	0.0681474	GO:0005515	F-box family protein
Bradi4g43250	4174.61	-0.376854	0.140899	-2.67464	0.00748103	0.0682129	GO:0055114;GO:0017004;GO:0016020	cytochrome c biogenesis protein family
Bradi1g75707	77.8492	-1.50063	0.561274	-2.67362	0.00750382	0.0683646	GO:0055114;GO:0020037;GO:0016705;GO:0005506	cytochrome P450 family 96 subfamily A polypeptide 10
Bradi1g69710	1158.09	-0.857207	0.320641	-2.67342	0.00750828	0.0683646	GO:0055085;GO:0016021	Major facilitator superfamily protein
Bradi3g46070	473.292	-0.783821	0.293363	-2.67184	0.00754357	0.068577	GO:0016021;GO:0006952	Seven transmembrane MLO family protein
Bradi1g12480	155.37	-0.601653	0.225221	-2.67139	0.00755371	0.0685874	NA	Ubiquitin-conjugating enzyme family protein
Bradi5g13713	49.1327	-1.31001	0.490395	-2.67133	0.00755512	0.0685874	NA	NA
Bradi3g01137	397.03	-0.776892	0.290897	-2.67067	0.00756989	0.0686741	GO:0006468;GO:0005524;GO:0004672	Protein kinase superfamily protein
Bradi1g62300	8505.77	-2.18555	0.818361	-2.67064	0.00757069	0.0686741	NA	dehydration-induced protein (ERD15)
Bradi4g22656	21.474	-2.39136	0.896039	-2.66881	0.00761194	0.0689663	NA	NA
Bradi5g08907	645.551	-0.596536	0.223588	-2.66802	0.00763004	0.0690742	NA	Protein of unknown function (DUF1624)
Bradi1g20460	1206.03	-1.20019	0.449865	-2.66789	0.00763292	0.0690742	NA	Calcium-binding EF-hand family protein
Bradi2g53150	1929.08	-0.750306	0.281252	-2.66774	0.00763643	0.0690786	NA	NA
Bradi4g14780	88.232	-1.32212	0.495635	-2.66753	0.00764101	0.0690926	GO:0005515	F-box family protein with a domain of unknown function (DUF295)
Bradi5g10552	20.1301	-2.98527	1.11929	-2.66711	0.00765068	0.0691253	NA	NA
Bradi4g33090	5433.74	-0.526016	0.197396	-2.66477	0.007704	0.069457	GO:0030244;GO:0016760;GO:0016020	cellulose synthase like E1
Bradi3g09650	14.5157	-3.9286	1.47438	-2.66457	0.00770867	0.069457	NA	NA
Bradi1g71590	195.246	-0.579381	0.217535	-2.66339	0.00773573	0.0695911	GO:0005515	Calcium-dependent lipid-binding (CaLB domain) family protein
Bradi3g50930	600.674	-0.523585	0.196625	-2.66287	0.0077478	0.0696399	NA	GRAS family transcription factor
Bradi1g17480	1071.17	-0.464017	0.17437	-2.66111	0.00778828	0.0698988	GO:0006355;GO:0003677	NAC domain containing protein 47
Bradi3g31890	7.89083	-7.06986	2.65806	-2.65979	0.00781905	0.0700099	GO:0043565;GO:0006355;GO:0003700	Basic-leucine zipper (bZIP) transcription factor family protein
Bradi1g44430	202.67	-1.02218	0.384417	-2.65903	0.00783657	0.0701276	GO:0005975;GO:0004553	glycosyl hydrolase 9B8
Bradi3g37830	3102.99	-0.442129	0.166284	-2.65888	0.0078401	0.0701276	GO:0030170;GO:0019752;GO:0016831	glutamate decarboxylase
Bradi4g29290	129.801	-1.91019	0.718496	-2.65859	0.00784684	0.0701488	GO:0006468;GO:0005524;GO:0004672	Protein kinase superfamily protein
Bradi1g29577	324.647	-0.727629	0.273744	-2.65806	0.00785919	0.0702317	GO:0005515;GO:0003676	Stabilizer of iron transporter SufD / Polynucleotidyl transferase
Bradi1g32170	970.815	-0.321295	0.120896	-2.65763	0.00786927	0.0702943	GO:0005515	transducin family protein / WD-40 repeat family protein
Bradi4g25497	1269.86	-0.405504	0.1526	-2.65731	0.00787677	0.0703338	NA	NA
Bradi4g31423	48.6758	-1.17425	0.441931	-2.65709	0.00788193	0.0703524	NA	NA
Bradi3g13270	293.007	-0.688603	0.259171	-2.65694	0.0078853	0.070355	GO:0005634	mago nashi family protein
Bradi3g42760	936.539	-0.503603	0.189592	-2.65624	0.00790171	0.0704739	GO:0055114;GO:0016491	Pyridine nucleotide-disulphide oxidoreductase family protein
Bradi3g60360	305.597	-0.947516	0.356825	-2.65541	0.00792123	0.0706056	NA	NA
Bradi1g65157	119.557	-1.43103	0.53909	-2.65454	0.00794173	0.0707448	NA	Protein of unknown function DUF538
Bradi2g10623	11.8057	-5.21743	1.96566	-2.65429	0.00794757	0.0707448	GO:0005515;GO:0006468;GO:0004672	Leucine-rich repeat protein kinase family protein
Bradi5g08480	2017.4	-0.740653	0.279074	-2.65397	0.00795515	0.0707847	NA	NA
Bradi1g47360	406.862	-0.578328	0.217977	-2.65316	0.00797413	0.070926	NA	NA
Bradi4g04880	389.108	-0.979929	0.369454	-2.65237	0.00799294	0.0710656	GO:0006950;GO:0005516	Calmodulin binding protein-like
Bradi1g71360	554.541	-0.892207	0.336476	-2.65162	0.00801067	0.0711942	GO:0055085;GO:0022857;GO:0016021	polyol/monosaccharide transporter 5
Bradi3g56890	326.986	-1.91645	0.722863	-2.6512	0.00802066	0.0712235	GO:0003723	Arabidopsis thaliana protein of unknown function (DUF794)
Bradi4g05690	1563.18	-1.21871	0.459748	-2.65082	0.00802963	0.0712532	GO:0008270;GO:0005515;GO:0016567	CHY-type/CTCHY-type/RING-type Zinc finger protein
Bradi1g49130	547.891	-0.658254	0.248353	-2.65048	0.00803777	0.0712912	GO:0008168;GO:0008152	S-adenosyl-L-methionine-dependent methyltransferases superfamily protein
Bradi3g15740	88.5965	-1.09802	0.414367	-2.64988	0.00805206	0.0713221	GO:0016747	HXXXD-type acyl-transferase family protein
Bradi2g56130	2319.53	-0.366181	0.13819	-2.64984	0.008053	0.0713221	NA	like COV 2
Bradi4g42070	183.375	-0.926488	0.349733	-2.64913	0.00806987	0.0714438	NA	HVA22-like protein J
Bradi5g10017	81.8586	-1.20273	0.454066	-2.6488	0.00807786	0.0714832	GO:0071949	FAD/NAD(P)-binding oxidoreductase family protein
Bradi2g24130	194.807	-0.913901	0.345149	-2.64785	0.00810065	0.0716054	NA	Integral membrane Yip1 family protein
Bradi1g51200	259.728	-1.00157	0.378338	-2.64728	0.00811417	0.0716264	GO:0016021;GO:0015116;GO:0008272;GO:0055085;GO:0016020;GO:0008271	sulfate transporter 3;4
Bradi1g18750	2763.23	-0.574186	0.216925	-2.64693	0.00812263	0.0716417	GO:0005515	transducin family protein / WD-40 repeat family protein
Bradi3g54700	821.995	-0.473406	0.178862	-2.64676	0.00812671	0.0716417	GO:0016787;GO:0030145;GO:0003723	decapping 2
Bradi1g50550	437.418	-0.565829	0.213878	-2.64556	0.00815547	0.0718325	GO:0055114;GO:0046872;GO:0006801;GO:0004784	Fe superoxide dismutase 2
Bradi5g18340	179.846	-0.898545	0.339712	-2.64502	0.00816858	0.0718722	NA	Transmembrane amino acid transporter family protein
Bradi1g36920	697.741	-0.597619	0.225968	-2.6447	0.00817628	0.0719122	GO:0003824;GO:0006470;GO:0004722	DNA-binding protein phosphatase 1
Bradi5g13160	98.9264	-1.27871	0.483715	-2.64352	0.00820494	0.0720968	NA	Ankyrin repeat family protein
Bradi3g55480	35.369	-1.49889	0.567109	-2.64304	0.00821648	0.0721548	NA	Heavy metal transport/detoxification superfamily protein
Bradi2g16610	2429.02	-0.509415	0.192774	-2.64254	0.00822856	0.072233	GO:0003677;GO:0009725;GO:0006355;GO:0005634	Transcriptional factor B3 family protein / auxin-responsive factor AUX/IAA-related
Bradi5g07080	1387.3	-0.311376	0.11788	-2.64146	0.00825497	0.0724093	GO:0055114;GO:0016491;GO:0008270	Oxidoreductase zinc-binding dehydrogenase family protein
Bradi2g20710	433.72	-1.60155	0.606425	-2.64097	0.00826694	0.0724864	GO:0016491	flavodoxin-like quinone reductase 1
Bradi2g34740	876.028	-0.347786	0.131698	-2.64079	0.00827122	0.0724961	GO:0015969	Ca2+-activated RelA/spot homolog
Bradi5g16230	196.483	-0.793139	0.300378	-2.64047	0.00827911	0.0725121	GO:0006508;GO:0004185	serine carboxypeptidase-like 35
Bradi2g00245	43.6416	-1.10597	0.418895	-2.64021	0.00828559	0.0725121	NA	NA
Bradi2g18590	30.2726	-2.33488	0.884465	-2.63988	0.00829363	0.0725257	NA	Bifunctional inhibitor/lipid-transfer protein/seed storage 2S albumin superfamily protein
Bradi2g43820	503.865	-0.550321	0.208495	-2.6395	0.00830292	0.0725552	NA	Transmembrane amino acid transporter family protein
Bradi1g09177	788.512	-1.47726	0.559767	-2.63906	0.00831363	0.0725552	GO:0046983	basic helix-loop-helix (bHLH) DNA-binding superfamily protein
Bradi4g39340	62.4438	-1.14879	0.435321	-2.63894	0.00831663	0.0725552	NA	NA
Bradi4g36800	4920.13	-0.353112	0.133842	-2.63828	0.00833285	0.0726018	GO:0003824;GO:0005515	phospholipase D delta
Bradi4g26610	5852.67	-0.558692	0.211768	-2.63823	0.00833411	0.0726018	GO:0008152;GO:0003824	long-chain acyl-CoA synthetase 6
Bradi2g44900	246.635	-0.4803	0.182063	-2.6381	0.00833732	0.072602	GO:0051536;GO:0003824;GO:0008173;GO:0006364;GO:0005737	Radical SAM superfamily protein
Bradi1g74350	1121.42	-1.38439	0.525389	-2.63498	0.00841416	0.0731597	GO:0043565;GO:0006355;GO:0005634;GO:0003700	heat shock transcription factor A6B
Bradi5g17000	1059.26	-0.506425	0.192249	-2.63422	0.00843311	0.0732485	NA	Autophagy-related protein 13
Bradi3g05760	2285.35	-1.08663	0.412514	-2.63417	0.00843425	0.0732485	GO:0006950;GO:0005516	Calmodulin-binding protein
Bradi2g53820	451.245	-0.548411	0.2082	-2.63405	0.0084372	0.0732485	GO:0006887;GO:0000145	exocyst subunit exo70 family protein B1
Bradi1g77240	9.12906	-3.17992	1.20764	-2.63317	0.00845924	0.0733563	NA	Pentatricopeptide repeat (PPR) superfamily protein
Bradi4g39240	982.044	-0.926665	0.351992	-2.63263	0.00847257	0.073444	GO:0055114;GO:0020037;GO:0016705;GO:0005506	cytochrome P450 family 71 subfamily B polypeptide 2
Bradi2g01870	857.676	-0.751254	0.285392	-2.63236	0.00847941	0.0734475	GO:0016226	non-intrinsic ABC protein 6
Bradi4g01850	286.278	-1.64897	0.62662	-2.63153	0.00850005	0.0735984	NA	NA
Bradi2g04070	167.326	-0.834608	0.317475	-2.62889	0.00856637	0.0740328	NA	Ca-2+ dependent nuclease
Bradi2g05080	201.322	-0.867858	0.330168	-2.62854	0.00857535	0.0740819	NA	Leucine-rich repeat (LRR) family protein
Bradi1g32792	717.293	-0.913852	0.347866	-2.62703	0.00861346	0.0743549	NA	NA
Bradi3g02690	290.154	-0.466194	0.177494	-2.62654	0.00862586	0.0743879	NA	NA
Bradi3g50560	3151.82	-0.390474	0.148668	-2.62649	0.00862704	0.0743879	GO:0016020;GO:0015171;GO:0003333	cationic amino acid transporter 9
Bradi1g66040	1055.87	-0.485349	0.184854	-2.62557	0.00865033	0.0744763	NA	Ribosomal protein S24e family protein
Bradi4g35950	1292.4	-0.542629	0.206684	-2.62541	0.00865453	0.0744844	GO:0008270;GO:0005622	B-box type zinc finger family protein
Bradi4g33650	717.398	-0.745622	0.284021	-2.62523	0.00865897	0.0744945	NA	NA
Bradi3g01390	208.407	-1.07692	0.410496	-2.62346	0.00870422	0.0747895	GO:0005515	NA
Bradi2g15720	77.9203	-1.28845	0.491142	-2.62337	0.00870635	0.0747895	GO:0016747;GO:0008610;GO:0016020;GO:0006633	3-ketoacyl-CoA synthase 11
Bradi3g38670	5313.27	-0.351815	0.134207	-2.62143	0.00875621	0.0751331	GO:0009073;GO:0003849	Class-II DAHP synthetase family protein
Bradi3g58740	2760.73	-0.730424	0.278688	-2.62094	0.00876873	0.0752122	GO:0045454	APR-like 4
Bradi4g37350	13251.4	-0.33814	0.129069	-2.61984	0.00879713	0.075327	GO:0070569;GO:0008152	UDP-glucose pyrophosphorylase 2
Bradi2g47830	1305.45	-0.294525	0.112422	-2.61982	0.00879763	0.075327	GO:0004379;GO:0006499	myristoyl-CoA:protein N-myristoyltransferase
Bradi2g43950	247.675	-1.97103	0.752365	-2.61978	0.00879859	0.075327	GO:0055085;GO:0016021;GO:0008308;GO:0006873	SLAC1 homologue 3
Bradi1g02960	1914.73	-0.614915	0.234815	-2.61872	0.00882612	0.0754928	GO:0005515	transducin family protein / WD-40 repeat family protein
Bradi5g09790	521.488	-0.826709	0.3157	-2.61865	0.00882787	0.0754928	NA	NA
Bradi1g37760	3150.92	-0.204973	0.0783113	-2.61741	0.00885997	0.075721	GO:0008601;GO:0000159	Protein phosphatase 2A regulatory subunit PR55
Bradi3g13930	51.4742	-2.13674	0.816451	-2.61711	0.00886781	0.0757493	NA	NA
Bradi1g12080	28.0955	-2.33026	0.891081	-2.61509	0.00892038	0.0761414	NA	Thioesterase superfamily protein
Bradi3g08120	14844.1	-0.351908	0.134662	-2.61326	0.00896821	0.076464	GO:0008270;GO:0008237;GO:0006508	aminopeptidase M1
Bradi1g14200	639.232	-0.759459	0.290697	-2.61255	0.00898702	0.0765674	GO:0007165	CBL-interacting protein kinase 4
Bradi2g00580	9126.16	-1.03414	0.395853	-2.61242	0.00899025	0.0765674	GO:0016021	endoplasmatic reticulum retrieval protein 1B
Bradi4g26354	1497.47	-0.780897	0.298917	-2.61242	0.00899039	0.0765674	GO:0055085;GO:0016021	zinc induced facilitator-like 1
Bradi5g18020	113.359	-1.26194	0.48311	-2.61212	0.00899817	0.0766051	GO:0016758;GO:0008152	UDP-Glycosyltransferase superfamily protein
Bradi3g28700	647.306	-0.515154	0.197334	-2.61058	0.00903901	0.0767494	GO:0016020;GO:0006897	non-intrinsic ABC protein 4
Bradi4g16560	1465.78	-0.691585	0.264928	-2.61046	0.00904194	0.0767494	GO:0055114;GO:0020037;GO:0016705;GO:0005506	Cytochrome P450 superfamily protein
Bradi1g71450	324.486	-0.830672	0.318278	-2.6099	0.00905699	0.0768329	NA	hydroxyproline-rich glycoprotein family protein
Bradi5g05180	726.979	-0.448353	0.171794	-2.60984	0.00905855	0.0768329	NA	Uncharacterised protein family (UPF0497)
Bradi2g06830	7470.46	-0.634497	0.243145	-2.60954	0.00906648	0.0768717	GO:0055085;GO:0016021	sodium/calcium exchanger family protein / calcium-binding EF hand family protein
Bradi2g22650	148.619	-0.781629	0.299636	-2.60859	0.00909154	0.0770251	GO:0008270;GO:0005515	RING/U-box superfamily protein
Bradi1g68500	1316.65	-1.01238	0.388112	-2.60847	0.0090947	0.0770251	NA	NA
Bradi3g39040	449.073	-0.560564	0.214966	-2.60769	0.00911562	0.0771737	GO:0016020;GO:0006810;GO:0005215	peptide transporter 2
Bradi3g44260	2411.32	-0.561107	0.215281	-2.6064	0.00914997	0.0774244	NA	senescence-associated gene 29
Bradi1g09570	175.87	-1.74335	0.668969	-2.60603	0.0091598	0.0774617	NA	NA
Bradi1g77650	1983.28	-0.588289	0.225834	-2.60496	0.00918855	0.0776761	NA	Tetratricopeptide repeat (TPR)-like superfamily protein
Bradi3g30380	702.233	-0.411135	0.158095	-2.60055	0.00930754	0.0783483	GO:0005789	vesicle associated protein
Bradi1g70300	384.691	-0.559823	0.215283	-2.6004	0.00931144	0.0783483	GO:0016798;GO:0016020	glucuronidase 2
Bradi4g04120	4454.43	-0.346974	0.133433	-2.60036	0.00931264	0.0783483	GO:0006412;GO:0005840;GO:0005622;GO:0003735	Ribosomal protein L2 family
Bradi4g27430	354.915	-0.492279	0.189446	-2.59851	0.0093628	0.0786544	NA	ubiquitin-conjugating enzyme 28
Bradi1g33457	1894.62	-0.300985	0.115871	-2.59759	0.00938812	0.0788092	GO:0006468;GO:0005524;GO:0004672	cysteine-rich RLK (RECEPTOR-like protein kinase) 10
Bradi2g17886	1949.42	-0.36966	0.142336	-2.59709	0.0094016	0.0788933	NA	Trypsin family protein with PDZ domain
Bradi1g62240	2495.83	-0.821588	0.316396	-2.59671	0.00941225	0.0789537	NA	NAD(P)-binding Rossmann-fold superfamily protein
Bradi3g07830	2336.72	-0.413311	0.15918	-2.5965	0.00941788	0.078972	GO:0016021;GO:0006810;GO:0005524;GO:0005471	nucleotide transporter 1
Bradi1g34370	46.4542	-1.46016	0.562496	-2.59585	0.00943568	0.0790922	NA	NB-ARC domain-containing disease resistance protein
Bradi4g36440	766.933	-0.463946	0.178813	-2.59459	0.00947038	0.0792958	GO:0019773;GO:0006511;GO:0004175;GO:0051603;GO:0005839;GO:0004298	proteasome alpha subunit D2
Bradi3g41596	478.877	-0.69409	0.267534	-2.5944	0.00947569	0.0793059	NA	NA
Bradi3g36240	144.32	-1.46167	0.563684	-2.59306	0.00951266	0.0795041	GO:0005544;GO:0005509	annexin 5
Bradi1g05230	107.174	-0.805608	0.310707	-2.59282	0.00951927	0.0795296	NA	NA
Bradi5g12010	75.2247	-1.01847	0.392843	-2.59257	0.00952615	0.0795296	NA	Myosin heavy chain-related protein
Bradi1g13170	1139.6	-0.346552	0.133696	-2.59209	0.0095396	0.0796128	NA	Pre-rRNA-processing protein TSR2 conserved region
Bradi1g55500	3254.3	-0.338821	0.13076	-2.59116	0.00956532	0.0797401	GO:0030955;GO:0006096;GO:0004743;GO:0000287	Pyruvate kinase family protein
Bradi3g59187	1258.52	-0.930241	0.359034	-2.59095	0.00957106	0.0797589	GO:0055114;GO:0016491;GO:0005507	laccase 14
Bradi3g53790	856.397	-0.962193	0.371498	-2.59003	0.00959662	0.0798221	GO:0005992;GO:0003824	trehalose-6-phosphatase synthase S8
Bradi2g02730	2520.46	-0.399027	0.154069	-2.58993	0.00959961	0.0798221	GO:0009378;GO:0006310;GO:0006281	AAA-type ATPase family protein
Bradi4g20140	10.4226	-6.84305	2.64241	-2.5897	0.00960587	0.0798451	NA	Agenet domain-containing protein
Bradi2g54740	167.867	-1.03086	0.398153	-2.58909	0.00962295	0.0799438	GO:0055114;GO:0016491;GO:0005507	laccase 2
Bradi1g49410	541.551	-0.757044	0.292478	-2.58838	0.00964284	0.0800174	GO:0006508;GO:0004190	Eukaryotic aspartyl protease family protein
Bradi3g19077	3508.08	-0.365651	0.141269	-2.58833	0.00964411	0.0800174	NA	Double Clp-N motif-containing P-loop nucleoside triphosphate hydrolases superfamily protein
Bradi4g24390	1555.38	-0.43066	0.166398	-2.58814	0.00964966	0.0800344	GO:0006468;GO:0004672	calcium-dependent protein kinase 2
Bradi4g23070	25.4965	-2.999	1.15903	-2.58751	0.00966727	0.0801513	GO:0005615	Serine protease inhibitor (SERPIN) family protein
Bradi1g11050	76.0087	-0.932191	0.360618	-2.58498	0.00973837	0.0804437	NA	Protein of unknown function (DUF3049)
Bradi1g37623	8.89454	-4.76364	1.84305	-2.58464	0.009748	0.0804437	NA	NA
Bradi2g49300	940.524	-0.476421	0.18433	-2.58461	0.00974896	0.0804437	GO:0008138;GO:0006470	Phosphotyrosine protein phosphatases superfamily protein
Bradi3g44460	115.338	-2.75115	1.06458	-2.58426	0.00975886	0.0804437	GO:0016787	nudix hydrolase homolog 12
Bradi1g76910	1435.15	-0.349528	0.135364	-2.58212	0.00981946	0.0808422	NA	fringe-related protein
Bradi4g06515	100.216	-1.92955	0.747294	-2.58206	0.00982135	0.0808422	NA	NA
Bradi2g22241	324.596	-1.04909	0.406416	-2.58133	0.00984198	0.0809536	GO:0043565;GO:0006355;GO:0003700	WRKY DNA-binding protein 54
Bradi1g69670	2455.69	-0.930251	0.360466	-2.58069	0.00986026	0.0810456	GO:0003924;GO:0007017;GO:0005874	tubulin alpha-5
Bradi3g51182	30.1821	-2.45953	0.953687	-2.57897	0.00990945	0.0813622	NA	Arabidopsis protein of unknown function (DUF241)
Bradi4g13290	233.448	-0.655655	0.254283	-2.57845	0.00992446	0.0814562	NA	NA
Bradi2g16480	212.533	-0.678087	0.26308	-2.57749	0.00995207	0.0815949	GO:0005525	RAB GTPase homolog A1F
Bradi3g33400	1234.18	-0.589562	0.228834	-2.57638	0.00998404	0.0817397	NA	myb-like transcription factor family protein
Bradi4g30110	1794.84	-0.608465	0.236239	-2.57563	0.0100057	0.0818648	GO:0008233;GO:0006508	gamma vacuolar processing enzyme
Bradi1g76901	10.4709	-2.87402	1.11586	-2.5756	0.0100065	0.0818648	NA	NA
Bradi5g13590	299.447	-0.635883	0.246985	-2.57458	0.0100362	0.0820322	GO:0006464;GO:0004719	protein-l-isoaspartate methyltransferase 1
Bradi1g59680	22.4244	-2.7678	1.07532	-2.57393	0.0100552	0.0821453	GO:0055114;GO:0020037;GO:0016705;GO:0005506	cytochrome P450 family 716 subfamily A polypeptide 1
Bradi1g60787	124.977	-1.066	0.414198	-2.57365	0.0100631	0.0821613	GO:0006508;GO:0004197	metacaspase 1
Bradi1g67830	1041.04	-1.33925	0.520377	-2.57361	0.0100643	0.0821613	GO:0003333	Tryptophan/tyrosine permease
Bradi3g35746	22.0393	-1.71952	0.668463	-2.57235	0.010101	0.0824303	NA	Protein of unknown function (DUF1262)
Bradi2g09930	156.186	-1.04334	0.405873	-2.5706	0.0101522	0.0827898	NA	F-box/RNI-like superfamily protein
Bradi2g52510	286.161	-1.09343	0.425421	-2.57024	0.0101628	0.082847	GO:0016787	purple acid phosphatase 27
Bradi5g16497	74.1949	-1.46623	0.571182	-2.56701	0.0102579	0.0833863	NA	expansin B3
Bradi2g57807	1297.54	-0.370942	0.144504	-2.567	0.0102582	0.0833863	NA	Cysteine proteinases superfamily protein
Bradi1g13420	764.846	-0.587179	0.228887	-2.56536	0.0103068	0.0836924	NA	NYC1-like
Bradi1g48070	841.711	-0.785901	0.306426	-2.56474	0.0103255	0.0837825	NA	Calcium-binding EF-hand family protein
Bradi1g71020	2918.09	-0.363559	0.14176	-2.56462	0.0103289	0.0837825	GO:0055085;GO:0005741	voltage dependent anion channel 2
Bradi5g12080	987.341	-3.11324	1.21452	-2.56336	0.0103666	0.0840294	NA	NA
Bradi3g18540	6749.43	-0.563783	0.21994	-2.56335	0.0103667	0.0840294	NA	Ubiquitin-specific protease family C19-related protein
Bradi3g34090	336.425	-0.579932	0.226351	-2.56209	0.0104045	0.084258	NA	Mitochondrial substrate carrier family protein
Bradi2g27267	2964.65	-0.655645	0.256117	-2.55994	0.0104689	0.0846179	GO:0005515	Calcium-dependent phospholipid-binding Copine family protein
Bradi4g29320	1617.29	-0.424504	0.165898	-2.55883	0.0105025	0.084782	NA	NA
Bradi3g48980	52.9608	-1.0992	0.429622	-2.55853	0.0105115	0.084782	GO:0005515;GO:0034968;GO:0018024;GO:0008270;GO:0005634	SET-domain containing protein lysine methyltransferase family protein
Bradi2g49800	1787.65	-0.771549	0.301767	-2.55677	0.0105649	0.0851229	NA	MAC/Perforin domain-containing protein
Bradi2g35050	7829.9	-0.35739	0.139818	-2.5561	0.0105853	0.0851738	GO:0008565;GO:0006606;GO:0005737;GO:0005634;GO:0005515	importin alpha isoform 1
Bradi3g37580	527.464	-0.805359	0.315107	-2.55583	0.0105935	0.0851738	GO:0006887;GO:0000145	exocyst subunit exo70 family protein D1
Bradi5g13010	226.222	-0.802426	0.314335	-2.55278	0.0106868	0.0857198	NA	NA
Bradi2g08890	9809.6	-0.534029	0.209197	-2.55276	0.0106873	0.0857198	GO:0006468;GO:0004672	shaggy-related kinase 11
Bradi1g46480	769.005	-0.461532	0.180798	-2.55274	0.0106878	0.0857198	GO:0055114;GO:0016491	2-oxoglutarate (2OG) and Fe(II)-dependent oxygenase superfamily protein
Bradi4g40800	1788.89	-0.834149	0.326809	-2.5524	0.0106983	0.0857437	GO:0045454;GO:0015035;GO:0006662	thioredoxin M-type 4
Bradi1g68750	11773.2	-0.528582	0.20713	-2.55193	0.0107127	0.0857994	GO:0016021	Endomembrane protein 70 protein family
Bradi2g54226	28.6965	-1.63807	0.642214	-2.55066	0.0107519	0.0860096	NA	NA
Bradi3g38060	55.0276	-1.115	0.437151	-2.55061	0.0107534	0.0860096	NA	alpha/beta-Hydrolases superfamily protein
Bradi3g01050	109.65	-1.08399	0.424996	-2.55059	0.010754	0.0860096	NA	Protein of unknown function (DUF793)
Bradi1g64200	65.8021	-1.37053	0.537413	-2.55023	0.0107651	0.0860679	NA	NA
Bradi5g22770	424.773	-0.83081	0.325824	-2.54987	0.0107763	0.0861273	GO:0045454;GO:0015035;GO:0006662	C-terminal cysteine residue is changed to a serine 1
Bradi1g09400	6546.01	-0.393584	0.154387	-2.54933	0.010793	0.0862108	NA	Cystathionine beta-synthase (CBS) family protein
Bradi4g26366	4256.2	-0.447466	0.175554	-2.54888	0.0108068	0.0862808	GO:0055085;GO:0022857;GO:0016021	zinc induced facilitator-like 1
Bradi3g18320	510.349	-0.514992	0.202065	-2.54864	0.0108144	0.086281	NA	Reticulon family protein
Bradi4g32730	2411.31	-0.700551	0.275026	-2.54722	0.0108585	0.0865419	GO:0055085;GO:0016020;GO:0006814;GO:0005215	dicarboxylate transport 2.1
Bradi5g20770	1368.8	-0.384177	0.150863	-2.54654	0.0108798	0.0866517	GO:0016853;GO:0005975	Galactose mutarotase-like superfamily protein
Bradi1g59170	1843.68	-0.293726	0.115398	-2.54532	0.0109177	0.0868645	GO:0016787	Purple acid phosphatases superfamily protein
Bradi1g35940	189.006	-0.698525	0.274449	-2.54519	0.0109219	0.0868645	GO:0009165;GO:0004749;GO:0000287	Phosphoribosyltransferase family protein
Bradi1g15850	1848.77	-0.602103	0.236576	-2.54507	0.0109255	0.0868645	GO:0005515	Leucine-rich repeat (LRR) family protein
Bradi4g27720	1402.56	-0.64089	0.251958	-2.54364	0.0109705	0.0871615	GO:0043565;GO:0006355;GO:0003700	basic leucine-zipper 44
Bradi4g06710	1140.47	-0.509987	0.200596	-2.54235	0.0110109	0.0873908	GO:0035556;GO:0016020	Cornichon family protein
Bradi4g29080	81.1033	-1.23317	0.485161	-2.54176	0.0110295	0.0874778	NA	VQ motif-containing protein
Bradi3g50166	50.5933	-2.44649	0.962875	-2.54081	0.0110594	0.0876243	GO:0008270;GO:0005622	salt tolerance homolog2
Bradi1g70970	8.22355	-4.15424	1.63548	-2.54008	0.0110828	0.0877484	GO:0008270	NA
Bradi1g25810	130.434	-1.17042	0.460866	-2.53961	0.0110976	0.0878045	NA	NA
Bradi4g32530	5968.48	-0.385597	0.151851	-2.53932	0.011107	0.087819	GO:0006096;GO:0006094;GO:0004347	phosphoglucose isomerase 1
Bradi3g30220	292.227	-1.03756	0.408615	-2.53922	0.0111101	0.087819	GO:0016747	HXXXD-type acyl-transferase family protein
Bradi3g51480	32.8031	-2.12859	0.838325	-2.5391	0.0111137	0.087819	GO:0015743	Aluminium activated malate transporter family protein
Bradi1g05540	83.0694	-1.87579	0.738771	-2.53907	0.0111148	0.087819	NA	Aluminium induced protein with YGL and LRDR motifs
Bradi2g12820	334.592	-0.810853	0.319373	-2.53889	0.0111204	0.0878333	GO:0009228;GO:0004417	hydroxyethylthiazole kinase family protein
Bradi4g01390	759.608	-0.310249	0.122229	-2.53825	0.0111407	0.0879327	GO:0005525	P-loop containing nucleoside triphosphate hydrolases superfamily protein
Bradi4g13209	14.8142	-1.82672	0.719891	-2.53749	0.011165	0.0880464	NA	NA
Bradi5g09670	1936.61	-1.00218	0.394959	-2.53744	0.0111667	0.0880464	NA	Late embryogenesis abundant (LEA) hydroxyproline-rich glycoprotein family
Bradi1g30870	1522.44	-2.00507	0.790326	-2.53702	0.0111801	0.0881221	GO:0043565;GO:0006355;GO:0003700	WRKY DNA-binding protein 18
Bradi2g37310	4723.4	-0.531447	0.209555	-2.53608	0.0112103	0.0882555	GO:0005622;GO:0003779;GO:0030042;GO:0015629	actin depolymerizing factor 4
Bradi1g46970	2193.95	-0.353169	0.139309	-2.53516	0.0112397	0.0884086	GO:0055085;GO:0016020;GO:0006811;GO:0005216	cyclic nucleotide-gated channel 17
Bradi3g14140	4186.44	-0.581863	0.22971	-2.53303	0.0113081	0.0887998	NA	lysine histidine transporter 1
Bradi1g09780	311.061	-1.00846	0.398129	-2.53301	0.0113089	0.0887998	NA	NA
Bradi5g13727	410.095	-0.382181	0.150911	-2.53249	0.0113257	0.0888099	NA	NA
Bradi1g07330	29.5882	-1.50267	0.593389	-2.53235	0.0113302	0.0888151	NA	Uncharacterised conserved protein UCP031279
Bradi1g01150	9.5039	-3.0631	1.20989	-2.53173	0.0113501	0.0888487	GO:0048046;GO:0016762;GO:0006073;GO:0005618;GO:0005975;GO:0004553	xyloglucan endotransglucosylase/hydrolase 30
Bradi1g73870	3115.25	-0.531816	0.210115	-2.53107	0.0113715	0.0889555	GO:0016787	protein phosphatase 2A-3
Bradi2g17660	2811.94	-0.305421	0.120687	-2.53069	0.0113838	0.0890203	GO:0006468;GO:0005524;GO:0004672	STT7 homolog STN7
Bradi5g16590	65.23	-1.53671	0.607258	-2.53057	0.0113878	0.0890203	GO:0006468;GO:0005524;GO:0004672;GO:0030246	receptor lectin kinase
Bradi2g52810	153.143	-0.660955	0.2612	-2.53045	0.0113915	0.0890203	GO:0005515	F-box family protein
Bradi1g23716	636.808	-0.887267	0.350673	-2.53018	0.0114002	0.0890583	GO:0006468;GO:0005524;GO:0004672;GO:0030246	receptor lectin kinase
Bradi2g05832	640.564	-1.42076	0.561837	-2.52878	0.011446	0.0892329	NA	NA
Bradi5g04560	149.004	-0.989671	0.39161	-2.52719	0.0114981	0.0895433	GO:0046872;GO:0030001	Heavy metal transport/detoxification superfamily protein
Bradi1g02090	1468.67	-0.47781	0.189085	-2.52696	0.0115054	0.0895433	NA	Late embryogenesis abundant protein group 2
Bradi3g52016	27.4197	-2.92636	1.15892	-2.52508	0.0115673	0.0898572	NA	Protein of unknown function (DUF581)
Bradi1g40997	485.862	-0.462526	0.183227	-2.52433	0.0115918	0.0899882	NA	O-fucosyltransferase family protein
Bradi5g02290	300.205	-0.620841	0.245961	-2.52414	0.011598	0.0899882	GO:0008270	RING/U-box superfamily protein
Bradi3g40710	17.0073	-3.34609	1.32578	-2.52387	0.0116071	0.0899973	GO:0055114;GO:0020037;GO:0016705;GO:0005506	cytochrome P450 family 709 subfamily B polypeptide 2
Bradi2g46040	1511.93	-0.812938	0.322162	-2.52338	0.0116231	0.0900605	NA	glyoxalase II 3
Bradi1g24580	244.552	-0.603199	0.239064	-2.52317	0.0116303	0.0900839	GO:0005515	bromodomain 4
Bradi1g52220	586.2	-0.688585	0.27299	-2.52239	0.0116562	0.0901945	NA	BCL-2-associated athanogene 7
Bradi3g48950	149.969	-0.989317	0.392262	-2.52208	0.0116662	0.0902416	GO:0016020;GO:0015696;GO:0008519;GO:0072488	ammonium transporter 1;1
Bradi1g08106	412.597	-1.43807	0.570352	-2.52137	0.01169	0.0903373	GO:0043565;GO:0006355;GO:0003700	WRKY DNA-binding protein 57
Bradi1g71430	154.966	-1.14951	0.455912	-2.52135	0.0116905	0.0903373	GO:0009001;GO:0006535;GO:0005737	serine acetyltransferase 2;1
Bradi1g78050	163.034	-1.32433	0.526088	-2.51731	0.0118255	0.0910889	NA	NA
Bradi2g42240	667.738	-0.555685	0.220913	-2.5154	0.0118898	0.0914447	GO:0006334;GO:0005634;GO:0003677;GO:0000786	telomere repeat binding factor 1
Bradi3g53950	151.929	-0.509712	0.202663	-2.51508	0.0119007	0.0914974	NA	NA
Bradi1g58400	602.737	-0.554795	0.220615	-2.51477	0.0119111	0.0915467	GO:0007165	CBL-interacting protein kinase 23
Bradi2g09060	539.25	-0.474033	0.18853	-2.51437	0.0119247	0.0915804	GO:0006629	alpha/beta-Hydrolases superfamily protein
Bradi3g35560	6794.27	-0.792247	0.315093	-2.51433	0.0119259	0.0915804	GO:0006355;GO:0003700	related to AP2 4
Bradi1g56580	10590.2	-0.619957	0.246758	-2.51241	0.0119911	0.0919758	GO:0042549;GO:0019898;GO:0015979;GO:0009654;GO:0009523;GO:0005509	photosystem II subunit O-2
Bradi3g19893	2230.18	-1.53371	0.610528	-2.5121	0.0120015	0.092025	NA	NA
Bradi3g33930	653.821	-0.329659	0.131244	-2.51181	0.0120114	0.0920394	GO:0030955;GO:0006096;GO:0004743;GO:0000287	plastidic pyruvate kinase beta subunit 1
Bradi4g06030	127.679	-0.708449	0.28208	-2.51152	0.0120212	0.0920836	NA	endoplasmic reticulum auxin binding protein 1
Bradi2g16110	39.8579	-1.29292	0.515005	-2.5105	0.012056	0.092288	GO:0006284	DNA glycosylase superfamily protein
Bradi4g42980	593.251	-0.523489	0.208547	-2.51017	0.0120672	0.0923425	GO:0005515	Ubiquitin-like superfamily protein
Bradi1g63720	362.223	-0.592214	0.236015	-2.50923	0.0120996	0.092535	GO:0008270;GO:0005515	RING/U-box superfamily protein
Bradi1g42467	243.178	-0.695342	0.277352	-2.50707	0.0121736	0.0930009	GO:0006468;GO:0004672	cysteine-rich RLK (RECEPTOR-like protein kinase) 6
Bradi3g51960	8.31248	-5.34617	2.13345	-2.50588	0.0122148	0.0931643	NA	Homeodomain-like superfamily protein
Bradi3g49085	80.3104	-0.843097	0.33645	-2.50586	0.0122153	0.0931643	GO:0055114;GO:0016614	Long-chain fatty alcohol dehydrogenase family protein
Bradi2g24710	246.968	-0.974182	0.388807	-2.50557	0.0122256	0.0931802	GO:0005515	Octicosapeptide/Phox/Bem1p family protein
Bradi4g36810	20.4241	-2.4017	0.95897	-2.50446	0.0122638	0.0934064	GO:0003824	Pyridoxal-dependent decarboxylase family protein
Bradi1g32340	720.629	-0.374734	0.149633	-2.50435	0.0122675	0.0934064	NA	Cysteine proteinases superfamily protein
Bradi1g04957	399.274	-0.598694	0.239135	-2.50359	0.0122942	0.0935785	GO:0016757;GO:0016020;GO:0030246;GO:0008378;GO:0006486	Galactosyltransferase family protein
Bradi4g08810	180.15	-0.73522	0.29377	-2.50271	0.0123248	0.0937505	NA	prenylated RAB acceptor 1.H
Bradi4g16060	128.595	-0.934284	0.37331	-2.5027	0.012325	0.0937505	GO:0055085;GO:0016021	Major facilitator superfamily protein
Bradi5g10027	950.633	-0.803124	0.321105	-2.50113	0.0123798	0.0940608	GO:0006950	NA
Bradi1g69600	605.874	-0.844546	0.337675	-2.50106	0.0123823	0.0940608	GO:0048544;GO:0006468;GO:0005524;GO:0004672	S-locus lectin protein kinase family protein
Bradi1g02210	151.467	-0.656499	0.26255	-2.50047	0.012403	0.0941307	GO:0030247;GO:0006468;GO:0005524;GO:0004672	wall associated kinase-like 2
Bradi3g37300	352.576	-1.07538	0.430104	-2.50028	0.0124095	0.0941426	GO:0008152;GO:0003824	4-coumarate:CoA ligase 2
Bradi2g11120	165.261	-0.854444	0.341798	-2.49985	0.0124244	0.0942244	GO:0006355;GO:0005634	indole-3-acetic acid inducible 31
Bradi2g56910	8868.47	-0.225493	0.090258	-2.49832	0.0124783	0.0944734	NA	SCARECROW-like 1
Bradi1g56535	31.9618	-2.15144	0.861191	-2.49821	0.0124821	0.0944734	NA	NA
Bradi3g03870	16737.1	-0.921232	0.368912	-2.49716	0.0125194	0.0946305	GO:0003824;GO:0006470;GO:0004722	Protein phosphatase 2C family protein
Bradi1g70440	452.034	-0.729756	0.292265	-2.4969	0.0125284	0.0946305	NA	Protein of unknown function DUF538
Bradi5g20960	306.109	-1.78016	0.712949	-2.4969	0.0125286	0.0946305	GO:0008168;GO:0006364;GO:0005737	methyltransferases
Bradi1g68580	1845.26	-0.416223	0.166706	-2.49675	0.0125339	0.0946305	NA	Protein of unknown function (DUF1423)
Bradi4g02940	1055.03	-0.527827	0.211422	-2.49656	0.0125404	0.0946332	NA	NA
Bradi2g55090	342.097	-0.447897	0.179531	-2.49482	0.0126022	0.0950674	NA	O-fucosyltransferase family protein
Bradi2g55490	347.058	-1.17487	0.47122	-2.49325	0.012658	0.0954568	GO:0055114;GO:0020037;GO:0016705;GO:0005506	cytochrome P450 family 94 subfamily C polypeptide 1
Bradi1g26750	82.6961	-1.0608	0.425798	-2.49131	0.0127273	0.0958846	GO:0016758;GO:0008152	UDP-glucosyl transferase 71B1
Bradi3g13260	209.01	-0.689246	0.276673	-2.49119	0.0127315	0.0958846	NA	Pectin lyase-like superfamily protein
Bradi2g37440	373.126	-0.477285	0.191604	-2.491	0.0127385	0.0959063	GO:0055085	UDP-galactose transporter 5
Bradi1g12190	1964.29	-0.567823	0.227969	-2.49079	0.0127458	0.0959295	GO:0016020;GO:0006810;GO:0005215	Major facilitator superfamily protein
Bradi2g40480	2171.9	-1.07614	0.432171	-2.49008	0.0127715	0.0959962	GO:0006511	Ubiquitin fusion degradation UFD1 family protein
Bradi4g04327	112.526	-1.06311	0.427102	-2.48912	0.012806	0.096129	GO:0016788	GDSL-like Lipase/Acylhydrolase superfamily protein
Bradi1g43833	24.0467	-2.42293	0.973783	-2.48817	0.0128404	0.0962607	NA	NA
Bradi1g28205	257.243	-0.762522	0.306533	-2.48757	0.0128619	0.0963905	NA	NA
Bradi3g29390	415.025	-0.371894	0.14951	-2.48742	0.0128672	0.0963986	GO:0005515	nijmegen breakage syndrome 1
Bradi2g05070	231.612	-0.798983	0.321278	-2.48689	0.0128864	0.0964682	GO:0016020	Serinc-domain containing serine and sphingolipid biosynthesis protein
Bradi3g50520	841.391	-0.398217	0.16013	-2.48684	0.0128882	0.0964682	GO:0008152	Aconitase/3-isopropylmalate dehydratase protein
Bradi1g11930	63.7265	-1.64938	0.66336	-2.4864	0.0129043	0.0965501	NA	RmlC-like cupins superfamily protein
Bradi1g65971	15.8311	-2.12362	0.854713	-2.4846	0.0129697	0.0969443	NA	NA
Bradi1g24100	17205.4	-0.411588	0.165682	-2.4842	0.0129842	0.0970209	NA	time for coffee
Bradi4g43910	5242.49	-0.314675	0.126697	-2.48367	0.0130036	0.097134	NA	Ras-related small GTP-binding family protein
Bradi2g12030	19.5053	-2.10733	0.848883	-2.48247	0.0130475	0.0974056	NA	sequence-specific DNA binding transcription factors
Bradi2g20134	515.35	-0.797159	0.321124	-2.48241	0.0130499	0.0974056	NA	BSD domain-containing protein
Bradi3g52220	557.275	-0.456784	0.184069	-2.48159	0.0130799	0.0974973	GO:0016887;GO:0005524;GO:0055085;GO:0042626;GO:0016021;GO:0006810	P-glycoprotein 2
Bradi1g39190	22.5802	-4.74883	1.91367	-2.48153	0.0130821	0.0974973	GO:0055114;GO:0020037;GO:0006979;GO:0004601	Peroxidase superfamily protein
Bradi5g12063	55.3523	-1.43342	0.577808	-2.48078	0.0131094	0.0976687	NA	NA
Bradi3g57610	693.168	-0.497521	0.200624	-2.47986	0.0131432	0.0977968	GO:0005975;GO:0004553	O-Glycosyl hydrolases family 17 protein
Bradi1g28380	600.001	-0.544916	0.219745	-2.47977	0.0131468	0.0977968	GO:0008270	DHHC-type zinc finger family protein
Bradi3g07800	46.3724	-1.78988	0.721802	-2.47974	0.013148	0.0977968	GO:0005515	F-box family protein
Bradi1g55120	1593.17	-0.681221	0.274786	-2.47909	0.0131718	0.0978951	NA	NA
Bradi1g74150	752.5	-0.486845	0.196386	-2.47902	0.0131746	0.0978951	NA	pfkB-like carbohydrate kinase family protein
Bradi1g42270	1411.65	-0.555639	0.224139	-2.47899	0.0131755	0.0978951	GO:0055114;GO:0051287;GO:0016616;GO:0008152	formate dehydrogenase
Bradi1g66890	641.639	-0.547714	0.220949	-2.47891	0.0131784	0.0978951	GO:0016757;GO:0016020	Protein of unknown function (DUF604)
Bradi2g52380	25.2122	-2.13319	0.860928	-2.47778	0.0132202	0.0981104	GO:0006355;GO:0003700	ERF domain protein 12
Bradi1g67140	4785.26	-0.224462	0.0906081	-2.47728	0.0132386	0.09816	GO:0005515	SH3 domain-containing protein
Bradi5g11620	244.418	-0.722976	0.291844	-2.47727	0.0132393	0.09816	NA	NAD(P)-linked oxidoreductase superfamily protein
Bradi1g58720	1190.5	-0.686669	0.27719	-2.47725	0.0132398	0.09816	NA	NA
Bradi1g07320	393.48	-0.615483	0.248487	-2.47692	0.0132521	0.0982196	NA	Carbohydrate-binding protein
Bradi3g54750	2159.34	-0.311542	0.125834	-2.47582	0.013293	0.0983946	NA	Zinc finger (C3HC4-type RING finger) family protein
Bradi3g52102	149.381	-0.658239	0.266009	-2.4745	0.0133422	0.098607	NA	NA
Bradi4g44440	207.883	-1.88868	0.76331	-2.47433	0.0133485	0.098607	NA	NA
Bradi3g19390	38.1644	-3.93499	1.59034	-2.4743	0.0133497	0.098607	GO:0042254;GO:0005622	Ribosomal protein L10 family protein
Bradi3g45920	821.711	-0.56953	0.230198	-2.47409	0.0133578	0.098607	NA	NAD(P)-binding Rossmann-fold superfamily protein
Bradi2g13020	47.5084	-2.75132	1.1121	-2.47399	0.0133613	0.098607	GO:0005515	Glutathione S-transferase family protein
Bradi4g00363	144.032	-0.651171	0.263209	-2.47397	0.013362	0.098607	NA	Yippee family putative zinc-binding protein
Bradi5g13660	24.8083	-1.61741	0.653926	-2.47338	0.013384	0.0986533	GO:0055114;GO:0008113;GO:0030091;GO:0016671;GO:0006979	peptide met sulfoxide reductase 4
Bradi1g31450	949.128	-0.502269	0.203134	-2.4726	0.0134133	0.0988052	GO:0045454;GO:0015035;GO:0009055	Glutaredoxin family protein
Bradi5g10421	288.052	-0.828019	0.334976	-2.47188	0.0134406	0.0988787	NA	NA
Bradi3g06197	21.6628	-2.49137	1.00804	-2.47149	0.013455	0.0989526	NA	NA
Bradi4g03940	1667.72	-0.296158	0.119883	-2.47039	0.0134967	0.0991639	GO:0003676	SC35-like splicing factor 30
Bradi1g07840	861.328	-0.427179	0.17293	-2.47025	0.013502	0.0991709	GO:0006508;GO:0004252	Subtilase family protein
Bradi2g18443	25.3162	-2.04838	0.829355	-2.46984	0.0135172	0.0992497	GO:0006468;GO:0005524;GO:0004672;GO:0030246	Concanavalin A-like lectin protein kinase family protein
Bradi5g23140	9.60199	-3.34667	1.35526	-2.4694	0.013534	0.0993103	NA	NA
Bradi2g03460	3094.65	-0.474244	0.19212	-2.46848	0.0135688	0.0995017	NA	hydroxyproline-rich glycoprotein family protein
Bradi4g35880	789.814	-0.801155	0.324629	-2.46791	0.0135905	0.099629	NA	Ypt/Rab-GAP domain of gyp1p superfamily protein
Bradi5g12100	1536.88	-0.366318	0.148453	-2.46757	0.0136033	0.0996909	GO:0051536;GO:0003824;GO:0051539;GO:0016992;GO:0009107	lipoic acid synthase 1
Bradi1g67720	59.2876	-3.04629	1.23497	-2.46669	0.0136367	0.0998952	NA	Ankyrin repeat family protein
Bradi1g09042	45.4034	-2.43505	0.987519	-2.46583	0.0136697	0.0999504	NA	calmodulin 4
Bradi2g10700	13.8694	-2.86628	1.16242	-2.46578	0.0136714	0.0999504	NA	VQ motif-containing protein
Bradi1g67247	821.783	-0.476433	0.193225	-2.4657	0.0136747	0.0999504	GO:0006468;GO:0004672	Protein kinase superfamily protein
Bradi3g32353	146.158	-0.939791	0.381155	-2.46564	0.0136769	0.0999504	NA	Calcium-dependent phosphotriesterase superfamily protein
Bradi4g30470	523.11	-1.33716	0.542365	-2.46544	0.0136847	0.0999593	GO:0005515	related to ubiquitin 1
Bradi3g56660	3729.06	-0.518859	0.21047	-2.46523	0.0136925	0.0999593	GO:0006508;GO:0004190	Eukaryotic aspartyl protease family protein
Bradi4g41650	134.112	-0.620275	0.251704	-2.46431	0.0137279	0.100122	NA	NagB/RpiA/CoA transferase-like superfamily protein
Bradi2g00240	572.476	-0.571644	0.232001	-2.46397	0.0137408	0.100152	GO:0006508;GO:0004185	serine carboxypeptidase-like 27
Bradi5g25980	754.804	-0.534286	0.21693	-2.46294	0.0137804	0.100276	GO:0008270	DHHC-type zinc finger family protein
Bradi3g14790	3117.69	-0.600857	0.243977	-2.46276	0.0137872	0.100276	GO:0005789	PapD-like superfamily protein
Bradi3g51420	418.202	-1.38309	0.561666	-2.46248	0.0137978	0.100276	GO:0003723	NA
Bradi4g19620	10.9026	-5.97667	2.4273	-2.46227	0.0138059	0.100276	NA	NA
Bradi4g32190	1537.44	-0.654371	0.265759	-2.46227	0.013806	0.100276	GO:0005509	Calcium-binding EF hand family protein
Bradi1g30252	9.69444	-3.98604	1.61959	-2.46114	0.0138495	0.100496	NA	myb domain protein r1
Bradi2g00810	235.61	-0.622188	0.25306	-2.45866	0.0139458	0.101002	NA	chlorophyllase 1
Bradi2g21980	342.53	-0.782762	0.318495	-2.45769	0.0139835	0.101233	NA	NA
Bradi4g03980	1301.25	-0.436453	0.177621	-2.45722	0.0140017	0.10131	GO:0006397;GO:0005634	Tetratricopeptide repeat (TPR)-like superfamily protein
Bradi3g53567	1547.03	-0.371381	0.151171	-2.45669	0.0140225	0.101365	GO:0005515	RING/FYVE/PHD zinc finger superfamily protein
Bradi3g49010	18.1279	-2.98132	1.21376	-2.45626	0.0140391	0.101421	GO:0009733	SAUR-like auxin-responsive protein family
Bradi3g29950	391.592	-0.653054	0.265928	-2.45575	0.014059	0.1015	GO:0055114;GO:0016491	2-oxoglutarate (2OG) and Fe(II)-dependent oxygenase superfamily protein
Bradi2g62790	6276.02	-0.393062	0.160108	-2.45498	0.0140892	0.101686	GO:0005515;GO:0006468;GO:0005524;GO:0004672	Leucine-rich repeat protein kinase family protein
Bradi1g10030	23.8223	-3.09981	1.26286	-2.45458	0.0141048	0.101734	GO:0030170;GO:0009058	1-aminocyclopropane-1-carboxylate synthase 4
Bradi3g58650	17.9058	-2.74645	1.11899	-2.45441	0.0141118	0.101737	NA	Phosphate-responsive 1 family protein
Bradi4g14387	105.677	-0.862899	0.351601	-2.4542	0.0141198	0.101737	NA	NA
Bradi5g22130	1990.39	-0.752014	0.306445	-2.45399	0.014128	0.101737	GO:0016579;GO:0004843	OTU-like cysteine protease family protein
Bradi1g71057	1117.39	-0.591389	0.241	-2.4539	0.0141317	0.101737	GO:0033588	NA
Bradi4g37360	611.288	-0.502354	0.204773	-2.45323	0.0141581	0.10183	GO:0016787	nudix hydrolase homolog 23
Bradi5g23135	247.041	-1.01979	0.416112	-2.45075	0.0142559	0.10234	NA	NA
Bradi3g29055	7.9849	-5.88922	2.40352	-2.45024	0.0142759	0.102419	NA	NA
Bradi4g01320	706.655	-0.385235	0.157262	-2.44964	0.0143001	0.10256	NA	NA
Bradi3g32551	752.624	-0.366328	0.149556	-2.44944	0.014308	0.102585	NA	NA
Bradi3g08660	2289.53	-0.620909	0.253603	-2.44835	0.0143511	0.102829	GO:0005515;GO:0006468;GO:0004672	Protein kinase family protein with leucine-rich repeat domain
Bradi2g23720	1340.59	-0.537289	0.219487	-2.44793	0.0143681	0.102887	GO:0005975;GO:0004553	Glycosyl hydrolase family protein
Bradi4g44273	49.8838	-1.45486	0.594782	-2.44604	0.0144434	0.103264	GO:0055114;GO:0020037;GO:0016705;GO:0005506	cytochrome P450 family 714 subfamily A polypeptide 1
Bradi3g35170	61.4619	-1.74588	0.713935	-2.44543	0.014468	0.103375	NA	Late embryogenesis abundant (LEA) hydroxyproline-rich glycoprotein family
Bradi1g59100	1149.52	-0.436862	0.178665	-2.44514	0.0144796	0.103394	NA	histone-lysine N-methyltransferases
Bradi3g40660	1390.49	-0.331703	0.135658	-2.44514	0.0144796	0.103394	NA	NA
Bradi1g08390	202.754	-0.440739	0.1803	-2.44448	0.014506	0.103549	GO:0006259;GO:0005694;GO:0005524;GO:0003824;GO:0003677;GO:0000737	Spo11/DNA topoisomerase VI subunit A protein
Bradi4g04911	1013.95	-0.740436	0.302931	-2.44424	0.0145157	0.103587	GO:0006950;GO:0005516	Calmodulin-binding protein
Bradi1g72740	477.004	-0.644873	0.263849	-2.4441	0.0145215	0.103595	GO:0006468;GO:0004672	Protein kinase superfamily protein
Bradi2g59710	623.685	-0.462005	0.189058	-2.44372	0.0145366	0.103671	GO:0016746;GO:0008152;GO:0006644	Phospholipid/glycerol acyltransferase family protein
Bradi1g05620	195.57	-0.738263	0.302135	-2.44349	0.0145461	0.103706	NA	NA
Bradi2g12347	19.0895	-2.02984	0.830819	-2.44319	0.0145582	0.10376	GO:0016758;GO:0008152	UDP-glucosyltransferase 75B1
Bradi2g24340	297.875	-0.847963	0.347096	-2.44302	0.0145649	0.103775	GO:0016020;GO:0006810;GO:0005215	Major facilitator superfamily protein
Bradi3g28350	3640.26	-0.505899	0.207143	-2.44226	0.0145955	0.10393	NA	cellulose synthase A4
Bradi1g74437	86.7019	-0.91687	0.375419	-2.44226	0.0145957	0.10393	NA	DNAse I-like superfamily protein
Bradi3g54130	135.117	-0.494649	0.202564	-2.44195	0.0146083	0.103988	NA	alpha/beta-Hydrolases superfamily protein
Bradi1g08597	1954.27	-0.584157	0.239243	-2.44169	0.0146188	0.104006	NA	RNA binding (RRM/RBD/RNP motifs) family protein
Bradi3g15420	548.423	-1.00278	0.410698	-2.44166	0.0146201	0.104006	GO:0008168;GO:0008152	mRNA capping enzyme family protein
Bradi1g77040	12206.5	-1.34084	0.549282	-2.44108	0.0146432	0.104139	GO:0055114;GO:0016491	2-oxoglutarate (2OG) and Fe(II)-dependent oxygenase superfamily protein
Bradi4g05360	904.384	-1.74458	0.715045	-2.43982	0.0146945	0.104406	GO:0006950;GO:0005516	Calmodulin-binding protein
Bradi4g08320	29.6775	-2.35008	0.9639	-2.4381	0.0147649	0.104731	GO:0008168	S-adenosyl-L-methionine-dependent methyltransferases superfamily protein
Bradi5g26550	4063.95	-0.399052	0.16368	-2.438	0.0147687	0.104731	GO:0006468;GO:0004672	Leucine-rich repeat protein kinase family protein
Bradi3g12600	400.007	-0.495484	0.203241	-2.43791	0.0147723	0.104731	NA	Cysteine proteinases superfamily protein
Bradi4g42987	274.214	-0.70411	0.288852	-2.43761	0.0147846	0.104743	GO:0005515	TRAUCO
Bradi1g09240	804.937	-1.21788	0.499636	-2.43753	0.0147878	0.104743	NA	Uncharacterised protein family (UPF0114)
Bradi4g22653	414.774	-1.58149	0.648964	-2.43694	0.0148122	0.104883	NA	NA
Bradi2g46840	7822.24	-0.320468	0.131537	-2.43634	0.0148367	0.10492	GO:0005515	Transducin/WD40 repeat-like superfamily protein
Bradi1g20390	1298.22	-0.319148	0.131001	-2.43622	0.0148415	0.10492	GO:0006468;GO:0004672	VH1-interacting kinase
Bradi2g45840	110.239	-0.780556	0.320531	-2.4352	0.0148837	0.105144	GO:0055085;GO:0046873;GO:0030001;GO:0016020	Magnesium transporter CorA-like family protein
Bradi2g05340	28.2852	-2.56999	1.0557	-2.43441	0.0149163	0.105326	NA	NA
Bradi3g53870	12643.3	-0.224341	0.0921826	-2.43366	0.0149471	0.105479	GO:0016020	Serinc-domain containing serine and sphingolipid biosynthesis protein
Bradi3g34880	871.374	-0.576759	0.237032	-2.43326	0.0149638	0.105564	NA	RING/FYVE/PHD zinc finger superfamily protein
Bradi1g08977	4467.02	-0.599511	0.246413	-2.43295	0.0149764	0.105621	GO:0006468;GO:0004672	Leucine-rich repeat protein kinase family protein
Bradi1g17830	782.079	-0.540062	0.221991	-2.43281	0.0149821	0.105628	GO:0071805;GO:0016020;GO:0015079	potassium transporter 2
Bradi2g36297	108.093	-1.28907	0.529975	-2.43232	0.0150025	0.105707	GO:0016758;GO:0008152	UDP-Glycosyltransferase superfamily protein
Bradi4g10231	415.106	-0.74152	0.304889	-2.4321	0.0150116	0.105738	NA	NA
Bradi4g35920	96.2463	-0.932192	0.383369	-2.43158	0.0150333	0.105782	NA	NA
Bradi3g46230	520.811	-0.426734	0.175502	-2.4315	0.0150363	0.105782	NA	Small nuclear ribonucleoprotein family protein
Bradi2g52660	3716.48	-0.393466	0.161864	-2.43084	0.0150639	0.105944	NA	Nucleotide-sugar transporter family protein
Bradi5g08520	1174.53	-0.883888	0.363706	-2.43023	0.0150892	0.106089	GO:0071805;GO:0016020;GO:0015079	high affinity K+ transporter 5
Bradi2g18030	1185.24	-0.776713	0.319818	-2.42861	0.0151567	0.106498	GO:0005975;GO:0004650	Pectin lyase-like superfamily protein
Bradi4g42150	43.2232	-1.824	0.751202	-2.4281	0.0151781	0.106587	GO:0055085;GO:0016020;GO:0006810;GO:0015171;GO:0003333	cationic amino acid transporter 6
Bradi5g27210	213.558	-0.775786	0.319505	-2.42809	0.0151788	0.106587	GO:0055114;GO:0020037;GO:0006979;GO:0004601	Peroxidase superfamily protein
Bradi1g16075	1092.8	-0.395073	0.162877	-2.42559	0.0152833	0.107122	GO:0006508;GO:0004176	zinc finger (C3HC4-type RING finger) family protein
Bradi3g47120	39.6693	-2.71216	1.11842	-2.425	0.0153085	0.107201	NA	PHE ammonia lyase 1
Bradi3g29080	181.852	-1.00438	0.414311	-2.42421	0.0153417	0.107359	GO:0045454;GO:0015035;GO:0009055;GO:0035556	glutaredoxin-related
Bradi1g35490	1318.01	-0.599207	0.247192	-2.42406	0.0153482	0.107359	GO:0016787	nudix hydrolase homolog 2
Bradi3g17935	181.474	-1.46636	0.604928	-2.42402	0.0153497	0.107359	NA	NA
Bradi3g48530	797.705	-0.483524	0.199606	-2.42238	0.0154191	0.107712	GO:0016747	hydroxycinnamoyl-CoA shikimate/quinate hydroxycinnamoyl transferase
Bradi2g04490	212.285	-1.12348	0.46385	-2.42208	0.0154321	0.107769	GO:0055114;GO:0020037;GO:0006979;GO:0004601	Peroxidase superfamily protein
Bradi1g46880	310.979	-0.823083	0.339856	-2.42186	0.0154413	0.107769	GO:0006468;GO:0005524;GO:0004672	mitogen-activated protein kinase kinase 4
Bradi1g67960	11548.8	-0.31183	0.128827	-2.42054	0.0154975	0.108029	GO:0033179;GO:0015991;GO:0015078	vacuolar proton ATPase A3
Bradi3g39400	154.854	-0.990713	0.409773	-2.41771	0.0156184	0.108583	GO:0008171	S-adenosyl-L-methionine-dependent methyltransferases superfamily protein
Bradi4g28410	1805.22	-0.607114	0.251114	-2.41769	0.0156196	0.108583	GO:0006352	TATA binding protein associated factor 21kDa subunit
Bradi3g37047	184.683	-0.623731	0.258011	-2.41746	0.0156292	0.108615	NA	myb domain protein 30
Bradi2g19380	1218.29	-0.742287	0.307101	-2.41708	0.0156457	0.108697	GO:0005515;GO:0006468;GO:0005524;GO:0004672	Protein kinase family protein with leucine-rich repeat domain
Bradi2g43040	643.562	-0.914258	0.378324	-2.4166	0.0156662	0.108765	NA	Chaperone DnaJ-domain superfamily protein
Bradi3g36260	208.698	-1.04943	0.434429	-2.41565	0.0157071	0.108983	NA	Homeodomain-like superfamily protein
Bradi1g55100	2915.55	-0.530359	0.219615	-2.41494	0.0157377	0.109038	GO:0045454;GO:0015035;GO:0006662	thioredoxin H-type 1
Bradi2g08120	223.177	-0.979257	0.40572	-2.41363	0.0157945	0.109275	GO:0006355;GO:0005634;GO:0003677;GO:0009725	auxin response factor 11
Bradi2g04660	195.431	-0.920744	0.381629	-2.41267	0.0158361	0.109421	GO:0055114;GO:0020037;GO:0016705;GO:0005506	Cytochrome P450 superfamily protein
Bradi1g44630	200.071	-0.84553	0.350699	-2.41098	0.0159095	0.109795	GO:0016758;GO:0008152	UDP-glucosyl transferase 71C4
Bradi2g12330	97.6405	-1.29769	0.538288	-2.41077	0.0159188	0.109827	GO:0016788	GDSL-like Lipase/Acylhydrolase superfamily protein
Bradi3g36390	150.349	-0.810996	0.336473	-2.41028	0.0159401	0.10994	GO:0006334;GO:0005634;GO:0003677;GO:0000786	high mobility group A
Bradi1g37070	1332.9	-0.73553	0.305327	-2.40899	0.0159967	0.110098	GO:0055085	UDP-galactose transporter 3
Bradi1g45812	671.105	-0.612322	0.254216	-2.40867	0.016011	0.110145	GO:0006355;GO:0005634;GO:0003700;GO:0046983;GO:0003677	K-box region and MADS-box transcription factor family protein
Bradi5g02980	513.916	-0.568031	0.23589	-2.40803	0.0160387	0.110287	GO:0006468;GO:0005524;GO:0004672	receptor-like protein kinase 1
Bradi5g20760	462.359	-0.526113	0.218718	-2.40544	0.0161531	0.110836	GO:0008270;GO:0005515	RING/U-box superfamily protein
Bradi2g51350	556.816	-0.484798	0.201565	-2.40517	0.016165	0.110855	NA	Polyketide cyclase / dehydrase and lipid transport protein
Bradi2g47747	2392.97	-1.65111	0.68656	-2.4049	0.0161771	0.110905	NA	Regulator of Vps4 activity in the MVB pathway protein
Bradi5g07146	583.063	-0.506226	0.210555	-2.40424	0.0162061	0.111047	GO:0055085;GO:0016020;GO:0015297;GO:0015238;GO:0006855	MATE efflux family protein
Bradi1g20140	43.108	-1.07217	0.446262	-2.40256	0.0162807	0.111448	NA	Chaperone DnaJ-domain superfamily protein
Bradi3g40640	3436.86	-0.375269	0.156219	-2.4022	0.0162966	0.11149	GO:0046872;GO:0000166	autoinhibited Ca2+ -ATPase isoform 8
Bradi1g64160	632.756	-0.464189	0.193338	-2.40092	0.0163538	0.111714	GO:0051536;GO:0016226;GO:0005506	NFU domain protein 1
Bradi2g31130	1933.88	-1.1361	0.4734	-2.39987	0.0164007	0.112001	NA	Arabidopsis Inositol phosphorylceramide synthase 1
Bradi3g46640	155.936	-0.790841	0.329634	-2.39915	0.0164332	0.112123	GO:0055085;GO:0016021	Major facilitator superfamily protein
Bradi1g28860	121.095	-0.788676	0.32876	-2.39894	0.0164426	0.112153	GO:0055114;GO:0020037;GO:0016705;GO:0005506	cytochrome P450 family 71 subfamily A polypeptide 26
Bradi1g38340	581.651	-0.855763	0.356813	-2.39835	0.0164692	0.112268	GO:0007165	CBL-interacting protein kinase 12
Bradi5g23940	1149.63	-0.339827	0.141834	-2.39595	0.0165774	0.112938	GO:0016773;GO:0005975	Actin-like ATPase superfamily protein
Bradi5g10093	1362.26	-1.05282	0.439576	-2.39509	0.0166164	0.11317	NA	NA
Bradi1g66687	5212.61	-0.246704	0.103065	-2.39367	0.0166806	0.113505	NA	Oxysterol-binding family protein
Bradi5g09020	48.2665	-2.35901	0.985823	-2.39294	0.0167141	0.113632	GO:0009094;GO:0004664	arogenate dehydratase 6
Bradi5g21010	138.748	-0.861613	0.360176	-2.3922	0.0167478	0.113794	GO:0006355;GO:0003677	NAC domain containing protein 2
Bradi5g25284	665.983	-0.552643	0.231107	-2.39128	0.0167897	0.114011	NA	NA
Bradi2g09350	2982.49	-0.558037	0.233435	-2.39054	0.0168235	0.114172	GO:0046872	Zinc finger C-x8-C-x5-C-x3-H type family protein
Bradi4g16503	3419.8	-0.277543	0.116161	-2.38929	0.0168811	0.114495	NA	NA
Bradi1g68910	1163.9	-0.695164	0.291035	-2.38859	0.0169133	0.114611	GO:0017053;GO:0007049	proline-rich family protein
Bradi1g17140	49.9778	-1.23587	0.517527	-2.38804	0.0169386	0.114749	NA	NA
Bradi1g32960	852.314	-0.398066	0.166713	-2.38773	0.0169529	0.114797	NA	NA
Bradi3g61060	2772.37	-0.596942	0.250035	-2.38744	0.0169664	0.114797	GO:0006508;GO:0004190	Eukaryotic aspartyl protease family protein
Bradi5g08610	341.521	-0.454859	0.19054	-2.38721	0.0169769	0.114804	NA	NA
Bradi2g19010	485.942	-0.479049	0.20069	-2.387	0.0169863	0.114833	NA	DNAJ heat shock N-terminal domain-containing protein
Bradi2g04910	1173.29	-0.338898	0.142114	-2.38468	0.0170938	0.115351	GO:0006355;GO:0005634	AUX/IAA transcriptional regulator family protein
Bradi1g71975	251.257	-1.15349	0.483726	-2.38459	0.0170982	0.115351	NA	NA
Bradi4g32830	289.444	-0.836003	0.350609	-2.38443	0.0171056	0.115367	GO:0030247;GO:0006468;GO:0004672	wall associated kinase 5
Bradi1g23930	1535.23	-0.429425	0.180192	-2.38316	0.017165	0.115635	GO:0046872	RING/FYVE/PHD zinc finger superfamily protein
Bradi5g08150	21.9544	-1.23467	0.518089	-2.38312	0.0171667	0.115635	NA	NA
Bradi2g04082	167.539	-0.641497	0.269257	-2.38247	0.0171968	0.115724	GO:0017176	phosphatidylinositolglycan-related
Bradi3g21230	181.392	-0.890835	0.37392	-2.38242	0.0171991	0.115724	NA	Ribosomal protein L7Ae/L30e/S12e/Gadd45 family protein
Bradi2g61540	46.8352	-1.69872	0.713247	-2.38168	0.0172341	0.115897	NA	NA
Bradi2g04530	1004.54	-0.660853	0.277476	-2.38166	0.017235	0.115897	NA	Putative thiol-disulphide oxidoreductase DCC
Bradi3g04410	291.889	-0.708033	0.29737	-2.38098	0.0172664	0.116008	GO:0006355;GO:0003700	ERF domain protein 12
Bradi4g10655	56.1027	-1.28816	0.541046	-2.38087	0.0172718	0.116008	NA	NA
Bradi1g47160	89.3208	-0.826567	0.347227	-2.38048	0.0172902	0.116023	NA	Pentatricopeptide repeat (PPR) superfamily protein
Bradi2g24210	2504.85	-0.363364	0.152682	-2.37988	0.0173183	0.116116	GO:0055114;GO:0016491	FAD/NAD(P)-binding oxidoreductase
Bradi2g05770	771.414	-0.513736	0.215886	-2.37966	0.0173286	0.116151	NA	N-MYC downregulated-like 1
Bradi1g33653	123.681	-0.716755	0.30127	-2.37912	0.0173542	0.116288	GO:0048544;GO:0006468;GO:0005524;GO:0004672	S-locus lectin protein kinase family protein
Bradi3g34040	633.846	-0.438584	0.184378	-2.37873	0.0173724	0.116376	NA	pfkB-like carbohydrate kinase family protein
Bradi2g16887	236.395	-1.02206	0.429743	-2.3783	0.0173926	0.116462	GO:0055085;GO:0016020;GO:0015297;GO:0015238;GO:0006855	MATE efflux family protein
Bradi1g57750	1288.9	-0.44749	0.188162	-2.37822	0.0173963	0.116462	GO:0006468;GO:0005524;GO:0004672;GO:0030246	receptor lectin kinase
Bradi4g34250	54.2595	-1.22269	0.514271	-2.37752	0.0174294	0.116531	NA	NA
Bradi1g50208	685.84	-0.604368	0.254827	-2.37168	0.0177075	0.11795	NA	F-box family protein with a domain of unknown function (DUF295)
Bradi3g37623	430.633	-0.717188	0.302419	-2.37151	0.0177158	0.11795	NA	NA
Bradi1g68360	102.991	-1.60229	0.675831	-2.37084	0.0177477	0.118103	GO:0005515	armadillo repeat only 2
Bradi1g03537	9.21626	-4.64891	1.96103	-2.37065	0.017757	0.118103	GO:0006468;GO:0005524;GO:0004672;GO:0030246	Concanavalin A-like lectin protein kinase family protein
Bradi1g76227	1678.17	-0.50213	0.211828	-2.37046	0.0177662	0.118103	GO:0006468;GO:0004672	BR-signaling kinase 1
Bradi2g20447	189.884	-0.926632	0.390953	-2.37019	0.0177792	0.118103	GO:0080028;GO:0019762	Mannose-binding lectin superfamily protein
Bradi2g26024	221.095	-0.482937	0.20378	-2.36989	0.0177933	0.118156	NA	polypyrimidine tract-binding protein 3
Bradi2g62650	1360.34	-0.41883	0.176769	-2.36936	0.0178189	0.118292	GO:0003824;GO:0006470;GO:0004722	Protein phosphatase 2C family protein
Bradi3g57840	1001.13	-0.628231	0.265212	-2.36878	0.0178467	0.118408	GO:0016021;GO:0006810	emp24/gp25L/p24 family/GOLD family protein
Bradi2g61220	259.67	-0.699918	0.29567	-2.36723	0.0179218	0.118803	NA	ARM repeat superfamily protein
Bradi1g62290	277.772	-0.648001	0.273904	-2.3658	0.0179913	0.119194	NA	NA
Bradi3g06487	645.441	-0.876276	0.370593	-2.36452	0.0180533	0.119536	GO:0016758;GO:0008152	UDP-Glycosyltransferase superfamily protein
Bradi2g41970	173.346	-0.638998	0.270389	-2.36325	0.0181153	0.119912	NA	hydroxyproline-rich glycoprotein family protein
Bradi2g41670	669.593	-0.907163	0.383918	-2.36291	0.0181322	0.11992	GO:0046983	basic helix-loop-helix (bHLH) DNA-binding family protein
Bradi2g01610	4719.35	-0.251873	0.106615	-2.36244	0.0181549	0.120035	GO:0016887;GO:0005524;GO:0016020	ABC-2 type transporter family protein
Bradi4g36517	250.756	-1.22075	0.516774	-2.36225	0.0181645	0.120063	GO:0030246;GO:0005975;GO:0004553	glycosyl hydrolase family 35 protein
Bradi1g10970	1292.81	-0.375579	0.159012	-2.36196	0.0181788	0.120123	NA	mitogen-activated protein kinase kinase kinase 9
Bradi3g22370	866.234	-0.727265	0.307978	-2.36142	0.0182052	0.12014	NA	histone deacetylase 6
Bradi5g24470	2167.22	-0.338764	0.143461	-2.36137	0.0182076	0.12014	GO:0005515	COP9 signalosome 5A
Bradi2g20400	227.848	-0.728093	0.308349	-2.36126	0.018213	0.12014	GO:0016301;GO:0005524	P-loop containing nucleoside triphosphate hydrolases superfamily protein
Bradi1g76470	6154.49	-0.40319	0.17076	-2.36115	0.0182181	0.12014	GO:0055114;GO:0016620	glyceraldehyde-3-phosphate dehydrogenase B subunit
Bradi2g19680	140.156	-0.834939	0.353736	-2.36035	0.0182578	0.120332	GO:0004112	RNA ligase/cyclic nucleotide phosphodiesterase family protein
Bradi2g06670	22.4943	-3.30779	1.40156	-2.36009	0.0182707	0.120382	GO:0055114;GO:0016491	Arabidopsis thaliana gibberellin 2-oxidase 1
Bradi1g21330	5833.13	-0.300113	0.127308	-2.35737	0.0184048	0.121091	GO:0009073;GO:0003849	3-deoxy-D-arabino-heptulosonate 7-phosphate synthase 1
Bradi2g47183	23.2984	-2.21147	0.938872	-2.35545	0.0185003	0.121579	NA	NA
Bradi1g74470	9500.25	-0.458658	0.194801	-2.35449	0.0185479	0.121857	NA	NA
Bradi3g35630	838.201	-0.4491	0.190754	-2.35434	0.0185555	0.121861	GO:0008168;GO:0008152	S-adenosyl-L-methionine-dependent methyltransferases superfamily protein
Bradi4g29010	7528.32	-0.786685	0.334152	-2.35427	0.0185591	0.121861	GO:0006355;GO:0003700	Integrase-type DNA-binding superfamily protein
Bradi2g26310	437.271	-0.84534	0.359096	-2.35408	0.0185688	0.12189	GO:0016020;GO:0015031	SecY protein transport family protein
Bradi1g30590	478.039	-0.472709	0.200876	-2.35324	0.0186107	0.122095	NA	Transmembrane amino acid transporter family protein
Bradi5g21850	41.3644	-1.07714	0.458131	-2.35116	0.0187152	0.122744	NA	Tetratricopeptide repeat (TPR)-like superfamily protein
Bradi4g02467	129.733	-1.76489	0.750684	-2.35104	0.0187211	0.122748	NA	Plant protein of unknown function (DUF828) with plant pleckstrin homology-like region
Bradi1g70290	2045.19	-0.442314	0.188148	-2.35088	0.018729	0.122765	GO:0016757;GO:0047262	galacturonosyltransferase 14
Bradi2g04480	24276.1	-0.495434	0.210919	-2.34893	0.0188275	0.123304	GO:0005515;GO:0003824	phospholipase D alpha 1
Bradi2g42680	765.39	-0.38554	0.164151	-2.34869	0.0188397	0.123349	GO:0015986;GO:0015078;GO:0000276	Mitochondrial ATP synthase subunit G protein
Bradi2g01320	1338.99	-0.447961	0.190802	-2.34778	0.0188857	0.123508	GO:0006468;GO:0005524;GO:0004672	receptor serine/threonine kinase putative
Bradi3g34524	392.98	-0.537424	0.229019	-2.34663	0.0189438	0.123764	GO:0009058;GO:0003824	phosphorylcholine cytidylyltransferase2
Bradi2g45130	55.8204	-1.32023	0.563041	-2.34483	0.0190358	0.124194	GO:0005515	NA
Bradi2g17440	16.5523	-2.44776	1.04396	-2.34469	0.0190428	0.124194	NA	Protein of unknown function (DUF1639)
Bradi2g51240	616.009	-0.480781	0.205052	-2.34467	0.0190438	0.124194	NA	NA
Bradi3g41150	2329.28	-0.386412	0.164806	-2.34465	0.0190449	0.124194	GO:0006412;GO:0005840;GO:0003735;GO:0015934	Ribosomal protein L22p/L17e family protein
Bradi2g49350	16.924	-2.16296	0.922777	-2.34397	0.0190796	0.124314	NA	Protein of unknown function (DUF1005)
Bradi1g12350	194.4	-0.933952	0.398568	-2.34327	0.0191155	0.124437	GO:0016788	GDSL-like Lipase/Acylhydrolase family protein
Bradi1g65860	2526.85	-0.714307	0.304834	-2.34326	0.0191159	0.124437	NA	Tetratricopeptide repeat (TPR)-like superfamily protein
Bradi1g44670	285.145	-0.743906	0.317477	-2.34318	0.0191202	0.124437	GO:0016020;GO:0006810;GO:0005215	Major facilitator superfamily protein
Bradi1g23510	556.91	-0.416101	0.177693	-2.34168	0.0191973	0.124793	GO:0008299	geranylgeranyl pyrophosphate synthase 1
Bradi3g00158	2464.4	-0.365188	0.155958	-2.34158	0.0192023	0.124793	NA	NA
Bradi1g07700	52.8914	-1.55119	0.662528	-2.34131	0.019216	0.124846	GO:0006508;GO:0004252	Subtilisin-like serine endopeptidase family protein
Bradi2g20800	94.5567	-1.1688	0.499234	-2.34118	0.0192227	0.124855	GO:0016758;GO:0008152	UDP-glucosyl transferase 73B3
Bradi1g31280	656.946	-0.525194	0.22436	-2.34085	0.0192398	0.124914	GO:0008270;GO:0005622;GO:0005515	CONSTANS-like 4
Bradi1g17116	15.2413	-2.36791	1.01254	-2.33858	0.0193572	0.125426	NA	NA
Bradi5g04640	68.3662	-1.03005	0.440476	-2.3385	0.0193614	0.125426	GO:0005975;GO:0004553	Glycosyl hydrolase family 10 protein
Bradi2g60926	322.452	-0.426889	0.18257	-2.33822	0.0193757	0.125445	GO:0009116;GO:0006207;GO:0004590	uridine 5\'-monophosphate synthase / UMP synthase (PYRE-F) (UMPS)
Bradi3g01960	583.44	-0.366296	0.156661	-2.33815	0.0193795	0.125445	GO:0006355;GO:0003677;GO:0008270;GO:0003676	cold shock domain protein 1
Bradi1g01920	318.982	-0.78347	0.335347	-2.33629	0.0194759	0.125824	GO:0016788	GDSL-like Lipase/Acylhydrolase superfamily protein
Bradi2g45170	548.469	-0.444025	0.190181	-2.33475	0.0195567	0.12627	NA	K+ transporter 1
Bradi1g63320	5159.25	-0.421385	0.180532	-2.33412	0.0195893	0.126343	GO:0006468;GO:0004672	Malectin/receptor-like protein kinase family protein
Bradi2g59047	1115.55	-0.333863	0.143037	-2.33411	0.0195901	0.126343	NA	Exostosin family protein
Bradi2g56557	2677.71	-0.368435	0.157906	-2.33325	0.019635	0.126562	GO:0016740	serine hydroxymethyltransferase 7
Bradi1g11350	380.268	-0.714621	0.306291	-2.33314	0.0196408	0.126563	GO:0006334;GO:0005634;GO:0003677;GO:0000786	high mobility group A
Bradi2g57650	1596.45	-0.319264	0.136894	-2.3322	0.01969	0.126845	NA	formin homology 1
Bradi1g42580	325.111	-0.643129	0.275796	-2.3319	0.0197058	0.12691	GO:0055114;GO:0016491	NADPH-dependent thioredoxin reductase A
Bradi4g31130	683.049	-0.492138	0.211203	-2.33016	0.0197975	0.127357	GO:0055114;GO:0016491;GO:0050664;GO:0004601	Riboflavin synthase-like superfamily protein
Bradi1g02630	1623.01	-0.418758	0.179796	-2.32907	0.0198553	0.127653	NA	electron transfer flavoprotein alpha
Bradi2g43470	488.354	-0.552122	0.237077	-2.32887	0.0198658	0.127653	GO:0016020;GO:0006897	Adaptin ear-binding coat-associated protein 1 NECAP-1
Bradi4g44870	1611.63	-0.463092	0.198877	-2.32854	0.0198835	0.12773	GO:0008199;GO:0006879;GO:0006826	ferritin 4
Bradi2g11250	3635.32	-0.297582	0.127809	-2.32832	0.0198949	0.127768	GO:0006556;GO:0004478;GO:0005524	S-adenosylmethionine synthetase 1
Bradi1g21870	792.332	-0.384362	0.165102	-2.32803	0.0199107	0.127834	NA	lipid transfer protein
Bradi1g54840	301.27	-0.588244	0.252783	-2.32707	0.0199618	0.128018	NA	Tetratricopeptide repeat (TPR)-like superfamily protein
Bradi1g29776	183.812	-0.732699	0.314952	-2.32639	0.019998	0.128172	GO:0006468;GO:0005524;GO:0004672	Protein kinase superfamily protein
Bradi1g70360	309.244	-0.515435	0.221596	-2.32601	0.020018	0.128234	NA	RING/U-box superfamily protein
Bradi2g55351	333.98	-0.51536	0.22162	-2.32542	0.0200496	0.128293	GO:0017056;GO:0005643	structural constituent of nuclear pore
Bradi3g61050	204.309	-0.867356	0.373021	-2.32522	0.0200602	0.128307	NA	NA
Bradi2g27880	294.493	-0.934322	0.401863	-2.32498	0.0200733	0.128337	NA	alpha/beta-Hydrolases superfamily protein
Bradi3g06065	524.556	-0.543141	0.233669	-2.3244	0.020104	0.128461	NA	NA
Bradi1g70920	11910.7	-0.880177	0.378957	-2.32263	0.0201991	0.128872	GO:0005516;GO:0046872;GO:0000166	calcium ATPase 2
Bradi1g33290	1009.07	-0.33562	0.144506	-2.32253	0.0202044	0.128872	GO:0003676	RNA-binding (RRM/RBD/RNP motifs) family protein
Bradi5g09076	131.796	-0.717181	0.308829	-2.32226	0.0202191	0.128872	NA	NA
Bradi1g63810	324.778	-1.35791	0.584868	-2.32174	0.0202467	0.12894	NA	DNAJ-like 20
Bradi2g17540	95.896	-0.824964	0.35542	-2.3211	0.0202817	0.129091	NA	Bifunctional inhibitor/lipid-transfer protein/seed storage 2S albumin superfamily protein
Bradi4g40260	777.128	-0.399135	0.171969	-2.32097	0.0202885	0.129099	GO:0005524	P-loop containing nucleoside triphosphate hydrolases superfamily protein
Bradi1g68120	218.59	-0.958731	0.413142	-2.32059	0.0203092	0.129157	GO:0016597;GO:0008152	ACT domain repeat 8
Bradi3g01970	101.121	-0.65538	0.282437	-2.32045	0.0203166	0.129157	GO:0008168	methyltransferases
Bradi1g02380	1990.38	-0.424844	0.183095	-2.32035	0.0203221	0.129157	GO:0071949	FAD/NAD(P)-binding oxidoreductase family protein
Bradi1g58120	38.1094	-1.40115	0.603894	-2.3202	0.0203302	0.129157	GO:0006468;GO:0004672	lectin protein kinase family protein
Bradi1g46470	661.573	-1.29909	0.55995	-2.32001	0.0203401	0.129157	GO:0016872	Chalcone-flavanone isomerase family protein
Bradi4g36560	110.505	-0.921581	0.397701	-2.31727	0.0204889	0.129854	NA	acyl carrier protein 3
Bradi1g08440	715.334	-0.736074	0.317752	-2.31651	0.0205306	0.130029	NA	NA
Bradi2g54380	2714.41	-0.226708	0.0979085	-2.31551	0.0205849	0.130295	GO:0055114;GO:0016616;GO:0006694;GO:0003854	UDP-glucuronic acid decarboxylase 1
Bradi1g22980	659.086	-0.542063	0.234126	-2.31526	0.0205986	0.130346	NA	formin homolog 6
Bradi2g47050	316.801	-0.725947	0.313574	-2.31507	0.020609	0.130352	GO:0030247	Protein kinase superfamily protein
Bradi3g47490	1045.79	-0.856306	0.37	-2.31434	0.020649	0.13052	NA	NA
Bradi5g12995	31.2923	-1.86927	0.808074	-2.31324	0.0207096	0.130794	NA	alpha/beta-Hydrolases superfamily protein
Bradi2g33340	437.161	-1.02742	0.444189	-2.31302	0.0207218	0.130835	GO:0005515	Leucine-rich repeat (LRR) family protein
Bradi1g63147	689.178	-0.450429	0.194761	-2.31272	0.0207379	0.130901	NA	appr-1-p processing enzyme family protein
Bradi5g16450	39.7443	-1.50962	0.652826	-2.31244	0.0207535	0.130963	GO:0006355;GO:0003700	Integrase-type DNA-binding superfamily protein
Bradi4g03150	594.03	-0.383525	0.165927	-2.3114	0.0208106	0.131251	NA	NA
Bradi3g44990	980.91	-0.559709	0.242201	-2.31093	0.0208369	0.13138	NA	cell wall invertase 4
Bradi4g22150	1666.67	-0.291113	0.125978	-2.31082	0.0208426	0.13138	GO:0044237	NagB/RpiA/CoA transferase-like superfamily protein
Bradi4g03296	176.504	-0.893112	0.386554	-2.31044	0.0208636	0.131431	NA	NA
Bradi2g54460	1007.28	-0.345444	0.149519	-2.31037	0.0208679	0.131431	GO:0005525	RAB GTPase homolog 8
Bradi4g17260	236.93	-0.829316	0.359108	-2.30937	0.0209228	0.131741	NA	Rubredoxin-like superfamily protein
Bradi5g20940	2789.11	-0.448189	0.194146	-2.30851	0.0209705	0.131924	NA	Ubiquitin-specific protease family C19-related protein
Bradi2g54410	6600.6	-0.459225	0.198931	-2.30846	0.0209737	0.131924	GO:0055085;GO:0016021;GO:0008324;GO:0006812	Cation efflux family protein
Bradi4g33144	138.502	-1.48427	0.643142	-2.30784	0.0210078	0.132021	GO:0005515	F-box and associated interaction domains-containing protein
Bradi2g25376	338.084	-0.91782	0.397966	-2.30628	0.0210951	0.132486	GO:0005515	glutathione S-transferase tau 7
Bradi3g43360	5289.22	-0.372418	0.161485	-2.3062	0.0210992	0.132486	GO:0003824;GO:0006470;GO:0004722	Protein phosphatase 2C family protein
Bradi5g24980	713.576	-0.44881	0.194677	-2.30541	0.0211438	0.13262	GO:0019843;GO:0005622;GO:0003723	Alpha-L RNA-binding motif/Ribosomal protein S4 family protein
Bradi2g19748	2384.19	-0.514477	0.223215	-2.30485	0.0211749	0.13266	GO:0005525	RAB GTPase homolog G3F
Bradi3g39197	807.725	-0.823737	0.357406	-2.30477	0.0211797	0.13266	GO:0005515	SMAD/FHA domain-containing protein
Bradi1g33610	2630.55	-0.288501	0.125177	-2.30475	0.0211804	0.13266	GO:0005515;GO:0042752	Galactose oxidase/kelch repeat superfamily protein
Bradi5g03110	693.949	-1.18508	0.514229	-2.30457	0.0211907	0.13266	GO:0043531	NB-ARC domain-containing disease resistance protein
Bradi3g32497	1090.5	-0.413342	0.179535	-2.30229	0.0213189	0.133316	NA	NA
Bradi3g40630	2629.6	-0.264394	0.114878	-2.30153	0.0213619	0.133475	NA	C2H2 zinc-finger protein SERRATE (SE)
Bradi4g20552	161.584	-0.796879	0.346454	-2.3001	0.0214424	0.133869	NA	NA
Bradi2g09570	1237.1	-0.366937	0.15957	-2.29954	0.0214745	0.133996	GO:0008270;GO:0005515	RING/U-box superfamily protein
Bradi1g25657	413.32	-0.402489	0.175093	-2.29871	0.0215214	0.134215	GO:0006468;GO:0004672	cysteine-rich RLK (RECEPTOR-like protein kinase) 8
Bradi1g76140	138.107	-0.726866	0.316206	-2.29871	0.0215215	0.134215	GO:0009001;GO:0006535;GO:0005737	serine acetyltransferase 3;2
Bradi1g50120	59.77	-1.74356	0.758608	-2.29837	0.0215408	0.134277	NA	NA
Bradi5g13710	907.015	-0.631629	0.274935	-2.29738	0.0215972	0.134502	NA	NA
Bradi2g43020	1651.76	-0.330212	0.143738	-2.29731	0.021601	0.134502	GO:0055114;GO:0016491;GO:0006631;GO:0003857	multifunctional protein 2
Bradi1g07880	224.265	-1.10944	0.48298	-2.29708	0.0216142	0.134502	GO:0005515	SWIB/MDM2 domain superfamily protein
Bradi1g26765	528.628	-0.642591	0.279793	-2.29666	0.0216381	0.134548	NA	NA
Bradi1g26000	2783.3	-0.896926	0.390551	-2.29657	0.0216434	0.134548	NA	glucose-6-phosphate/phosphate translocator 2
Bradi3g41389	1558.36	-0.374468	0.163078	-2.29626	0.0216612	0.134556	NA	ARM repeat superfamily protein
Bradi4g39770	158.608	-0.737253	0.321073	-2.29622	0.0216634	0.134556	GO:0000123	NA
Bradi4g33670	80.0439	-0.910192	0.39639	-2.2962	0.0216643	0.134556	NA	basic helix-loop-helix (bHLH) DNA-binding superfamily protein
Bradi3g23350	96.2799	-0.990077	0.431251	-2.29583	0.0216858	0.134652	NA	NA
Bradi1g04080	509.529	-0.567427	0.24722	-2.29523	0.02172	0.134792	NA	Protein kinase superfamily protein
Bradi3g59590	362.624	-0.554685	0.241683	-2.29509	0.0217279	0.134793	NA	RNA-processing Lsm domain
Bradi2g43740	2547.76	-0.415941	0.181236	-2.29502	0.0217321	0.134793	GO:0016887;GO:0005524;GO:0006508;GO:0004222	FTSH protease 11
Bradi3g02320	439.795	-0.440898	0.192172	-2.29429	0.0217741	0.134954	NA	shrunken seed protein (SSE1)
Bradi5g16160	2502.35	-0.517649	0.225628	-2.29426	0.0217757	0.134954	GO:0055085	YELLOW STRIPE like 7
Bradi2g08627	28.5117	-1.25697	0.547993	-2.29377	0.0218037	0.135054	NA	NA
Bradi5g12520	65.9093	-1.79184	0.781409	-2.29309	0.0218431	0.135189	GO:0007017;GO:0005875	Dynein light chain type 1 family protein
Bradi2g10278	340.553	-0.56696	0.247251	-2.29305	0.021845	0.135189	NA	CLP protease R subunit 4
Bradi3g19370	256.857	-0.643884	0.280805	-2.29299	0.0218486	0.135189	GO:0005515	F-box/RNI-like/FBD-like domains-containing protein
Bradi4g37490	422.21	-0.549876	0.239832	-2.29275	0.0218623	0.135197	GO:0005515	Galactose oxidase/kelch repeat superfamily protein
Bradi5g15920	533.396	-0.505686	0.220578	-2.29256	0.0218736	0.135231	NA	NA
Bradi1g09750	2691.53	-0.254155	0.110874	-2.29229	0.0218891	0.135253	GO:0016020;GO:0007155;GO:0006508;GO:0004222	metalloendopeptidases;zinc ion binding
Bradi1g21880	747.047	-0.61237	0.267177	-2.292	0.0219057	0.135253	NA	Heavy metal transport/detoxification superfamily protein
Bradi5g12920	150.464	-0.92772	0.404844	-2.29155	0.0219318	0.135335	NA	Heavy metal transport/detoxification superfamily protein
Bradi2g55050	922.51	-0.93949	0.41003	-2.29127	0.0219479	0.135335	GO:0055114;GO:0016491;GO:0005507	laccase 7
Bradi1g17940	26.5202	-1.38423	0.604209	-2.29098	0.0219645	0.135388	GO:0004857;GO:0042545;GO:0030599;GO:0005618	Plant invertase/pectin methylesterase inhibitor superfamily
Bradi3g42933	9.87006	-5.71249	2.4938	-2.29068	0.021982	0.135388	NA	NA
Bradi2g11210	3201.3	-0.293126	0.128021	-2.28967	0.0220402	0.1356	GO:0016887;GO:0005524;GO:0055085;GO:0042626;GO:0016021;GO:0006810	P-glycoprotein 21
Bradi4g40300	3768.27	-0.410781	0.179484	-2.28867	0.0220983	0.135848	GO:0006468;GO:0004672	calcium-dependent protein kinase 2
Bradi2g02230	3677.11	-0.540652	0.23625	-2.28848	0.0221098	0.135882	GO:0055085;GO:0016021	plastidic GLC translocator
Bradi2g54421	102.326	-1.29488	0.565951	-2.28797	0.022139	0.135988	NA	NA
Bradi3g01340	3291.6	-0.72529	0.317313	-2.28573	0.0222702	0.136647	GO:0017053;GO:0007049;GO:0006351	DNA binding
Bradi1g02180	870.583	-0.267944	0.117231	-2.28562	0.0222766	0.13665	NA	F-box/RNI-like/FBD-like domains-containing protein
Bradi2g11658	33.1146	-2.12399	0.92935	-2.28545	0.0222863	0.136672	NA	NA
Bradi5g17070	912.274	-0.351706	0.153971	-2.28423	0.0223581	0.137039	NA	SH3 domain-containing protein
Bradi4g27370	1667.43	-0.868406	0.380201	-2.28407	0.0223675	0.13706	NA	Phosphoglycerate mutase family protein
Bradi3g45380	11.1764	-2.74741	1.20301	-2.28378	0.0223842	0.137109	GO:0016567;GO:0004842	plant U-box 25
Bradi3g47110	24.5276	-2.1731	0.951559	-2.28373	0.0223874	0.137109	NA	PHE ammonia lyase 1
Bradi3g41430	2172.6	-0.295816	0.129544	-2.28352	0.0223995	0.137146	NA	cobalt ion binding
Bradi3g33350	510.571	-0.374469	0.164078	-2.28226	0.0224738	0.137431	NA	autophagy 3 (APG3)
Bradi2g12910	211.37	-0.791866	0.346971	-2.28222	0.0224761	0.137431	GO:0006468;GO:0004672	cysteine-rich RLK (RECEPTOR-like protein kinase) 25
Bradi3g50040	2878.73	-0.529465	0.232023	-2.28195	0.0224923	0.137458	GO:0005789	plant VAP homolog 12
Bradi3g05697	1094.99	-0.400493	0.175505	-2.28194	0.0224926	0.137458	GO:0005516;GO:0046872;GO:0000166	autoinhibited Ca2+ -ATPase isoform 8
Bradi4g17365	119.075	-0.962679	0.421962	-2.28144	0.0225227	0.137534	GO:0043531	NB-ARC domain-containing disease resistance protein
Bradi2g34140	13.9374	-2.7134	1.18934	-2.28143	0.022523	0.137534	NA	NA
Bradi1g65825	182.986	-0.826155	0.362243	-2.28067	0.0225682	0.137736	NA	NA
Bradi1g69160	479.616	-0.880762	0.386385	-2.27949	0.0226379	0.138051	GO:0008152;GO:0003824	branched-chain aminotransferase 3
Bradi2g49540	82.6693	-2.06151	0.905266	-2.27724	0.0227716	0.138628	GO:0055114;GO:0004471;GO:0051287	NADP-malic enzyme 1
Bradi3g16480	4024.04	-0.537212	0.236061	-2.27574	0.0228618	0.138855	GO:0006355;GO:0003677	NAC 014
Bradi4g18350	166.56	-0.725417	0.318793	-2.27551	0.0228751	0.138855	NA	Nodulin MtN3 family protein
Bradi3g46200	228.621	-0.767944	0.337491	-2.27545	0.0228791	0.138855	GO:0046983	LJRHL1-like 3
Bradi2g04645	2451	-0.275801	0.121247	-2.27471	0.0229236	0.138977	NA	alpha/beta-Hydrolases superfamily protein
Bradi2g53425	65.3594	-1.03813	0.456499	-2.27411	0.0229594	0.139102	NA	NA
Bradi1g36950	4240.56	-0.256917	0.112985	-2.2739	0.0229721	0.139123	GO:0016790;GO:0006633	fatty acyl-ACP thioesterases B
Bradi1g63190	267.63	-0.588843	0.25906	-2.273	0.0230263	0.139345	NA	Pentatricopeptide repeat (PPR-like) superfamily protein
Bradi1g05460	341.827	-0.894307	0.393532	-2.27251	0.0230555	0.139443	GO:0006568;GO:0004834	Aldolase-type TIM barrel family protein
Bradi1g67365	134.512	-0.785869	0.3464	-2.26867	0.0232881	0.140553	GO:0048544;GO:0006468;GO:0005524;GO:0004672	S-locus lectin protein kinase family protein
Bradi5g21370	52.4076	-2.14168	0.944116	-2.26845	0.0233015	0.140597	NA	VACUOLAR SORTING RECEPTOR 6
Bradi4g02220	104.253	-0.828638	0.365354	-2.26804	0.0233268	0.140712	GO:0006468;GO:0005524;GO:0004672	Concanavalin A-like lectin protein kinase family protein
Bradi1g65400	49.977	-1.02198	0.450683	-2.26762	0.0233522	0.140756	NA	sequence-specific DNA binding transcription factors
Bradi1g66020	244.005	-0.684214	0.301747	-2.26751	0.023359	0.140756	GO:0005515	glutathione transferase lambda 1
Bradi1g22200	1015.45	-0.780473	0.344203	-2.26748	0.0233608	0.140756	GO:0005515;GO:0006468;GO:0005524;GO:0004672	receptor-like protein kinase 2
Bradi5g03300	9.82541	-5.28426	2.33128	-2.26667	0.0234101	0.140992	GO:0016758;GO:0008152	Uridine diphosphate glycosyltransferase 74E2
Bradi3g35290	66.6381	-2.25191	0.993771	-2.26603	0.0234497	0.141192	NA	NA
Bradi3g17741	970.929	-1.00106	0.441885	-2.26544	0.0234856	0.141297	NA	NA
Bradi1g16470	593.16	-0.96353	0.425463	-2.26466	0.0235334	0.141519	NA	Kinase interacting (KIP1-like) family protein
Bradi2g39127	116.824	-0.745602	0.329237	-2.26464	0.0235348	0.141519	NA	NA
Bradi4g24280	1439.38	-0.572356	0.252751	-2.26451	0.023543	0.141531	GO:0008152;GO:0003824	long chain acyl-CoA synthetase 9
Bradi3g06790	41.4106	-1.54468	0.682184	-2.26432	0.0235547	0.141554	NA	NA
Bradi1g61560	146.866	-1.15445	0.509863	-2.26424	0.0235592	0.141554	NA	Arabidopsis thaliana protein of unknown function (DUF821)
Bradi2g43320	741.7	-0.403249	0.178115	-2.26398	0.0235753	0.141582	GO:0005740;GO:0004129	Rubredoxin-like superfamily protein
[truncated: 637 more rows]

## Sheet: LSres Down WT H2O vs 6 H2O
Table S4. Tables of differentially expressed down-regulated genes between wildtype and transgenic line 6.
Brachipodium gene	baseMean	log2FoldChange	lfcSE	stat	pvalue	padj	GO	annotation
Bradi3g07790	905.396	-1.80077	0.2239	-8.04274	8.78499e-16	5.01843e-12	GO:0006468;GO:0004672;GO:0005524	protein serine/threonine kinases;protein kinases;ATP binding;sugar binding;kinases;carbohydrate binding
Bradi2g21280	96.3334	-22.7181	3.08376	-7.36701	1.74493e-13	7.97431e-10	GO:0004869	cystatin B
Bradi2g33480	737.207	-0.976752	0.135221	-7.22337	5.07163e-13	1.65552e-09	NA	actin binding protein family
Bradi3g40900	985.044	-0.913362	0.146899	-6.21762	5.04763e-10	7.20864e-07	NA	Pentatricopeptide repeat (PPR) superfamily protein
Bradi1g12117	3029.02	-0.841028	0.137383	-6.12177	9.25394e-10	1.17474e-06	GO:0046872;GO:0000166	H(+)-ATPase 2
Bradi4g22587	372.004	-2.33768	0.394271	-5.92913	3.04544e-09	3.02269e-06	NA	NA
Bradi3g04930	3262.47	-0.845528	0.14277	-5.92229	3.17482e-09	3.02269e-06	GO:0008168;GO:0008152	S-adenosyl-L-methionine-dependent methyltransferases superfamily protein
Bradi2g04720	517.555	-1.83869	0.313066	-5.87316	4.27563e-09	3.90792e-06	GO:0016758;GO:0008152	UDP-glucosyl transferase 73D1
Bradi2g23797	2003.43	-1.54959	0.26952	-5.74946	8.95274e-09	7.57667e-06	NA	demeter-like 1
Bradi2g22241	324.596	-2.69391	0.475793	-5.66194	1.49675e-08	1.10325e-05	GO:0043565;GO:0006355;GO:0003700	WRKY DNA-binding protein 54
Bradi4g35460	3476.32	-1.04976	0.186193	-5.63802	1.72021e-08	1.22834e-05	NA	Ankyrin repeat family protein
Bradi1g50530	3739.7	-0.921097	0.166596	-5.52892	3.22201e-08	2.231e-05	GO:2001070;GO:0016310;GO:0016301;GO:0005524	catalytics;carbohydrate kinases;phosphoglucan water dikinases
Bradi4g26410	3722.22	-0.640033	0.115911	-5.52174	3.35654e-08	2.25579e-05	GO:0007165	CBL-interacting protein kinase 3
Bradi2g59137	4306.67	-0.808696	0.147335	-5.48882	4.04619e-08	2.64158e-05	GO:0005515;GO:0005634;GO:0003677	Calmodulin-binding transcription activator protein with CG-1 and Ankyrin domains
Bradi1g50897	669.526	-1.45781	0.266803	-5.464	4.6553e-08	2.95482e-05	GO:0016788	GDSL-like Lipase/Acylhydrolase superfamily protein
Bradi3g22786	766.12	-0.861152	0.16363	-5.2628	1.41876e-07	8.76183e-05	GO:0003824	cycloartenol synthase 1
Bradi2g31770	458.979	-1.15253	0.220309	-5.23143	1.68202e-07	9.85493e-05	NA	Sec14p-like phosphatidylinositol transfer family protein
Bradi2g16647	3366.48	-0.657462	0.12744	-5.15901	2.48261e-07	0.000141819	GO:0006355;GO:0006351;GO:0003677	Homeodomain-like transcriptional regulator
Bradi3g28237	1690.26	-0.66077	0.128261	-5.15177	2.58046e-07	0.000143813	NA	pfkB-like carbohydrate kinase family protein
Bradi1g37626	131.025	-2.27254	0.44234	-5.13754	2.78358e-07	0.000149989	GO:0006468;GO:0005524;GO:0004672	Myosin family protein with Dil domain
Bradi4g38690	758.89	-1.14589	0.22328	-5.13207	2.86575e-07	0.000149989	GO:0016567;GO:0004842	U-box domain-containing protein kinase family protein
Bradi2g48150	3217.33	-0.667947	0.130189	-5.1306	2.8882e-07	0.000149989	GO:0043169;GO:0005975;GO:0003824	alpha-amylase-like 3
Bradi3g34000	2833.11	-0.696492	0.13596	-5.12277	3.01076e-07	0.00015288	NA	RING/FYVE/PHD zinc finger superfamily protein
Bradi2g44180	2972.3	-1.18267	0.231244	-5.11441	3.14725e-07	0.000156336	GO:0055114;GO:0020037;GO:0016705;GO:0005506	cytochrome P450 family 72 subfamily A polypeptide 14
Bradi2g42890	1140.26	-1.40938	0.276103	-5.10454	3.31596e-07	0.000161212	GO:0005515	disease resistance family protein / LRR family protein
Bradi1g54700	1902.95	-0.561259	0.111491	-5.03412	4.80053e-07	0.000219384	NA	DDT domain superfamily
Bradi2g25350	7341.72	-1.09726	0.21837	-5.02475	5.04078e-07	0.000225847	GO:0006351;GO:0005634;GO:0003677	Transcription elongation factor (TFIIS) family protein
Bradi1g32630	2059.05	-0.818134	0.163964	-4.98971	6.04705e-07	0.000265721	GO:0006468;GO:0004672	Protein kinase superfamily protein
Bradi3g27647	945.141	-1.30277	0.262666	-4.9598	7.05663e-07	0.00028227	GO:0016887;GO:0005524	ABC transporter family protein
Bradi3g47860	1717.26	-0.885562	0.178559	-4.95948	7.06803e-07	0.00028227	NA	NA
Bradi1g71510	1829.85	-0.996119	0.201077	-4.95391	7.27375e-07	0.00028227	GO:0016021;GO:0015116;GO:0008272;GO:0055085;GO:0016020;GO:0008271	slufate transporter 2;1
Bradi5g15377	1758.96	-0.623669	0.125963	-4.95123	7.3747e-07	0.00028227	GO:0005524;GO:0003676	P-loop containing nucleoside triphosphate hydrolases superfamily protein
Bradi1g11300	1231.17	-0.687634	0.13894	-4.94914	7.45427e-07	0.00028227	GO:0030173;GO:0006891	CCAAT-displacement protein alternatively spliced product
Bradi1g24580	244.552	-1.34501	0.271881	-4.94703	7.53544e-07	0.00028227	GO:0005515	bromodomain 4
Bradi3g57300	1349.69	-0.710547	0.143798	-4.9413	7.76044e-07	0.00028601	NA	TRF-like 6
Bradi4g33090	5433.74	-1.06855	0.216611	-4.93303	8.09628e-07	0.000293651	GO:0030244;GO:0016760;GO:0016020	cellulose synthase like E1
Bradi2g36480	5752.39	-0.623745	0.126715	-4.92244	8.54698e-07	0.00029567	NA	NA
Bradi2g53400	4373.44	-0.635358	0.129147	-4.91966	8.66955e-07	0.00029567	GO:0005515;GO:0006468;GO:0005524;GO:0004672	Leucine-rich repeat protein kinase family protein
Bradi5g14190	756.399	-0.656929	0.134047	-4.90072	9.54865e-07	0.000320863	NA	reduced lateral root formation
Bradi2g51727	5216.09	-0.979654	0.202591	-4.83561	1.32735e-06	0.000409476	GO:0005524	SNF2 domain-containing protein / helicase domain-containing protein / zinc finger protein-related
Bradi3g59627	3051.52	-0.646955	0.134056	-4.82602	1.3929e-06	0.000409476	GO:0006606	nuclear pore anchor
Bradi3g41900	192.333	-1.46909	0.304442	-4.82552	1.39636e-06	0.000409476	NA	NA
Bradi1g56990	727.176	-1.3023	0.269888	-4.82532	1.39777e-06	0.000409476	GO:0008270;GO:0005515	RING-H2 group F2A
Bradi1g76430	723.009	-1.95275	0.409124	-4.77301	1.81494e-06	0.00050763	GO:0008152;GO:0003824	benzoyloxyglucosinolate 1
Bradi2g51600	747.258	-0.792545	0.166073	-4.77226	1.82169e-06	0.00050763	GO:0016787	purple acid phosphatase 10
Bradi5g19430	6841.18	-1.32863	0.278687	-4.76744	1.86582e-06	0.000513661	GO:0006468;GO:0004672	calmodulin-domain protein kinase 5
Bradi4g05370	733.218	-1.42494	0.299246	-4.76179	1.91887e-06	0.000519104	GO:0005515;GO:0008017;GO:0007018;GO:0005524;GO:0003777;GO:0005871	P-loop nucleoside triphosphate hydrolases superfamily protein with CH (Calponin Homology) domain
Bradi2g21737	218.445	-1.33435	0.280296	-4.76051	1.93102e-06	0.000519104	NA	NA
Bradi4g32135	210.669	-2.5112	0.534765	-4.69589	2.65442e-06	0.0006815	NA	NA
Bradi1g67960	11548.8	-0.663437	0.141395	-4.69209	2.70423e-06	0.000682328	GO:0033179;GO:0015991;GO:0015078	vacuolar proton ATPase A3
Bradi1g72490	7116.11	-0.562862	0.119985	-4.6911	2.71737e-06	0.000682328	GO:0042578;GO:0036092;GO:0007033	Phosphoinositide phosphatase family protein
Bradi1g27460	3823.22	-1.10707	0.236366	-4.6837	2.81741e-06	0.000696742	GO:0016810;GO:0006807	beta-ureidopropionase
Bradi3g05847	1635.7	-0.896475	0.191636	-4.67801	2.89674e-06	0.000696742	GO:0006351;GO:0003899;GO:0003677;GO:0032549	nuclear RNA polymerase C2
Bradi4g43530	4425.02	-0.612336	0.131039	-4.67292	2.96945e-06	0.000706791	GO:0005525	eukaryotic translation initiation factor 2 (eIF-2) family protein
Bradi1g25447	266.675	-1.97112	0.423263	-4.65698	3.20889e-06	0.00075104	GO:0016161;GO:0000272	beta-amylase 5
Bradi1g03720	81107.6	-0.659323	0.142147	-4.63833	3.51236e-06	0.000802559	NA	heat shock cognate protein 70-1
Bradi4g28057	2068.92	-0.929096	0.200397	-4.63628	3.54742e-06	0.000802559	GO:0046983;GO:0008171	O-methyltransferase family protein
Bradi1g14983	519.67	-1.36937	0.295716	-4.63067	3.64476e-06	0.000808572	GO:0008081;GO:0006629;GO:0008889	PLC-like phosphodiesterases superfamily protein
Bradi3g53610	128.866	-2.08768	0.451463	-4.62425	3.75959e-06	0.000826025	GO:0006508;GO:0004190	Eukaryotic aspartyl protease family protein
Bradi1g55170	1034.51	-0.966668	0.210033	-4.60245	4.17547e-06	0.000889992	NA	TPX2 (targeting protein for Xklp2) protein family
Bradi3g59350	1212.91	-1.14517	0.248901	-4.60091	4.20653e-06	0.000889992	GO:0055114;GO:0016491;GO:0006633;GO:0005506	sphingoid base hydroxylase 2
Bradi4g38850	922.02	-1.50679	0.328043	-4.59326	4.36381e-06	0.000914798	NA	NA
Bradi2g51610	4857.72	-1.50445	0.327864	-4.58864	4.46138e-06	0.000924176	NA	NA
Bradi1g54760	41.9434	-3.02843	0.662968	-4.56798	4.92452e-06	0.000971802	GO:0005524	P-loop containing nucleoside triphosphate hydrolases superfamily protein
Bradi5g04777	950.803	-0.797591	0.174922	-4.5597	5.12262e-06	0.000991965	NA	Histidine kinase- DNA gyrase B- and HSP90-like ATPase family protein
Bradi2g22907	143.202	-1.50381	0.332364	-4.52457	6.05181e-06	0.00115237	GO:0006260;GO:0005524;GO:0003677	minichromosome maintenance 8
Bradi4g03650	2227.92	-1.16084	0.257891	-4.50129	6.75431e-06	0.00125476	GO:0005515;GO:0006468;GO:0004672	Leucine-rich repeat protein kinase family protein
Bradi2g59650	3119.31	-0.651357	0.144943	-4.49388	6.99375e-06	0.0012879	GO:0005975;GO:0004553	beta glucosidase 11
Bradi2g33450	5334.74	-1.29866	0.289133	-4.49157	7.06994e-06	0.0012879	GO:0055114;GO:0004471;GO:0051287	NADP-malic enzyme 3
Bradi1g00960	2116.14	-0.455404	0.101412	-4.49062	7.10177e-06	0.0012879	GO:0043531	LRR and NB-ARC domains-containing disease resistance protein
Bradi4g13626	981.629	-1.59512	0.356261	-4.47739	7.55604e-06	0.00133447	GO:0005509;GO:0030247;GO:0006468;GO:0005524;GO:0004672	wall-associated kinase 2
Bradi5g25610	2325.83	-0.569285	0.127176	-4.47637	7.59215e-06	0.00133447	NA	S-methyl-5-thioribose kinase
Bradi2g45170	548.469	-0.943173	0.21142	-4.46114	8.15247e-06	0.00142202	NA	K+ transporter 1
Bradi4g16140	693.96	-0.60284	0.135208	-4.45862	8.24899e-06	0.00142795	NA	NA
Bradi5g25440	2979.04	-1.72043	0.386382	-4.45267	8.48072e-06	0.00144806	NA	Heavy metal transport/detoxification superfamily protein
Bradi2g01610	4719.35	-0.522903	0.117443	-4.45239	8.49193e-06	0.00144806	GO:0016887;GO:0005524;GO:0016020	ABC-2 type transporter family protein
Bradi2g18101	38.3447	-8.93069	2.01296	-4.4366	9.13897e-06	0.00151323	NA	Late embryogenesis abundant protein (LEA) family protein
Bradi3g31750	294.488	-1.58774	0.358628	-4.42725	9.54426e-06	0.00156897	GO:0005515	Glutathione S-transferase family protein
Bradi5g22017	3610.31	-0.576859	0.130453	-4.42195	9.7812e-06	0.00159643	GO:0005515	WD40/YVTN repeat-like-containing domain;Bromodomain
Bradi5g20074	286.562	-1.64198	0.371461	-4.42033	9.85508e-06	0.00159708	NA	NA
Bradi5g21800	366.368	-1.62728	0.368888	-4.41131	1.02746e-05	0.00163039	GO:0005515;GO:0003676	Argonaute family protein
Bradi3g28605	7783.06	-0.473804	0.107486	-4.40807	1.04297e-05	0.00164357	GO:0006486;GO:0003980	UDP-glucose:glycoprotein glucosyltransferases;transferases transferring hexosyl groups;transferases transferring glycosyl groups
Bradi4g36720	1094.31	-1.46925	0.33502	-4.38555	1.15692e-05	0.00177421	GO:0006508;GO:0004190	Eukaryotic aspartyl protease family protein
Bradi1g37020	2923.04	-0.428928	0.0978519	-4.38344	1.16818e-05	0.00177953	GO:0008152;GO:0003824	ATP-dependent caseinolytic (Clp) protease/crotonase family protein
Bradi3g08327	630.748	-0.853146	0.195681	-4.35988	1.30134e-05	0.00191842	NA	NA
Bradi4g14090	2375.01	-0.703155	0.161429	-4.35582	1.3257e-05	0.00194182	GO:0055114;GO:0016627;GO:0003995;GO:0006635;GO:0005777;GO:0003997	acyl-CoA oxidase 2
Bradi1g71740	118.329	-2.5508	0.587255	-4.3436	1.40165e-05	0.00203999	GO:0006355;GO:0003700	Integrase-type DNA-binding superfamily protein
Bradi3g60850	2145.08	-0.776063	0.178953	-4.33668	1.44648e-05	0.00209059	NA	NA
Bradi1g09030	3395.53	-0.917669	0.211684	-4.33508	1.45704e-05	0.00209059	GO:0004781	Pseudouridine synthase/archaeosine transglycosylase-like family protein
Bradi1g21990	1921.61	-0.654678	0.151298	-4.32707	1.51103e-05	0.00211188	GO:0030244;GO:0016866	reversibly glycosylated polypeptide 2
Bradi3g20530	182.379	-4.12424	0.954045	-4.3229	1.53992e-05	0.00211972	NA	Pentatricopeptide repeat (PPR) superfamily protein
Bradi1g66490	49.4665	-2.97967	0.689745	-4.31996	1.56056e-05	0.0021229	NA	GDP dissociation inhibitor family protein / Rab GTPase activator family protein
Bradi1g41780	2373.07	-0.579404	0.134196	-4.31759	1.57744e-05	0.0021229	GO:0016773;GO:0016020;GO:0005524	MAP kinase 20
Bradi3g08400	2161.53	-0.987114	0.228641	-4.31731	1.5794e-05	0.0021229	GO:0008601;GO:0000159	Protein phosphatase 2A regulatory subunit PR55
Bradi1g19450	551.788	-1.09545	0.253818	-4.31587	1.58975e-05	0.00212432	NA	ARM repeat superfamily protein
Bradi5g20770	1368.8	-0.720343	0.167072	-4.31157	1.62098e-05	0.00215345	GO:0016853;GO:0005975	Galactose mutarotase-like superfamily protein
Bradi1g28847	1587.18	-0.694302	0.161248	-4.30579	1.66391e-05	0.00219771	GO:0016021;GO:0006665;GO:0004348	Beta-glucosidase GBA2 type family protein
Bradi3g09740	903.053	-1.27043	0.295186	-4.30381	1.67884e-05	0.00219899	GO:0005515;GO:0051087	BCL-2-associated athanogene 6
Bradi3g55540	4053.67	-0.525238	0.122436	-4.2899	1.78753e-05	0.00226917	GO:0003723	pumilio 4
Bradi1g65657	429.244	-1.02026	0.238204	-4.28315	1.84267e-05	0.00231346	NA	Phosphatidic acid phosphatase (PAP2) family protein
Bradi2g05802	73.9636	-2.30928	0.539372	-4.28143	1.85698e-05	0.00231869	NA	NA
Bradi3g45636	1365.7	-0.617682	0.144462	-4.27573	1.9051e-05	0.00236584	GO:0005975;GO:0004553	beta glucosidase 11
Bradi3g14590	1431.88	-0.924313	0.216723	-4.26495	1.9995e-05	0.00246965	GO:0046983	basic helix-loop-helix (bHLH) DNA-binding superfamily protein
Bradi3g48080	20424.7	-0.49072	0.115261	-4.25748	2.06746e-05	0.00253986	GO:0055114;GO:0046429;GO:0016114	4-hydroxy-3-methylbut-2-enyl diphosphate synthase
Bradi5g11840	401.671	-1.50083	0.352778	-4.25431	2.09699e-05	0.00256237	NA	NA
Bradi1g56695	225.898	-1.09398	0.257278	-4.25214	2.11738e-05	0.00257352	GO:0005515;GO:0043531	LRR and NB-ARC domains-containing disease resistance protein
Bradi3g52140	2220.18	-0.516034	0.121638	-4.24239	2.21153e-05	0.00265965	GO:0016787;GO:0008152	Peptidase M20/M25/M40 family protein
Bradi3g44820	628.756	-2.47735	0.584871	-4.23572	2.27822e-05	0.00272552	GO:0046872;GO:0030001	homolog of anti-oxidant 1
Bradi3g49120	2642.27	-0.638732	0.151519	-4.21553	2.49188e-05	0.00293503	GO:0051861;GO:0046836;GO:0017089;GO:0005737	glycolipid transfer protein 1
Bradi2g29960	6135.72	-1.34969	0.320403	-4.21248	2.52585e-05	0.00294558	GO:0006355;GO:0003700	DRE-binding protein 2A
Bradi3g13450	1733.1	-1.36234	0.323708	-4.20854	2.57025e-05	0.00297555	GO:0016020;GO:0008375	Core-2/I-branching beta-16-N-acetylglucosaminyltransferase family protein
Bradi1g69617	2038.26	-0.641562	0.152565	-4.20518	2.60874e-05	0.00297555	GO:0006355;GO:0003677	NA
Bradi1g34530	973.953	-0.717736	0.170702	-4.20462	2.61526e-05	0.00297555	GO:0005515;GO:0008270;GO:0006355;GO:0005634;GO:0004402;GO:0003712;GO:0016573	histone acetyltransferase of the CBP family 12
Bradi3g53100	4141.72	-0.973834	0.232773	-4.18362	2.8691e-05	0.00324549	NA	heat shock protein 70 (Hsp 70) family protein
Bradi1g01750	979.375	-1.39151	0.334095	-4.16503	3.11308e-05	0.00345964	NA	Nucleotide-diphospho-sugar transferase family protein
Bradi2g03910	1799.21	-0.836068	0.200756	-4.1646	3.11897e-05	0.00345964	GO:0005515	receptor like protein 22
Bradi2g49500	24.8224	-7.0332	1.68971	-4.16236	3.14969e-05	0.00347411	GO:0042545;GO:0030599;GO:0005618	Pectin lyase-like superfamily protein
Bradi3g38260	167.587	-2.45721	0.59096	-4.15801	3.21036e-05	0.00349318	NA	alpha carbonic anhydrase 7
Bradi2g41910	1596.18	-0.820013	0.197415	-4.15376	3.27054e-05	0.0035375	GO:0006457;GO:0003755;GO:0000413	Cyclophilin-like peptidyl-prolyl cis-trans isomerase family protein
Bradi2g27400	1024.46	-0.567215	0.136645	-4.15101	3.3101e-05	0.00354165	GO:0008270	CW-type Zinc Finger
Bradi1g60890	4818.02	-0.422185	0.101885	-4.14374	3.4169e-05	0.00361463	GO:0005681;GO:0000398	P-loop containing nucleoside triphosphate hydrolases superfamily protein
Bradi1g59587	248.081	-1.16886	0.282922	-4.13138	3.60588e-05	0.0037452	GO:0005515	NA
Bradi1g10640	9319.52	-0.995861	0.241171	-4.12927	3.63915e-05	0.0037457	NA	Protein of unknown function (DUF760)
Bradi1g68950	706.668	-0.831777	0.201546	-4.12698	3.67562e-05	0.00376163	GO:0055085;GO:0016021;GO:0008324;GO:0006812	Cation efflux family protein
Bradi3g11377	2850.86	-1.24456	0.30164	-4.12596	3.69188e-05	0.00376163	GO:0005525;GO:0003924	Guanylate-binding family protein
Bradi1g63510	30.6745	-6.47465	1.56953	-4.12521	3.70401e-05	0.00376163	GO:0030145;GO:0006007;GO:0005737;GO:0004619;GO:0046872;GO:0003824	Phosphoglycerate mutase 23-bisphosphoglycerate-independent
Bradi3g59680	79.9975	-2.38365	0.578507	-4.12035	3.78292e-05	0.00380792	GO:0031012;GO:0008270;GO:0006508;GO:0004222	Matrixin family protein
Bradi1g19702	969.88	-0.985832	0.239377	-4.11833	3.81633e-05	0.0038247	GO:0043565;GO:0006355;GO:0003700	Basic-leucine zipper (bZIP) transcription factor family protein
Bradi1g27170	4465.02	-0.537141	0.130629	-4.11195	3.92337e-05	0.00389778	GO:0005515;GO:0005634;GO:0003677	calmodulin binding;transcription regulators
Bradi4g32090	556.671	-0.691057	0.168324	-4.10553	4.03397e-05	0.00396939	GO:0043565;GO:0006355;GO:0003700	ABRE binding factor 4
Bradi4g30360	360.801	-1.90909	0.46515	-4.10425	4.05633e-05	0.00396939	GO:0043565;GO:0006355;GO:0003700	WRKY DNA-binding protein 40
Bradi1g62731	9746.15	-0.567531	0.138367	-4.10163	4.10256e-05	0.00397023	GO:0005524	AAA-type ATPase family protein
Bradi5g16570	1701.09	-0.775265	0.189099	-4.09979	4.13529e-05	0.00397023	GO:0005515	Calcium-dependent lipid-binding (CaLB domain) family protein
Bradi4g36060	3321.17	-0.997347	0.24346	-4.09655	4.19347e-05	0.00399253	NA	non-yellowing 1
Bradi2g20150	2770.61	-0.828616	0.2025	-4.09192	4.27814e-05	0.00405624	GO:0016021	TRAM LAG1 and CLN8 (TLC) lipid-sensing domain containing protein
Bradi2g51030	3531.29	-0.721681	0.176511	-4.08859	4.34008e-05	0.0040811	GO:0005515	NPR1-like protein 3
Bradi2g61370	503.973	-1.15941	0.283976	-4.08277	4.45018e-05	0.00413678	GO:0030983;GO:0006298;GO:0005524	MUTL-homologue 1
Bradi3g57387	912.001	-0.64919	0.159062	-4.08136	4.47728e-05	0.00413678	GO:0008017;GO:0007018;GO:0005524;GO:0003777;GO:0005871	P-loop containing nucleoside triphosphate hydrolases superfamily protein
Bradi2g27280	78.0239	-6.39838	1.56814	-4.08023	4.49917e-05	0.00413678	NA	NA
Bradi3g22950	567.159	-1.17246	0.287385	-4.07978	4.50791e-05	0.00413678	GO:0016747	HXXXD-type acyl-transferase family protein
Bradi1g55287	816.875	-0.769096	0.189549	-4.0575	4.96016e-05	0.00453072	GO:0003682	methyltransferase 1
Bradi4g09230	2597.02	-1.74062	0.429171	-4.05578	4.99668e-05	0.00453072	GO:0005975;GO:0004553	O-Glycosyl hydrolases family 17 protein
Bradi1g57337	160.726	-1.71786	0.423871	-4.05279	5.06097e-05	0.00456488	GO:0006952	Plant thionin
Bradi1g52120	28.9481	-6.87633	1.69711	-4.05178	5.08302e-05	0.00456488	NA	NA
Bradi2g00540	135.126	-4.45976	1.10083	-4.05126	5.09428e-05	0.00456488	GO:0005515;GO:0006468;GO:0005524;GO:0004672	Leucine-rich repeat protein kinase family protein
Bradi2g44320	1504.56	-0.6285	0.15529	-4.04726	5.18202e-05	0.00461947	GO:0055114;GO:0020037;GO:0016705;GO:0005506	cytochrome P450 family 72 subfamily A polypeptide 7
Bradi4g34022	2824.72	-0.828094	0.204637	-4.04665	5.19564e-05	0.00461947	GO:0006355;GO:0003677	NAC domain containing protein 17
Bradi1g51720	3453.66	-0.679216	0.167934	-4.04453	5.24277e-05	0.00464331	GO:0009116;GO:0003824	Phosphorylase superfamily protein
Bradi3g28390	951.1	-0.985589	0.243988	-4.0395	5.35647e-05	0.00469044	GO:0005515	disease resistance family protein / LRR family protein
Bradi1g55300	1853.84	-0.380038	0.0941554	-4.03628	5.43046e-05	0.00472381	GO:0050307;GO:0005986	Sucrose-6F-phosphate phosphohydrolase family protein
Bradi4g21890	7422.8	-0.738898	0.18423	-4.01074	6.05283e-05	0.00518697	GO:0043531	NB-ARC domain-containing disease resistance protein
Bradi3g15277	510.76	-0.916728	0.228586	-4.01043	6.06092e-05	0.00518697	GO:0043531	HOPZ-ACTIVATED RESISTANCE 1
Bradi3g39450	1234.76	-0.953611	0.238687	-3.99524	6.46297e-05	0.00537026	GO:0005515	Transducin/WD40 repeat-like superfamily protein
Bradi1g08988	3452.34	-1.00225	0.251253	-3.989	6.63523e-05	0.00547347	GO:0006468;GO:0005524;GO:0004672;GO:0030246	receptor lectin kinase
Bradi4g06700	420.567	-1.20605	0.30273	-3.9839	6.77941e-05	0.00555231	GO:0005516	Plant calmodulin-binding protein-related
Bradi3g52980	1915.91	-0.777851	0.195547	-3.97782	6.95486e-05	0.00565647	GO:0030170;GO:0009058	histidinol phosphate aminotransferase 1
Bradi4g31300	866.062	-0.772349	0.19428	-3.97543	7.02509e-05	0.00568297	NA	BRCT domain-containing DNA repair protein
Bradi5g11261	915.075	-0.695215	0.174898	-3.97498	7.03842e-05	0.00568297	GO:0055114;GO:0016491;GO:0010181	12-oxophytodienoate reductase 2
Bradi1g55530	719.652	-1.07821	0.27151	-3.97115	7.15269e-05	0.00575489	GO:0006457;GO:0003755;GO:0000413	Cyclophilin-like peptidyl-prolyl cis-trans isomerase family protein
Bradi4g42839	114.456	-1.49598	0.37687	-3.96949	7.20257e-05	0.0057747	NA	FKBP-type peptidyl-prolyl cis-trans isomerase family protein
Bradi1g62290	277.772	-1.22022	0.307902	-3.96302	7.4007e-05	0.00586597	NA	NA
Bradi1g44290	624.414	-0.837969	0.211663	-3.95898	7.52697e-05	0.00591035	GO:0008017;GO:0007010	microtubule-associated proteins 70-2
Bradi1g02770	14047.6	-0.383771	0.0969668	-3.95775	7.5658e-05	0.0059205	NA	Protein kinase superfamily protein
Bradi2g34989	113.162	-1.81432	0.458794	-3.95453	7.66839e-05	0.0059803	NA	NA
Bradi4g12060	7477.54	-0.525352	0.133304	-3.941	8.11433e-05	0.00623236	GO:0005515	ARM repeat superfamily protein
Bradi2g13297	130.552	-1.29822	0.329413	-3.94099	8.11446e-05	0.00623236	NA	Tetratricopeptide repeat (TPR)-like superfamily protein
Bradi1g62277	332.512	-0.701063	0.177944	-3.93979	8.15525e-05	0.00623236	NA	Golgi-body localisation protein domain ;RNA pol II promoter Fmp27 protein domain
Bradi4g36420	498.26	-2.69698	0.684689	-3.93898	8.18287e-05	0.00623262	NA	Major facilitator superfamily protein
Bradi2g46230	2691.91	-0.311415	0.0790973	-3.93712	8.24665e-05	0.00625346	GO:0006355;GO:0006351;GO:0003677	Homeodomain-like transcriptional regulator
Bradi4g13204	199.704	-0.863416	0.219331	-3.93658	8.26497e-05	0.00625346	NA	NA
Bradi5g14790	1799.76	-1.05293	0.268064	-3.9279	8.56897e-05	0.00641971	NA	binding
Bradi1g63550	5227.13	-0.826575	0.210525	-3.92626	8.62781e-05	0.00643723	GO:0006468;GO:0004672	Leucine-rich repeat protein kinase family protein
Bradi1g03827	727.686	-1.01198	0.258307	-3.91774	8.93848e-05	0.00656524	NA	NA
Bradi2g36880	1353.09	-0.761954	0.194523	-3.91704	8.96436e-05	0.00656524	GO:0006468;GO:0005524;GO:0004672	Leucine-rich repeat protein kinase family protein
Bradi2g31560	2487.34	-0.520131	0.132867	-3.91468	9.05237e-05	0.00660852	NA	Pentatricopeptide repeat (PPR) superfamily protein
Bradi2g54660	336.513	-2.14775	0.549174	-3.91087	9.19639e-05	0.00666866	GO:0005515	Calcium-dependent lipid-binding (CaLB domain) family protein
Bradi4g02060	1051.33	-1.07721	0.275555	-3.90922	9.25948e-05	0.00666866	GO:0006355;GO:0003677	NAC domain containing protein 1
Bradi1g58680	417.524	-0.989612	0.253418	-3.90506	9.42018e-05	0.0067266	NA	NA
Bradi2g17410	41.3591	-3.03	0.776331	-3.90298	9.50161e-05	0.00673738	NA	Protein of unknown function (DUF1639)
Bradi1g75140	1633.73	-1.04188	0.267023	-3.90186	9.54563e-05	0.00673738	GO:0006468;GO:0005524;GO:0004672	calmodulin-binding receptor-like cytoplasmic kinase 2
Bradi4g44227	3700.3	-0.789227	0.202279	-3.90167	9.55322e-05	0.00673738	NA	NB-ARC domain-containing disease resistance protein
Bradi1g48320	88.6311	-1.54608	0.39653	-3.89902	9.65818e-05	0.00679044	GO:0006355;GO:0003700	DREB and EAR motif protein 3
Bradi2g46990	1189.66	-1.05476	0.270847	-3.89431	9.84797e-05	0.00688153	NA	alpha/beta-Hydrolases superfamily protein
Bradi5g19680	404.1	-2.66258	0.685512	-3.88408	0.000102717	0.0070909	NA	Malectin/receptor-like protein kinase family protein
Bradi1g17210	957.723	-1.04052	0.268069	-3.88155	0.000103793	0.00712214	GO:0043565;GO:0006355;GO:0003700;GO:0006351	TGACG motif-binding factor 6
Bradi2g25540	511.1	-6.66903	1.72135	-3.8743	0.000106932	0.00729375	NA	Ubiquitin-associated/translation elongation factor EF1B protein
Bradi2g04700	656.681	-1.7976	0.464595	-3.86918	0.0001092	0.00739778	GO:0016758;GO:0008152	don-glucosyltransferase 1
Bradi3g18090	1520.54	-0.923612	0.238737	-3.86875	0.000109395	0.00739778	GO:0003824;GO:0006470;GO:0004722	phytochrome-associated protein phosphatase type 2C
Bradi2g50730	2006.9	-0.618184	0.159923	-3.8655	0.000110863	0.0074726	GO:0006887;GO:0000145	exocyst subunit exo70 family protein E1
Bradi2g42270	658.851	-0.743088	0.192723	-3.85573	0.000115384	0.00773175	NA	Uncharacterised conserved protein UCP009193
Bradi1g69500	1283.68	-0.637055	0.165303	-3.85385	0.000116274	0.00776857	NA	Tetratricopeptide repeat (TPR)-like superfamily protein
Bradi3g18930	1647.77	-0.980243	0.254772	-3.84753	0.000119313	0.00787948	GO:0048193;GO:0016020	Syntaxin/t-SNARE family protein
Bradi5g10117	1833.5	-0.877088	0.228014	-3.84664	0.000119747	0.00788535	GO:0036459;GO:0016579	ubiquitin-specific protease 27
Bradi2g26627	100.465	-1.48954	0.3876	-3.84299	0.000121545	0.00793019	NA	C-terminal domain phosphatase-like 4
Bradi2g15520	1094.75	-1.45328	0.378169	-3.84293	0.000121576	0.00793019	GO:0006468;GO:0004672	calcium-dependent protein kinase 6
Bradi1g60260	5490.59	-0.460066	0.119771	-3.84122	0.000122422	0.00793019	GO:0055114;GO:0047134;GO:0016491;GO:0016209	DC1 domain-containing protein
Bradi5g08610	341.521	-0.826411	0.215376	-3.83707	0.000124512	0.00801439	NA	NA
Bradi1g19785	33.5497	-3.85406	1.00536	-3.83352	0.000126322	0.00810802	NA	NA
Bradi2g53760	306.548	-2.53353	0.66127	-3.83132	0.00012746	0.00815815	GO:0043565;GO:0006355;GO:0003700	WRKY DNA-binding protein 33
Bradi5g15560	717.345	-2.04126	0.533182	-3.82845	0.000128953	0.00823065	GO:0005524;GO:0005515	NB-ARC domain-containing disease resistance protein
Bradi3g15627	2134.67	-1.22944	0.321359	-3.82574	0.000130378	0.00828061	NA	Regulator of Vps4 activity in the MVB pathway protein
Bradi2g08826	212.129	-0.879796	0.229977	-3.82559	0.00013046	0.00828061	NA	HAD-superfamily hydrolase subfamily IG 5\'-nucleotidase
Bradi1g45806	38.1755	-8.73509	2.28452	-3.82359	0.000131523	0.0083019	GO:0006355;GO:0005634;GO:0003700	K-box region and MADS-box transcription factor family protein
Bradi3g40630	2629.6	-0.483552	0.126777	-3.81419	0.00013663	0.0085432	NA	C2H2 zinc-finger protein SERRATE (SE)
Bradi1g57690	186.369	-1.15994	0.304529	-3.80896	0.000139551	0.00868864	GO:0006468;GO:0005524;GO:0004672;GO:0030246	receptor lectin kinase
Bradi3g49810	1240.99	-1.42178	0.373459	-3.80706	0.000140631	0.00873212	GO:0006355;GO:0003700	Integrase-type DNA-binding superfamily protein
Bradi3g48820	3854.65	-0.422843	0.111182	-3.80316	0.000142862	0.00877064	GO:0005515	CLIP-associated protein
Bradi3g14360	834.505	-1.16943	0.307806	-3.79924	0.000145142	0.00886763	GO:0055085;GO:0016020;GO:0005215	permease cytosine/purines uracil thiamine allantoin family protein
Bradi3g01340	3291.6	-1.32235	0.348116	-3.79858	0.00014553	0.00886763	GO:0017053;GO:0007049;GO:0006351	DNA binding
Bradi5g25130	1861.7	-0.526544	0.138676	-3.79693	0.000146497	0.00888797	NA	TLD-domain containing nucleolar protein
Bradi2g45520	102.83	-5.82486	1.5342	-3.79669	0.000146642	0.00888797	GO:0055085;GO:0016021	phosphate transporter 1;5
Bradi2g37570	6161.15	-0.532117	0.140208	-3.7952	0.000147526	0.00891792	GO:0046872;GO:0000166	endomembrane-type CA-ATPase 4
Bradi1g76707	600.307	-0.84553	0.223212	-3.78802	0.000151853	0.00915369	NA	DNAJ heat shock N-terminal domain-containing protein
Bradi4g03660	1571.32	-0.858503	0.22701	-3.78178	0.000155711	0.00933859	GO:0005515;GO:0006468;GO:0004672	Leucine-rich repeat protein kinase family protein
Bradi5g23045	37.9205	-2.8088	0.743578	-3.77741	0.00015847	0.00947916	GO:0006468;GO:0005524;GO:0004672	cysteine-rich RLK (RECEPTOR-like protein kinase) 34
Bradi3g41691	236.605	-0.857596	0.227498	-3.76968	0.000163457	0.00975194	GO:0055114;GO:0016491	2-oxoglutarate (2OG) and Fe(II)-dependent oxygenase superfamily protein
Bradi3g49877	163.07	-1.11452	0.295759	-3.76833	0.000164344	0.0097793	GO:0045454;GO:0015035;GO:0006662	thioredoxin M-type 4
Bradi1g62957	4042.72	-0.520464	0.138295	-3.76344	0.000167594	0.00989542	GO:0016157;GO:0005985	sucrose synthase 3
Bradi4g25047	1154.79	-0.805557	0.214527	-3.75505	0.00017331	0.0101762	GO:0035091	Phox-associated domain;Phox-like;Sorting nexin C-terminal
Bradi4g16980	3589.36	-0.551915	0.147011	-3.75424	0.000173865	0.0101762	GO:0016787	aminopeptidase P1
Bradi3g22461	316.089	-1.13268	0.301952	-3.75118	0.000176007	0.0101762	NA	ENHANCED DOWNY MILDEW 2
Bradi2g17860	5263.53	-0.604241	0.161147	-3.74962	0.000177104	0.0101762	NA	Sec14p-like phosphatidylinositol transfer family protein
Bradi3g12990	344.192	-0.805328	0.214803	-3.74914	0.000177438	0.0101762	GO:0043486;GO:0006355;GO:0006338;GO:0005634	sequence-specific DNA binding transcription factors;DNA binding;DNA binding
Bradi2g57730	2136.2	-0.647606	0.172751	-3.74878	0.000177694	0.0101762	NA	Pentatricopeptide repeat (PPR) superfamily protein
Bradi2g04430	255.566	-1.40171	0.374172	-3.74615	0.00017957	0.0102069	NA	NA
Bradi3g33240	11531.3	-0.526525	0.140873	-3.73758	0.000185803	0.0104713	NA	G2484-1 protein
Bradi2g59267	1520.71	-1.10621	0.295997	-3.73724	0.000186054	0.0104713	NA	DEK domain-containing chromatin associated protein
Bradi1g17900	1847.44	-0.5621	0.150539	-3.7339	0.000188536	0.010559	GO:0005524;GO:0051276;GO:0005694;GO:0005515;GO:0008280;GO:0007064;GO:0006281;GO:0003682	Structural maintenance of chromosomes (SMC) family protein
Bradi2g31957	58.7348	-6.1555	1.65036	-3.72978	0.000191643	0.0106806	GO:0055085;GO:0016021;GO:0008308;GO:0006873	SLAC1 homologue 3
Bradi3g40300	925.953	-3.11704	0.835991	-3.72856	0.00019258	0.0107067	GO:0005515	NA
Bradi2g59037	1685.83	-0.479535	0.128706	-3.72583	0.000194674	0.0107624	NA	glucosidase 1
Bradi1g24547	1769.28	-0.499916	0.134185	-3.72556	0.000194883	0.0107624	GO:0055114;GO:0010309	RmlC-like cupins superfamily protein
Bradi1g47320	5012.53	-0.746639	0.200418	-3.72541	0.000194994	0.0107624	NA	ubiquitin-specific protease 23
Bradi3g35080	634.926	-3.66636	0.985401	-3.72068	0.00019869	0.0109136	GO:0005515	Sterile alpha motif (SAM) domain-containing protein
Bradi4g36200	1975.41	-0.705349	0.18972	-3.71784	0.000200935	0.0109409	GO:0015937;GO:0005524;GO:0004594	pantothenate kinase 2
Bradi2g22250	727.525	-0.633635	0.170452	-3.71739	0.000201293	0.0109409	NA	NA
Bradi4g23620	3957.06	-1.12207	0.301872	-3.71703	0.000201581	0.0109409	GO:0055114;GO:0016491;GO:0008152	aldehyde dehydrogenase 3H1
Bradi5g22007	815.454	-1.24999	0.33652	-3.71445	0.000203647	0.0110269	GO:0006468;GO:0004672	Protein kinase superfamily protein
Bradi3g50947	220.905	-1.30006	0.350074	-3.71368	0.000204265	0.0110341	GO:0005515	WD-40 repeat family protein / beige-related
Bradi1g20589	33.9291	-7.21899	1.94443	-3.71264	0.000205105	0.0110487	NA	NA
Bradi2g13600	2032.58	-1.79947	0.484814	-3.71168	0.00020589	0.0110487	GO:0016757	Glycosyltransferase family 61 protein
Bradi2g43380	1343.57	-0.649254	0.174927	-3.71156	0.000205985	0.0110487	GO:0016788	GDSL-like Lipase/Acylhydrolase superfamily protein
Bradi2g05824	686.444	-0.709966	0.191755	-3.70246	0.000213519	0.011426	GO:0017053;GO:0007049;GO:0006351	DNA binding
Bradi5g18470	839.006	-0.756053	0.204277	-3.70111	0.000214661	0.0114603	NA	Transducin/WD40 repeat-like superfamily protein
Bradi2g19610	413.484	-1.38677	0.375111	-3.69697	0.000218185	0.0115942	GO:0003677;GO:0005515	Homeodomain-like protein with RING/FYVE/PHD-type zinc finger domain
Bradi4g07167	3289.58	-0.487581	0.131959	-3.69494	0.000219939	0.0116334	GO:0005515	ubiquitin-specific protease 12
Bradi2g02990	731.493	-0.640368	0.173471	-3.6915	0.000222933	0.0117645	NA	scarecrow-like transcription factor 11 (SCL11)
Bradi4g28020	14.8279	-7.20889	1.95335	-3.69053	0.000223784	0.0117822	NA	NA
Bradi2g02310	5899.37	-2.9027	0.788205	-3.68267	0.000230801	0.0119933	GO:0006950;GO:0005516	Calmodulin-binding protein
Bradi1g65451	13.2925	-6.41788	1.7428	-3.68252	0.000230944	0.0119933	NA	NA
Bradi3g32840	1873.34	-0.599194	0.162771	-3.6812	0.000232141	0.0120282	NA	Protein of unknown function (DUF3741)
Bradi4g09210	584.891	-1.13737	0.309116	-3.67943	0.000233754	0.012057	GO:0016021;GO:0004252;GO:0006508	RHOMBOID-like 1
Bradi2g53520	426.321	-2.30375	0.628967	-3.66275	0.00024952	0.0126469	GO:0043565;GO:0006355;GO:0003700	WRKY DNA-binding protein 46
Bradi1g37130	2845.26	-0.612865	0.167493	-3.65906	0.000253144	0.0127972	GO:0005515	pre-mRNA-processing protein 40A
Bradi2g40400	479.914	-0.957116	0.261659	-3.65788	0.000254312	0.0128279	NA	alpha/beta-Hydrolases superfamily protein
Bradi4g29947	3292.59	-0.433451	0.118632	-3.65373	0.000258455	0.0129796	GO:0008270;GO:0008237	TBP-associated factor 2
Bradi1g25647	788.177	-0.626913	0.171653	-3.6522	0.000259999	0.0130285	GO:0006468;GO:0004672	cysteine-rich RLK (RECEPTOR-like protein kinase) 10
Bradi1g18770	2030.1	-0.443125	0.121544	-3.64579	0.00026657	0.0132903	GO:0005515	DNA binding;zinc ion binding;DNA binding
Bradi4g28540	63.5064	-2.36015	0.647518	-3.64491	0.000267485	0.0132903	NA	NA
Bradi2g13920	311.309	-0.904448	0.248486	-3.63984	0.000272811	0.0135222	NA	NA
Bradi1g05070	392.319	-0.631655	0.173627	-3.63801	0.000274757	0.0135892	NA	NA
Bradi2g43797	140.908	-1.70622	0.469678	-3.63275	0.000280416	0.0137807	GO:0031047	XH/XS domain-containing protein
Bradi3g14480	1809.77	-0.512664	0.141186	-3.63112	0.000282195	0.0138076	GO:0046872	Zinc finger C-x8-C-x5-C-x3-H type family protein
Bradi1g63480	1391.59	-1.47431	0.406475	-3.62706	0.00028667	0.0139019	GO:0005509	calmodulin like 42
Bradi1g01830	346.088	-0.85379	0.235395	-3.62705	0.000286682	0.0139019	NA	NA
Bradi2g13730	3240.82	-0.392722	0.108293	-3.62647	0.000287317	0.0139019	NA	HEAT repeat-containing protein
Bradi3g21230	181.392	-1.51732	0.418613	-3.62463	0.00028937	0.0139496	NA	Ribosomal protein L7Ae/L30e/S12e/Gadd45 family protein
Bradi2g01320	1338.99	-0.761908	0.210381	-3.62156	0.000292832	0.0140277	GO:0006468;GO:0005524;GO:0004672	receptor serine/threonine kinase putative
Bradi1g76500	3413.62	-0.586909	0.162122	-3.62016	0.000294418	0.0140448	GO:0016021;GO:0006952	Seven transmembrane MLO family protein
Bradi2g54960	600.074	-0.773312	0.213651	-3.6195	0.000295169	0.0140513	NA	NA
Bradi4g13777	280.226	-1.02554	0.283616	-3.61593	0.00029927	0.0142169	GO:0005515	Tetratricopeptide repeat (TPR)-like superfamily protein
Bradi2g05410	160.061	-0.926793	0.256844	-3.60839	0.000308107	0.0145761	NA	NA
Bradi1g06235	113.961	-1.2638	0.350396	-3.60677	0.000310038	0.0145905	NA	DNA binding
Bradi1g17710	12108.6	-0.356182	0.0987704	-3.60616	0.000310761	0.0145905	NA	cullin-associated and neddylation dissociated
Bradi2g58697	2239.29	-0.497328	0.137937	-3.60548	0.000311579	0.0145905	NA	THO2
Bradi5g22930	316.032	-1.21152	0.336858	-3.59654	0.000322479	0.0149355	GO:0048544;GO:0006468;GO:0005524;GO:0004672	S-locus lectin protein kinase family protein
Bradi5g26060	849.578	-0.848619	0.235976	-3.5962	0.000322895	0.0149355	GO:0045454;GO:0015035;GO:0006662	thioredoxin X
Bradi5g22430	209.093	-0.823182	0.229221	-3.59121	0.000329147	0.015088	NA	NA
Bradi1g68502	1802.28	-1.06171	0.29643	-3.58165	0.000341426	0.0154793	NA	NA
Bradi3g03747	1694.53	-0.577435	0.161622	-3.57275	0.00035325	0.0158893	GO:0003677;GO:0005515	pathogenesis related homeodomain protein A
Bradi3g01060	899.614	-0.576326	0.161533	-3.56786	0.00035991	0.0161571	NA	Transcription factor jumonji (jmjC) domain-containing protein
Bradi1g28190	759.693	-0.713161	0.200387	-3.55891	0.000372391	0.0166519	GO:0006468;GO:0005524;GO:0004672	Protein kinase superfamily protein
Bradi1g35680	273.304	-1.1118	0.312454	-3.55827	0.000373307	0.0166603	GO:0016887;GO:0005524;GO:0016020	pleiotropic drug resistance 12
Bradi2g21040	604.953	-0.552004	0.155206	-3.55659	0.000375693	0.0167074	GO:0046872	RING 1A
Bradi3g16070	436.382	-1.75198	0.492791	-3.55522	0.000377659	0.0167074	NA	Ankyrin repeat family protein
Bradi3g29620	437.222	-1.66856	0.469359	-3.55497	0.000378018	0.0167074	NA	NDR1/HIN1-like 25
Bradi2g06240	67.0143	-1.90293	0.536208	-3.54887	0.000386894	0.0170667	GO:0016020;GO:0008375	Core-2/I-branching beta-16-N-acetylglucosaminyltransferase family protein
Bradi5g09920	1992.08	-1.07282	0.302355	-3.54822	0.000387848	0.0170758	NA	ubiquitin interaction motif-containing protein
Bradi3g56470	1016.11	-0.596367	0.168383	-3.54172	0.000397521	0.0174011	GO:0008168	S-adenosyl-L-methionine-dependent methyltransferases superfamily protein
Bradi3g06450	104.338	-4.13037	1.16764	-3.53737	0.000404126	0.0176227	NA	ATP-dependent helicase family protein
Bradi3g55060	2978.98	-0.546471	0.15456	-3.53566	0.00040676	0.0176712	GO:0005515	LEUNIG_homolog
Bradi2g33230	1327.66	-0.69326	0.196078	-3.53564	0.000406786	0.0176712	NA	histone mono-ubiquitination 2
Bradi2g61300	1770.86	-0.502892	0.142307	-3.53386	0.000409541	0.0177571	NA	ARM repeat superfamily protein
Bradi2g36862	13525.6	-0.585874	0.165831	-3.53297	0.000410923	0.0177833	GO:0006629;GO:0006508;GO:0004190	aspartic proteinase A1
Bradi2g57777	4250.64	-0.644787	0.182548	-3.53215	0.000412199	0.0177942	GO:0007034	SNF7 family protein
Bradi4g28410	1805.22	-0.974923	0.276041	-3.53181	0.000412733	0.0177942	GO:0006352	TATA binding protein associated factor 21kDa subunit
Bradi2g25520	2504.93	-0.424476	0.120234	-3.53042	0.000414894	0.0178202	NA	NA
Bradi4g40727	774.703	-2.24165	0.635519	-3.52727	0.000419861	0.017966	GO:0043531	NB-ARC domain-containing disease resistance protein
Bradi1g72980	4083.07	-0.467925	0.132711	-3.5259	0.000422052	0.018026	GO:0006164;GO:0005525;GO:0004019	adenylosuccinate synthase
Bradi1g55650	281.874	-1.51404	0.429574	-3.52453	0.000424243	0.018052	NA	Bax inhibitor-1 family protein
Bradi1g69880	2518.19	-0.455332	0.129223	-3.52363	0.000425684	0.0180797	GO:0000049;GO:0006418;GO:0005524;GO:0004812;GO:0000166	methionine--tRNA ligase putative / methionyl-tRNA synthetase putative / MetRS putative
Bradi1g71057	1117.39	-0.934277	0.265423	-3.51996	0.000431619	0.0182639	GO:0033588	NA
Bradi4g41100	463.614	-3.03534	0.863936	-3.51338	0.000442444	0.0186873	GO:0055085;GO:0016021	phosphate transporter 4;6
Bradi1g56980	703.175	-0.737058	0.210091	-3.50827	0.000451023	0.0189099	GO:0005515	Tetratricopeptide repeat (TPR)-like superfamily protein
Bradi3g41284	21.337	-6.01618	1.71523	-3.5075	0.000452338	0.0189303	GO:0005515	BTB-POZ and MATH domain 1
Bradi5g23027	559.16	-1.66831	0.475862	-3.50586	0.000455132	0.0190124	GO:0048544;GO:0006468;GO:0004672	S-locus lectin protein kinase family protein
Bradi1g10760	851.656	-0.628929	0.17948	-3.50417	0.000458033	0.0190986	GO:0003676	RNA-binding (RRM/RBD/RNP motifs) family protein
Bradi1g15140	1312.2	-0.64719	0.184784	-3.50241	0.000461063	0.0191551	NA	DEK domain-containing chromatin associated protein
Bradi2g19010	485.942	-0.792331	0.226582	-3.49689	0.000470724	0.0195209	NA	DNAJ heat shock N-terminal domain-containing protein
Bradi4g23250	410.323	-0.7304	0.208932	-3.49587	0.000472524	0.0195601	GO:0005515	F-box/RNI-like/FBD-like domains-containing protein
Bradi1g60960	816.505	-1.34241	0.384392	-3.49228	0.000478917	0.0195997	GO:0005515	Transducin/WD40 repeat-like superfamily protein
Bradi3g46930	654.904	-0.966714	0.276847	-3.49188	0.000479642	0.0195997	NA	PLANT CADMIUM RESISTANCE 2
Bradi2g12900	1011.32	-0.811665	0.232492	-3.49115	0.000480953	0.0195997	GO:0006468;GO:0004672	S-locus lectin protein kinase family protein
Bradi2g48260	4057.69	-0.718239	0.205732	-3.49114	0.000480957	0.0195997	NA	Protein kinase superfamily protein
Bradi1g44680	162.969	-2.42623	0.695779	-3.48707	0.000488339	0.0198551	NA	NA
Bradi3g29450	43.3119	-2.36202	0.677587	-3.48593	0.000490432	0.0199048	NA	pentatricopeptide (PPR) repeat-containing protein
Bradi1g70050	100.909	-1.22434	0.351321	-3.48495	0.000492226	0.0199421	NA	RING/FYVE/PHD zinc finger superfamily protein
Bradi1g72963	370.108	-1.42477	0.408916	-3.48426	0.000493495	0.0199581	NA	NA
Bradi3g34250	18547.4	-0.496583	0.142569	-3.4831	0.000495649	0.0200099	NA	similar to RCD one 1
Bradi2g08937	2470.52	-0.308926	0.088737	-3.48137	0.000498863	0.0201041	GO:0006468;GO:0005524;GO:0004672	Protein kinase superfamily protein
Bradi2g18810	925.467	-0.812239	0.23343	-3.47959	0.000502188	0.0202025	NA	starch synthase 4
Bradi2g54340	1428.31	-1.55765	0.448493	-3.47308	0.000514531	0.0205744	NA	Ankyrin repeat family protein
Bradi1g05122	4806.51	-0.306274	0.0882699	-3.46974	0.000520954	0.0207023	GO:0042147;GO:0030904;GO:0015031;GO:0008565	VPS35 homolog B
Bradi3g50040	2878.73	-0.883403	0.254831	-3.46663	0.000527036	0.0208714	GO:0005789	plant VAP homolog 12
Bradi4g08780	2775.52	-0.525212	0.151539	-3.46585	0.000528557	0.0208954	NA	FRIGIDA-like protein
Bradi4g05100	650.013	-0.750829	0.216802	-3.4632	0.000533791	0.0210658	GO:0006629	Mono-/di-acylglycerol lipase N-terminal;Lipase class 3
Bradi2g12520	1578.23	-0.626419	0.181023	-3.46044	0.000539299	0.02121	GO:0050660;GO:0008033;GO:0055114;GO:0016491;GO:0045454	lipoamide dehydrogenase 1
Bradi3g07047	3928.2	-0.72315	0.209086	-3.45863	0.000542931	0.0213161	NA	Putative glycosyl hydrolase of unknown function (DUF1680)
Bradi3g34737	479.832	-1.15562	0.334227	-3.45758	0.000545044	0.0213277	NA	Protein of unknown function (DUF810)
Bradi2g58470	320.423	-1.02859	0.297624	-3.45599	0.000548274	0.021379	GO:0016020;GO:0006810;GO:0005215	nitrate transporter 1.7
Bradi2g58180	881.213	-0.716151	0.207402	-3.45296	0.00055448	0.0215149	NA	magnesium transporter 2
Bradi3g22707	87.2414	-2.13734	0.619019	-3.45279	0.000554818	0.0215149	NA	NA
Bradi2g12727	6382.6	-0.758249	0.219632	-3.45236	0.000555713	0.0215149	GO:0055085;GO:0042626;GO:0016021;GO:0006810;GO:0005524;GO:0016887	multidrug resistance-associated protein 4
Bradi1g67365	134.512	-1.37133	0.397388	-3.45086	0.000558812	0.021569	GO:0048544;GO:0006468;GO:0005524;GO:0004672	S-locus lectin protein kinase family protein
Bradi1g23630	724.374	-0.803801	0.233295	-3.44542	0.000570176	0.0219064	NA	Ubiquitin-conjugating enzyme family protein
Bradi1g23930	1535.23	-0.68409	0.198558	-3.4453	0.000570428	0.0219064	GO:0046872	RING/FYVE/PHD zinc finger superfamily protein
Bradi5g12910	1147.34	-1.00445	0.291782	-3.44246	0.000576455	0.0219804	GO:0005515;GO:0031369;GO:0006413;GO:0005852;GO:0003743	eukaryotic translation initiation factor 3C
Bradi3g52080	410.234	-1.53785	0.446819	-3.44177	0.000577926	0.0219804	NA	NA
Bradi1g32370	1273.51	-0.810144	0.235392	-3.44167	0.000578128	0.0219804	NA	Homeodomain-like superfamily protein
Bradi1g68830	2262.16	-0.500282	0.145476	-3.43894	0.000583992	0.0220354	GO:0016020;GO:0006810;GO:0005215	peptide transporter 2
Bradi2g36950	6091.91	-0.725972	0.211208	-3.43723	0.000587688	0.0220354	NA	Protein kinase superfamily protein
Bradi1g44425	143.534	-1.82568	0.531234	-3.43668	0.000588882	0.0220354	GO:0005515	disease resistance family protein / LRR family protein
Bradi1g56834	32.7606	-2.74311	0.798331	-3.43606	0.000590247	0.0220354	NA	NA
Bradi1g24200	1336.99	-1.08824	0.316734	-3.43582	0.000590756	0.0220354	NA	Remorin family protein
Bradi4g21770	592.825	-1.25086	0.364168	-3.43484	0.000592912	0.0220354	NA	NA
Bradi4g43450	2903.73	-0.596808	0.173752	-3.43482	0.000592952	0.0220354	NA	NA
Bradi2g19980	841.737	-0.654958	0.190708	-3.43435	0.000593983	0.0220354	NA	proline iminopeptidase
Bradi1g37250	1486.89	-0.486328	0.141608	-3.43432	0.000594041	0.0220354	NA	LisH/CRA/RING-U-box domains-containing protein
Bradi1g48697	4013.98	-0.381448	0.111097	-3.43347	0.000595897	0.0220685	GO:0055085;GO:0042626;GO:0016021;GO:0006810;GO:0005524;GO:0016887	multidrug resistance-associated protein 14
Bradi1g26457	1308.51	-0.683071	0.199073	-3.43126	0.000600778	0.0221433	GO:0005096	NA
Bradi1g55677	233.249	-0.857243	0.249835	-3.43124	0.000600825	0.0221433	GO:0005515	F-box/RNI-like superfamily protein
Bradi1g65810	1939.01	-1.76959	0.515904	-3.43007	0.000603427	0.0221826	GO:0006468;GO:0005524;GO:0004672	mitogen-activated protein kinase 3
Bradi3g15380	5753.54	-0.362798	0.105807	-3.42888	0.00060608	0.0222294	GO:0005524	SNF2 domain-containing protein / helicase domain-containing protein / zinc finger protein-related
Bradi1g57240	146.914	-2.24906	0.656111	-3.42787	0.000608332	0.0222659	NA	Protein of unknown function (DUF679)
Bradi1g58087	651.104	-0.672353	0.196275	-3.42556	0.000613537	0.0222659	NA	myb domain protein 4r1
Bradi1g04540	541.404	-0.728694	0.21273	-3.42545	0.000613791	0.0222659	GO:0005515;GO:0003824;GO:0006470;GO:0004722	kinase associated protein phosphatase
Bradi3g42050	980.984	-0.85627	0.249997	-3.42512	0.000614535	0.0222659	NA	TraB family protein
Bradi4g15080	52.7739	-2.22313	0.649091	-3.42499	0.000614829	0.0222659	NA	NA
Bradi4g41550	403.525	-0.629816	0.183941	-3.42401	0.000617039	0.0223091	GO:0016884	fatty acid amide hydrolase
Bradi2g56547	997.288	-0.69555	0.203193	-3.42309	0.000619129	0.022317	GO:0005524;GO:0046488;GO:0016307	1-phosphatidylinositol-4-phosphate 5-kinases;zinc ion binding;1-phosphatidylinositol-3-phosphate 5-kinases
Bradi2g44270	451.996	-2.39766	0.700443	-3.42306	0.000619211	0.022317	GO:0043565;GO:0006355;GO:0003700	WRKY DNA-binding protein 70
Bradi5g20448	18.012	-6.15431	1.79941	-3.42018	0.000625797	0.0224893	NA	NA
Bradi1g56167	181.064	-0.961559	0.281149	-3.42011	0.00062596	0.0224893	GO:0005515	F-box and associated interaction domains-containing protein
Bradi5g01910	114.841	-1.23596	0.361468	-3.41927	0.0006279	0.0224907	NA	DEK domain-containing chromatin associated protein
Bradi1g18900	795.559	-1.10921	0.324591	-3.41724	0.000632587	0.0225501	GO:0009982;GO:0009451;GO:0003723;GO:0001522	Pseudouridine synthase family protein
Bradi3g35000	1172.51	-0.643454	0.188335	-3.41654	0.000634221	0.0225731	GO:0046872;GO:0000166;GO:0016021;GO:0015914;GO:0005524;GO:0004012;GO:0000287	ATPase E1-E2 type family protein / haloacid dehalogenase-like hydrolase family protein
Bradi4g20710	458.205	-0.855467	0.250479	-3.41532	0.000637074	0.0226394	NA	NA
Bradi2g12010	768.601	-0.490829	0.143754	-3.41437	0.000639289	0.0226562	NA	NA
Bradi4g08870	5017.96	-0.53165	0.155742	-3.41365	0.000640989	0.0226562	NA	HhH-GPD base excision DNA repair family protein
Bradi1g14450	3102.82	-0.455451	0.133431	-3.41339	0.000641603	0.0226562	NA	exocyst complex component sec3A
Bradi2g19510	9340.74	-0.364789	0.106882	-3.41301	0.000642504	0.0226562	GO:0016020;GO:0006486;GO:0004576	staurosporin and temperature sensitive 3-like A
Bradi4g37862	58.1264	-2.20003	0.645255	-3.40954	0.000650714	0.0228751	GO:0080019	fatty acid reductase 1
Bradi5g15390	64.2257	-1.58095	0.464346	-3.40468	0.000662422	0.0231916	GO:0003676;GO:0006810;GO:0005622	Nuclear transport factor 2 (NTF2) family protein with RNA binding (RRM-RBD-RNP motifs) domain
Bradi3g14580	57.5907	-2.24812	0.661069	-3.40074	0.000672039	0.023373	GO:0009055	uclacyanin 1
Bradi3g13220	882.938	-1.25596	0.369494	-3.39913	0.000676	0.0234395	NA	F-box family protein
Bradi3g33930	653.821	-0.498743	0.146798	-3.39747	0.000680131	0.023547	GO:0030955;GO:0006096;GO:0004743;GO:0000287	plastidic pyruvate kinase beta subunit 1
Bradi1g54880	1074.82	-0.75783	0.223393	-3.39236	0.000692926	0.0238566	GO:0005515	Forkhead-associated (FHA) domain-containing protein
Bradi4g30091	860.246	-0.695198	0.204938	-3.39223	0.00069325	0.0238566	NA	NA
Bradi1g14840	72.4901	-1.62344	0.478737	-3.3911	0.000696131	0.0238598	GO:0016020;GO:0006810;GO:0005215	NRAMP metal ion transporter 2
Bradi2g57460	47.6033	-2.36603	0.69788	-3.39031	0.000698125	0.0238805	GO:0005515	BAK1-interacting receptor-like kinase 1
Bradi1g47367	8175.58	-0.398193	0.11759	-3.38629	0.000708443	0.0241293	GO:0016787;GO:0005524;GO:0003677	chromatin remodeling factor CHD3 (PICKLE)
Bradi3g51447	10.6467	-6.18233	1.82762	-3.38272	0.00071773	0.0242657	NA	DNA-directed RNA polymerase subunit M archaeal
Bradi4g16060	128.595	-1.40803	0.41625	-3.38266	0.000717883	0.0242657	GO:0055085;GO:0016021	Major facilitator superfamily protein
Bradi3g10037	845.617	-1.01882	0.301484	-3.37935	0.000726567	0.0245123	GO:0006508;GO:0004252	Subtilase family protein
Bradi3g29017	538.669	-1.51117	0.447409	-3.37761	0.0007312	0.0245705	GO:0008270	RING/U-box superfamily protein
Bradi4g26610	5852.67	-0.784088	0.232243	-3.37616	0.00073505	0.0246274	GO:0008152;GO:0003824	long-chain acyl-CoA synthetase 6
Bradi1g48240	930.486	-0.55696	0.165034	-3.37483	0.000738622	0.0246675	GO:0016765	Undecaprenyl pyrophosphate synthetase family protein
Bradi3g54640	190.597	-1.59953	0.474253	-3.37274	0.000744236	0.0247177	GO:0046983	basic helix-loop-helix (bHLH) DNA-binding superfamily protein
Bradi2g09013	13.2017	-5.87687	1.74276	-3.37217	0.000745794	0.0247335	NA	NA
Bradi1g24630	1758.38	-0.430063	0.127701	-3.36773	0.000757891	0.0250983	GO:0046872;GO:0000166;GO:0016021;GO:0015914;GO:0005524;GO:0004012;GO:0000287	aminophospholipid ATPase 2
Bradi5g26160	74.1106	-2.30691	0.685183	-3.36685	0.000760308	0.0251419	NA	NDR1/HIN1-like 25
Bradi3g48490	4319.94	-0.811141	0.241004	-3.36567	0.000763577	0.0252135	GO:0008295;GO:0006597;GO:0004014	Adenosylmethionine decarboxylase family protein
Bradi2g21750	759.675	-1.89615	0.563865	-3.36278	0.000771617	0.0254422	NA	F-box family protein
Bradi4g42300	4106.28	-0.361698	0.107667	-3.35943	0.000781039	0.0256788	GO:0042578	Phosphoinositide phosphatase family protein
Bradi1g41830	1418.46	-0.423505	0.12617	-3.35663	0.000788985	0.0258656	GO:0055114;GO:0033743;GO:0030091;GO:0016671;GO:0006979	methionine sulfoxide reductase B 1
Bradi1g10960	875.778	-0.805278	0.24017	-3.35295	0.000799544	0.025988	NA	NA
Bradi5g15220	1544.25	-0.676527	0.201811	-3.35228	0.000801503	0.0260147	GO:0045454;GO:0015035;GO:0009055	Glutaredoxin family protein
Bradi1g76177	1712.74	-0.787618	0.235257	-3.3479	0.000814249	0.0263179	NA	lysm domain GPI-anchored protein 2 precursor
Bradi5g00540	771.31	-0.567355	0.169466	-3.34789	0.000814301	0.0263179	GO:0005975;GO:0004553;GO:0003824	limit dextrinase
Bradi2g46240	905.551	-1.39128	0.415801	-3.34602	0.000819801	0.0264583	NA	Drought-responsive family protein
Bradi4g30040	674.353	-0.546889	0.163628	-3.34226	0.00083099	0.0267438	GO:0005515	Rubisco methyltransferase family protein
Bradi4g42385	315.542	-0.956617	0.286574	-3.33812	0.000843471	0.0271073	GO:0030247;GO:0006468;GO:0005524;GO:0004672	Wall-associated kinase family protein
Bradi4g18910	394.27	-1.67921	0.503444	-3.33545	0.000851622	0.0272466	NA	Protein of unknown function (DUF 3339)
Bradi1g77450	1610.89	-1.45377	0.435895	-3.33514	0.000852573	0.0272466	GO:0016021;GO:0004252;GO:0006508	RHOMBOID-like 2
Bradi2g23040	3410.09	-0.514131	0.154433	-3.32916	0.000871075	0.0276188	NA	Lipin family protein
Bradi2g11940	770.728	-0.99932	0.300183	-3.32904	0.000871472	0.0276188	GO:0006950	senescence-associated gene 21
Bradi1g32160	518.493	-1.23489	0.371837	-3.32104	0.000896822	0.0283044	GO:0005515;GO:0006468;GO:0004672	Leucine-rich repeat protein kinase family protein
Bradi1g24747	2047.81	-0.425884	0.128256	-3.32059	0.000898283	0.0283114	GO:0016459;GO:0005524;GO:0003774;GO:0005515	myosin 2
Bradi2g11830	1254.48	-0.613828	0.184936	-3.31913	0.000902969	0.0284084	NA	dual specificity protein phosphatase family protein
Bradi4g16730	874.458	-0.734104	0.221191	-3.31886	0.000903847	0.0284084	NA	RNA helicase family protein
Bradi2g25613	35.2657	-7.82184	2.36034	-3.31387	0.000920157	0.0288112	NA	Uncharacterised protein family SERF
Bradi5g23060	363.779	-0.898116	0.271025	-3.31378	0.000920446	0.0288112	GO:0048544	receptor kinase 3
Bradi3g04096	12.0556	-6.81057	2.05799	-3.30933	0.000935192	0.0291879	NA	NA
Bradi3g31590	3817.35	-0.691782	0.209085	-3.30861	0.00093759	0.0291879	GO:0009094;GO:0004664	prephenate dehydratase 1
Bradi1g63600	311.369	-1.23801	0.374587	-3.30501	0.000949728	0.0294946	GO:0006355;GO:0003677	NAC domain containing protein 47
Bradi2g53542	63.1926	-8.20884	2.48428	-3.30431	0.000952105	0.0295191	NA	NA
Bradi2g28296	39.4734	-2.20734	0.668379	-3.30252	0.000958208	0.029628	NA	NA
Bradi1g07660	488.251	-2.19899	0.666321	-3.3002	0.000966167	0.0297934	NA	C2H2 and C2HC zinc fingers superfamily protein
Bradi3g04040	4516.39	-0.620401	0.188074	-3.2987	0.000971333	0.0298649	GO:0005515	Galactose oxidase/kelch repeat superfamily protein
Bradi2g05980	3513.73	-0.826345	0.250568	-3.29788	0.000974166	0.0298788	GO:0055114;GO:0020037;GO:0016705;GO:0005506	cytochrome P450 family 90 subfamily D polypeptide 1
Bradi2g47256	47.5977	-1.80316	0.54691	-3.297	0.000977235	0.0298927	GO:0005515;GO:0006468;GO:0004672	Leucine-rich receptor-like protein kinase family protein
Bradi5g19030	1591.62	-0.510228	0.154814	-3.29575	0.000981578	0.0299453	GO:0006511	ubiquitin fusion degradation 1
Bradi4g35880	789.814	-1.17649	0.357506	-3.29083	0.000998914	0.0301633	NA	Ypt/Rab-GAP domain of gyp1p superfamily protein
Bradi5g12020	122.395	-1.21286	0.368569	-3.29071	0.000999338	0.0301633	GO:0055085;GO:0016021	Major facilitator superfamily protein
Bradi2g08890	9809.6	-0.754586	0.229316	-3.2906	0.00099974	0.0301633	GO:0006468;GO:0004672	shaggy-related kinase 11
Bradi5g01410	1744.41	-1.00283	0.305064	-3.28726	0.00101168	0.0303771	GO:0008289	Polyketide cyclase/dehydrase and lipid transport superfamily protein
Bradi2g62790	6276.02	-0.576617	0.175646	-3.28284	0.00102766	0.030776	GO:0005515;GO:0006468;GO:0005524;GO:0004672	Leucine-rich repeat protein kinase family protein
Bradi2g11960	924.122	-0.668001	0.203621	-3.2806	0.00103586	0.0308295	GO:0055114;GO:0016616;GO:0006694;GO:0003854	NAD(P)-binding Rossmann-fold superfamily protein
Bradi3g34290	1785.05	-1.14054	0.347744	-3.27983	0.00103871	0.0308295	NA	NA
Bradi3g53047	3353.82	-0.625187	0.190619	-3.27978	0.00103889	0.0308295	NA	little nuclei1
Bradi2g39810	1441.6	-0.66295	0.202379	-3.27578	0.00105371	0.0311882	GO:0005515	eukaryotic translation initiation factor 2
Bradi1g46970	2193.95	-0.501716	0.153369	-3.2713	0.00107056	0.031605	GO:0055085;GO:0016020;GO:0006811;GO:0005216	cyclic nucleotide-gated channel 17
Bradi1g77330	105.07	-1.30922	0.400951	-3.26528	0.00109357	0.0322188	GO:0055085	UDP-galactose transporter 2
Bradi3g26787	2213.71	-0.875585	0.268163	-3.26512	0.00109417	0.0322188	NA	acylaminoacyl-peptidase-related
Bradi1g68750	11773.2	-0.740721	0.227032	-3.26263	0.00110383	0.0324613	GO:0016021	Endomembrane protein 70 protein family
Bradi1g63270	2636.34	-1.98325	0.607974	-3.26206	0.00110607	0.0324855	NA	Protein of unknown function (DUF3133)
Bradi3g32640	97.0827	-1.35944	0.416889	-3.26092	0.00111051	0.032574	GO:0006887;GO:0000145	exocyst subunit exo70 family protein E2
Bradi2g35490	45.1965	-1.76396	0.54143	-3.25797	0.00112213	0.0327708	GO:0005515	polygalacturonase inhibiting protein 1
Bradi2g12067	5120.15	-0.418235	0.128395	-3.2574	0.00112439	0.0327708	GO:0017038;GO:0016020;GO:0005524	Albino or Glassy Yellow 1
Bradi4g08550	1079.01	-0.6134	0.188418	-3.25553	0.00113181	0.0329079	GO:0050662;GO:0003824	NAD(P)-binding Rossmann-fold superfamily protein
Bradi2g47171	88.0044	-1.76462	0.542046	-3.25549	0.00113197	0.0329079	GO:0005975;GO:0004553;GO:0006468;GO:0005524;GO:0004672	suppressor of npr1-1 constitutive 4
Bradi2g18980	126.793	-2.02422	0.624069	-3.24359	0.00118033	0.0339679	GO:0043565;GO:0006355;GO:0005634;GO:0003700	winged-helix DNA-binding transcription factor family protein
Bradi3g40950	870.954	-1.44694	0.446445	-3.24103	0.00119098	0.0342026	NA	RPM1 interacting protein 4
Bradi1g18595	184.272	-1.14963	0.354725	-3.24091	0.00119148	0.0342026	NA	NA
Bradi3g38410	4490.14	-1.33402	0.411904	-3.23868	0.00120086	0.0344242	NA	uncoupling protein 5
Bradi1g65860	2526.85	-1.08293	0.334407	-3.23836	0.00120221	0.0344242	NA	Tetratricopeptide repeat (TPR)-like superfamily protein
Bradi1g70057	3792.52	-0.403069	0.124689	-3.2326	0.0012267	0.0349067	GO:0005524;GO:0003676;GO:0031204;GO:0008565	U5 small nuclear ribonucleoprotein helicase
Bradi3g09290	275.469	-0.683731	0.211707	-3.22961	0.00123958	0.0352292	NA	potassium channel in Arabidopsis thaliana 1
Bradi5g18970	195.844	-1.06505	0.3299	-3.22841	0.00124481	0.0353341	NA	zinc finger protein-related
Bradi1g06030	478.342	-0.849382	0.263151	-3.22774	0.00124773	0.0353569	GO:0055114;GO:0020037;GO:0016705;GO:0005506	cytochrome P450 family 72 subfamily A polypeptide 14
Bradi2g19450	627.051	-0.578637	0.179487	-3.22383	0.00126488	0.0356684	GO:0005515;GO:0008017;GO:0007018;GO:0005524;GO:0003777;GO:0005871	P-loop nucleoside triphosphate hydrolases superfamily protein with CH (Calponin Homology) domain
Bradi2g08287	5235.43	-4.36156	1.35316	-3.22323	0.00126752	0.0356684	NA	GBF\'s pro-rich region-interacting factor 1
Bradi3g39110	3653.82	-0.974621	0.302381	-3.22315	0.00126789	0.0356684	GO:0008270;GO:0005515	RING/U-box superfamily protein
Bradi4g16280	604.484	-0.710934	0.220686	-3.22148	0.00127531	0.0357642	GO:0008152;GO:0003824	long-chain acyl-CoA synthetase 2
Bradi3g19535	202.045	-0.976232	0.303396	-3.21768	0.00129232	0.0361438	NA	NA
Bradi5g19460	116.92	-1.05734	0.328727	-3.21647	0.00129779	0.0362525	NA	multiple chloroplast division site 1
Bradi4g28270	7021.93	-0.393625	0.122396	-3.21599	0.00129997	0.036269	GO:0016887;GO:0005524;GO:0016020	pleiotropic drug resistance 12
Bradi2g34312	82.5492	-1.40385	0.436724	-3.2145	0.00130673	0.0363688	NA	NA
Bradi4g15190	1091.9	-1.55854	0.485293	-3.21154	0.00132024	0.0365666	GO:0008270;GO:0005515	RING/U-box superfamily protein
Bradi2g43020	1651.76	-0.508153	0.15853	-3.20539	0.00134878	0.0370448	GO:0055114;GO:0016491;GO:0006631;GO:0003857	multifunctional protein 2
Bradi1g19770	965.618	-0.531056	0.16568	-3.20532	0.00134914	0.0370448	NA	gamma carbonic anhydrase 2
Bradi2g20200	6995.83	-0.723057	0.225581	-3.2053	0.0013492	0.0370448	GO:0006468;GO:0005524;GO:0004674;GO:0004672	AGC (cAMP-dependent cGMP-dependent and protein kinase C) kinase family protein
Bradi3g35370	3902.4	-0.911775	0.284583	-3.2039	0.00135582	0.0371017	GO:0016020	SPFH/Band 7/PHB domain-containing membrane-associated protein family
Bradi3g19130	143.774	-1.25363	0.391324	-3.20357	0.00135733	0.0371017	NA	NA
Bradi2g02916	23.0053	-6.31275	1.97055	-3.20356	0.00135742	0.0371017	NA	NA
Bradi4g35317	316.089	-1.67933	0.524481	-3.2019	0.00136526	0.0372232	GO:0043531	NB-ARC domain-containing disease resistance protein
Bradi2g51500	1211.27	-1.69066	0.5281	-3.2014	0.00136761	0.0372232	NA	NA
Bradi1g38790	613.069	-0.645392	0.201698	-3.1998	0.00137525	0.037277	NA	NA
Bradi1g68957	2842.29	-0.466483	0.145939	-3.19642	0.00139142	0.0374807	NA	NA
Bradi5g11370	2139.85	-1.40025	0.439001	-3.18963	0.00142453	0.0382047	NA	smr (Small MutS Related) domain-containing protein
Bradi1g36977	59.2221	-5.35334	1.67997	-3.18658	0.00143967	0.0384755	GO:0006468;GO:0005524;GO:0004672;GO:0005515	Protein kinase family protein with leucine-rich repeat domain
Bradi1g13760	208.279	-1.84466	0.579335	-3.1841	0.00145203	0.0386736	NA	nine-cis-epoxycarotenoid dioxygenase 9
Bradi2g42340	845.815	-0.892981	0.280841	-3.17967	0.00147443	0.0390011	GO:0016787;GO:0005524;GO:0003677	SNF2 domain-containing protein / helicase domain-containing protein
Bradi1g66900	406.389	-0.89299	0.281275	-3.17479	0.00149943	0.0395179	NA	NAD(P)-binding Rossmann-fold superfamily protein
Bradi2g54810	1551.1	-1.076	0.339017	-3.1739	0.00150406	0.0395797	GO:0003824;GO:0006470;GO:0004722	highly ABA-induced PP2C gene 3
Bradi1g19880	6073	-0.471526	0.148706	-3.17086	0.00151988	0.0398956	GO:0006468;GO:0004672	CDPK-related kinase 1
Bradi1g58310	503.755	-0.879629	0.277536	-3.16942	0.00152742	0.0398956	NA	myosin heavy chain-related
Bradi1g68040	815.529	-1.13558	0.35869	-3.16592	0.00154594	0.040279	NA	UDP-D-glucuronate 4-epimerase 2
Bradi3g11220	641.516	-1.71312	0.541432	-3.16405	0.00155591	0.0404465	NA	soluble N-ethylmaleimide-sensitive factor adaptor protein 33
Bradi2g19780	94.2121	-2.00946	0.635938	-3.15983	0.0015786	0.0408735	GO:0016758;GO:0008152	UDP-Glycosyltransferase superfamily protein
Bradi2g47747	2392.97	-2.37776	0.752613	-3.15934	0.00158128	0.0408735	NA	Regulator of Vps4 activity in the MVB pathway protein
Bradi4g32830	289.444	-1.22302	0.387459	-3.15651	0.00159667	0.0411782	GO:0030247;GO:0006468;GO:0004672	wall associated kinase 5
Bradi1g70700	275.607	-0.980249	0.310652	-3.15546	0.00160244	0.0412098	GO:0046872;GO:0030001	farnesylated protein 6
Bradi4g36680	166.077	-1.12109	0.355304	-3.15531	0.0016033	0.0412098	GO:0055114;GO:0020037;GO:0016705;GO:0005506	cytochrome P450 family 709 subfamily B polypeptide 2
Bradi3g06350	920.248	-0.503198	0.159517	-3.1545	0.00160772	0.0412768	GO:0019441;GO:0004061	Cyclase family protein
Bradi1g05390	842.3	-1.32103	0.419411	-3.14973	0.00163421	0.0417692	GO:0046872	DREB2A-interacting protein 2
Bradi2g01217	755.584	-1.59829	0.507909	-3.1468	0.00165069	0.0419092	GO:0006468;GO:0005524;GO:0004672	PR5-like receptor kinase
Bradi3g28857	153.563	-1.19197	0.37887	-3.14613	0.00165448	0.0419297	NA	NA
Bradi4g39630	852.69	-0.617887	0.196409	-3.14592	0.00165565	0.0419297	GO:0043565;GO:0006355;GO:0003700	basic region/leucine zipper transcription factor 16
Bradi1g54390	3811.41	-0.347614	0.110512	-3.1455	0.00165802	0.0419297	NA	zeta-carotene desaturase
Bradi2g22850	1090.87	-0.518847	0.165023	-3.14408	0.0016661	0.0420202	NA	Ypt/Rab-GAP domain of gyp1p superfamily protein
Bradi2g55090	342.097	-0.632201	0.201213	-3.14196	0.00167823	0.0422331	NA	O-fucosyltransferase family protein
Bradi4g10051	397.306	-0.572311	0.182295	-3.13948	0.00169247	0.0425444	NA	NB-ARC domain-containing disease resistance protein
Bradi2g42030	1508.5	-0.401326	0.127883	-3.13824	0.00169966	0.0426537	NA	NA
Bradi1g21230	32.0851	-3.93239	1.2532	-3.13788	0.00170174	0.0426537	GO:0005634	CYCLIN D4;1
Bradi3g38897	7609.4	-0.555981	0.177204	-3.13752	0.00170382	0.0426537	GO:0051082;GO:0006950;GO:0006457;GO:0005524	Chaperone protein htpG family protein
Bradi4g26500	618.174	-0.652275	0.2079	-3.13744	0.00170428	0.0426537	GO:0005509	Calcium-binding EF-hand family protein
Bradi4g40020	538.254	-0.746568	0.238003	-3.1368	0.00170804	0.0427011	GO:0008270;GO:0006355	FAR1-related sequence 5
Bradi1g76227	1678.17	-0.731163	0.233136	-3.1362	0.00171151	0.0427151	GO:0006468;GO:0004672	BR-signaling kinase 1
Bradi4g30410	12.7563	-6.90689	2.2048	-3.13266	0.00173227	0.0429971	GO:0016567;GO:0004842	RING/U-box superfamily protein
Bradi1g67900	998.263	-0.698544	0.223214	-3.12948	0.00175119	0.043259	GO:0005524	GHMP kinase family protein
Bradi3g12894	1585.6	-0.351081	0.112472	-3.12148	0.00179944	0.0441645	NA	Protein of unknown function (DUF789)
Bradi4g27220	1460.26	-0.415522	0.133339	-3.11627	0.00183153	0.0448077	GO:0006352;GO:0005634;GO:0051090	TATA BOX ASSOCIATED FACTOR II 59
Bradi5g17500	6586.93	-1.37337	0.440756	-3.11593	0.00183363	0.0448111	GO:0016787	nudix hydrolase homolog 8
Bradi4g29260	124.665	-1.24364	0.399294	-3.1146	0.00184194	0.0448704	NA	Pentatricopeptide repeat (PPR) superfamily protein
Bradi1g61290	62.6461	-2.10206	0.675627	-3.11128	0.0018628	0.045282	GO:0055085;GO:0016020;GO:0006810;GO:0015171;GO:0003333	Amino acid permease family protein
Bradi1g70280	684.178	-0.721389	0.231964	-3.10991	0.00187143	0.0454433	GO:0005515	Leucine-rich repeat (LRR) family protein
Bradi4g43930	259.231	-0.809348	0.260348	-3.10872	0.00187899	0.0455786	GO:0007094	Mad3/BUB1 homology region 1
Bradi4g04987	336.925	-1.48075	0.47649	-3.10763	0.00188595	0.0456783	GO:0016829;GO:0010333;GO:0000287;GO:0008152	Terpenoid cyclases/Protein prenyltransferases superfamily protein
Bradi2g01827	2308.02	-0.601326	0.193511	-3.10745	0.0018871	0.0456783	GO:0005515	transducin family protein / WD-40 repeat family protein
Bradi3g03140	2513.53	-0.358017	0.115308	-3.10486	0.00190368	0.0460309	GO:0006351;GO:0003887;GO:0003677	DNA polymerase V family
Bradi5g27350	77.7566	-1.69466	0.54598	-3.10388	0.00191	0.0460862	NA	phytosylfokine-alpha receptor 2
Bradi4g21990	664.293	-0.83715	0.269779	-3.1031	0.00191506	0.0461593	GO:0006468;GO:0005524;GO:0004672	cysteine-rich RLK (RECEPTOR-like protein kinase) 29
Bradi5g17370	548.101	-0.609373	0.196484	-3.10139	0.00192617	0.0463783	GO:0043565;GO:0008270;GO:0006355;GO:0003700	GATA transcription factor 26
Bradi1g37112	121.335	-2.26793	0.731499	-3.10039	0.00193265	0.0464853	NA	NA
Bradi2g51570	165.773	-1.32766	0.428567	-3.0979	0.00194895	0.0467432	GO:0006468;GO:0005524;GO:0004672	cysteine-rich RLK (RECEPTOR-like protein kinase) 25
Bradi1g09860	10.3992	-5.4484	1.76188	-3.09239	0.00198555	0.0471619	GO:0016597;GO:0008152	ACT domain repeat 3
Bradi3g42820	3376.33	-0.366618	0.118639	-3.09019	0.0020003	0.0474138	GO:0005515	Thioredoxin family protein
Bradi1g31650	1113.76	-0.409117	0.132421	-3.08951	0.00200488	0.0474694	NA	Ypt/Rab-GAP domain of gyp1p superfamily protein
Bradi5g18830	639.061	-2.40249	0.777854	-3.08861	0.00201095	0.0474694	GO:0055085;GO:0016020;GO:0015297;GO:0015238;GO:0006855	MATE efflux family protein
Bradi2g33170	23.8912	-4.98137	1.61444	-3.08551	0.00203201	0.0477295	GO:0009790	Late Embryogenesis Abundant 4-5
Bradi2g27267	2964.65	-0.867237	0.281073	-3.08545	0.00203242	0.0477295	GO:0005515	Calcium-dependent phospholipid-binding Copine family protein
Bradi5g03127	329.548	-0.7738	0.250926	-3.08378	0.00204389	0.0478261	GO:0048544;GO:0006468;GO:0005524;GO:0004672	S-locus lectin protein kinase family protein
Bradi1g66687	5212.61	-0.349426	0.113325	-3.08341	0.00204643	0.0478261	NA	Oxysterol-binding family protein
Bradi4g18296	72.452	-1.35306	0.438917	-3.08273	0.00205111	0.0478265	NA	DNA binding;ATP binding
Bradi3g20424	194.449	-0.991199	0.321534	-3.08272	0.0020512	0.0478265	NA	NA
Bradi1g52990	2779.39	-0.688183	0.223324	-3.08154	0.00205929	0.0479174	GO:0046872	RING/FYVE/PHD-type zinc finger family protein
Bradi3g14850	64.7976	-2.06156	0.669072	-3.08122	0.00206155	0.047921	GO:0006629	alpha/beta-Hydrolases superfamily protein
Bradi2g02830	58.3712	-1.76292	0.572348	-3.08015	0.00206894	0.048044	NA	NA
Bradi2g54900	921.727	-0.461664	0.149941	-3.07898	0.00207711	0.0481848	NA	NAD(P)-linked oxidoreductase superfamily protein
Bradi2g45420	18043.9	-0.351075	0.114036	-3.07864	0.00207948	0.0481908	GO:0055114;GO:0016616;GO:0006102;GO:0004450	cytosolic NADP+-dependent isocitrate dehydrogenase
Bradi3g54200	7846.1	-0.473575	0.153874	-3.07769	0.00208615	0.0482474	GO:0030170;GO:0009058;GO:0008483;GO:0006520	aspartate aminotransferase 5
Bradi1g68050	1369.08	-0.443875	0.144262	-3.07686	0.00209195	0.0482839	GO:0034715;GO:0034709;GO:0006884;GO:0006821;GO:0005886;GO:0005829;GO:0000387	nucleotide-sensitive chloride conductance regulator (ICln) family protein
Bradi2g12370	1070.1	-0.709363	0.230698	-3.07486	0.00210604	0.0485068	GO:0016788	GDSL-like Lipase/Acylhydrolase superfamily protein
Bradi4g27230	116.956	-1.1512	0.374454	-3.07433	0.00210977	0.0485068	NA	aromatic and neutral transporter 1
Bradi1g05230	107.174	-1.08361	0.352475	-3.07428	0.0021101	0.0485068	NA	NA
Bradi1g07870	935.322	-1.30978	0.426261	-3.07271	0.00212123	0.0487137	GO:0003824;GO:0006470;GO:0004722	Protein phosphatase 2C family protein
Bradi1g03690	512.448	-0.893782	0.291251	-3.06877	0.00214942	0.0492126	GO:0003824;GO:0006470;GO:0004722	pol-like 5
Bradi4g41040	2958.33	-1.24696	0.406491	-3.06761	0.00215776	0.0493541	NA	amino acid permease 4
Bradi1g02380	1990.38	-0.617153	0.201409	-3.06418	0.00218266	0.0497022	GO:0071949	FAD/NAD(P)-binding oxidoreductase family protein
Bradi4g09976	137.075	-1.14017	0.372113	-3.06403	0.00218379	0.0497022	NA	ACT domain repeat 6
Bradi3g18290	839.525	-0.423042	0.138068	-3.06402	0.00218385	0.0497022	GO:0009058;GO:0003824	phosphorylethanolamine cytidylyltransferase 1
Bradi4g42950	3796.84	-0.642716	0.209885	-3.06223	0.00219692	0.0499001	GO:0008152;GO:0003824	long-chain acyl-CoA synthetase 7
Bradi1g30640	261.508	-1.02939	0.336244	-3.06145	0.00220267	0.0499315	NA	NA
Bradi1g43620	1188.48	-0.553904	0.180994	-3.06034	0.00221082	0.0499677	GO:0005515	SMAD/FHA domain-containing protein
Bradi3g14190	5221.98	-0.631793	0.206532	-3.05905	0.00222039	0.0500141	NA	Pre-mRNA splicing Prp18-interacting factor
Bradi1g38080	416.914	-0.978521	0.319895	-3.05888	0.00222163	0.0500141	NA	NA
Bradi1g22001	95.4521	-1.09209	0.357178	-3.05756	0.00223147	0.0501367	NA	PLC-like phosphodiesterases superfamily protein
Bradi1g15317	590.572	-0.801716	0.262399	-3.05534	0.00224808	0.0504107	NA	FRIGIDA-like protein
Bradi1g43347	16.1198	-4.9819	1.63111	-3.05429	0.00225593	0.0504878	NA	NA
Bradi5g16510	651.38	-0.684761	0.224274	-3.05324	0.00226386	0.0506156	GO:0006629	fatty acid desaturase family protein
Bradi2g04660	195.431	-1.2908	0.422822	-3.05282	0.00226699	0.0506361	GO:0055114;GO:0020037;GO:0016705;GO:0005506	Cytochrome P450 superfamily protein
Bradi3g54247	706.325	-0.488667	0.160116	-3.05195	0.00227359	0.0506845	GO:0008270;GO:0005515	RING/U-box superfamily protein
Bradi1g01930	894.446	-0.471501	0.154519	-3.05141	0.00227772	0.050727	GO:0008601;GO:0007165;GO:0000159	Protein phosphatase 2A regulatory B subunit family protein
Bradi3g55350	3031.81	-0.461257	0.151226	-3.05013	0.00228744	0.0508763	GO:0016459;GO:0005524;GO:0003774;GO:0005515	myosin XI B
Bradi3g11260	649.049	-0.734888	0.240952	-3.04994	0.00228888	0.0508763	GO:0006468;GO:0005524;GO:0004672	mitogen-activated protein kinase kinase 3
Bradi3g21010	14.43	-6.2092	2.03624	-3.04934	0.00229342	0.0509	NA	proline-rich protein 2
Bradi2g06260	1841.72	-0.474496	0.155612	-3.04922	0.0022944	0.0509	GO:0006468;GO:0004672	Protein kinase superfamily protein
Bradi5g24450	745.94	-0.805846	0.264414	-3.04767	0.00230621	0.0510961	GO:0006468;GO:0004672	Protein kinase superfamily protein
Bradi2g19230	2970.64	-0.715944	0.23493	-3.04748	0.00230771	0.0510961	NA	VIRB2-interacting protein 1
Bradi4g36800	4920.13	-0.44767	0.146979	-3.0458	0.00232061	0.0512731	GO:0003824;GO:0005515	phospholipase D delta
Bradi4g36085	55.5141	-1.49283	0.490167	-3.04557	0.00232243	0.0512731	NA	NA
Bradi2g10816	116.746	-1.80171	0.591722	-3.04487	0.00232785	0.0512835	NA	Leucine-rich repeat (LRR) family protein
Bradi1g59170	1843.68	-0.388431	0.12759	-3.04436	0.00233173	0.0512835	GO:0016787	Purple acid phosphatases superfamily protein
Bradi1g02440	1446.37	-0.835561	0.274463	-3.04434	0.00233188	0.0512835	GO:0048544;GO:0006468;GO:0005524;GO:0004672	lectin protein kinase family protein
Bradi1g43680	572.202	-1.21854	0.400374	-3.0435	0.00233847	0.051379	GO:0055114;GO:0020037;GO:0006979;GO:0004601	Peroxidase superfamily protein
Bradi1g17160	751.278	-0.788224	0.259079	-3.0424	0.00234696	0.0515159	GO:0043631;GO:0003723;GO:0004652;GO:0005634	poly(A) polymerase 3
Bradi2g24880	1137.48	-0.546186	0.179557	-3.04185	0.00235125	0.0515582	GO:0016021;GO:0015693;GO:0015095	Protein of unknown function (DUF803)
Bradi3g33560	20.2641	-6.27953	2.06456	-3.04158	0.0023534	0.0515582	NA	NA
Bradi4g01080	1479.54	-0.565249	0.186022	-3.03862	0.00237666	0.0520178	NA	Noc2p family
Bradi2g16210	805.859	-0.876818	0.288647	-3.03768	0.00238406	0.05213	NA	mitotic checkpoint family protein
Bradi5g24397	1559.23	-0.738749	0.24331	-3.03625	0.00239543	0.0523284	GO:0016020	Transmembrane proteins 14C
Bradi1g77160	5552.73	-0.414107	0.136405	-3.03586	0.00239854	0.0523464	NA	NA
Bradi3g45993	87.962	-1.46965	0.484703	-3.03206	0.0024289	0.0528576	NA	TPX2 (targeting protein for Xklp2) protein family
Bradi4g19177	1525.17	-0.411052	0.135688	-3.02939	0.00245049	0.0532767	GO:0004843	ubiquitin-specific protease 5
Bradi1g70650	4300.31	-0.588825	0.194583	-3.02609	0.00247739	0.0537298	GO:0016020;GO:0006810;GO:0005215	NRAMP metal ion transporter 2
Bradi4g17308	43.4794	-3.59666	1.18924	-3.02433	0.00249186	0.0538685	GO:0008270;GO:0004553;GO:0015923;GO:0006013;GO:0005975;GO:0004559	Glycosyl hydrolase family 38 protein
Bradi5g03740	1408.85	-0.514977	0.170365	-3.02279	0.00250458	0.0540923	GO:0055114;GO:0050660;GO:0017150;GO:0008033	FMN-linked oxidoreductases superfamily protein
Bradi3g20470	11196	-0.463419	0.153363	-3.02171	0.00251351	0.0542026	NA	Cystathionine beta-synthase (CBS) family protein
Bradi2g12510	1803.88	-0.551247	0.182436	-3.0216	0.00251443	0.0542026	GO:0007264;GO:0005525	secretion-associated RAS super family 2
Bradi1g77887	1875.82	-0.771681	0.255494	-3.02034	0.0025249	0.0543257	NA	nuclear matrix protein-related
Bradi5g12617	5478.45	-0.376236	0.124685	-3.01748	0.00254883	0.0546862	GO:0055114;GO:0016491;GO:0008152	aldehyde dehydrogenase 10A9
Bradi4g31430	783.979	-1.69897	0.563201	-3.01663	0.00255598	0.0547882	GO:0006468;GO:0004672	Protein kinase superfamily protein
Bradi1g75760	39.0073	-2.97876	0.987684	-3.0159	0.00256219	0.0548697	GO:0005515	CCT motif family protein
Bradi3g29750	4653.44	-0.398111	0.132034	-3.01521	0.00256803	0.0548978	NA	translocon at the inner envelope membrane of chloroplasts 110
Bradi4g08527	776.779	-0.548233	0.181825	-3.01518	0.0025683	0.0548978	NA	structural maintenance of chromosomes 6A
Bradi1g23716	636.808	-1.16195	0.385566	-3.01362	0.00258153	0.0550774	GO:0006468;GO:0005524;GO:0004672;GO:0030246	receptor lectin kinase
Bradi1g42707	4590.76	-0.399101	0.132509	-3.01187	0.00259644	0.0553438	GO:0005515;GO:0008236;GO:0006508	Peptidase S41 family protein
Bradi2g50850	4352.18	-0.653352	0.217005	-3.01077	0.00260583	0.055371	GO:0016811	Acetamidase/Formamidase family protein
Bradi1g31971	54.8885	-1.49631	0.497005	-3.01065	0.00260686	0.055371	GO:0005515	disease resistance family protein / LRR family protein
Bradi3g56617	758.158	-0.495407	0.164646	-3.00892	0.00262181	0.055371	NA	Sec14p-like phosphatidylinositol transfer family protein
Bradi1g71540	1524.98	-1.08475	0.360665	-3.00763	0.0026329	0.0554569	GO:0016021	Auxin-responsive family protein
Bradi3g06050	612.439	-0.929153	0.308936	-3.00759	0.00263329	0.0554569	GO:0009073;GO:0004106	chorismate mutase 2
Bradi1g08977	4467.02	-0.812613	0.270217	-3.00726	0.00263616	0.0554662	GO:0006468;GO:0004672	Leucine-rich repeat protein kinase family protein
Bradi1g35500	383.047	-0.56837	0.189053	-3.0064	0.00264361	0.0555206	GO:0006397	Intron maturase type II family protein
Bradi3g19596	11.3125	-5.45392	1.81534	-3.00436	0.00266141	0.0558432	NA	NA
Bradi2g03820	511.87	-0.717193	0.238742	-3.00405	0.00266415	0.0558494	GO:0048024;GO:0005634	FKBP12 interacting protein 37
Bradi1g18920	100.832	-3.40421	1.13465	-3.00023	0.00269779	0.0563479	GO:0005524;GO:0003676	DEA(D/H)-box RNA helicase family protein
Bradi1g72590	1873.41	-1.55286	0.518283	-2.99617	0.00273398	0.0568439	NA	jasmonate-zim-domain protein 1
Bradi2g34785	165.716	-1.32279	0.441669	-2.99499	0.00274456	0.0568569	NA	evolutionarily conserved C-terminal region 7
Bradi3g08710	90.1564	-1.83826	0.61399	-2.99395	0.00275388	0.0569467	GO:0008017;GO:0007018;GO:0005524;GO:0003777;GO:0005871	P-loop containing nucleoside triphosphate hydrolases superfamily protein
Bradi1g06580	2222.33	-0.466236	0.15579	-2.99272	0.00276501	0.0570737	NA	Endoplasmic reticulum vesicle transporter protein
Bradi2g11821	69.1437	-2.02218	0.676013	-2.99133	0.00277768	0.0572224	NA	NA
Bradi2g48090	240.589	-1.53641	0.51366	-2.9911	0.00277973	0.0572224	GO:0043565;GO:0006355;GO:0003700	WRKY DNA-binding protein 51
Bradi1g29420	85.1995	-2.7667	0.925154	-2.99053	0.00278491	0.0572469	NA	Spc97 / Spc98 family of spindle pole body (SBP) component
Bradi1g08120	24329.5	-0.693898	0.23204	-2.99042	0.00278593	0.0572469	GO:0055114;GO:0051287;GO:0016616	UDP-glucose 6-dehydrogenase family protein
Bradi4g03690	2157.54	-0.660603	0.220964	-2.98963	0.00279311	0.0573429	GO:0005515	transducin family protein / WD-40 repeat family protein
Bradi1g70740	437.951	-0.637379	0.213378	-2.98709	0.00281647	0.0577704	GO:0008270;GO:0005515	RING/U-box superfamily protein
Bradi1g66920	163.449	-1.34138	0.449723	-2.98268	0.00285734	0.058191	GO:0003824;GO:0006470;GO:0004722	highly ABA-induced PP2C gene 2
Bradi1g61320	204.468	-1.21561	0.407767	-2.98113	0.00287189	0.0583673	GO:0005975;GO:0004553	O-Glycosyl hydrolases family 17 protein
Bradi3g04010	3527.79	-0.779791	0.26165	-2.98028	0.00287986	0.0584411	GO:0055114;GO:0016491	FAD/NAD(P)-binding oxidoreductase family protein
Bradi2g45437	1291.92	-0.674483	0.226451	-2.97849	0.00289674	0.0586284	NA	NA
Bradi2g25600	5364.22	-0.641883	0.215526	-2.97821	0.00289935	0.0586284	GO:0016787;GO:0008152	alpha/beta-Hydrolases superfamily protein
Bradi2g41950	1060.68	-0.465642	0.156446	-2.97639	0.00291666	0.0586617	GO:0003824;GO:0006470;GO:0004722	homology to ABI2
Bradi1g13827	3414.49	-0.951434	0.319687	-2.97615	0.00291896	0.0586617	GO:0030170;GO:0008483	ornithine-delta-aminotransferase
Bradi5g04130	292.051	-1.33156	0.447493	-2.9756	0.00292418	0.0587149	GO:0055114;GO:0016491;GO:0008270	cinnamyl alcohol dehydrogenase 9
Bradi3g57600	3981.1	-0.885259	0.297611	-2.97455	0.00293414	0.0588227	NA	NA
Bradi2g04082	167.539	-0.898179	0.30196	-2.9745	0.0029347	0.0588227	GO:0017176	phosphatidylinositolglycan-related
Bradi1g34150	673.854	-0.568072	0.191042	-2.97355	0.00294373	0.058946	NA	DNAJ heat shock N-terminal domain-containing protein
Bradi3g41730	939.914	-0.595813	0.200415	-2.9729	0.00295	0.0589741	GO:0016021;GO:0006810	Eukaryotic protein of unknown function (DUF914)
Bradi1g55840	633.03	-0.868519	0.292189	-2.97245	0.00295432	0.0590076	NA	NA
Bradi4g06840	2915.25	-0.901207	0.303229	-2.97204	0.00295828	0.0590076	GO:0003676	glycine-rich RNA-binding protein 3
Bradi2g39420	9055.68	-0.485425	0.163351	-2.97166	0.00296195	0.0590076	GO:0016887;GO:0005524;GO:0055085;GO:0042626;GO:0016021;GO:0006810	peroxisomal ABC transporter 1
Bradi1g11540	2981.2	-0.402568	0.135469	-2.97165	0.002962	0.0590076	GO:0005515;GO:0007165;GO:0000155	Signal transduction histidine kinase hybrid-type ethylene sensor
Bradi1g13570	811.232	-0.957301	0.322306	-2.97016	0.00297646	0.0591924	GO:0007275	plant-specific transcription factor YABBY family protein
Bradi2g34450	3709.02	-0.358102	0.120602	-2.9693	0.00298484	0.0593074	GO:0045454;GO:0015035;GO:0006662	thioredoxin H-type 9
Bradi5g08077	15.0205	-5.02235	1.69171	-2.96881	0.00298956	0.0593497	NA	NA
Bradi4g43314	10957.3	-1.33718	0.450734	-2.96668	0.00301032	0.0597098	NA	NA
Bradi2g50620	175.379	-1.12083	0.378365	-2.96229	0.00305363	0.0602552	NA	NA
Bradi4g37993	23.3509	-5.5221	1.86432	-2.96198	0.00305663	0.0602623	NA	Molybdenum cofactor sulfurase family protein
Bradi3g13670	310.414	-1.54551	0.522183	-2.9597	0.00307937	0.0605087	NA	NA
Bradi4g24170	1933.91	-0.267438	0.0903608	-2.95967	0.00307972	0.0605087	GO:0005524;GO:0003676	RNA helicase ATP-dependent SK12/DOB1 protein
Bradi3g60360	305.597	-1.17232	0.396654	-2.95553	0.00312136	0.0611814	NA	NA
Bradi1g50550	437.418	-0.701244	0.237279	-2.95535	0.00312313	0.0611814	GO:0055114;GO:0046872;GO:0006801;GO:0004784	Fe superoxide dismutase 2
Bradi2g50830	1139.05	-0.98934	0.334902	-2.95412	0.00313561	0.061343	GO:0006310	Polynucleotidyl transferase ribonuclease H-like superfamily protein
Bradi4g04880	389.108	-1.20278	0.407373	-2.95252	0.00315197	0.061505	GO:0006950;GO:0005516	Calmodulin binding protein-like
Bradi2g43640	1132.39	-0.615262	0.208673	-2.94845	0.00319372	0.0621077	GO:0006221;GO:0003883	CTP synthase family protein
Bradi3g30757	984.917	-0.506794	0.171963	-2.9471	0.00320765	0.0623255	GO:0030983;GO:0006298;GO:0005524	DNA mismatch repair protein MutS type 2
Bradi2g07650	2135.6	-0.839203	0.28498	-2.94478	0.00323182	0.0626853	GO:0055114;GO:0004616;GO:0051287;GO:0016616;GO:0008152	D-isomer specific 2-hydroxyacid dehydrogenase family protein
Bradi2g09720	69.9564	-1.46592	0.497855	-2.94447	0.00323507	0.0626853	GO:0006355;GO:0003677	cycling DOF factor 2
Bradi4g15160	53.6712	-1.55517	0.5282	-2.94427	0.00323714	0.0626853	NA	Bax inhibitor-1 family protein
Bradi2g41817	140.834	-2.50748	0.851821	-2.94367	0.00324346	0.0627365	GO:0030170;GO:0019752;GO:0016831	Pyridoxal phosphate (PLP)-dependent transferases superfamily protein
Bradi3g48680	4304.86	-0.402401	0.136752	-2.94256	0.00325511	0.0628734	NA	Nucleotide/sugar transporter family protein
Bradi2g47150	167.51	-0.769047	0.261417	-2.94184	0.00326266	0.0629508	GO:0008270;GO:0005515	RING/U-box superfamily protein
Bradi4g20817	179.685	-1.16533	0.396203	-2.94123	0.00326908	0.0629555	GO:0005515	Protein kinase family protein with leucine-rich repeat domain
Bradi4g29181	96.1504	-1.39558	0.474509	-2.94111	0.00327038	0.0629555	NA	pumilio 7
Bradi1g64120	2386.14	-0.689316	0.234961	-2.93375	0.00334892	0.0641576	GO:0016757;GO:0047216;GO:0006012	galactinol synthase 1
Bradi5g06370	235.367	-0.741565	0.2528	-2.9334	0.0033527	0.0641619	NA	Pentatricopeptide repeat (PPR) superfamily protein
Bradi1g16470	593.16	-1.37219	0.46783	-2.9331	0.00335596	0.0641704	NA	Kinase interacting (KIP1-like) family protein
Bradi5g23040	13.1934	-4.12615	1.40728	-2.932	0.00336792	0.0642913	GO:0048544	receptor kinase 3
Bradi2g25400	2706.28	-0.608341	0.207506	-2.93168	0.00337137	0.0642913	GO:0043565;GO:0006355;GO:0003700	Basic-leucine zipper (bZIP) transcription factor family protein
Bradi2g34710	1905.9	-0.713834	0.243507	-2.93148	0.00337353	0.0642913	NA	NA
Bradi5g01737	1810.14	-0.424788	0.144964	-2.93031	0.00338627	0.0644521	GO:0016020;GO:0006810;GO:0005215	Major facilitator superfamily protein
Bradi3g40180	7895.5	-1.49916	0.511625	-2.93018	0.00338761	0.0644521	NA	AT hook motif DNA-binding family protein
Bradi2g50960	1761.85	-0.490422	0.167404	-2.92956	0.00339438	0.0644858	NA	BSD domain-containing protein
Bradi5g13137	1220.13	-0.518435	0.17697	-2.9295	0.00339503	0.0644858	GO:0006397;GO:0003676	RNA binding (RRM/RBD/RNP motifs) family protein
Bradi2g12300	539.816	-0.506029	0.172791	-2.92855	0.00340543	0.0646296	NA	Polyketide cyclase/dehydrase and lipid transport superfamily protein
Bradi2g23790	2158.42	-0.729515	0.249169	-2.92779	0.00341378	0.0646806	GO:0006420;GO:0005737;GO:0005524;GO:0004814;GO:0000166;GO:0016598;GO:0004057	arginine-tRNA protein transferase 2
Bradi4g20480	188.638	-1.03761	0.354667	-2.92559	0.00343799	0.0650854	GO:0006284	DNA glycosylase superfamily protein
Bradi1g18650	7550.27	-0.644618	0.220366	-2.92522	0.00344213	0.0650987	GO:2001070;GO:0005975;GO:0004134	disproportionating enzyme 2
Bradi1g69520	8247.33	-0.397026	0.135734	-2.92502	0.00344439	0.0650987	GO:0005515;GO:0070772;GO:0043550	ARM repeat superfamily protein
Bradi1g18980	894.835	-0.628611	0.215042	-2.92321	0.00346447	0.0652932	GO:0005515	SKP1/ASK-interacting protein 5
Bradi3g18650	295.05	-0.794758	0.271893	-2.92306	0.00346611	0.0652932	NA	alpha/beta-Hydrolases superfamily protein
Bradi2g20400	227.848	-1.00873	0.345204	-2.92211	0.00347665	0.0653835	GO:0016301;GO:0005524	P-loop containing nucleoside triphosphate hydrolases superfamily protein
Bradi1g30860	119.82	-2.66352	0.911585	-2.92186	0.00347949	0.0653835	GO:0030247;GO:0006468;GO:0005524;GO:0004672	wall associated kinase 5
Bradi1g62320	5061.12	-0.446957	0.153027	-2.92076	0.00349175	0.06556	GO:0016787;GO:0005524;GO:0003677;GO:0016817	INO80 ortholog
Bradi3g47960	3006.71	-1.13673	0.389536	-2.91817	0.00352097	0.0660542	GO:0005515	bromodomain and extraterminal domain protein 10
Bradi1g55710	1824.66	-0.804553	0.275761	-2.91758	0.00352763	0.066073	NA	Tesmin/TSO1-like CXC domain-containing protein
Bradi2g46093	818.531	-1.07172	0.367332	-2.91757	0.00352775	0.066073	GO:0045454;GO:0015035;GO:0009055	Thioredoxin superfamily protein
Bradi3g17722	707.123	-1.62438	0.556929	-2.91668	0.0035378	0.066207	NA	NA
Bradi3g55500	166.439	-0.881232	0.302185	-2.9162	0.00354327	0.0662551	NA	NA
Bradi3g60000	1157.7	-1.09777	0.376812	-2.9133	0.00357629	0.0666001	GO:0016021;GO:0006886;GO:0005783	NA
Bradi3g60100	23.2877	-5.95095	2.04307	-2.91275	0.00358261	0.0666634	NA	HSP20-like chaperones superfamily protein
Bradi3g02320	439.795	-0.62208	0.213698	-2.91103	0.00360245	0.0669236	NA	shrunken seed protein (SSE1)
Bradi1g62460	153.996	-0.82476	0.283643	-2.90774	0.00364055	0.0674121	GO:0005515	F-box family protein
Bradi5g26610	5975.52	-1.67183	0.575013	-2.90746	0.00364381	0.0674179	NA	Late embryogenesis abundant (LEA) hydroxyproline-rich glycoprotein family
Bradi2g09350	2982.49	-0.744222	0.256277	-2.90398	0.00368455	0.0678221	GO:0046872	Zinc finger C-x8-C-x5-C-x3-H type family protein
Bradi2g22950	1896.15	-1.22041	0.420277	-2.90382	0.00368644	0.0678221	NA	Tudor/PWWP/MBT superfamily protein
Bradi4g29360	658.617	-1.55937	0.537438	-2.90149	0.00371394	0.0682182	GO:0016567;GO:0004842	ARM repeat superfamily protein
Bradi5g26580	8015.53	-0.529375	0.182624	-2.89871	0.00374701	0.0686602	GO:0006887;GO:0000145	exocyst subunit exo70 family protein A1
Bradi2g05445	591.118	-0.66874	0.230729	-2.89838	0.00375095	0.0686772	GO:0005634	NA
Bradi4g31727	502.335	-1.08209	0.373677	-2.8958	0.00378189	0.0690597	GO:0071805;GO:0016020;GO:0015079	potassium transporter 1
Bradi1g59860	850.278	-0.685814	0.236979	-2.89399	0.0038038	0.069282	NA	sulfoquinovosyldiacylglycerol 2
Bradi4g07145	92.5019	-1.10937	0.383422	-2.89334	0.00381171	0.069282	NA	NA
Bradi3g37210	720.383	-0.81107	0.280408	-2.89247	0.0038223	0.0693671	GO:0005515;GO:0006468;GO:0005524;GO:0004672	PEP1 receptor 1
Bradi5g16310	89.5753	-1.41436	0.48902	-2.89224	0.00382506	0.0693671	NA	GRAM domain-containing protein / ABA-responsive protein-related
Bradi2g19320	785.758	-0.430783	0.149029	-2.89059	0.00384518	0.0695102	NA	NA
Bradi3g30330	193.795	-1.0056	0.347889	-2.89058	0.00384535	0.0695102	NA	Pentatricopeptide repeat (PPR) superfamily protein
Bradi1g33653	123.681	-0.978123	0.33841	-2.89035	0.00384816	0.0695102	GO:0048544;GO:0006468;GO:0005524;GO:0004672	S-locus lectin protein kinase family protein
Bradi3g32787	134.166	-1.69594	0.586973	-2.8893	0.00386103	0.0696326	NA	U-box domain-containing protein kinase family protein
Bradi1g18305	116.364	-1.48689	0.515126	-2.88645	0.00389612	0.0701548	NA	NA
Bradi1g08070	2691.14	-0.388818	0.134756	-2.88535	0.00390984	0.070291	GO:0008184;GO:0005975	Glycosyl transferase family 35
Bradi2g20141	2133.04	-1.40797	0.488117	-2.8845	0.00392033	0.0704242	NA	Cellulose-synthase-like C12
Bradi4g06565	10.9523	-5.65232	1.96054	-2.88304	0.00393854	0.0706958	NA	NA
Bradi1g09177	788.512	-1.77545	0.615893	-2.88272	0.00394252	0.0707117	GO:0046983	basic helix-loop-helix (bHLH) DNA-binding superfamily protein
Bradi4g38090	330.502	-0.605449	0.21011	-2.88159	0.0039568	0.0707713	GO:0005524	chaperonin-60alpha
Bradi3g38670	5313.27	-0.424501	0.147323	-2.88142	0.00395886	0.0707713	GO:0009073;GO:0003849	Class-II DAHP synthetase family protein
Bradi1g45050	1006.39	-0.79157	0.274776	-2.88078	0.00396691	0.0707713	NA	NA
Bradi4g35867	1285.87	-0.628365	0.218229	-2.87938	0.00398452	0.071019	GO:0005975	NagB/RpiA/CoA transferase-like superfamily protein
Bradi3g15200	346.664	-0.988952	0.343572	-2.87844	0.00399643	0.0711756	NA	RmlC-like cupins superfamily protein
Bradi5g17510	1547.01	-0.676381	0.235116	-2.87679	0.00401739	0.0714933	NA	PPPDE putative thiol peptidase family protein
Bradi3g47680	509.056	-0.751787	0.261541	-2.87445	0.00404729	0.0718987	GO:0055114;GO:0016616;GO:0051287;GO:0000287	isocitrate dehydrogenase 1
Bradi1g76950	239.036	-1.31497	0.45757	-2.8738	0.00405566	0.0719501	NA	Alpha/beta hydrolase related protein
Bradi3g28700	647.306	-0.627524	0.218433	-2.87284	0.004068	0.0721131	GO:0016020;GO:0006897	non-intrinsic ABC protein 4
Bradi2g16627	2372.51	-0.743644	0.2591	-2.8701	0.0041034	0.0726279	GO:0005525;GO:0003924	Guanylate-binding family protein
Bradi1g78717	27.5853	-18.9771	6.61456	-2.86899	0.0041179	0.07268	NA	NA
Bradi1g62850	662.348	-0.663078	0.231126	-2.8689	0.00411906	0.07268	GO:0032040;GO:0006364	U3 ribonucleoprotein (Utp) family protein
Bradi5g25637	240.783	-0.885898	0.30899	-2.86708	0.00414284	0.0728236	GO:0008234;GO:0006508	Granulin repeat cysteine protease family protein
Bradi1g29410	2105.16	-0.366483	0.127828	-2.86701	0.00414372	0.0728236	NA	Transcription elongation factor (TFIIS) family protein
Bradi2g58912	3013.63	-0.394209	0.137508	-2.86681	0.00414633	0.0728236	NA	alpha/beta-Hydrolases superfamily protein
Bradi1g14830	7217.27	-0.447197	0.156185	-2.86325	0.00419324	0.0732534	NA	NA
Bradi1g62640	2157.84	-0.37665	0.13159	-2.8623	0.00420581	0.0733097	NA	Zinc finger RING-type;Transcription factor jumonji/aspartyl beta-hydroxylase
Bradi1g34180	2688.43	-0.617969	0.215901	-2.86228	0.00420608	0.0733097	GO:0070569;GO:0008152	UDP-sugar pyrophosphorylase
Bradi3g20060	2115.66	-0.447995	0.156612	-2.86054	0.00422916	0.0735777	GO:0005515	Calcium-dependent lipid-binding (CaLB domain) family protein
Bradi4g02360	282.359	-0.77233	0.270067	-2.85977	0.00423944	0.0736659	GO:0008234;GO:0006508	Cysteine proteinases superfamily protein
Bradi4g33650	717.398	-0.893903	0.312657	-2.85905	0.00424909	0.0736659	NA	NA
Bradi1g14370	302.427	-0.948484	0.331853	-2.85814	0.00426129	0.0738214	NA	inositol polyphosphate 5-phosphatase 11
Bradi2g25327	1343.5	-0.464075	0.162402	-2.85757	0.00426904	0.0738997	GO:0043531	NB-ARC domain-containing disease resistance protein
Bradi1g10567	361.039	-1.9904	0.69682	-2.85641	0.00428465	0.0741138	GO:0055114;GO:0016491;GO:0005507	laccase 7
Bradi4g22180	6314.63	-0.48475	0.169732	-2.85597	0.0042906	0.0741606	NA	Protein kinase superfamily protein
Bradi1g33457	1894.62	-0.364997	0.127843	-2.85503	0.00430329	0.0743236	GO:0006468;GO:0005524;GO:0004672	cysteine-rich RLK (RECEPTOR-like protein kinase) 10
Bradi3g53410	532.825	-0.629431	0.220588	-2.85343	0.00432505	0.0745305	NA	Mitochondrial import inner membrane translocase subunit Tim17/Tim22/Tim23 family protein
Bradi2g58190	2346.64	-0.853578	0.299208	-2.8528	0.00433366	0.0746112	NA	RING domain ligase2
Bradi3g16227	58.0883	-1.44159	0.505454	-2.85207	0.00434351	0.0746272	NA	Tetratricopeptide repeat (TPR)-like superfamily protein
Bradi4g39340	62.4438	-1.40062	0.491192	-2.85148	0.00435167	0.0747074	NA	NA
Bradi1g26420	3786.78	-0.354055	0.124178	-2.85119	0.00435557	0.0747183	GO:0005515	DNA-binding bromodomain-containing protein
Bradi3g35007	9.96204	-5.68848	1.99532	-2.85091	0.00435939	0.0747277	GO:0055114;GO:0020037;GO:0016705;GO:0005506	cytochrome P450 family 71 subfamily B polypeptide 34
Bradi3g40640	3436.86	-0.489061	0.171561	-2.85065	0.00436293	0.0747324	GO:0046872;GO:0000166	autoinhibited Ca2+ -ATPase isoform 8
Bradi3g42130	8.86967	-6.34728	2.22774	-2.8492	0.00438291	0.0750184	GO:0043565;GO:0006355;GO:0005634;GO:0003700	heat shock transcription factor B2A
Bradi3g04900	378.712	-0.502022	0.17623	-2.84867	0.00439024	0.0750875	NA	OTU-like cysteine protease family protein
Bradi5g21380	532.902	-0.626313	0.219973	-2.84722	0.00441028	0.0753176	GO:0003676	nucleotide binding;nucleic acid binding;RNA binding
Bradi2g49760	2374.22	-0.547202	0.192367	-2.84457	0.00444716	0.0757775	GO:0006355;GO:0003677;GO:0005515	Homeodomain-like protein with RING/FYVE/PHD-type zinc finger domain
Bradi1g17270	97.6037	-1.47788	0.519755	-2.84342	0.00446324	0.0758565	GO:0006468;GO:0004672	Protein kinase superfamily protein
Bradi1g72092	716.118	-0.589051	0.207179	-2.84319	0.00446638	0.0758565	NA	dentin sialophosphoprotein-related
Bradi2g26287	529.426	-0.842654	0.296391	-2.84305	0.0044684	0.0758565	NA	NA
Bradi3g54210	6101.97	-0.789151	0.277675	-2.842	0.00448321	0.0760153	NA	NA
Bradi3g58951	250.464	-0.913073	0.321288	-2.84191	0.0044844	0.0760153	GO:0043531	NB-ARC domain-containing disease resistance protein
Bradi1g57730	269.263	-0.815976	0.28756	-2.83759	0.00454558	0.0768203	GO:0006468;GO:0005524;GO:0004672;GO:0030246	receptor lectin kinase
Bradi4g22610	6128.52	-1.26512	0.445867	-2.83744	0.00454766	0.0768203	GO:0055114;GO:0016491;GO:0008270	alcohol dehydrogenase 1
Bradi3g34850	753.451	-2.40686	0.848521	-2.83654	0.00456055	0.07694	GO:0043565;GO:0006355;GO:0003700	WRKY family transcription factor
Bradi5g26790	38.017	-1.85358	0.653591	-2.83599	0.00456839	0.07694	NA	Protein of unknown function (DUF594)
Bradi1g33510	1000.68	-0.492256	0.173616	-2.83532	0.00457798	0.0769734	GO:0005515;GO:0006468;GO:0005524;GO:0004672	Leucine-rich receptor-like protein kinase family protein
Bradi1g71371	7.99345	-6.18451	2.18213	-2.83417	0.00459456	0.0771726	NA	NA
Bradi5g07690	1060.4	-0.36209	0.127825	-2.83271	0.00461559	0.0774349	GO:0005525;GO:0003924	dynamin-related protein 3A
Bradi3g22680	610.01	-0.490438	0.173192	-2.83176	0.00462922	0.0776066	GO:0003676;GO:0005524;GO:0004386	ATP-dependent RNA helicase putative
Bradi4g43300	4067.98	-0.626688	0.221342	-2.8313	0.00463585	0.0776608	GO:0046872;GO:0000166	autoinhibited Ca2+-ATPase 11
Bradi1g65210	2030.58	-0.456787	0.161378	-2.83055	0.00464681	0.0777872	GO:0003676;GO:0005850;GO:0003743;GO:0003723	Eukaryotic translation initiation factor 2 subunit 1
Bradi1g30400	2103.7	-0.440516	0.155805	-2.82736	0.00469336	0.0783942	GO:0005515	Ubiquitin system component Cue protein
Bradi3g21852	1489.62	-0.929882	0.328993	-2.82645	0.00470674	0.0785602	GO:0003723	ortholog of maize chloroplast splicing factor CRS1
Bradi3g57940	3484.5	-0.446729	0.158068	-2.82618	0.00471062	0.0785677	NA	THO complex subunit 5
Bradi1g13180	2366.2	-0.545347	0.193116	-2.82393	0.00474387	0.0788869	NA	DWNN domain a CCHC-type zinc finger
Bradi2g46590	637.284	-0.719214	0.254693	-2.82385	0.00474508	0.0788869	NA	evolutionarily conserved C-terminal region 8
Bradi5g24980	713.576	-0.607609	0.215226	-2.82312	0.00475587	0.0788869	GO:0019843;GO:0005622;GO:0003723	Alpha-L RNA-binding motif/Ribosomal protein S4 family protein
Bradi1g65580	2264.9	-0.506922	0.179565	-2.82306	0.00475676	0.0788869	GO:0006629;GO:0055114;GO:0016717	fatty acid desaturase 8
Bradi1g31140	188.819	-1.10257	0.390579	-2.82291	0.00475898	0.0788869	GO:0055114;GO:0016491;GO:0006633;GO:0005506	Fatty acid hydroxylase superfamily
Bradi1g06340	2417.94	-0.840968	0.297927	-2.82273	0.00476168	0.0788869	GO:0051082;GO:0031072	DNAJ homologue 2
Bradi2g03853	319.842	-0.890218	0.315383	-2.82266	0.00476273	0.0788869	GO:0005515	receptor like protein 6
Bradi4g04491	18.0457	-6.20118	2.19719	-2.82232	0.00476774	0.0788869	GO:0006508;GO:0004185	serine carboxypeptidase-like 3
Bradi1g67290	772.162	-0.816026	0.289219	-2.82148	0.0047802	0.0789545	NA	glycine-rich protein
Bradi1g61220	2202.57	-0.42068	0.149106	-2.82135	0.00478219	0.0789545	GO:0004386	RNA helicase family protein
Bradi5g20557	181.956	-1.71547	0.608217	-2.82049	0.004795	0.0790518	GO:0055114;GO:0009916	alternative oxidase 1A
Bradi3g56890	326.986	-2.24187	0.795085	-2.81966	0.00480739	0.0791555	GO:0003723	Arabidopsis thaliana protein of unknown function (DUF794)
Bradi4g42070	183.375	-1.09385	0.387943	-2.81961	0.00480822	0.0791555	NA	HVA22-like protein J
Bradi3g50150	2807.89	-0.313859	0.111383	-2.81782	0.00483502	0.0792609	GO:0008017;GO:0007018;GO:0005524;GO:0003777;GO:0005871	ATP binding microtubule motor family protein
Bradi3g41840	2636.21	-0.481864	0.171128	-2.81581	0.00486546	0.0794679	GO:0008235;GO:0006508;GO:0004177	methionine aminopeptidase 2B
Bradi3g10967	2210.6	-0.486789	0.17293	-2.81496	0.0048784	0.0796224	GO:0003676	MEI2-like protein 5
Bradi5g12970	317.327	-0.661994	0.235405	-2.81215	0.00492122	0.080072	NA	Tetratricopeptide repeat (TPR)-like superfamily protein
Bradi5g01180	2969.68	-0.805257	0.286365	-2.812	0.00492346	0.080072	NA	pentatricopeptide (PPR) repeat-containing protein / CBS domain-containing protein
Bradi2g13510	277.147	-1.04749	0.37282	-2.80964	0.00495977	0.0806051	NA	NA
Bradi3g18280	5514.1	-0.323202	0.11509	-2.80825	0.00498116	0.0807231	NA	26S proteasome regulatory complex non-ATPase subcomplex Rpn2/Psmd1 subunit
Bradi3g07380	879.545	-0.531322	0.189288	-2.80694	0.0050014	0.0809461	NA	Sec14p-like phosphatidylinositol transfer family protein
Bradi4g30190	90.9201	-0.899584	0.320501	-2.8068	0.00500362	0.0809461	NA	pentatricopeptide (PPR) repeat-containing protein
Bradi3g29390	415.025	-0.472058	0.168274	-2.8053	0.00502704	0.0810641	GO:0005515	nijmegen breakage syndrome 1
Bradi1g10000	742.736	-0.63934	0.227956	-2.80466	0.00503692	0.0811177	NA	Chaperone DnaJ-domain superfamily protein
Bradi1g74360	2452.74	-0.917012	0.326964	-2.80463	0.00503746	0.0811177	GO:0055114;GO:0010309	RmlC-like cupins superfamily protein
Bradi3g32520	466.099	-1.08082	0.385903	-2.80076	0.00509821	0.0818737	GO:0008270;GO:0003676	zinc knuckle (CCHC-type) family protein
Bradi3g35350	3362.09	-0.273215	0.0975515	-2.80073	0.00509875	0.0818737	GO:0008270;GO:0008237;GO:0006508	aminopeptidase M1
Bradi3g39980	299.618	-2.16203	0.772074	-2.80029	0.00510564	0.0819269	GO:0055114;GO:0046872;GO:0016702	lipoxygenase 2
Bradi4g39137	734.617	-0.545477	0.19482	-2.7999	0.00511185	0.0819689	GO:0046872	Zinc finger C-x8-C-x5-C-x3-H type family protein
Bradi1g59220	12956.8	-0.350455	0.125221	-2.79868	0.00513116	0.0821944	GO:0030170;GO:0009058	alanine-2-oxoglutarate aminotransferase 2
Bradi5g02470	522.31	-0.731779	0.261648	-2.79681	0.005161	0.0824677	GO:0016568;GO:0006355;GO:0005634	MRG family protein
Bradi2g02477	133.293	-1.17846	0.42185	-2.79354	0.00521342	0.0830234	GO:0030247;GO:0006468;GO:0004672	Protein kinase superfamily protein
Bradi1g41907	22177.6	-0.458157	0.164044	-2.79289	0.00522393	0.0831245	GO:0016310;GO:0016301;GO:0005524	Pyruvate phosphate dikinase PEP/pyruvate binding domain
Bradi1g51954	251.404	-0.924293	0.330988	-2.79253	0.00522973	0.0831588	NA	NB-ARC domain-containing disease resistance protein
Bradi4g30710	11091.3	-1.03796	0.371938	-2.79069	0.00525963	0.083431	GO:0016021	tetraspanin8
Bradi3g26370	55.6933	-1.18927	0.426178	-2.79054	0.00526201	0.083431	NA	calmodulin-binding family protein
Bradi1g65825	182.986	-1.1287	0.4045	-2.79035	0.0052651	0.083431	NA	NA
Bradi2g47510	149.747	-2.04594	0.733436	-2.78953	0.00527849	0.0834565	GO:0006468;GO:0005524;GO:0004672	mitogen-activated protein kinase kinase kinase 15
Bradi1g52520	670.748	-0.479979	0.172077	-2.78933	0.00528171	0.0834565	NA	Protein of unknown function (DUF1644)
Bradi5g00610	1394.2	-1.08427	0.388771	-2.78896	0.00528782	0.0834565	GO:0050017;GO:0019499;GO:0005739;GO:0004124	cysteine synthase C1
Bradi3g09220	193.733	-2.06417	0.74014	-2.78889	0.00528894	0.0834565	GO:0009055	Cupredoxin superfamily protein
Bradi1g76480	3872.3	-0.363858	0.130498	-2.78822	0.0052998	0.0834565	NA	ribonuclease II family protein
Bradi3g45250	478.333	-2.8858	1.03513	-2.78786	0.00530581	0.0834565	GO:0016567;GO:0004842	CYS MET PRO and GLY protein 2
Bradi3g10127	724.487	-0.490918	0.176096	-2.78779	0.00530688	0.0834565	GO:0008152;GO:0003824	D-aminoacid aminotransferase-like PLP-dependent enzymes superfamily protein
Bradi3g35210	944.762	-0.838001	0.300655	-2.78725	0.00531568	0.0835257	NA	Pentatricopeptide repeat (PPR-like) superfamily protein
Bradi1g62580	1618.35	-0.765381	0.274618	-2.78708	0.00531859	0.0835257	GO:0008270	CW-type Zinc Finger
Bradi3g33980	510.258	-0.607228	0.217895	-2.78679	0.00532334	0.0835428	GO:0015743	aluminum-activated malate transporter 12
Bradi2g39230	2311.29	-0.462252	0.165983	-2.78494	0.00535379	0.0839147	GO:0016020	ERD (early-responsive to dehydration stress) family protein
Bradi2g01310	977.965	-1.13631	0.408025	-2.7849	0.00535438	0.0839147	GO:0006468;GO:0005524;GO:0004672	suppressor of npr1-1 constitutive 4
Bradi2g36057	554.931	-0.578543	0.207768	-2.78456	0.0053601	0.0839467	NA	Tetratricopeptide repeat (TPR)-like superfamily protein
Bradi2g15660	17.5347	-5.39768	1.93881	-2.78402	0.00536899	0.0840283	GO:0055114;GO:0016491	2-oxoglutarate (2OG) and Fe(II)-dependent oxygenase superfamily protein
Bradi1g17850	13.0713	-6.8699	2.46814	-2.78343	0.00537881	0.0840669	GO:0055114;GO:0020037;GO:0006979;GO:0004601	Peroxidase superfamily protein
Bradi1g43220	11801.2	-0.450624	0.16194	-2.78267	0.0053914	0.0842061	GO:0008270;GO:0005622;GO:0005515	CONSTANS-like 9
Bradi2g34827	1204.59	-0.571226	0.205402	-2.78102	0.00541888	0.0844045	GO:0005515	bromodomain and extraterminal domain protein 9
Bradi2g33530	858.052	-0.592179	0.212992	-2.78028	0.00543113	0.0845377	GO:0006468;GO:0005524;GO:0004674;GO:0004672	AGC (cAMP-dependent cGMP-dependent and protein kinase C) kinase family protein
Bradi4g00330	4981.49	-0.480515	0.172964	-2.77812	0.0054675	0.0849872	NA	carotenoid cleavage dioxygenase 1
Bradi1g62175	26.6192	-1.759	0.63318	-2.77804	0.00546884	0.0849872	NA	NA
Bradi2g48410	2629.92	-0.879828	0.316741	-2.77775	0.00547368	0.0849872	GO:0055114;GO:0051536	NADH-ubiquinone oxidoreductase 20 kDa subunit mitochondrial
Bradi3g38980	402.127	-1.36111	0.490033	-2.77758	0.00547646	0.0849872	GO:0006355;GO:0003677	Dof-type zinc finger DNA-binding family protein
Bradi5g05900	467.968	-1.66352	0.598937	-2.77746	0.00547861	0.0849872	NA	mitochondrial HSO70 2
Bradi1g77470	675.711	-0.513038	0.184824	-2.77582	0.00550633	0.0853015	GO:0051205;GO:0016021	homolog of yeast oxidase assembly 1 (OXA1)
Bradi3g14150	931.768	-0.716242	0.258147	-2.77456	0.00552771	0.0855747	GO:0003333	lysine histidine transporter 1
Bradi5g25480	644.901	-0.896652	0.323337	-2.77312	0.00555213	0.0858457	GO:0055114;GO:0016702	Protein of unknown function (DUF1637)
Bradi1g22520	2076.69	-1.02821	0.370786	-2.77306	0.00555315	0.0858457	NA	Cobalamin biosynthesis CobW-like protein
Bradi1g17450	3367.75	-0.838298	0.302474	-2.77147	0.00558031	0.0861554	NA	hydroxyproline-rich glycoprotein family protein
Bradi1g29570	444.15	-0.621617	0.224352	-2.77072	0.00559334	0.0862983	GO:0016157;GO:0005985	sucrose synthase 6
Bradi5g14910	622.416	-0.91149	0.329072	-2.76988	0.00560771	0.0864616	GO:0009116	adenine phosphoribosyl transferase 2
Bradi4g22020	290.667	-0.918383	0.331619	-2.76939	0.00561613	0.0865331	GO:0005615	Serine protease inhibitor (SERPIN) family protein
Bradi1g46195	74.1189	-1.63355	0.590045	-2.76851	0.00563133	0.0866983	GO:0006508;GO:0004190	Eukaryotic aspartyl protease family protein
Bradi5g14687	11403.6	-0.633218	0.228885	-2.76654	0.00566551	0.0868838	GO:0005515;GO:0003723	MIF4G domain-containing protein / MA3 domain-containing protein
Bradi5g20410	748.267	-0.425477	0.153884	-2.76492	0.00569369	0.0871405	NA	scramblase-related
Bradi2g61090	586.231	-1.39183	0.503853	-2.76238	0.00573816	0.0877036	GO:0016491	NADPH:quinone oxidoreductase
Bradi3g57770	2207.3	-0.403133	0.145954	-2.76205	0.00574394	0.0877333	NA	PHD finger family protein
Bradi3g22350	1782.68	-0.37271	0.13495	-2.76183	0.00574778	0.0877333	NA	NA
Bradi3g21350	3290.26	-0.995655	0.360556	-2.76144	0.00575462	0.0877791	GO:0006508;GO:0004185	serine carboxypeptidase-like 3
Bradi3g15920	2684.12	-0.331674	0.120138	-2.76076	0.00576662	0.0878448	NA	NA
Bradi2g12880	4539.29	-0.644123	0.233386	-2.75991	0.00578175	0.087958	GO:0016747	Esterase/lipase/thioesterase family protein
Bradi1g38683	389.038	-0.73971	0.268104	-2.75904	0.00579716	0.0881338	GO:0008270;GO:0003676	NA
Bradi3g51020	6274.96	-0.305112	0.110662	-2.75715	0.00583082	0.0885278	GO:0006508;GO:0004252	tripeptidyl peptidase ii
Bradi1g15850	1848.77	-0.716074	0.259778	-2.75648	0.00584269	0.088637	GO:0005515	Leucine-rich repeat (LRR) family protein
Bradi3g09612	238.874	-0.826312	0.2998	-2.75621	0.00584749	0.088637	GO:0005515	disease resistance family protein / LRR family protein
Bradi1g22680	1814.67	-0.454508	0.16491	-2.75609	0.00584965	0.088637	GO:0043565;GO:0006355;GO:0003700	WRKY DNA-binding protein 3
Bradi3g47370	1384.55	-0.426185	0.154758	-2.75389	0.00588916	0.0891764	GO:0006468;GO:0005524;GO:0004672	NIMA-related kinase 5
Bradi1g49490	477.77	-0.61079	0.22187	-2.75292	0.00590664	0.0892742	GO:0008270;GO:0005515	RING/U-box superfamily protein
Bradi4g21540	1239.15	-0.420496	0.15276	-2.75266	0.00591124	0.0892742	GO:0005634;GO:0003677	methyl-CPG-binding domain 11
Bradi5g20960	306.109	-2.15698	0.78375	-2.75213	0.00592092	0.0893023	GO:0008168;GO:0006364;GO:0005737	methyltransferases
Bradi2g41250	592.82	-0.686743	0.249648	-2.75084	0.00594426	0.0895951	NA	NA
Bradi5g19787	946.67	-0.596388	0.216985	-2.74852	0.00598651	0.0899353	GO:0016887;GO:0005524;GO:0055085;GO:0042626;GO:0016021;GO:0006810	multidrug resistance-associated protein 9
Bradi2g54380	2714.41	-0.296707	0.10805	-2.74602	0.00603239	0.0903388	GO:0055114;GO:0016616;GO:0006694;GO:0003854	UDP-glucuronic acid decarboxylase 1
Bradi2g46650	964.333	-0.405349	0.147631	-2.74568	0.00603848	0.0903388	GO:0006914	AUTOPHAGY 6
Bradi2g44450	2274.84	-0.572952	0.208678	-2.74563	0.00603942	0.0903388	GO:0031047	XH/XS domain-containing protein
Bradi3g04387	1809.01	-0.855864	0.311752	-2.74534	0.00604483	0.0903388	GO:0005525	Small GTP-binding protein
Bradi1g02180	870.583	-0.358873	0.130745	-2.74483	0.00605417	0.0904169	NA	F-box/RNI-like/FBD-like domains-containing protein
Bradi4g03980	1301.25	-0.536911	0.195628	-2.74455	0.00605945	0.0904366	GO:0006397;GO:0005634	Tetratricopeptide repeat (TPR)-like superfamily protein
Bradi3g17580	370.191	-0.884608	0.322347	-2.74427	0.00606449	0.0904528	GO:0005515	F-box family protein
Bradi1g30980	72.1872	-2.16179	0.788087	-2.74309	0.00608643	0.090562	NA	Chaperone DnaJ-domain superfamily protein
Bradi1g42800	3081.51	-0.719104	0.262163	-2.74296	0.00608879	0.090562	GO:0008017;GO:0000910;GO:0000226	microtubule-associated protein 65-2
Bradi1g70390	446.881	-0.690028	0.251588	-2.74269	0.00609374	0.090562	NA	Caleosin-related family protein
Bradi1g78027	582.149	-0.52735	0.192275	-2.74269	0.00609377	0.090562	NA	FRA8 homolog
Bradi2g37310	4723.4	-0.630305	0.229815	-2.74267	0.00609428	0.090562	GO:0005622;GO:0003779;GO:0030042;GO:0015629	actin depolymerizing factor 4
Bradi4g33920	3843.75	-0.466945	0.170347	-2.74115	0.00612246	0.0908429	NA	NA
Bradi5g02980	513.916	-0.714125	0.260575	-2.74058	0.00613311	0.0909112	GO:0006468;GO:0005524;GO:0004672	receptor-like protein kinase 1
Bradi1g57680	380.776	-0.679508	0.248086	-2.739	0.00616255	0.0910692	GO:0005524	regulatory particle triple-A ATPase 4A
Bradi2g21142	100.434	-1.33687	0.48817	-2.73854	0.00617126	0.0910809	GO:0005975;GO:0004553	beta-13-glucanase 5
Bradi1g11510	21.8119	-6.73792	2.46068	-2.73823	0.00617703	0.0910809	NA	NA
Bradi1g01257	2644.91	-0.357664	0.13065	-2.73758	0.00618936	0.0911399	GO:0043531	NB-ARC domain-containing disease resistance protein
Bradi1g09340	2051.07	-0.263903	0.0964022	-2.73753	0.00619033	0.0911399	NA	Vps51/Vps67 family (components of vesicular transport) protein
Bradi5g00600	11.3476	-5.39942	1.97354	-2.73591	0.00622081	0.091412	GO:0008033;GO:0004540	ribonuclease P family protein / Rpp14 family protein
Bradi1g76760	2603.95	-0.840711	0.307484	-2.73417	0.00625383	0.0916614	GO:0007165	CBL-interacting protein kinase 9
Bradi2g43077	946.309	-0.54246	0.198515	-2.73259	0.00628389	0.0919595	GO:0005515	LisH dimerisation motif;WD40/YVTN repeat-like-containing domain
Bradi5g16740	1002.76	-0.468384	0.171488	-2.73129	0.00630875	0.092121	GO:0016021	Cytochrome b561/ferric reductase transmembrane protein family
Bradi5g08235	6028.87	-0.26147	0.0957324	-2.73125	0.00630938	0.092121	GO:0055114;GO:0030976;GO:0006099;GO:0004591	2-oxoglutarate dehydrogenase E1 component
Bradi3g14140	4186.44	-0.687787	0.25188	-2.73061	0.00632175	0.0921553	NA	lysine histidine transporter 1
Bradi2g27050	1096.42	-1.97656	0.723989	-2.7301	0.0063316	0.0921553	NA	EF hand calcium-binding protein family
Bradi5g24490	753.302	-0.598485	0.219219	-2.73008	0.0063319	0.0921553	GO:0005515	F-box/RNI-like superfamily protein
Bradi2g54330	53.2793	-1.51521	0.555154	-2.72934	0.00634603	0.0922846	NA	NA
Bradi1g30410	1016.5	-0.511479	0.18741	-2.7292	0.00634886	0.0922846	GO:0035091	Phox (PX) domain-containing protein
Bradi5g25152	9.25525	-5.98114	2.19182	-2.72885	0.00635562	0.0923242	NA	NA
Bradi2g07970	1812.63	-0.531986	0.195073	-2.72711	0.00638918	0.092635	NA	ubiquitin-conjugating enzyme 25
Bradi2g00360	2442.77	-0.472464	0.173308	-2.72616	0.00640763	0.0927848	NA	NA
Bradi5g09010	14.403	-5.53385	2.03035	-2.72556	0.00641929	0.0927944	NA	NA
Bradi1g39220	655.912	-0.589242	0.216356	-2.72349	0.00645967	0.093184	NA	Protein of unknown function (DUF630 and DUF632)
Bradi2g58030	10.6083	-4.86347	1.78658	-2.72223	0.00648428	0.0934799	GO:0003677	AP2/B3-like transcriptional factor family protein
Bradi4g32730	2411.31	-0.821176	0.301735	-2.72151	0.00649837	0.0935682	GO:0055085;GO:0016020;GO:0006814;GO:0005215	dicarboxylate transport 2.1
Bradi3g17750	4970.52	-1.03914	0.381824	-2.7215	0.00649859	0.0935682	NA	NA
Bradi4g41696	2697.16	-0.431778	0.158704	-2.72066	0.00651521	0.0936895	NA	NA
Bradi3g45460	1973.26	-0.437388	0.160787	-2.7203	0.00652226	0.0937318	GO:0006468;GO:0005524;GO:0004672	Protein kinase superfamily protein
Bradi1g67397	2770.73	-0.492638	0.181114	-2.72005	0.00652723	0.0937443	NA	MAPK/ERK kinase kinase 1
Bradi3g52437	4180.83	-0.406176	0.149383	-2.71903	0.00654744	0.0939569	GO:0015969	RELA/SPOT homolog 3
Bradi2g10480	374.611	-0.762067	0.280287	-2.71888	0.00655025	0.0939569	GO:0016021;GO:0004190	Presenilin-1
Bradi2g12105	15.48	-5.88933	2.16637	-2.71852	0.00655743	0.0940008	NA	NA
Bradi2g54860	372.955	-0.614945	0.226334	-2.71698	0.00658799	0.0942025	GO:0006352;GO:0005669	Transcription initiation factor TFIID subunit A
Bradi2g60434	361.256	-0.79442	0.292463	-2.7163	0.00660151	0.0942778	GO:0043531	NB-ARC domain-containing disease resistance protein
Bradi2g11290	1938.52	-0.368095	0.135541	-2.71575	0.00661256	0.0943767	NA	NA
Bradi1g45370	708.571	-0.494468	0.182135	-2.71484	0.00663068	0.0945508	GO:0045454;GO:0015035;GO:0009055;GO:0035556	glutaredoxin-related
Bradi4g10577	552.512	-1.31507	0.484497	-2.71431	0.00664141	0.0945508	GO:0006468;GO:0004672	cysteine-rich RLK (RECEPTOR-like protein kinase) 6
Bradi1g70307	87.8157	-1.16275	0.428493	-2.71358	0.00665597	0.0946415	GO:0005515	F-box family protein
Bradi1g49690	528.951	-3.03491	1.11889	-2.71242	0.00667929	0.0948551	NA	NA
Bradi2g32570	367.266	-0.619148	0.228348	-2.71142	0.00669953	0.095001	GO:0016020;GO:0005509;GO:0004571	alpha-mannosidase 3
Bradi1g35742	905.308	-0.541972	0.199898	-2.71125	0.006703	0.095001	GO:0055114;GO:0016616;GO:0006694;GO:0003854	NAD(P)-binding Rossmann-fold superfamily protein
Bradi4g44000	443.961	-0.928803	0.342594	-2.71109	0.00670621	0.095001	GO:0006355;GO:0003677	NAC domain containing protein 47
Bradi3g50397	12.4132	-5.85665	2.16042	-2.71089	0.00671036	0.095001	GO:0055085;GO:0016021	Major facilitator superfamily protein
Bradi1g69710	1158.09	-0.95523	0.352399	-2.71065	0.00671517	0.0950102	GO:0055085;GO:0016021	Major facilitator superfamily protein
Bradi4g24006	627.623	-0.636469	0.234853	-2.71007	0.00672691	0.0950604	GO:0006470;GO:0004725	protein tyrosine phosphatase 1
Bradi1g45620	2843.59	-0.31264	0.115368	-2.70994	0.00672952	0.0950604	GO:0005524	SNF2 domain-containing protein / helicase domain-containing protein / zinc finger protein-related
Bradi5g12912	195.25	-0.956321	0.352904	-2.70986	0.00673119	0.0950604	NA	NA
Bradi2g44840	218.45	-1.27774	0.471644	-2.70911	0.00674633	0.0952154	NA	Protein of unknown function (DUF1645)
Bradi1g26857	593.067	-1.23684	0.456629	-2.70863	0.00675615	0.0952511	NA	Ring/U-Box superfamily protein
Bradi1g27080	2528.36	-0.619129	0.228581	-2.70858	0.0067572	0.0952511	NA	Mitochondrial import inner membrane translocase subunit Tim17/Tim22/Tim23 family protein
Bradi3g58338	498.61	-0.879881	0.324943	-2.7078	0.00677303	0.0953637	GO:0008270;GO:0005515	Pentatricopeptide repeat (PPR) superfamily protein
Bradi3g28730	1133.32	-0.508661	0.187852	-2.70778	0.00677354	0.0953637	GO:0007034	vacuolar protein sorting-associated protein 2.3
Bradi2g28460	6585.31	-0.351995	0.130067	-2.70625	0.00680472	0.0957438	GO:0016021;GO:0004659	UbiA prenyltransferase family protein
Bradi1g14877	60.8087	-1.3523	0.4998	-2.70568	0.00681639	0.0957517	NA	NA
Bradi2g40147	1098.91	-0.585826	0.216523	-2.70561	0.00681786	0.0957517	GO:0006351;GO:0003682	bromo-adjacent homology (BAH) domain-containing protein
Bradi2g04690	626.357	-0.629361	0.232639	-2.70531	0.00682415	0.0957812	GO:0016021;GO:0006820;GO:0016020;GO:0005452	HCO3- transporter family
Bradi2g23540	9814.25	-0.791344	0.292548	-2.70501	0.00683033	0.095809	NA	NA
Bradi1g78070	2832.07	-0.512639	0.189564	-2.7043	0.00684487	0.0959541	GO:0016021;GO:0004190	signal peptide peptidase
Bradi3g06380	1908.84	-0.543891	0.201163	-2.70374	0.00685638	0.0960566	GO:0019441;GO:0004061	Cyclase family protein
Bradi3g55370	1986.93	-0.753616	0.27887	-2.7024	0.00688419	0.096328	NA	Essential protein Yae1 N-terminal
Bradi2g40870	2542.2	-0.97739	0.361714	-2.70211	0.00689014	0.0963523	NA	DCD (Development and Cell Death) domain protein
Bradi3g30847	391.575	-0.719702	0.266438	-2.7012	0.006909	0.096557	NA	NAD(P)-linked oxidoreductase superfamily protein
Bradi2g12627	128.905	-1.09381	0.405084	-2.70021	0.00692968	0.0967449	GO:0008138;GO:0006470	dual specificity protein phosphatase family protein
Bradi2g17330	1703.87	-0.435425	0.161292	-2.6996	0.00694221	0.0967623	GO:0045454;GO:0055114;GO:0016972	quiescin-sulfhydryl oxidase 1
Bradi2g25500	111.814	-1.22905	0.455294	-2.69948	0.00694487	0.0967623	GO:0008017;GO:0000910;GO:0000226	microtubule-associated protein 65-2
Bradi4g17336	368.965	-0.706864	0.261916	-2.69882	0.00695862	0.0968948	NA	NA
Bradi5g24590	1523.78	-0.451379	0.167302	-2.69799	0.00697601	0.0970188	GO:0005524	P-loop containing nucleoside triphosphate hydrolases superfamily protein
Bradi2g53970	613.285	-0.538818	0.199822	-2.69649	0.00700745	0.0972784	GO:0055114;GO:0016491	alternative NAD(P)H dehydrogenase 1
Bradi2g20240	2298.07	-0.609749	0.226155	-2.69616	0.00701435	0.097315	GO:0045454;GO:0005681;GO:0000398	mRNA splicing factor thioredoxin-like U5 snRNP
Bradi4g29210	2342.65	-0.685136	0.254316	-2.69404	0.00705925	0.0977261	GO:0016021;GO:0005783	LAG1 longevity assurance homolog 3
Bradi5g21890	1547.01	-0.420587	0.156135	-2.69375	0.00706536	0.0977261	GO:0009378;GO:0006310;GO:0006281;GO:0005524	peroxin 6
Bradi5g13490	189.845	-0.580908	0.215776	-2.69218	0.00709876	0.0981054	GO:0055114;GO:0016616;GO:0051287;GO:0000287	isocitrate dehydrogenase 1
Bradi5g09170	42708.1	-0.629535	0.23385	-2.69205	0.00710137	0.0981054	GO:0043169;GO:0005975;GO:0003824;GO:0004553	starch branching enzyme 2.2
Bradi2g22420	1773.47	-0.288266	0.1071	-2.69155	0.00711209	0.0981135	GO:0006886;GO:0005622	ENTH/VHS/GAT family protein
Bradi2g61480	78.4657	-0.975503	0.362685	-2.68967	0.00715227	0.0983329	GO:0030150;GO:0005744	Protein Transporter Pam16
Bradi1g48740	1441.6	-0.417604	0.155358	-2.68802	0.00718777	0.0987022	GO:0032040	PIN domain-like family protein
Bradi5g22187	1365.17	-0.379325	0.141143	-2.68752	0.00719851	0.0987903	GO:0003677;GO:0043531	NB-ARC domain-containing disease resistance protein
Bradi3g48497	517.321	-0.75412	0.280633	-2.68721	0.00720511	0.0988216	NA	SET domain group 4
Bradi3g45200	147.295	-1.47066	0.547365	-2.6868	0.00721394	0.0988833	GO:0016567;GO:0004842	plant U-box 23
Bradi4g43050	1123.91	-2.50761	0.933394	-2.68656	0.0072193	0.0988974	NA	Ankyrin repeat family protein
Bradi1g42270	1411.65	-0.66251	0.246626	-2.68629	0.00722494	0.0989154	GO:0055114;GO:0051287;GO:0016616;GO:0008152	formate dehydrogenase
Bradi2g40942	3591.95	-0.273514	0.10183	-2.686	0.00723139	0.0989445	GO:0005515	transducin family protein / WD-40 repeat family protein
Bradi4g29878	16.1921	-6.15721	2.29284	-2.68541	0.00724409	0.099059	NA	NA
Bradi4g31423	48.6758	-1.33796	0.498354	-2.68476	0.0072582	0.0991925	NA	NA
Bradi1g78160	782.522	-0.824772	0.307301	-2.68393	0.00727634	0.0993216	NA	Protein of unknown function (DUF3741)
Bradi1g64320	667.892	-0.838545	0.312629	-2.68223	0.00731324	0.099701	NA	enoyl-CoA hydratase/isomerase A
Bradi2g07975	303.222	-0.835059	0.311364	-2.68194	0.00731971	0.099701	NA	NA
Bradi2g04577	2431.02	-0.494573	0.184434	-2.68158	0.0073276	0.099701	GO:0016887;GO:0005524;GO:0055085;GO:0042626;GO:0016021;GO:0006810	multidrug resistance-associated protein 3
Bradi3g10190	228.156	-0.689926	0.257311	-2.68129	0.0073338	0.099701	NA	Tesmin/TSO1-like CXC domain-containing protein
Bradi5g01827	362.358	-3.81529	1.42297	-2.68121	0.00733571	0.099701	NA	NA
Bradi3g33690	1088.97	-0.425393	0.158693	-2.68061	0.00734892	0.0997758	GO:0006468;GO:0005524;GO:0004672	Protein kinase superfamily protein
Bradi4g02287	15.1558	-5.14719	1.92107	-2.67934	0.00737669	0.10002	GO:0006468;GO:0005524;GO:0004672	Concanavalin A-like lectin protein kinase family protein
Bradi5g18137	203.153	-2.54726	0.952769	-2.67354	0.00750561	0.101285	GO:0005089	RHO guanyl-nucleotide exchange factor 3
Bradi5g26890	2587.57	-0.336864	0.12606	-2.67225	0.00753444	0.101506	GO:0055114;GO:0016616;GO:0051287;GO:0000287	isopropylmalate dehydrogenase 2
Bradi1g37790	3803.29	-0.278511	0.104356	-2.66885	0.00761107	0.102422	GO:0005524	TCP-1/cpn60 chaperonin family protein
Bradi1g01790	147.366	-1.02552	0.384315	-2.66844	0.00762037	0.102437	GO:0005515	Sterile alpha motif (SAM) domain-containing protein
Bradi4g22110	3091.87	-0.407621	0.152758	-2.66841	0.00762112	0.102437	GO:0030163;GO:0005524;GO:0004252;GO:0004176	ATP-dependent protease La (LON) domain protein
Bradi1g06050	1218.04	-1.03634	0.388854	-2.66511	0.00769637	0.103327	GO:0005975;GO:0004553	O-Glycosyl hydrolases family 17 protein
Bradi3g53520	37945.9	-0.627197	0.235403	-2.66435	0.00771362	0.103432	NA	ADP/ATP carrier 2
Bradi1g72950	197.855	-0.770724	0.289313	-2.66398	0.00772229	0.103432	GO:0009236;GO:0003824	pyridoxine biosynthesis 2
Bradi5g09570	555.19	-0.795288	0.298581	-2.66356	0.00773188	0.103499	NA	Abscisic acid-responsive (TB2/DP1 HVA22) family protein
Bradi5g03960	580.797	-0.705698	0.265292	-2.66008	0.0078123	0.104453	GO:0006468;GO:0005524;GO:0004672	Leucine-rich repeat protein kinase family protein
Bradi3g09470	9008.05	-0.674814	0.253744	-2.65942	0.00782744	0.104545	GO:0016788	GDSL-like Lipase/Acylhydrolase superfamily protein
Bradi4g30570	686.954	-0.57246	0.215332	-2.65851	0.0078488	0.104582	GO:0007049;GO:0005634	Tetratricopeptide repeat (TPR)-like superfamily protein
Bradi3g43050	1739.42	-0.428252	0.161134	-2.65774	0.00786664	0.104621	GO:0006351;GO:0003899;GO:0003677	nuclear RNA polymerase C1
Bradi2g16770	2757.39	-0.337022	0.126815	-2.65759	0.0078701	0.104621	NA	ubiquitin-conjugating enzyme 36
Bradi4g23850	1738.75	-0.559408	0.210522	-2.65724	0.00787836	0.104623	GO:0016491;GO:0008152	NAD(P)-binding Rossmann-fold superfamily protein
Bradi1g52150	1521.01	-0.706364	0.265877	-2.65673	0.00789033	0.104623	NA	Vacuolar iron transporter (VIT) family protein
Bradi5g03460	932.391	-0.69631	0.262136	-2.65629	0.00790049	0.104623	GO:0055085;GO:0042626;GO:0016021;GO:0006810;GO:0005524;GO:0016887	multidrug resistance-associated protein 10
Bradi4g31180	2987.2	-0.821779	0.309372	-2.65628	0.00790089	0.104623	NA	Trypsin family protein with PDZ domain
Bradi3g44380	4140.6	-0.439257	0.165372	-2.65617	0.0079034	0.104623	GO:0003676	MEI2-like protein 1
Bradi2g42100	11806.6	-0.563748	0.212306	-2.65535	0.00792252	0.104652	GO:0033179;GO:0015991;GO:0015078	ATPase V0/A0 complex subunit C/D
Bradi4g44070	326.815	-0.653447	0.246094	-2.65528	0.00792437	0.104652	GO:0016757;GO:0047262	galacturonosyltransferase 7
Bradi3g26920	2236.65	-1.19451	0.449886	-2.65513	0.00792779	0.104652	GO:0043565;GO:0006355;GO:0005634;GO:0003700	heat shock transcription factor A6B
Bradi4g41650	134.112	-0.756732	0.285012	-2.65509	0.0079287	0.104652	NA	NagB/RpiA/CoA transferase-like superfamily protein
Bradi1g04957	399.274	-0.704147	0.265281	-2.65434	0.00794634	0.104774	GO:0016757;GO:0016020;GO:0030246;GO:0008378;GO:0006486	Galactosyltransferase family protein
Bradi3g49160	270.169	-0.624935	0.235462	-2.65408	0.00795241	0.104794	GO:0005509;GO:0030247;GO:0006468;GO:0005524;GO:0004672	wall associated kinase 5
Bradi1g27377	685.683	-0.396592	0.149484	-2.65307	0.00797629	0.105016	GO:0030983;GO:0006298;GO:0005524	MUTS-like protein 4
Bradi1g71340	4438.04	-0.435821	0.16428	-2.65291	0.0079801	0.105016	GO:0005515	Proteasome component (PCI) domain protein
Bradi2g43660	646.019	-0.554679	0.209093	-2.65279	0.00798304	0.105016	GO:0051382;GO:0019237;GO:0000776	centromere protein C
Bradi2g19700	3226.31	-0.735773	0.277483	-2.65159	0.0080113	0.105266	GO:0016787;GO:0006541;GO:0008242;GO:0003824	gamma-glutamyl hydrolase 2
Bradi3g30547	4639.11	-0.592844	0.223703	-2.65014	0.00804588	0.10566	GO:0008017;GO:0007018;GO:0005524;GO:0003777;GO:0005871	Kinesin motor family protein
Bradi5g25390	1320.34	-0.475684	0.179595	-2.64864	0.00808162	0.106007	GO:0005856;GO:0008017;GO:0007018;GO:0005524;GO:0003777;GO:0005871	kinesin-like calmodulin-binding protein (ZWICHEL)
Bradi2g52500	92.2891	-1.27594	0.481766	-2.64845	0.00808609	0.106007	NA	Pentatricopeptide repeat (PPR) superfamily protein
Bradi2g27007	149.442	-0.904487	0.34154	-2.64827	0.00809059	0.106007	GO:0005515;GO:0005096	Calcium-dependent ARF-type GTPase activating protein family
Bradi1g24590	428.126	-0.624398	0.235777	-2.64825	0.0080909	0.106007	NA	Protein of unknown function (DUF707)
Bradi1g22200	1015.45	-1.00052	0.377959	-2.64715	0.00811723	0.106149	GO:0005515;GO:0006468;GO:0005524;GO:0004672	receptor-like protein kinase 2
Bradi4g14170	214.374	-0.993051	0.375188	-2.64681	0.00812544	0.106149	NA	HVA22 homologue A
Bradi1g35490	1318.01	-0.718779	0.271636	-2.64611	0.00814231	0.10615	GO:0016787	nudix hydrolase homolog 2
Bradi1g71920	659.559	-1.31513	0.497647	-2.6427	0.00822468	0.106963	NA	NA
Bradi4g07397	837.677	-0.447249	0.16926	-2.64238	0.00823261	0.107005	GO:0005524;GO:0003676	DEA(D/H)-box RNA helicase family protein
Bradi4g10700	10767.4	-0.445247	0.168531	-2.64193	0.00824356	0.107087	GO:0009378;GO:0006310;GO:0006281	AAA-type ATPase family protein
Bradi4g45290	11.7944	-3.40575	1.28941	-2.64133	0.0082582	0.107216	GO:0043565;GO:0006355;GO:0003700	WRKY DNA-binding protein 4
Bradi4g12120	13.7507	-2.43675	0.922763	-2.64071	0.00827328	0.107351	NA	NA
Bradi2g57807	1297.54	-0.420225	0.159346	-2.63718	0.00835979	0.107894	NA	Cysteine proteinases superfamily protein
Bradi2g47501	213.597	-1.82298	0.691343	-2.63687	0.00836742	0.107894	NA	NA
Bradi3g54290	592.627	-0.58556	0.222081	-2.6367	0.00837172	0.107894	GO:0003824;GO:0006470;GO:0004722	DNA-binding protein phosphatase 1
Bradi1g30430	464.621	-0.804344	0.305094	-2.63638	0.00837955	0.107894	GO:0007034	vacuolar protein sorting 46.1
Bradi4g45140	50.9433	-2.82012	1.0697	-2.63635	0.0083802	0.107894	NA	NA
Bradi2g46670	17207.9	-0.52268	0.198357	-2.63505	0.00841255	0.108132	GO:0055114;GO:0016491;GO:0008152;GO:0015930;GO:0006807;GO:0016638;GO:0006537	NADH-dependent glutamate synthase 1
Bradi1g25937	138.338	-1.32808	0.504061	-2.63476	0.00841971	0.108145	GO:0016021;GO:0016020;GO:0022857	nodulin MtN21 /EamA-like transporter family protein
Bradi1g66780	272.134	-1.01776	0.386501	-2.63326	0.00845702	0.108502	GO:0008270;GO:0005515	RING-H2 finger C2A
Bradi5g00616	86.7972	-1.06023	0.402907	-2.63146	0.00850191	0.108956	NA	Disease resistance protein (TIR-NBS-LRR class) family
Bradi1g53020	20.2214	-3.26688	1.24173	-2.63091	0.00851571	0.109072	NA	RAB GDP dissociation inhibitor 2
Bradi1g71000	285.596	-1.09517	0.416532	-2.62926	0.00855713	0.109479	GO:0051536;GO:0003824;GO:0008173;GO:0006364;GO:0005737	Radical SAM superfamily protein
Bradi3g01170	687.526	-0.802151	0.305204	-2.62825	0.00858263	0.109613	GO:0030247;GO:0006468;GO:0005524;GO:0004672	wall associated kinase 3
Bradi3g41837	401.254	-0.698662	0.265863	-2.6279	0.00859134	0.109613	GO:0006412;GO:0005840;GO:0005622;GO:0003735	Ribosomal L38e protein family
Bradi2g03170	12847.9	-0.667325	0.253939	-2.62789	0.00859157	0.109613	GO:0008152;GO:0004807	triosephosphate isomerase
Bradi3g36487	366.175	-0.526148	0.200254	-2.6274	0.00860398	0.10971	NA	Regulator of chromosome condensation (RCC1) family protein
Bradi5g14367	3291.03	-0.47815	0.182014	-2.627	0.00861413	0.109778	GO:0055085;GO:0016021	inositol transporter 1
Bradi1g33330	5884.43	-0.393504	0.149824	-2.62644	0.00862833	0.109845	NA	RNA polymerase I specific transcription initiation factor RRN3 protein
Bradi1g31100	10.8548	-5.48914	2.09001	-2.62637	0.00862998	0.109845	NA	NA
Bradi4g05450	2961.18	-0.540687	0.205895	-2.62603	0.0086386	0.109845	GO:0050662;GO:0003824	NmrA-like negative transcriptional regulator family protein
Bradi2g23070	726.861	-0.450411	0.171544	-2.62563	0.00864877	0.109913	GO:0055085;GO:0016021;GO:0008324;GO:0006812	Cation efflux family protein
Bradi1g43630	7957.57	-0.523178	0.19938	-2.62403	0.00868956	0.110248	GO:0003333	Transmembrane amino acid transporter family protein
Bradi3g08810	22.8842	-5.97744	2.27871	-2.62317	0.0087117	0.110467	GO:0003677	basic helix-loop-helix (bHLH) DNA-binding superfamily protein
Bradi2g43740	2547.76	-0.522097	0.19905	-2.62294	0.00871736	0.110478	GO:0016887;GO:0005524;GO:0006508;GO:0004222	FTSH protease 11
Bradi3g30730	2418.55	-0.926434	0.353406	-2.62144	0.00875579	0.110903	NA	response to low sulfur 2
Bradi2g18530	888.864	-1.05666	0.403418	-2.61926	0.00881214	0.111494	GO:0043565;GO:0006355;GO:0003700	WRKY DNA-binding protein 51
Bradi2g24820	182.723	-1.26711	0.484005	-2.61797	0.00884554	0.111854	NA	NA
Bradi3g42750	1756.32	-0.462313	0.176611	-2.6177	0.00885244	0.11188	GO:0005515;GO:0006457;GO:0003755;GO:0000413	cyclophilin71
Bradi3g44376	26.4778	-2.80122	1.07042	-2.61693	0.00887239	0.112008	NA	NA
Bradi1g43580	438.022	-0.804586	0.30764	-2.61535	0.00891362	0.112464	GO:0006468;GO:0004672	Protein kinase superfamily protein
Bradi5g20070	250.141	-0.835607	0.319523	-2.61517	0.0089184	0.112464	GO:0005515;GO:0016567;GO:0004842	NDR1/HIN1-like 8
Bradi3g08120	14844.1	-0.385925	0.147616	-2.61439	0.00893877	0.112659	GO:0008270;GO:0008237;GO:0006508	aminopeptidase M1
Bradi2g51350	556.816	-0.58504	0.223897	-2.61299	0.00897548	0.113053	NA	Polyketide cyclase / dehydrase and lipid transport protein
Bradi2g49447	265.643	-1.39871	0.535399	-2.61247	0.00898916	0.113107	GO:0005515;GO:0006468;GO:0004672	Protein kinase family protein with leucine-rich repeat domain
Bradi1g71570	1701.25	-0.644367	0.246719	-2.61175	0.00900813	0.113233	NA	Mitochondrial import inner membrane translocase subunit Tim17/Tim22/Tim23 family protein
Bradi2g23160	54.758	-1.83901	0.70419	-2.61152	0.00901403	0.113233	NA	C2H2-type zinc finger family protein
Bradi2g44950	629.825	-0.790751	0.303024	-2.60953	0.00906666	0.113644	NA	NA
Bradi2g38200	490.244	-1.53772	0.589377	-2.60906	0.0090792	0.113739	GO:0006468;GO:0005524;GO:0004672	CRINKLY4 related 3
Bradi2g25320	2830.34	-0.998141	0.382606	-2.6088	0.00908613	0.113763	GO:0006468;GO:0004672	BAK1-interacting receptor-like kinase 1
Bradi2g54230	2077.19	-0.664716	0.255007	-2.60666	0.00914301	0.114337	NA	Ypt/Rab-GAP domain of gyp1p superfamily protein
Bradi2g06220	38135.5	-0.689118	0.264415	-2.6062	0.00915526	0.114337	GO:0046872	metallothionein 3
Bradi3g03650	25.3446	-2.21801	0.851081	-2.60611	0.00915783	0.114337	NA	Uncharacterized protein
Bradi3g24730	4118.34	-0.436936	0.167668	-2.60595	0.00916196	0.114337	GO:0046961;GO:0046933;GO:0045261;GO:0015986	gamma subunit of Mt ATP synthase
Bradi1g19970	1596.14	-0.67933	0.260728	-2.60551	0.00917374	0.114379	NA	Peptidase C15 pyroglutamyl peptidase I-like
Bradi4g45180	1561.89	-0.435636	0.167202	-2.60545	0.00917536	0.114379	GO:0005515;GO:0035556;GO:0007165;GO:0006629;GO:0004435	Phosphoinositide-specific phospholipase C family protein
Bradi2g19723	286.64	-0.633949	0.243338	-2.60522	0.00918155	0.114394	NA	NA
Bradi1g76050	947.857	-0.511148	0.196226	-2.60489	0.00919038	0.114441	NA	F-box/RNI-like superfamily protein
Bradi3g17507	204.606	-0.955937	0.367235	-2.60307	0.00923935	0.114926	NA	cycloartenol synthase 1
Bradi2g05850	184.243	-1.28551	0.493961	-2.60244	0.00925617	0.114958	NA	TIFY domain/Divergent CCT motif family protein
Bradi4g44590	3921.16	-0.625797	0.240564	-2.60137	0.00928512	0.115207	GO:0043531	Disease resistance protein (CC-NBS-LRR class) family
Bradi4g22150	1666.67	-0.361816	0.139109	-2.60096	0.00929641	0.115259	GO:0044237	NagB/RpiA/CoA transferase-like superfamily protein
Bradi1g46440	5472.79	-0.324126	0.124642	-2.60045	0.00931024	0.11528	GO:0016780;GO:0016020;GO:0008654	aminoalcoholphosphotransferase 1
Bradi2g43557	8.7764	-6.89171	2.65382	-2.5969	0.0094069	0.115893	GO:0031047	XH/XS domain-containing protein
Bradi2g50515	9.38584	-5.9538	2.29269	-2.59686	0.00940802	0.115893	GO:0006887;GO:0000145	exocyst subunit exo70 family protein F1
Bradi4g15047	871.428	-0.646465	0.248956	-2.5967	0.00941233	0.115893	GO:0006468;GO:0005524;GO:0004672	cysteine-rich RLK (RECEPTOR-like protein kinase) 8
Bradi2g34950	2219.8	-0.601218	0.231556	-2.59643	0.00941983	0.115893	NA	DNAJ heat shock family protein
Bradi2g25040	1201.46	-0.494533	0.190477	-2.59629	0.00942357	0.115893	NA	TPX2 (targeting protein for Xklp2) protein family
Bradi2g56096	203.48	-0.722687	0.278443	-2.59546	0.00944643	0.116111	GO:0043565;GO:0006355;GO:0003700	G-box binding factor 4
Bradi2g48076	1853.62	-0.65526	0.252491	-2.59518	0.00945417	0.116144	GO:0016459;GO:0005524;GO:0003774;GO:0005515	myosin-like protein XIF
Bradi1g11500	5685.39	-0.455922	0.175712	-2.59472	0.00946694	0.116238	GO:0005525	DYNAMIN-like 1C
Bradi2g56920	1931.02	-1.2215	0.470831	-2.59436	0.00947678	0.116297	NA	F-box/RNI-like superfamily protein
Bradi5g25900	552.412	-1.30305	0.502459	-2.59335	0.00950455	0.116424	NA	Protein of unknown function (DUF793)
Bradi2g60252	22.6566	-6.46713	2.49382	-2.59327	0.00950688	0.116424	NA	NA
Bradi2g27180	503.287	-1.11548	0.430149	-2.59324	0.00950757	0.116424	GO:0016149;GO:0006415;GO:0005737	eukaryotic release factor 1-2
Bradi4g31460	7267.54	-0.489812	0.189044	-2.59099	0.00957005	0.116846	GO:0015969	RELA/SPOT homolog 2
Bradi3g21580	338.961	-0.805972	0.311126	-2.5905	0.00958363	0.116917	GO:0048544;GO:0006468;GO:0005524;GO:0004672	S-locus lectin protein kinase family protein
Bradi1g26670	1892.42	-0.374408	0.144564	-2.58991	0.00960012	0.116931	GO:0006468;GO:0005524;GO:0004672	Protein kinase superfamily protein
Bradi4g30470	523.11	-1.54176	0.595568	-2.58872	0.00963345	0.117054	GO:0005515	related to ubiquitin 1
Bradi3g04790	1612.29	-0.719454	0.277942	-2.5885	0.00963938	0.117054	GO:0006412;GO:0005840;GO:0003735	Ribosomal protein S11 family protein
Bradi2g24380	1150.25	-1.07185	0.414175	-2.58792	0.00965583	0.117172	NA	Protein of unknown function (DUF668)
Bradi4g02267	930.76	-0.497078	0.192115	-2.5874	0.00967035	0.117224	NA	mercaptopyruvate sulfurtransferase 1
Bradi2g21150	292.702	-1.07677	0.416316	-2.58641	0.00969805	0.117441	GO:0055114;GO:0051287;GO:0046168;GO:0016616;GO:0005975;GO:0004367;GO:0009331;GO:0006072	6-phosphogluconate dehydrogenase family protein
Bradi4g35156	1997.49	-0.415231	0.160597	-2.58554	0.00972263	0.117528	GO:0051603;GO:0005839;GO:0004298	20S proteasome beta subunit G1
Bradi2g19214	129.512	-0.906498	0.350754	-2.58442	0.00975421	0.117528	GO:0006468;GO:0005524;GO:0004672;GO:0016021;GO:0015914;GO:0004012;GO:0000287	ATPase E1-E2 type family protein / haloacid dehalogenase-like hydrolase family protein
Bradi1g43607	4013.78	-0.367032	0.142023	-2.58431	0.00975753	0.117528	GO:0006265;GO:0005694;GO:0003916;GO:0003677;GO:0003917	DNA topoisomerase type IA core
Bradi1g12870	2538.11	-1.28214	0.496146	-2.58419	0.00976068	0.117528	GO:0005515	NPR1-like protein 3
Bradi1g65950	1419.63	-0.451421	0.174807	-2.58239	0.00981185	0.118063	GO:0016780;GO:0016020;GO:0008654	phosphatidylglycerolphosphate synthase 1
Bradi3g57240	1874.03	-0.329908	0.127817	-2.58111	0.00984835	0.118397	GO:0005515;GO:0016459;GO:0005524;GO:0003774	myosin putative
Bradi1g54037	652.068	-0.408889	0.15842	-2.58105	0.00985	0.118397	NA	NA
Bradi2g61860	1658.49	-0.359292	0.139216	-2.58083	0.00985641	0.118412	GO:0008270;GO:0006508;GO:0004177	Zn-dependent exopeptidases superfamily protein
Bradi3g30723	74.3043	-1.01522	0.393449	-2.5803	0.00987134	0.118446	NA	NA
Bradi1g60300	1642.47	-0.419753	0.16268	-2.58024	0.00987328	0.118446	NA	fatty acid biosynthesis 1
Bradi4g09330	939.681	-0.989046	0.383408	-2.57962	0.00989087	0.118507	NA	NA
Bradi1g58080	2297.58	-0.579672	0.224748	-2.57921	0.00990259	0.118507	GO:0055114;GO:0016616;GO:0006694;GO:0003854	NAD(P)-binding Rossmann-fold superfamily protein
Bradi2g40030	2741.12	-0.492264	0.190881	-2.5789	0.00991151	0.118507	GO:0016773;GO:0048015;GO:0046854	vacuolar protein sorting 34
Bradi4g20565	9.39506	-5.4018	2.09466	-2.57884	0.00991331	0.118507	NA	NA
Bradi1g08930	3515.9	-0.847819	0.328763	-2.57882	0.00991388	0.118507	NA	Aluminium induced protein with YGL and LRDR motifs
Bradi4g43037	9.10173	-5.38944	2.08995	-2.57874	0.00991619	0.118507	GO:0046488;GO:0016307	Phosphatidylinositol-4-phosphate 5-kinase family protein
Bradi3g39600	2046.88	-0.443951	0.172192	-2.57824	0.00993057	0.118564	NA	NA
Bradi4g27190	2453.01	-0.536677	0.208184	-2.57789	0.00994053	0.118564	NA	ENHANCED DOWNY MILDEW 2
Bradi2g00860	6779.37	-0.349285	0.135565	-2.57651	0.0099802	0.118837	GO:0006355	SIN3-like 4
Bradi1g63310	3017.31	-0.449	0.17434	-2.57544	0.0100114	0.119083	GO:0006413;GO:0003743	eukaryotic translation initiation factor 2 beta subunit
Bradi4g37597	1497.67	-0.857033	0.332795	-2.57526	0.0100166	0.119083	NA	NA
Bradi1g08597	1954.27	-0.675734	0.262512	-2.57411	0.0100498	0.119293	NA	RNA binding (RRM/RBD/RNP motifs) family protein
Bradi3g26850	390.427	-0.929629	0.361625	-2.5707	0.0101494	0.120225	GO:0005975;GO:0004553	NA
Bradi5g25960	100.479	-1.266	0.492524	-2.57043	0.0101573	0.120256	GO:0006351;GO:0003899	RNA polymerase Rpb7 N-terminal domain-containing protein
Bradi2g52480	1190.58	-1.14036	0.443819	-2.56943	0.0101866	0.120291	NA	NA
Bradi4g13209	14.8142	-2.30851	0.898668	-2.56882	0.0102047	0.120352	NA	NA
Bradi4g32530	5968.48	-0.427782	0.166601	-2.5677	0.0102375	0.120609	GO:0006096;GO:0006094;GO:0004347	phosphoglucose isomerase 1
Bradi4g07248	2044.78	-0.344771	0.134276	-2.56762	0.0102399	0.120609	GO:0048038;GO:0016901;GO:0005975	catalytics
Bradi2g22367	215.556	-1.43117	0.557454	-2.56734	0.0102483	0.120646	NA	Plant protein of unknown function (DUF827)
Bradi2g48487	132.591	-0.835478	0.325486	-2.56686	0.0102624	0.120706	GO:0043531	NB-ARC domain-containing disease resistance protein
Bradi2g08420	16.3729	-2.5711	1.00186	-2.56634	0.0102778	0.120807	NA	NA
Bradi1g21962	10.6042	-6.15686	2.39961	-2.56577	0.0102947	0.120942	NA	NA
Bradi5g12063	55.3523	-1.67348	0.652476	-2.56481	0.0103232	0.121154	NA	NA
Bradi1g24250	1335.31	-0.440634	0.171818	-2.56454	0.0103312	0.121185	NA	translocon at the inner envelope membrane of chloroplasts 20
Bradi1g23350	9228.79	-0.874978	0.341237	-2.56414	0.0103433	0.121264	NA	scarecrow-like 5
Bradi1g08470	2036.71	-0.332551	0.129714	-2.56372	0.0103556	0.121297	GO:0008270	homolog of yeast ADA2 2B
Bradi4g24280	1439.38	-0.711783	0.27764	-2.56369	0.0103567	0.121297	GO:0008152;GO:0003824	long chain acyl-CoA synthetase 9
Bradi1g23050	1159.8	-0.56915	0.222066	-2.56297	0.0103781	0.121411	NA	Nucleotide-diphospho-sugar transferase family protein
Bradi3g36600	795.399	-0.469712	0.183292	-2.56265	0.0103877	0.121411	GO:0030163	Ribosomal protein L12/ ATP-dependent Clp protease adaptor protein ClpS family protein
Bradi2g43790	256.536	-1.18044	0.460753	-2.56198	0.0104076	0.121581	GO:0016758;GO:0008152	UDP-Glycosyltransferase superfamily protein
Bradi4g00967	1576.79	-0.805359	0.314434	-2.5613	0.0104282	0.121698	NA	NA
Bradi2g19280	301.623	-1.15094	0.449413	-2.56098	0.0104376	0.121745	GO:0005975;GO:0004553	Glycosyl hydrolases family 31 protein
Bradi5g17070	912.274	-0.436379	0.170419	-2.56063	0.0104482	0.121807	NA	SH3 domain-containing protein
Bradi3g04140	2044.73	-0.79565	0.310778	-2.56019	0.0104615	0.121899	NA	vernalization5/VIN3-like
Bradi4g04921	143.269	-1.09465	0.428762	-2.55305	0.0106783	0.123912	NA	NA
Bradi1g24147	500.558	-0.709854	0.278071	-2.55278	0.0106868	0.123912	NA	Chaperonin-like RbcX protein
Bradi1g36467	402.254	-0.759645	0.297677	-2.55191	0.0107133	0.124074	NA	nucleoporin-related
Bradi1g53204	13.9579	-6.0588	2.37524	-2.55082	0.010747	0.12437	NA	NA
Bradi3g53710	3735.34	-0.826347	0.324217	-2.54875	0.010811	0.124789	GO:0003676;GO:0005852;GO:0005737;GO:0003743	eukaryotic translation initiation factor 3G1
Bradi3g34620	6857.79	-0.341269	0.1339	-2.54868	0.0108132	0.124789	NA	clathrin adaptor complexes medium subunit family protein
Bradi4g10550	568.596	-0.855815	0.335902	-2.54781	0.0108401	0.125036	GO:0006468;GO:0005524;GO:0004672	cysteine-rich RLK (RECEPTOR-like protein kinase) 19
Bradi1g59641	617.377	-1.26019	0.494777	-2.54699	0.0108655	0.125266	NA	NA
Bradi4g29580	116.978	-1.68223	0.660734	-2.546	0.0108964	0.125495	NA	ELF4-like 4
Bradi2g03617	662.605	-0.468471	0.184349	-2.54122	0.0110467	0.126483	GO:0016787;GO:0005524;GO:0003677	chromatin remodeling 8
Bradi2g52510	286.161	-1.20877	0.475674	-2.54117	0.0110481	0.126483	GO:0016787	purple acid phosphatase 27
Bradi4g44470	389.689	-1.33561	0.525589	-2.54116	0.0110486	0.126483	NA	Methyltransferase-related protein
Bradi5g08480	2017.4	-0.777861	0.306164	-2.54067	0.011064	0.126508	NA	NA
Bradi1g45812	671.105	-0.711061	0.279911	-2.54031	0.0110755	0.126508	GO:0006355;GO:0005634;GO:0003700;GO:0046983;GO:0003677	K-box region and MADS-box transcription factor family protein
Bradi1g23000	1906.31	-0.373014	0.146841	-2.54026	0.0110769	0.126508	NA	interferon-related developmental regulator family protein / IFRD protein family
Bradi1g20520	460.665	-2.25342	0.887098	-2.54022	0.0110784	0.126508	GO:0033897;GO:0003723	ribonuclease 1
Bradi2g16960	9097.18	-0.334939	0.131885	-2.53963	0.0110968	0.126562	NA	phosphate 2
Bradi2g12950	1273.81	-0.37226	0.146657	-2.5383	0.0111391	0.126947	GO:0043044;GO:0031491;GO:0016787;GO:0005524;GO:0003677;GO:0016818;GO:0006338;GO:0005634;GO:0003676	chromatin-remodeling protein 11
Bradi4g06030	127.679	-0.802852	0.316364	-2.53774	0.011157	0.127042	NA	endoplasmic reticulum auxin binding protein 1
Bradi1g00620	615.566	-1.13187	0.446055	-2.53751	0.0111644	0.127045	NA	ubiquitin-conjugating enzyme 5
Bradi3g47840	1045.49	-1.20079	0.473725	-2.53477	0.011252	0.127693	NA	beta-ketoacyl reductase 1
Bradi1g02630	1623.01	-0.50184	0.197985	-2.53474	0.011253	0.127693	NA	electron transfer flavoprotein alpha
Bradi4g21750	1500.52	-0.768451	0.303209	-2.5344	0.0112641	0.127693	NA	Sucrose-phosphate synthase family protein
Bradi3g36500	2226.9	-0.394358	0.155608	-2.5343	0.0112671	0.127693	GO:0003682	agenet domain-containing protein / bromo-adjacent homology (BAH) domain-containing protein
Bradi5g12640	1330.22	-0.330782	0.130541	-2.53394	0.0112789	0.127693	GO:0005515	plant UBX domain containing protein 4
Bradi5g21387	272.847	-0.763713	0.301447	-2.53349	0.0112932	0.127693	GO:0016829;GO:0010333;GO:0008152;GO:0000287	Terpenoid cyclases/Protein prenyltransferases superfamily protein
Bradi3g04227	473.653	-0.812535	0.320726	-2.53342	0.0112954	0.127693	GO:0005515;GO:0006468;GO:0005524;GO:0004672	Leucine-rich receptor-like protein kinase family protein
Bradi3g05990	3082.98	-0.357745	0.141217	-2.5333	0.0112995	0.127693	GO:0003824;GO:0006470;GO:0004722	Protein phosphatase 2C family protein
Bradi2g56910	8868.47	-0.250955	0.0991018	-2.53229	0.0113319	0.127742	NA	SCARECROW-like 1
Bradi4g35243	10.8691	-5.44295	2.15075	-2.53072	0.0113829	0.12819	NA	NA
Bradi3g50260	791.188	-0.335451	0.13261	-2.5296	0.0114193	0.128426	GO:0055085	YELLOW STRIPE like 3
Bradi4g36030	28.8086	-1.77985	0.70362	-2.52956	0.0114206	0.128426	NA	Lateral root primordium (LRP) protein-related
Bradi4g38500	3176.88	-0.405037	0.160153	-2.52906	0.0114368	0.128481	GO:0003676	Single-stranded nucleic acid binding R3H protein
Bradi3g27970	1610.98	-0.854657	0.338141	-2.52752	0.0114872	0.12892	GO:0016787;GO:0005524;GO:0003677	P-loop containing nucleoside triphosphate hydrolases superfamily protein
Bradi5g10580	3251.11	-0.316382	0.125211	-2.52679	0.0115111	0.129126	NA	Regulator of chromosome condensation (RCC1) family protein
Bradi2g28900	2518.18	-0.45529	0.180257	-2.52578	0.0115443	0.129371	NA	NA
Bradi3g05670	1255.12	-0.477432	0.189053	-2.52539	0.0115571	0.129387	GO:0005515;GO:0006468;GO:0005524;GO:0004672	STRUBBELIG-receptor family 1
Bradi1g07560	323.321	-0.552726	0.218884	-2.5252	0.0115632	0.129392	GO:0016491	Oxidoreductase family protein
Bradi5g16320	1178.76	-0.521955	0.206893	-2.52283	0.0116416	0.130031	NA	Endosomal targeting BRO1-like domain-containing protein
Bradi3g50330	5395.54	-0.379263	0.150491	-2.52017	0.01173	0.13081	NA	NA
Bradi2g51417	199.795	-0.660573	0.262216	-2.5192	0.0117623	0.131002	GO:0009982;GO:0009451;GO:0003723;GO:0001522	Pseudouridine synthase family protein
Bradi3g37980	1044.76	-1.45356	0.57701	-2.51913	0.0117644	0.131002	GO:0006629	phospholipase A 2A
Bradi3g17997	14.0515	-4.73685	1.88048	-2.51896	0.0117703	0.131004	GO:0055114;GO:0020037;GO:0016705;GO:0005506	cytochrome P450 family 96 subfamily A polypeptide 10
Bradi5g10330	2207.15	-0.284288	0.112895	-2.51816	0.0117968	0.131236	GO:0005524;GO:0003676;GO:0004386	RNA helicase family protein
Bradi1g48170	1624.79	-0.425764	0.16915	-2.51708	0.011833	0.13151	GO:0055114;GO:0006260;GO:0005524;GO:0004748	ribonucleotide reductase 1
Bradi1g25370	1755.86	-1.03573	0.411754	-2.5154	0.0118897	0.131883	NA	GRAS family transcription factor
Bradi2g57010	650.255	-0.405791	0.161386	-2.51441	0.0119233	0.132081	NA	wound-responsive family protein
Bradi3g09540	805.577	-0.395695	0.157408	-2.51382	0.0119433	0.132178	NA	spermidine synthase 3
Bradi1g21250	277.035	-0.695959	0.27686	-2.51376	0.0119452	0.132178	NA	Tetratricopeptide repeat (TPR)-like superfamily protein
Bradi1g71710	9.16377	-5.44411	2.16612	-2.5133	0.0119608	0.132287	NA	Domain of unknown function (DUF966)
Bradi2g14260	74.6897	-0.975625	0.388274	-2.51272	0.0119804	0.132417	NA	Small nuclear ribonucleoprotein family protein
Bradi1g61560	146.866	-1.43397	0.57071	-2.51261	0.0119842	0.132417	NA	Arabidopsis thaliana protein of unknown function (DUF821)
Bradi1g59030	3669.44	-0.41302	0.164492	-2.51089	0.0120429	0.132873	NA	Tetratricopeptide repeat (TPR)-like superfamily protein
Bradi1g26940	3948.97	-0.233585	0.0930561	-2.51016	0.0120678	0.133083	GO:0005515;GO:0016787;GO:0005524;GO:0003677	chromatin remodeling 4
Bradi3g20000	588.457	-0.716557	0.285499	-2.50985	0.0120784	0.133136	GO:0050662;GO:0003824;GO:0080019	fatty acid reductase 1
Bradi2g42560	769.247	-0.51877	0.206759	-2.50906	0.0121055	0.133242	NA	Protein of unknown function DUF538
Bradi2g17230	1368.08	-0.52573	0.209724	-2.50677	0.012184	0.133784	GO:0006659	phosphatidyl serine synthase family protein
Bradi1g06372	359.567	-1.26642	0.505278	-2.50639	0.0121972	0.133865	GO:0005515;GO:0016020	syntaxin of plants 121
Bradi4g05530	64.0374	-1.46205	0.583512	-2.50561	0.0122242	0.133923	GO:0006468;GO:0005524;GO:0004672	S-domain-2 5
Bradi2g14160	333.521	-0.618938	0.247169	-2.50411	0.0122761	0.134343	GO:0030915;GO:0006281;GO:0000724	structural maintenance of chromosomes 5
Bradi4g42110	665.301	-0.436145	0.174285	-2.50248	0.0123325	0.134638	NA	TLD-domain containing nucleolar protein
Bradi5g11740	1275.28	-0.709672	0.283629	-2.50212	0.0123454	0.134693	NA	phosphate transporter 3;1
Bradi4g16350	150.753	-1.51322	0.604893	-2.50163	0.0123624	0.134693	GO:0006468;GO:0004672	protein kinase family protein / peptidoglycan-binding LysM domain-containing protein
Bradi3g55330	23.6307	-2.37722	0.950321	-2.50149	0.0123671	0.134693	NA	NA
Bradi4g27747	1052.64	-0.461923	0.184662	-2.50145	0.0123687	0.134693	NA	phytochrome and flowering time regulatory protein (PFT1)
Bradi1g76700	480.128	-0.554213	0.221597	-2.50099	0.0123845	0.134693	GO:0005525	GTP-binding family protein
Bradi3g36530	219.553	-0.76058	0.304139	-2.50076	0.0123927	0.134693	NA	NA
Bradi2g36600	47.8037	-1.86353	0.745187	-2.50075	0.0123929	0.134693	NA	NA
Bradi1g11920	74.2795	-1.37801	0.551112	-2.50041	0.012405	0.134722	NA	RmlC-like cupins superfamily protein
Bradi1g07237	2351.06	-0.560269	0.224116	-2.49991	0.0124225	0.134848	GO:0006468;GO:0005524;GO:0004672;GO:0030246	receptor lectin kinase
Bradi1g37175	292.273	-0.507777	0.203154	-2.49947	0.012438	0.134951	GO:0016491;GO:0008152	NAD(P)-binding Rossmann-fold superfamily protein
Bradi3g08500	845.034	-0.379723	0.151939	-2.49918	0.0124479	0.134995	NA	Trypsin family protein with PDZ domain
Bradi1g03180	18648.7	-0.298112	0.119355	-2.49768	0.0125007	0.13544	GO:0016787;GO:0005524;GO:0003677;GO:0008270;GO:0003676;GO:0005634;GO:0004386;GO:0003723	DEAD box RNA helicase (RH3)
Bradi3g47270	1295.94	-0.492045	0.197215	-2.49497	0.0125968	0.135999	GO:0046872	phosphoinositide binding
Bradi2g08527	714.372	-0.565297	0.226578	-2.49494	0.0125979	0.135999	NA	Major facilitator superfamily protein
Bradi4g44890	2042.44	-0.740748	0.296967	-2.49438	0.0126178	0.135999	GO:0006468;GO:0004672	Leucine-rich repeat protein kinase family protein
Bradi3g43360	5289.22	-0.44199	0.177275	-2.49325	0.0126581	0.13624	GO:0003824;GO:0006470;GO:0004722	Protein phosphatase 2C family protein
Bradi1g08727	2275.82	-0.434438	0.174284	-2.4927	0.0126774	0.13632	NA	Acyl-CoA N-acyltransferase with RING/FYVE/PHD-type zinc finger protein
Bradi3g34400	1394.2	-0.61428	0.246618	-2.49082	0.012745	0.136532	NA	Plastid-lipid associated protein PAP / fibrillin family protein
Bradi4g36962	16.4305	-4.13048	1.66055	-2.48742	0.0128675	0.13778	NA	NA
Bradi5g24410	1856.93	-1.57629	0.63387	-2.48677	0.0128907	0.1379	NA	jasmonate-zim-domain protein 12
Bradi3g35320	727.001	-1.42768	0.574412	-2.48546	0.0129384	0.13828	NA	NA
Bradi1g20480	107.057	-1.50993	0.607686	-2.48472	0.0129653	0.138503	GO:0008270;GO:0005515	RING/U-box superfamily protein
Bradi3g53567	1547.03	-0.413615	0.16653	-2.48373	0.0130014	0.138759	GO:0005515	RING/FYVE/PHD zinc finger superfamily protein
Bradi2g44081	447.92	-0.603861	0.243348	-2.48147	0.0130841	0.139251	GO:0030150;GO:0005742	Mitochondrial outer membrane translocase complex subunit Tom7
Bradi2g25200	1767.44	-0.331938	0.133797	-2.48092	0.0131044	0.139317	NA	guanosine nucleotide diphosphate dissociation inhibitor 1
Bradi5g13860	6887.17	-0.317803	0.128129	-2.48035	0.0131255	0.139317	GO:0055114;GO:0050661;GO:0006006;GO:0004345	glucose-6-phosphate dehydrogenase 6
Bradi3g53400	469.095	-0.700628	0.282473	-2.48034	0.0131258	0.139317	NA	NA
Bradi1g07441	1376.63	-0.339831	0.137021	-2.48014	0.013133	0.139317	NA	cold-regulated 413-plasma membrane 2
Bradi2g33360	1563.46	-0.553941	0.223447	-2.47906	0.0131727	0.139609	NA	DERLIN-1
Bradi4g39770	158.608	-0.886727	0.3579	-2.47758	0.0132275	0.139995	GO:0000123	NA
Bradi4g35930	395.706	-0.574288	0.231812	-2.47739	0.0132347	0.140005	GO:0008017;GO:0007018;GO:0005524;GO:0003777;GO:0005871	ATP binding microtubule motor family protein
Bradi2g05130	2085.17	-0.455281	0.183793	-2.47714	0.0132441	0.140041	NA	MAR binding filament-like protein 1
Bradi2g34020	819.121	-0.369217	0.149121	-2.47596	0.0132879	0.140367	NA	PRP38 family protein
Bradi3g05296	1691.91	-0.859132	0.347057	-2.47548	0.0133057	0.140367	NA	NA
Bradi1g58720	1190.5	-0.753085	0.304276	-2.475	0.0133234	0.140405	NA	NA
Bradi1g67247	821.783	-0.527567	0.213162	-2.47496	0.0133253	0.140405	GO:0006468;GO:0004672	Protein kinase superfamily protein
Bradi2g27770	2595.48	-0.524881	0.212082	-2.47489	0.0133277	0.140405	GO:0005975;GO:0004553	beta glucosidase 11
Bradi1g37304	72.1468	-1.93327	0.781233	-2.47464	0.0133371	0.140439	GO:0006468;GO:0005524;GO:0004672;GO:0005515	Leucine-rich repeat protein kinase family protein
Bradi2g25030	1706.3	-0.662349	0.2677	-2.47422	0.0133526	0.140513	GO:0020037;GO:0009055	cytochrome c-2
Bradi5g18230	1833.55	-0.457751	0.18504	-2.4738	0.0133686	0.140543	NA	ARM-repeat/Tetratricopeptide repeat (TPR)-like protein
Bradi4g13460	495.12	-0.452175	0.183005	-2.47083	0.01348	0.141422	NA	NA
Bradi2g49160	3119.72	-0.415742	0.168284	-2.47048	0.0134932	0.141435	NA	VIRB2-interacting protein 1
Bradi3g57480	24.9137	-1.81424	0.734677	-2.46945	0.0135322	0.14158	NA	Plant protein of unknown function (DUF828)
Bradi3g21610	1234.01	-0.897949	0.363729	-2.46873	0.0135593	0.141734	NA	NA
Bradi1g64817	1047.04	-1.44682	0.586147	-2.46836	0.0135735	0.141743	GO:0031225;GO:0016049;GO:0010215	COBRA-like protein-7 precursor
Bradi1g15430	6453.88	-0.585502	0.237222	-2.46816	0.0135811	0.141743	GO:0004518	Wound-responsive family protein
Bradi1g22510	3794.26	-0.699103	0.283381	-2.467	0.0136249	0.1419	NA	Tetratricopeptide repeat (TPR)-like superfamily protein
Bradi2g40480	2171.9	-1.16788	0.473707	-2.46541	0.0136858	0.142322	GO:0006511	Ubiquitin fusion degradation UFD1 family protein
Bradi1g02920	146.818	-1.05918	0.429639	-2.46529	0.0136903	0.142322	GO:0006470;GO:0004722	Protein phosphatase 2C family protein
Bradi3g49427	2259.35	-0.358411	0.145415	-2.46475	0.0137108	0.14247	GO:0005515;GO:0003723	binding;RNA binding
Bradi3g01157	97.3759	-1.07551	0.436614	-2.4633	0.0137663	0.14283	GO:0030247;GO:0006468;GO:0005524;GO:0004672	wall associated kinase 3
Bradi4g31380	882.598	-1.00345	0.407376	-2.46319	0.0137706	0.14283	GO:0055114;GO:0020037;GO:0016705;GO:0005506	Cytochrome P450 superfamily protein
Bradi4g16310	66.4374	-0.857054	0.347967	-2.46303	0.0137767	0.14283	NA	S-adenosyl-L-methionine-dependent methyltransferases superfamily protein
Bradi5g15320	514.924	-0.46403	0.188415	-2.4628	0.0137856	0.142858	GO:0008234;GO:0006508	UB-like protease 1A
Bradi3g01750	1188.37	-0.483697	0.196436	-2.46236	0.0138025	0.142911	GO:0008270;GO:0006508;GO:0004181	Zn-dependent exopeptidases superfamily protein
Bradi2g25470	3141.61	-0.910802	0.370115	-2.46086	0.0138603	0.143242	GO:0016787;GO:0008152	carboxyesterase 17
Bradi4g26480	165.679	-1.17569	0.478064	-2.45927	0.0139222	0.143686	GO:0006412;GO:0005840;GO:0005622;GO:0003735	KOW domain-containing protein
Bradi3g34990	1838.16	-0.543175	0.220979	-2.45804	0.0139697	0.144047	GO:0008138;GO:0006470	like SEX4 1
Bradi2g11005	5590.84	-4.57294	1.86055	-2.45784	0.0139775	0.144062	NA	NA
Bradi1g76810	12.0452	-6.09834	2.48188	-2.45715	0.0140043	0.144202	NA	NA
Bradi2g56281	219.078	-0.697829	0.284016	-2.45701	0.01401	0.144202	NA	homolog of X-ray repair cross complementing 2 (XRCC2)
Bradi2g10110	1623.42	-0.577866	0.235274	-2.45614	0.0140437	0.144484	GO:0016887;GO:0005524;GO:0016020	pleiotropic drug resistance 12
Bradi5g17407	939.225	-0.550595	0.224239	-2.45539	0.014073	0.144667	NA	Domain of unknown function (DUF3598)
Bradi2g56210	37.0506	-1.4744	0.600971	-2.45337	0.0141525	0.14507	NA	magnesium transporter 4
Bradi4g43250	4174.61	-0.379371	0.154728	-2.45186	0.0142119	0.145321	GO:0055114;GO:0017004;GO:0016020	cytochrome c biogenesis protein family
Bradi5g24120	2314.98	-0.309529	0.126364	-2.44951	0.0143051	0.146027	GO:0008270;GO:0005515	RING/U-box superfamily protein
Bradi5g13120	1396.57	-0.752747	0.307329	-2.44932	0.0143127	0.146027	GO:0008081;GO:0006629;GO:0008889	PLC-like phosphodiesterase family protein
Bradi2g21360	306.232	-0.632246	0.258138	-2.44926	0.0143151	0.146027	GO:0043531	NB-ARC domain-containing disease resistance protein
Bradi1g57740	772.056	-0.536781	0.219291	-2.44781	0.0143729	0.146298	GO:0006468;GO:0005524;GO:0004672;GO:0030246	receptor lectin kinase
Bradi5g07080	1387.3	-0.319156	0.13039	-2.4477	0.0143772	0.146298	GO:0055114;GO:0016491;GO:0008270	Oxidoreductase zinc-binding dehydrogenase family protein
Bradi3g04620	185.724	-0.809293	0.330836	-2.44621	0.0144368	0.146614	NA	NA
Bradi4g21106	53.1606	-0.810322	0.331527	-2.44421	0.014517	0.147297	GO:0016020;GO:0006810;GO:0005215	Major facilitator superfamily protein
Bradi2g00423	18.8415	-6.60106	2.70114	-2.44381	0.0145332	0.147396	NA	Homeodomain-like superfamily protein
Bradi2g22660	161.744	-1.69548	0.694347	-2.44184	0.0146126	0.147874	NA	PEBP (phosphatidylethanolamine-binding protein) family protein
Bradi1g55672	844.806	-0.457432	0.187372	-2.44131	0.0146342	0.147928	GO:0043531	HOPZ-ACTIVATED RESISTANCE 1
Bradi3g21190	516.272	-0.883809	0.36218	-2.44025	0.0146772	0.14822	NA	NA
Bradi3g57450	7085.75	-0.543278	0.222739	-2.43908	0.0147247	0.148547	NA	mitochondrial HSO70 2
Bradi4g41210	947.381	-0.365036	0.149717	-2.43818	0.0147616	0.148854	GO:0006508;GO:0004190	Eukaryotic aspartyl protease family protein
Bradi3g12610	5973.95	-0.300041	0.123126	-2.43686	0.0148156	0.149266	GO:0016887;GO:0005524	ABC transporter family protein
Bradi5g26340	392.768	-0.497384	0.204126	-2.43665	0.0148241	0.149286	NA	RING/U-box superfamily protein
Bradi3g59780	1169.86	-1.13805	0.467139	-2.43621	0.0148422	0.149403	NA	formin 8
Bradi3g43120	7173.07	-0.29735	0.12209	-2.43549	0.0148715	0.149632	GO:0016020	Ergosterol biosynthesis ERG4/ERG24 family
Bradi1g57247	184.389	-1.63161	0.670197	-2.43452	0.0149115	0.149903	GO:0055114;GO:0020037;GO:0006979;GO:0004601	Peroxidase superfamily protein
Bradi1g57930	2946.01	-0.49015	0.201425	-2.43341	0.0149574	0.150231	GO:0055114;GO:0016491	succinate dehydrogenase 1-1
Bradi4g35120	1326.88	-0.887814	0.364932	-2.43282	0.0149817	0.150343	GO:0018342;GO:0008318	farnesyltransferase A
Bradi2g23740	1204.75	-0.662756	0.272505	-2.43209	0.0150121	0.150454	GO:0016747	HXXXD-type acyl-transferase family protein
Bradi1g13900	488.806	-0.821067	0.337601	-2.43206	0.0150132	0.150454	GO:0016020;GO:0015171;GO:0003333	amino acid transporter 1
Bradi1g07277	973.265	-0.739347	0.304399	-2.42887	0.0151458	0.151391	NA	Cellulose-synthase-like C12
Bradi1g68460	6543.88	-0.333001	0.137132	-2.42833	0.0151685	0.15143	NA	Plant protein of unknown function (DUF869)
Bradi3g38290	2130.54	-0.65946	0.271572	-2.42831	0.0151695	0.15143	GO:0006629	phospholipase A 2A
Bradi5g25983	40.8673	-1.4433	0.59454	-2.4276	0.0151991	0.151593	NA	NA
Bradi2g62200	461.805	-0.601071	0.247693	-2.42668	0.0152378	0.151799	NA	Ankyrin repeat family protein
Bradi5g02300	1451.94	-0.313558	0.129215	-2.42663	0.0152397	0.151799	GO:0046872;GO:0008173;GO:0006396	zinc finger (CCCH-type) family protein
Bradi4g13215	11.9569	-4.30269	1.77419	-2.42516	0.0153017	0.152218	NA	NA
Bradi5g00550	109.187	-1.17043	0.48275	-2.4245	0.0153293	0.15238	NA	Pathogenesis-related thaumatin superfamily protein
Bradi4g08120	325.683	-0.702797	0.289896	-2.42431	0.0153376	0.15238	GO:0016021	Protein of unknown function DUF92 transmembrane
Bradi2g36770	1705.15	-0.452991	0.186854	-2.4243	0.015338	0.15238	GO:0016021	Low temperature and salt responsive protein family
Bradi2g52540	316.364	-0.620902	0.25616	-2.42388	0.0153556	0.152489	GO:0006281;GO:0004518	apurinic endonuclease-redox protein
Bradi2g58420	560.802	-0.570928	0.235655	-2.42272	0.0154047	0.152909	NA	snRNA activating complex family protein
Bradi3g02257	13.5381	-6.28559	2.59482	-2.42236	0.0154201	0.152928	GO:0005515	F-box family protein
Bradi2g35740	3674.58	-0.388651	0.160453	-2.4222	0.0154267	0.152928	GO:0016787;GO:0005524;GO:0003677;GO:0043044;GO:0031491;GO:0016818;GO:0006338;GO:0005634;GO:0003676	chromatin-remodeling protein 11
Bradi2g25879	43.0192	-7.89192	3.25918	-2.42144	0.015459	0.153182	NA	NA
Bradi1g78660	1048.95	-1.24136	0.512863	-2.42046	0.0155009	0.153531	GO:0008124;GO:0006729	Transcriptional coactivator/pterin dehydratase
Bradi5g16980	4629.54	-0.45384	0.187544	-2.41991	0.0155244	0.153564	GO:0005525	Translation elongation factor EFG/EF2 protein
Bradi5g14880	2765.44	-0.577937	0.238914	-2.41902	0.0155625	0.15379	GO:0006468;GO:0004672	calmodulin-binding receptor-like cytoplasmic kinase 3
Bradi2g37240	3144.27	-0.521525	0.21562	-2.41873	0.015575	0.153798	GO:0016597;GO:0008152	ACT domain-containing protein
Bradi2g09380	2922.33	-0.261815	0.108269	-2.41819	0.015598	0.153805	GO:0008152;GO:0003824	phosphoadenosine phosphosulfate (PAPS) reductase family protein
Bradi4g27370	1667.43	-1.00847	0.417064	-2.41803	0.0156046	0.153805	NA	Phosphoglycerate mutase family protein
Bradi1g28280	6840.14	-0.389909	0.161275	-2.41766	0.0156205	0.153848	GO:0006397;GO:0004540;GO:0006468;GO:0005524;GO:0004672	Endoribonuclease/protein kinase IRE1-like
Bradi1g49130	547.891	-0.661074	0.273727	-2.41509	0.0157315	0.154808	GO:0008168;GO:0008152	S-adenosyl-L-methionine-dependent methyltransferases superfamily protein
Bradi2g44900	246.635	-0.491101	0.203381	-2.41469	0.0157488	0.154845	GO:0051536;GO:0003824;GO:0008173;GO:0006364;GO:0005737	Radical SAM superfamily protein
Bradi2g37120	118.01	-1.31153	0.543235	-2.4143	0.0157654	0.154845	GO:0005543	epsin N-terminal homology (ENTH) domain-containing protein / clathrin assembly protein-related
Bradi1g51480	382.891	-0.585825	0.242658	-2.4142	0.0157698	0.154845	NA	Ribosomal RNA processing Brix domain protein
Bradi3g46960	788.531	-0.366966	0.152025	-2.41386	0.0157846	0.154845	GO:0019904	general regulatory factor 7
Bradi2g25677	7912	-0.614776	0.254876	-2.41206	0.0158627	0.155261	NA	homolog of yeast autophagy 18 (ATG18) H
Bradi1g14486	200.04	-1.26446	0.524254	-2.41192	0.0158688	0.155261	NA	NA
Bradi1g27010	2422.08	-0.544988	0.225964	-2.41183	0.0158726	0.155261	GO:0005525	Ras-related small GTP-binding family protein
Bradi4g07980	295.851	-0.541708	0.224625	-2.41161	0.0158821	0.155288	NA	NA
Bradi1g53260	88.1516	-1.51005	0.626272	-2.41117	0.0159014	0.155324	NA	Late embryogenesis abundant (LEA) hydroxyproline-rich glycoprotein family
Bradi4g01940	10058.6	-0.778592	0.322916	-2.41113	0.0159034	0.155324	GO:0080048	galactose-1-phosphate guanylyltransferase (GDP)s;GDP-D-glucose phosphorylases;quercetin 4\'-O-glucosyltransferases
Bradi2g54421	102.326	-1.60858	0.667289	-2.41062	0.0159253	0.155354	NA	NA
Bradi2g45670	438.766	-0.458005	0.189997	-2.41059	0.0159267	0.155354	NA	Phosphoglycerate mutase family protein
Bradi2g18220	16.4321	-6.17916	2.56341	-2.41052	0.0159297	0.155354	GO:0005515	IQ-domain 8
Bradi3g17920	596.959	-0.693168	0.28768	-2.40951	0.0159738	0.155585	GO:0055114;GO:0016491;GO:0008270	cinnamyl alcohol dehydrogenase 9
Bradi1g22590	1817.92	-0.577248	0.239724	-2.40797	0.0160417	0.155956	NA	NA
Bradi1g36250	5617.7	-0.473389	0.196609	-2.40777	0.0160502	0.155956	NA	RING domain ligase1
Bradi2g06430	783.191	-1.38917	0.576982	-2.40765	0.0160554	0.155956	GO:0006260;GO:0005634	DNA-directed DNA polymerases
Bradi2g56480	763.102	-0.332054	0.137948	-2.40709	0.0160803	0.156023	GO:0016021;GO:0015693;GO:0015095	Protein of unknown function (DUF803)
Bradi2g31100	2369.09	-0.692081	0.287783	-2.40487	0.0161781	0.156639	GO:0006367;GO:0005672	Transcription factor IIA alpha/beta subunit
Bradi1g74437	86.7019	-1.01008	0.420044	-2.4047	0.0161856	0.156646	NA	DNAse I-like superfamily protein
Bradi4g00467	510.293	-0.72347	0.301113	-2.40265	0.0162768	0.157329	GO:0005524	AAA-ATPase 1
Bradi3g60120	1434.5	-0.4683	0.194955	-2.40209	0.0163016	0.157502	GO:0006355;GO:0003700	related to AP2 12
Bradi4g10510	10.2917	-5.81998	2.42367	-2.40131	0.0163366	0.157714	NA	NA
Bradi3g09412	13.5206	-6.61451	2.75582	-2.4002	0.0163863	0.157822	NA	NA
Bradi4g02548	10.4312	-5.30695	2.21108	-2.40016	0.0163877	0.157822	GO:0005515	NA
Bradi2g05030	3058.26	-0.371541	0.154801	-2.40012	0.0163897	0.157822	NA	Enhancer of polycomb-like transcription factor protein
Bradi3g38937	128.284	-1.24516	0.51949	-2.39688	0.0165353	0.158933	GO:0016758;GO:0008152	UDP-glucosyl transferase 89B1
Bradi1g78320	693.219	-0.632383	0.263848	-2.39677	0.0165401	0.158933	NA	OSBP(oxysterol binding protein)-related protein 2A
Bradi1g05756	2637.82	-1.55199	0.647852	-2.39558	0.0165939	0.159315	NA	iron-sulfur cluster binding;electron carriers;4 iron 4 sulfur cluster binding
Bradi1g66590	11773.5	-1.09073	0.455338	-2.39543	0.0166009	0.159316	NA	heat shock protein 70
Bradi4g37970	345.829	-0.561966	0.234674	-2.39467	0.0166353	0.159445	GO:0006760;GO:0004150	Dihydroneopterin aldolase
Bradi3g50490	95.1523	-1.85215	0.773695	-2.3939	0.0166701	0.159712	GO:0006355;GO:0003700	ethylene responsive element binding factor 1
Bradi3g58915	103.312	-1.48623	0.620983	-2.39335	0.0166952	0.159751	NA	Lipase/lipooxygenase PLAT/LH2 family protein
Bradi1g09729	15078.5	-0.292412	0.122192	-2.39305	0.0167091	0.159817	GO:0050790;GO:0004197;GO:0008234;GO:0006508	Cysteine proteinases superfamily protein
Bradi2g20220	3205.13	-0.746674	0.312319	-2.39074	0.0168144	0.16034	NA	Topoisomerase II-associated protein PAT1
Bradi1g10270	132.927	-0.995094	0.416249	-2.39062	0.0168199	0.16034	NA	Sec14p-like phosphatidylinositol transfer family protein
Bradi4g27570	1381.8	-0.429463	0.179678	-2.39018	0.0168399	0.160371	GO:0016779;GO:0009058	ADP glucose pyrophosphorylase 1
Bradi3g59760	501.771	-1.24668	0.521612	-2.39006	0.0168458	0.160371	GO:0016757	glucosyl transferase family 8
Bradi1g44137	623.626	-1.03576	0.433403	-2.38983	0.0168563	0.160371	GO:0016042;GO:0006629	alpha/beta-Hydrolases superfamily protein
Bradi1g50110	326.959	-1.54832	0.647888	-2.38979	0.0168579	0.160371	NA	NA
Bradi5g12010	75.2247	-1.06135	0.444118	-2.38978	0.0168583	0.160371	NA	Myosin heavy chain-related protein
Bradi4g16068	257.575	-0.488895	0.204743	-2.38785	0.0169473	0.160816	GO:0005515;GO:0006468;GO:0004672	Leucine-rich repeat protein kinase family protein
Bradi5g10635	47.8439	-1.36964	0.574057	-2.38589	0.0170376	0.161606	NA	NA
Bradi2g23310	313.959	-0.548186	0.229874	-2.38472	0.0170921	0.161989	NA	myb domain protein 3r-5
Bradi2g01870	857.676	-0.747622	0.313567	-2.38425	0.017114	0.162129	GO:0016226	non-intrinsic ABC protein 6
Bradi4g34370	498.285	-0.822986	0.345223	-2.38392	0.0171292	0.162206	GO:0006457	FK506-binding protein 15 kD-1
Bradi1g76330	22439.4	-0.755293	0.316922	-2.38322	0.0171621	0.162319	GO:0055114;GO:0020037;GO:0004096;GO:0006979	catalase 2
Bradi1g43350	398.28	-0.867623	0.364091	-2.38298	0.0171729	0.162351	GO:0006468;GO:0005524;GO:0004672	D6 protein kinase like 2
Bradi3g07440	384.011	-0.969081	0.406827	-2.38205	0.0172167	0.16263	NA	NA
[truncated: 817 more rows]

## Sheet: LSres Down WT H2O vs 7 H2O
Table S4. Tables of differentially expressed down-regulated genes between wildtype and transgenic line 7.
[truncated: 1,575 more rows]

[truncated: 1 more sheets: LSres Down WT H2O vs WT Salt]
