# Supplementary material for: Transcriptome analysis of responses in Brachypodium distachyon overexpressing the BdbZIP26 transcription factor
Source: BMC Plant Biol. 2020 Apr 20;20:174. doi: 10.1186/s12870-020-02341-3 (PMC7171782; doi:10.1186/s12870-020-02341-3)
Supplement: Supplementary file 9 — Additional file 9: Table S5. Tables of differentially expressed up-regulated genes between wildtype and each transgenic line, and between wildtype control and long term salt treatments. [file 12870_2020_2341_MOESM9_ESM.xlsx]

## Sheet: LSres_UP_WT-H2Ovs4HA-H2O.annoc
Table S5: Tables of differentially expressed up-regulated genes between wildtype and transgenic line 4.
Brachipodium gene	baseMean	log2FoldChange	lfcSE	stat	pvalue	padj	GO	annotation
Bradi1g76690	4208.66	6.67931	0.306919	21.7624	5.26871e-105	1.2039e-100	GO:0043565;GO:0006355;GO:0003700	Basic-leucine zipper (bZIP) transcription factor family protein
Bradi3g16616	797.49	4.80239	0.222378	21.5956	1.97565e-103	2.25718e-99	NA	NA
Bradi3g13403	173.004	4.80526	0.428254	11.2206	3.23071e-29	2.46073e-25	NA	NA
Bradi4g28367	776.281	2.04385	0.19562	10.4481	1.49565e-25	8.54389e-22	GO:0005515	Leucine-rich repeat transmembrane protein kinase
Bradi3g27203	649.49	7.27082	0.820538	8.86105	7.92676e-19	3.01877e-15	NA	NA
Bradi1g63616	64.9786	5.52942	0.710135	7.78644	6.8923e-15	1.74988e-11	NA	NA
Bradi1g33827	79.9714	3.66678	0.476332	7.69794	1.38279e-14	2.87244e-11	GO:0048046;GO:0016762;GO:0006073;GO:0005618;GO:0005975;GO:0004553	xyloglucan endotransglycosylase 6
Bradi4g07100	721.777	1.78378	0.236447	7.54409	4.5546e-14	8.67272e-11	GO:0003723	pumilio 7
Bradi1g39214	494.4	9.99463	1.34213	7.44684	9.55994e-14	1.68034e-10	GO:0009512	PETG
Bradi3g19850	1994.08	1.698	0.232447	7.3049	2.7747e-13	4.5287e-10	GO:0019205;GO:0006139;GO:0005524	adenylate kinase family protein
Bradi3g38590	1169.46	1.84057	0.256208	7.1839	6.77487e-13	1.03204e-09	GO:0005515	F-box/RNI-like superfamily protein
Bradi2g11420	259.982	11.0284	1.54809	7.12389	1.0492e-12	1.49839e-09	GO:0016021;GO:0016020;GO:0022857	nodulin MtN21 /EamA-like transporter family protein
Bradi4g23960	345.236	1.99702	0.283626	7.04102	1.9084e-12	2.56511e-09	GO:0016787;GO:0005524;GO:0003677	DEAD/DEAH box RNA helicase family protein
Bradi2g51170	351.035	2.29998	0.327689	7.01878	2.23806e-12	2.8411e-09	GO:0030170;GO:0019752;GO:0016831	Pyridoxal phosphate (PLP)-dependent transferases superfamily protein
Bradi5g12280	758.183	1.59518	0.230718	6.91397	4.71264e-12	5.66758e-09	GO:0016853;GO:0005975	Galactose mutarotase-like superfamily protein
Bradi4g39330	1132.24	1.69491	0.245924	6.89201	5.5008e-12	6.28467e-09	GO:0055114;GO:0016491;GO:0005507	laccase 7
Bradi1g67755	111.332	10.1415	1.48251	6.84077	7.87686e-12	8.1212e-09	NA	NA
Bradi1g21466	92.2337	4.4867	0.661303	6.78465	1.1637e-11	1.06362e-08	NA	NA
Bradi2g51120	451.637	2.26812	0.344556	6.58274	4.61858e-11	3.19802e-08	GO:0030170;GO:0019752;GO:0016831	Pyridoxal phosphate (PLP)-dependent transferases superfamily protein
Bradi1g26850	2635.32	1.08236	0.164768	6.56897	5.06635e-11	3.40488e-08	GO:0005515	Calcium-dependent lipid-binding (CaLB domain) family protein
Bradi3g37470	174.134	1.99134	0.303701	6.55691	5.49341e-11	3.58641e-08	GO:0009733	SAUR-like auxin-responsive protein family
Bradi5g08269	1049.12	2.71671	0.42147	6.44578	1.15006e-10	6.4095e-08	NA	NA
Bradi2g05530	2160.75	0.602197	0.0944893	6.37317	1.85158e-10	9.83923e-08	GO:0006468;GO:0005524;GO:0004674;GO:0004672	AGC (cAMP-dependent cGMP-dependent and protein kinase C) kinase family protein
Bradi1g36720	832.889	1.08269	0.170359	6.35534	2.07961e-10	1.05598e-07	GO:0048544;GO:0006468;GO:0005524;GO:0004672	lectin protein kinase family protein
Bradi3g51520	1934.18	1.86197	0.299051	6.22626	4.77712e-10	2.05957e-07	NA	NA
Bradi2g04190	1195.64	1.32076	0.212518	6.21481	5.13861e-10	2.17439e-07	NA	NA
Bradi5g19380	416.466	1.5366	0.248664	6.17941	6.43431e-10	2.62543e-07	NA	Homeodomain-like superfamily protein
Bradi1g02635	3870.82	1.54318	0.25226	6.11743	9.50982e-10	3.74654e-07	NA	NA
Bradi3g18256	63.8208	21.7398	3.56029	6.1062	1.02032e-09	3.95159e-07	GO:0005515	BTB-POZ and MATH domain 2
Bradi1g67975	498.115	0.847336	0.139824	6.06	1.36125e-09	5.01687e-07	NA	NA
Bradi2g52710	2379.38	1.23009	0.20343	6.04674	1.47809e-09	5.28861e-07	GO:0006412;GO:0005840;GO:0005622;GO:0003735	Ribosomal protein L34
Bradi5g21215	651.606	0.881508	0.146348	6.02337	1.70827e-09	6.00523e-07	GO:0006355	RING/FYVE/PHD zinc finger superfamily protein
Bradi3g10520	256.721	4.44622	0.742675	5.98677	2.14053e-09	7.30016e-07	GO:0030418;GO:0030410	nicotianamine synthase 4
Bradi3g60981	179.682	1.73727	0.291075	5.96847	2.39493e-09	8.04766e-07	GO:0043531	NB-ARC domain-containing disease resistance protein
Bradi2g60904	124.008	3.53128	0.592417	5.96079	2.51014e-09	8.31258e-07	GO:0016747	hydroxycinnamoyl-CoA shikimate/quinate hydroxycinnamoyl transferase
Bradi2g42820	260.503	1.63214	0.277029	5.89159	3.82488e-09	1.14998e-06	GO:0005515	disease resistance family protein / LRR family protein
Bradi3g47307	65.8954	3.62011	0.615329	5.88322	4.02354e-09	1.194e-06	NA	NA
Bradi1g06090	5159.74	0.920632	0.157475	5.8462	5.02932e-09	1.47333e-06	NA	ubiquiting-conjugating enzyme 2
Bradi1g20950	1352.9	1.92616	0.331261	5.81464	6.07628e-09	1.75751e-06	NA	Disease resistance-responsive (dirigent-like protein) family protein
Bradi1g20890	293.535	2.18083	0.378028	5.76897	7.97572e-09	2.12204e-06	GO:0016157;GO:0005985	sucrose synthase 4
Bradi0014s00100	1192.57	1.06633	0.185023	5.76324	8.25165e-09	2.12204e-06	GO:0043531	NB-ARC domain-containing disease resistance protein
Bradi3g60570	2934.96	0.622795	0.108985	5.7145	1.10029e-08	2.64648e-06	NA	Protein of unknown function (DUF2296)
Bradi1g33720	650.901	1.42916	0.250262	5.71068	1.12527e-08	2.67837e-06	NA	NA
Bradi1g77840	2058.01	1.27049	0.222634	5.70665	1.15221e-08	2.70384e-06	NA	Remorin family protein
Bradi3g09034	27.7132	6.43238	1.12739	5.70556	1.15963e-08	2.70384e-06	NA	NA
Bradi4g27285	145.222	24.6984	4.36192	5.66229	1.49368e-08	3.28179e-06	NA	Homeodomain-like superfamily protein
Bradi2g39265	268.606	2.93823	0.523832	5.60911	2.03374e-08	4.29498e-06	GO:0009611;GO:0004867	Serine protease inhibitor potato inhibitor I-type family protein
Bradi1g37480	1931.92	1.53432	0.275164	5.57601	2.46104e-08	4.85931e-06	GO:0043565;GO:0008270;GO:0006355;GO:0003700	GATA type zinc finger transcription factor family protein
Bradi4g07800	131.237	2.28664	0.412648	5.54137	3.00109e-08	5.71457e-06	GO:0009055	early nodulin-like protein 18
Bradi2g25527	1233.74	1.47926	0.269088	5.49733	3.85593e-08	7.09266e-06	NA	inosine-uridine preferring nucleoside hydrolase family protein
Bradi3g05081	42.3425	5.56281	1.01193	5.49725	3.85767e-08	7.09266e-06	NA	NA
Bradi4g09794	874.914	0.929064	0.169456	5.48264	4.19036e-08	7.48046e-06	NA	NB-ARC domain-containing disease resistance protein
Bradi1g76298	24.8173	3.75567	0.690479	5.43923	5.35108e-08	9.33375e-06	NA	NA
Bradi1g62110	827.146	0.779773	0.143448	5.43595	5.45056e-08	9.36431e-06	GO:0000266	Tetratricopeptide repeat (TPR)-like superfamily protein
Bradi5g26500	2337.71	0.632106	0.117617	5.37429	7.68839e-08	1.25485e-05	GO:0009298;GO:0005737;GO:0004615	phosphomannomutase
Bradi2g40537	371.239	1.87373	0.34929	5.3644	8.12184e-08	1.3162e-05	NA	Nodulin MtN3 family protein
Bradi2g14310	4488.85	0.424201	0.0798674	5.31132	1.08832e-07	1.65728e-05	GO:0006468;GO:0005524;GO:0004672	casein kinase 1-like protein 2
Bradi3g08981	192.171	1.71985	0.323877	5.31018	1.09518e-07	1.65728e-05	NA	NA
Bradi4g23358	21196	1.41077	0.266793	5.28788	1.23742e-07	1.83604e-05	NA	NA
Bradi1g51860	199.437	1.18204	0.225877	5.23314	1.66659e-07	2.3801e-05	NA	Haloacid dehalogenase-like hydrolase (HAD) superfamily protein
Bradi3g15956	201.379	3.3787	0.650544	5.19365	2.06207e-07	2.83845e-05	GO:0016829;GO:0010333;GO:0008152;GO:0000287	terpene synthase 21
Bradi5g02412	80.9616	4.39478	0.846498	5.19172	2.08362e-07	2.85094e-05	NA	NA
Bradi2g20360	546.851	1.21171	0.233513	5.18904	2.11387e-07	2.87511e-05	GO:0009982;GO:0009451;GO:0003723;GO:0001522	Pseudouridine synthase family protein
Bradi2g00540	135.126	3.35189	0.657126	5.10083	3.3817e-07	4.2457e-05	GO:0005515;GO:0006468;GO:0005524;GO:0004672	Leucine-rich repeat protein kinase family protein
Bradi1g74070	305.416	1.34091	0.263696	5.08507	3.67498e-07	4.46561e-05	GO:0005524	SNF2 domain-containing protein / helicase domain-containing protein
Bradi1g02020	4948.89	0.477216	0.0942843	5.06146	4.16057e-07	4.92586e-05	GO:0006376;GO:0005685;GO:0003729	LUC7 related protein
Bradi1g37990	805.212	1.01352	0.201697	5.025	5.03445e-07	5.72324e-05	NA	amino acid permease 1
Bradi5g24870	4142.4	0.347639	0.0693217	5.01487	5.30693e-07	5.94428e-05	GO:0006468;GO:0005524;GO:0004672	mitogen-activated protein kinase kinase kinase 7
Bradi5g22547	5391.02	0.819866	0.163632	5.01041	5.43141e-07	6.03778e-05	GO:0043531	LRR and NB-ARC domains-containing disease resistance protein
Bradi3g41440	566.683	1.45487	0.291398	4.99274	5.953e-07	6.53971e-05	NA	translocase inner membrane subunit 8
Bradi4g44460	2036.77	1.38833	0.281432	4.93312	8.09279e-07	8.48258e-05	GO:0007165	SOS3-interacting protein 1
Bradi5g07790	1935.32	0.822938	0.166852	4.93213	8.1337e-07	8.48653e-05	GO:0016192;GO:0006886	vacuolar protein sorting 11
Bradi1g06095	76.3359	1.90846	0.388123	4.91716	8.78082e-07	8.95722e-05	GO:0006412	Ribosomal protein S7p/S5e family protein
Bradi4g12044	216.231	1.62757	0.3322	4.89938	9.61408e-07	9.63517e-05	NA	NA
Bradi4g14920	425.063	1.79801	0.367278	4.89549	9.80629e-07	9.68745e-05	GO:0050832;GO:0042742	pathogenesis-related 4
Bradi5g07380	1805.29	0.937549	0.191535	4.89493	9.83419e-07	9.68745e-05	NA	RPM1 interacting protein 4
Bradi4g01480	115.601	1.27538	0.260874	4.88888	1.01414e-06	9.94552e-05	NA	NA
Bradi2g02190	178.238	1.88104	0.38574	4.87645	1.08012e-06	0.00010458	NA	C2H2 and C2HC zinc fingers superfamily protein
Bradi3g07237	1559.3	0.820453	0.170069	4.82423	1.40546e-06	0.000131257	GO:0005515;GO:0005096	Calcium-dependent ARF-type GTPase activating protein family
Bradi2g26480	3100.69	0.809748	0.16852	4.80506	1.54702e-06	0.000143115	NA	peroxisomal adenine nucleotide carrier 1
Bradi4g06536	28.6257	8.48357	1.76699	4.80115	1.57754e-06	0.000144766	NA	NA
Bradi1g32660	420.187	0.898426	0.18753	4.79084	1.66089e-06	0.000148659	GO:0006355;GO:0003677	NAC domain containing protein 1
Bradi4g11157	50.055	4.09938	0.85577	4.79028	1.6655e-06	0.000148659	NA	Arabidopsis protein of unknown function (DUF241)
Bradi2g47210	56.0978	3.03214	0.63439	4.77963	1.75621e-06	0.000154344	GO:0008061;GO:0016998;GO:0006032;GO:0004568	basic chitinase
Bradi2g53210	2879.37	0.793865	0.167089	4.75115	2.02267e-06	0.000171178	NA	zinc finger (Ran-binding) family protein
Bradi4g43620	252.793	2.911	0.61607	4.72511	2.29995e-06	0.000188855	GO:0055085;GO:0016021	zinc induced facilitator-like 1
Bradi1g62680	168.891	2.30366	0.487583	4.72464	2.30522e-06	0.000188855	NA	NA
Bradi3g32940	91.3398	3.49409	0.739798	4.72303	2.32351e-06	0.000189615	NA	Auxin-Induced in Root cultures 1
Bradi2g36030	3506.92	0.657846	0.139497	4.71584	2.40718e-06	0.000195744	GO:0043531	LRR and NB-ARC domains-containing disease resistance protein
Bradi1g78772	475.598	1.62262	0.344331	4.71238	2.44836e-06	0.000198386	NA	NA
Bradi3g22802	5741.65	0.7819	0.166058	4.70858	2.49443e-06	0.000200507	GO:0003824	cycloartenol synthase 1
Bradi1g23070	196.722	0.935379	0.199267	4.6941	2.67779e-06	0.000211722	GO:0016788	SGNH hydrolase-type esterase superfamily protein
Bradi4g10220	223.432	0.94531	0.201456	4.6924	2.70024e-06	0.000212338	GO:0043531	NB-ARC domain-containing disease resistance protein
Bradi2g18820	752.59	1.2778	0.272329	4.6921	2.70418e-06	0.000212338	GO:0009001;GO:0006535;GO:0005737	serine acetyltransferase 1;1
Bradi4g26996	11.5193	7.77305	1.66065	4.68073	2.85849e-06	0.000222923	NA	NA
Bradi41430s00200	762.144	1.03555	0.221392	4.67744	2.90485e-06	0.000225768	GO:0008270	RNA-binding protein-related
Bradi1g05804	633.568	1.04291	0.223101	4.67463	2.94491e-06	0.00022657	GO:0006412;GO:0005840;GO:0005622;GO:0003735	chloroplast ribosomal protein S15
Bradi1g68460	6543.88	0.581389	0.12458	4.66678	3.05958e-06	0.000233038	NA	Plant protein of unknown function (DUF869)
Bradi3g57868	2382.93	1.0038	0.215314	4.66202	3.13119e-06	0.0002377	GO:0002161	YbaK/aminoacyl-tRNA synthetase-associated domain
Bradi1g78246	1459.31	2.1656	0.465112	4.65607	3.22295e-06	0.000242251	GO:0006952	Plant thionin
Bradi4g06740	277.34	2.3829	0.512219	4.6521	3.28565e-06	0.000246154	GO:0071705	ureide permease 2
Bradi5g27480	1820.87	0.516114	0.111065	4.64694	3.36901e-06	0.000250755	GO:0008270;GO:0005515	Protease-associated (PA) RING/U-box zinc finger family protein
Bradi1g03470	770.945	0.97265	0.209357	4.64588	3.3863e-06	0.000251224	GO:0006950;GO:0005516	Calmodulin-binding protein
Bradi3g43010	1189.61	0.460459	0.0993209	4.63607	3.55093e-06	0.000260896	NA	trigalactosyldiacylglycerol2
Bradi2g36893	457.531	1.23879	0.267264	4.63505	3.56844e-06	0.000261342	NA	NA
Bradi4g23117	50.8184	2.00651	0.433461	4.62906	3.67332e-06	0.00026312	NA	NA
Bradi1g71190	1497.51	0.644749	0.139857	4.61006	4.02555e-06	0.00028478	GO:0005515	no pollen germination related 1
Bradi5g22842	1312.32	2.20088	0.477578	4.60841	4.05753e-06	0.000285368	GO:0043531	LRR and NB-ARC domains-containing disease resistance protein
Bradi1g09260	122.984	3.19531	0.698452	4.57484	4.76582e-06	0.000324874	GO:0005515;GO:0055114;GO:0046872;GO:0016702	PLAT/LH2 domain-containing lipoxygenase family protein
Bradi5g18610	2345.8	0.619263	0.135849	4.55847	5.15265e-06	0.000345824	GO:0005815;GO:0000922;GO:0000226	Spc97 / Spc98 family of spindle pole body (SBP) component
Bradi3g07180	369.196	1.18388	0.259729	4.55814	5.16088e-06	0.000345824	NA	Regulator of chromosome condensation (RCC1) family protein
Bradi1g08150	124.785	1.90112	0.417141	4.55752	5.17623e-06	0.000345839	GO:0016758;GO:0008152	UDP-Glycosyltransferase superfamily protein
Bradi2g28441	1398.53	0.633724	0.139137	4.55469	5.24639e-06	0.000348489	NA	NA
Bradi3g47240	2903.32	0.742264	0.163007	4.55357	5.27436e-06	0.000348865	GO:0005525	RAB GTPase homolog B1C
Bradi1g29070	151.341	2.25576	0.495628	4.55132	5.33092e-06	0.000350338	NA	Uncharacterised protein family (UPF0497)
Bradi1g62520	512.042	1.0728	0.235752	4.55054	5.3509e-06	0.000350338	GO:0006629	alpha/beta-Hydrolases superfamily protein
Bradi1g03277	338.283	0.963162	0.211814	4.54721	5.43609e-06	0.000351883	GO:0006468;GO:0005524;GO:0004672	Concanavalin A-like lectin protein kinase family protein
Bradi3g14722	276.886	1.16585	0.256547	4.54438	5.5096e-06	0.0003522	NA	NA
Bradi5g17170	308.688	1.54129	0.339301	4.54254	5.55793e-06	0.000352774	GO:0043565;GO:0006355;GO:0003700;GO:0003677	homeobox 7
Bradi3g60557	188.872	0.920657	0.203273	4.52916	5.92173e-06	0.000368697	GO:0000160	response regulator 9
Bradi1g25150	2067.69	1.1737	0.259241	4.52745	5.96999e-06	0.000369686	GO:0030244;GO:0016760;GO:0016020	cellulose synthase-like D1
Bradi5g18407	3911.32	0.777573	0.1719	4.52339	6.08566e-06	0.000373468	GO:0016020;GO:0008158	Patched family protein
Bradi2g41977	5004.95	0.934934	0.208129	4.49209	7.05264e-06	0.000420676	GO:0016459;GO:0005524;GO:0003774;GO:0005515	Myosin family protein with Dil domain
Bradi3g10887	70.8927	1.63901	0.364907	4.49158	7.06957e-06	0.000420676	GO:0006468;GO:0004672	mitogen-activated protein kinase kinase kinase 15
Bradi2g61400	8104.2	0.790558	0.17606	4.49028	7.11301e-06	0.000422162	GO:0005515;GO:0008654;GO:0004609	phosphatidylserine decarboxylase 2
Bradi2g40040	1416.46	0.878619	0.195696	4.48971	7.1319e-06	0.000422186	GO:0006412;GO:0005840;GO:0005622;GO:0003735	Ribosomal L28 family
Bradi2g34986	212.001	1.31714	0.293452	4.48844	7.17482e-06	0.000423629	GO:0043531	NB-ARC domain-containing disease resistance protein
Bradi3g45130	338.08	1.04668	0.233691	4.4789	7.50292e-06	0.00043847	GO:0006355;GO:0005667;GO:0003700	E2F transcription factor 3
Bradi4g37740	4558.4	0.839979	0.187816	4.47235	7.73647e-06	0.000450965	GO:0055085;GO:0016020;GO:0006811;GO:0005216	cyclic nucleotide-gated channel 14
Bradi1g58820	36.0736	3.89111	0.870992	4.46745	7.91576e-06	0.000458059	GO:0003677	overexpressor of cationic peroxidase 3
Bradi1g20010	52.1389	3.35128	0.751566	4.45906	8.23199e-06	0.000470577	GO:0055114;GO:0020037;GO:0006979;GO:0004601	Peroxidase superfamily protein
Bradi1g65540	4130.11	1.30177	0.29202	4.4578	8.28033e-06	0.000471752	GO:0006529;GO:0004066	glutamine-dependent asparagine synthase 1
Bradi1g49247	494.242	1.09732	0.246593	4.4499	8.59111e-06	0.000483514	NA	NA
Bradi4g10207	1098.65	0.60074	0.135343	4.43864	9.05287e-06	0.000503304	GO:0043531	NB-ARC domain-containing disease resistance protein
Bradi1g49497	2170.32	0.601771	0.13601	4.42446	9.66816e-06	0.000533617	GO:0030274;GO:0005634;GO:0003712	SEUSS-like 3
Bradi1g75120	48.5786	2.58081	0.584374	4.41637	1.00373e-05	0.000551328	NA	lateral organ boundaries-domain 16
Bradi1g57800	235.898	1.10554	0.250708	4.40968	1.03521e-05	0.000563747	NA	NA
Bradi2g34120	2680.52	0.930038	0.211154	4.40454	1.06009e-05	0.000574008	NA	NA
Bradi2g05620	3691.81	0.537659	0.122284	4.39681	1.09853e-05	0.000590624	GO:0055114;GO:0051287;GO:0004471	NADP-malic enzyme 4
Bradi1g44530	2170.24	0.671555	0.152778	4.39562	1.10455e-05	0.000592463	GO:0003676;GO:0043039;GO:0016876;GO:0005524;GO:0006419;GO:0004813;GO:0000166	Alanyl-tRNA synthetase class IIc
Bradi3g30106	55.3047	2.14099	0.487372	4.39293	1.11835e-05	0.000598459	NA	NA
Bradi2g25060	2550.34	0.800884	0.18284	4.38025	1.18544e-05	0.000622698	NA	Protein of unknown function (DUF179)
Bradi2g07780	19.1234	7.01436	1.60247	4.37721	1.20208e-05	0.000628546	NA	NA
Bradi1g50520	1039.22	0.51283	0.117241	4.37417	1.21897e-05	0.000634473	NA	NA
Bradi3g49730	616.44	0.975148	0.223024	4.37239	1.22893e-05	0.000636758	NA	Endosomal targeting BRO1-like domain-containing protein
Bradi3g27827	150.803	2.2167	0.507158	4.37082	1.23779e-05	0.000637014	NA	NA
Bradi1g47940	3014.54	0.581511	0.133168	4.36676	1.26104e-05	0.000644624	GO:0016192;GO:0016021	vesicle-associated membrane protein 713
Bradi5g13810	1123.2	0.647633	0.148413	4.36373	1.27865e-05	0.000649272	GO:0008601;GO:0007165;GO:0000159	Protein phosphatase 2A regulatory B subunit family protein
Bradi4g43900	3681.94	0.781602	0.180105	4.3397	1.42679e-05	0.000714959	GO:0055085;GO:0016020;GO:0015297;GO:0015238;GO:0006855	MATE efflux family protein
Bradi3g55460	442.053	0.845963	0.195623	4.32445	1.52913e-05	0.000757931	NA	S-adenosyl-L-methionine-dependent methyltransferases superfamily protein
Bradi1g13220	2332.11	0.908108	0.210977	4.30431	1.6751e-05	0.000821375	GO:0006352;GO:0003677	TATA binding protein 2
Bradi2g51688	68.1109	1.40818	0.327967	4.29368	1.75734e-05	0.000851342	NA	NA
Bradi3g17610	35.5155	7.8875	1.83727	4.29306	1.7623e-05	0.000851342	NA	NA
Bradi3g37280	740.435	0.609446	0.142076	4.28958	1.79014e-05	0.000857539	NA	NA
Bradi4g42640	67.8	1.79054	0.417689	4.28678	1.8128e-05	0.000865771	GO:0048544	D-mannose binding lectin protein with Apple-like carbohydrate-binding domain
Bradi1g45642	404.912	0.862554	0.20127	4.28555	1.82289e-05	0.000867774	NA	NA
Bradi2g60705	791.269	1.3324	0.311555	4.27663	1.89744e-05	0.00089765	NA	NA
Bradi3g22830	249.534	1.23041	0.287822	4.27491	1.91216e-05	0.000900884	GO:0016747	HXXXD-type acyl-transferase family protein
Bradi1g78168	20.424	7.60926	1.78083	4.27288	1.92967e-05	0.000906894	NA	NA
Bradi3g27337	31.5322	2.4603	0.575987	4.27145	1.94207e-05	0.000909349	GO:0016020;GO:0015979;GO:0009539;GO:0009523	photosystem II reaction center protein L
Bradi1g78082	2257.26	0.657163	0.154055	4.26577	1.99212e-05	0.00093088	GO:0019684;GO:0016168;GO:0016020;GO:0009767;GO:0009521	photosystem II reaction center protein C
Bradi2g09700	273.702	0.906241	0.212601	4.26263	2.02035e-05	0.000936862	NA	Pentatricopeptide repeat (PPR) superfamily protein
Bradi1g68640	1880.54	0.698867	0.163956	4.26252	2.02133e-05	0.000936862	GO:0008234;GO:0006508	Cysteine proteinases superfamily protein
Bradi3g21560	237.265	1.30114	0.305342	4.26127	2.0327e-05	0.000940225	GO:0006508;GO:0004185	serine carboxypeptidase-like 19
Bradi1g25990	592.893	0.935641	0.219809	4.25661	2.07553e-05	0.000958096	NA	NA
Bradi3g15230	58.8585	3.48241	0.818814	4.25298	2.1094e-05	0.00096964	NA	RmlC-like cupins superfamily protein
Bradi4g05300	1243.07	0.774312	0.182081	4.25257	2.11326e-05	0.00096964	GO:0006241;GO:0006228;GO:0006183;GO:0006165;GO:0004550	nucleoside diphosphate kinase 2
Bradi5g25860	1329.11	0.860099	0.20245	4.24846	2.15248e-05	0.000985655	GO:0000160	response regulator 5
Bradi4g23075	14.4212	6.89627	1.62375	4.24711	2.16542e-05	0.000989597	NA	NA
Bradi2g47337	377.017	0.752475	0.177966	4.22821	2.35562e-05	0.00106586	GO:0016887;GO:0005524;GO:0055085;GO:0042626;GO:0016021;GO:0006810	ATP binding cassette subfamily B4
Bradi4g42900	1000.72	1.11307	0.263472	4.22463	2.39329e-05	0.00108076	GO:0046872;GO:0030001	Heavy metal transport/detoxification superfamily protein
Bradi1g08260	3193.83	0.650942	0.154346	4.21742	2.47116e-05	0.0011101	GO:0006412;GO:0005840;GO:0003735;GO:0015934	Ribosomal protein L13 family protein
Bradi3g22060	126.879	2.87745	0.682499	4.21604	2.48626e-05	0.00111264	GO:0055114;GO:0016020;GO:0003885;GO:0050660;GO:0016491	D-arabinono-14-lactone oxidase family protein
Bradi3g16980	141.878	1.16713	0.276916	4.21475	2.50052e-05	0.00111322	GO:0031047	XH/XS domain-containing protein
Bradi1g14340	624.004	0.745805	0.177293	4.20664	2.59201e-05	0.00114419	NA	IND1(iron-sulfur protein required for NADH dehydrogenase)-like
Bradi1g03510	903.775	1.57827	0.376067	4.19679	2.7073e-05	0.00117608	GO:0005576;GO:0004867	NA
Bradi4g02910	4425	0.573565	0.136912	4.1893	2.79813e-05	0.00120711	NA	Protein of unknown function (DUF1162)
Bradi3g38570	2387.07	0.847301	0.202294	4.18847	2.80838e-05	0.0012085	GO:0009231;GO:0003935;GO:0008686	GTP cyclohydrolase II
Bradi3g04176	301.853	1.21054	0.28972	4.17832	2.93672e-05	0.00125194	GO:0005515;GO:0006468;GO:0005524;GO:0004672	Leucine-rich receptor-like protein kinase family protein
Bradi3g19800	1060.7	0.887371	0.212627	4.17337	3.00134e-05	0.00127473	GO:0005515	F-box/RNI-like superfamily protein
Bradi1g54630	1253.32	0.621442	0.149013	4.17038	3.04091e-05	0.00128662	GO:0005525	RAB GTPase homolog E1E
Bradi3g55110	1792.24	0.727671	0.17452	4.16956	3.05185e-05	0.00128662	NA	NA
Bradi4g36050	3235.53	0.716377	0.172175	4.16076	3.17194e-05	0.00133233	GO:0016757;GO:0047262	galacturonosyltransferase 1
Bradi4g05210	2067.62	0.757048	0.182143	4.15633	3.23397e-05	0.00135094	GO:0006950	Adenine nucleotide alpha hydrolases-like superfamily protein
Bradi5g20320	6090.23	2.67451	0.644059	4.15259	3.2874e-05	0.00137075	NA	NA
Bradi2g01100	903.349	0.568306	0.136951	4.14969	3.32929e-05	0.00138317	NA	ARM repeat superfamily protein
Bradi2g26170	783.418	0.85263	0.205547	4.14809	3.35254e-05	0.0013903	GO:0043169;GO:0005975;GO:0003824;GO:0004553	debranching enzyme 1
Bradi3g60160	7488.15	0.720687	0.174003	4.1418	3.44583e-05	0.00142125	GO:0055114;GO:0016491	lysine-ketoglutarate reductase/saccharopine dehydrogenase bifunctional enzyme
Bradi1g76300	1616.29	0.873213	0.210883	4.14074	3.46184e-05	0.00142528	NA	NAD(P)H dehydrogenase (quinone)s
Bradi1g27770	244.656	1.04569	0.252802	4.13638	3.52824e-05	0.00144298	GO:0043531	NB-ARC domain-containing disease resistance protein
Bradi1g78550	5017.66	0.510083	0.123338	4.13564	3.53972e-05	0.00144298	NA	transcription regulators
Bradi2g11900	550.342	0.839536	0.203016	4.13532	3.54464e-05	0.00144298	GO:0016746;GO:0008152	2-oxoacid dehydrogenases acyltransferase family protein
Bradi1g34560	6020.98	0.799316	0.193361	4.13381	3.56795e-05	0.00144809	NA	chloroplast thylakoid lumen protein
Bradi1g76350	102.859	2.02475	0.490509	4.12784	3.66182e-05	0.00147831	GO:0006468;GO:0004672	Protein kinase superfamily protein
Bradi2g35467	984.828	0.665022	0.161181	4.12594	3.69227e-05	0.00148798	GO:0003779;GO:0051017	villin-like 1
Bradi1g10990	4237.22	0.896857	0.217461	4.12421	3.72006e-05	0.00149654	GO:0006412;GO:0005840;GO:0005622;GO:0003735;GO:0003723	Ribosomal protein S13/S18 family
Bradi1g07490	975.977	0.729705	0.177262	4.11654	3.84607e-05	0.00152839	NA	clast3-related
Bradi1g57080	1228.36	0.565611	0.138191	4.09296	4.25903e-05	0.0016579	NA	ubiquitin-specific protease 11
Bradi3g35037	996.695	0.620004	0.151631	4.08889	4.33446e-05	0.00168153	NA	Tetratricopeptide repeat (TPR)-like superfamily protein
Bradi4g29860	16.004	6.50105	1.59093	4.08631	4.38287e-05	0.00169456	GO:0055114;GO:0020037;GO:0016705;GO:0005506	cytochrome P450 family 735 subfamily A polypeptide 1
Bradi2g27947	2207.55	0.539284	0.131989	4.08583	4.39188e-05	0.00169518	GO:0035091;GO:0003824	phospholipase D P1
Bradi4g01207	84.6336	1.87011	0.458331	4.08026	4.4986e-05	0.00173052	NA	NA
Bradi1g26420	3786.78	0.45719	0.112278	4.07195	4.66222e-05	0.00178496	GO:0005515	DNA-binding bromodomain-containing protein
Bradi1g57190	876.934	0.669872	0.164545	4.07105	4.6801e-05	0.0017854	GO:0003676	chloroplast RNA-binding protein 33
Bradi1g64680	1241.11	0.627492	0.154135	4.07104	4.68032e-05	0.0017854	GO:0006355	ATP/GTP-binding protein family
Bradi1g15730	2919.85	0.772939	0.189936	4.06948	4.71185e-05	0.00179144	GO:0016787	purple acid phosphatase 18
Bradi4g19047	844.591	0.572547	0.140803	4.0663	4.77653e-05	0.00181001	GO:0016887;GO:0005524	non-intrinsic ABC protein 14
Bradi3g34295	174.446	2.27386	0.55941	4.06475	4.80844e-05	0.00181909	NA	Plant protein of unknown function (DUF827)
Bradi3g54000	210.367	1.22743	0.302559	4.05682	4.97453e-05	0.00187571	GO:0006508;GO:0004185	alpha/beta-Hydrolases superfamily protein
Bradi4g26380	102.789	3.11162	0.768694	4.04793	5.16732e-05	0.00193359	GO:0055085;GO:0022857;GO:0016021	zinc induced facilitator-like 1
Bradi1g44660	1290.19	0.687631	0.169883	4.04767	5.17303e-05	0.00193359	NA	O-fucosyltransferase family protein
Bradi2g60230	2885.71	0.537551	0.132807	4.0476	5.17459e-05	0.00193359	GO:0043531	disease resistance protein (TIR-NBS-LRR class)
Bradi3g15900	2021.05	0.427239	0.105575	4.04677	5.19297e-05	0.00193359	GO:0031625;GO:0006511	cullin 3
Bradi3g27312	116.786	1.63882	0.405014	4.04634	5.20247e-05	0.00193359	GO:0016491;GO:0016020;GO:0009055	photosynthetic electron transfer D
Bradi1g12280	523.072	0.876094	0.216519	4.04626	5.2042e-05	0.00193359	NA	Integral membrane HPP family protein
Bradi2g36788	391.338	1.60291	0.397901	4.02843	5.61513e-05	0.00206611	NA	NB-ARC domain-containing disease resistance protein
Bradi3g26717	21.4024	7.88997	1.95892	4.02773	5.63187e-05	0.00206894	NA	Transmembrane amino acid transporter family protein
Bradi2g39847	412.761	0.954113	0.237002	4.02576	5.67923e-05	0.00208299	GO:0043531	NB-ARC domain-containing disease resistance protein
Bradi5g10310	785.486	1.74637	0.434707	4.01734	5.88588e-05	0.00213317	GO:0016742;GO:0009058	Formyl transferase
Bradi2g01460	22.0066	7.26933	1.81014	4.01589	5.92219e-05	0.00213978	GO:0016021	tetraspanin3
Bradi1g47277	1002.67	0.848954	0.21141	4.01567	5.92769e-05	0.00213978	GO:0055085;GO:0042626;GO:0016021;GO:0006810;GO:0005524;GO:0016887	multidrug resistance-associated protein 11
Bradi3g01590	2075.23	0.495169	0.123464	4.01062	6.05604e-05	0.00218266	NA	NA
Bradi1g62370	671.182	0.806242	0.201285	4.00548	6.18923e-05	0.00222357	NA	zinc finger (C3HC4-type RING finger) family protein
Bradi4g17206	466.916	0.651293	0.162644	4.0044	6.21757e-05	0.00222357	NA	NA
Bradi3g43900	971.965	0.587568	0.146738	4.00421	6.22252e-05	0.00222357	NA	ubiquitin-associated (UBA)/TS-N domain-containing protein
Bradi4g41300	3365.39	1.01077	0.252775	3.99871	6.36882e-05	0.00225722	NA	Disease resistance-responsive (dirigent-like protein) family protein
Bradi3g04556	981.226	0.799465	0.199936	3.99861	6.37159e-05	0.00225722	NA	NA
Bradi2g20990	73.3269	24.2131	6.0638	3.99306	6.52272e-05	0.00230362	GO:0016984;GO:0015977;GO:0000287	ribulose-bisphosphate carboxylases
Bradi3g47150	441.193	0.694175	0.173898	3.99184	6.55627e-05	0.00231084	NA	Pentatricopeptide repeat (PPR) superfamily protein
Bradi5g24231	273.058	1.67072	0.41856	3.99158	6.56338e-05	0.00231084	NA	NA
Bradi5g26320	680.46	1.17056	0.294485	3.97496	7.03926e-05	0.00245568	NA	Aluminium induced protein with YGL and LRDR motifs
Bradi3g10240	796.912	0.957973	0.241447	3.96764	7.2587e-05	0.00251305	GO:0008152;GO:0003824	Isochorismatase family protein
Bradi2g53330	56.1076	1.79017	0.451426	3.96559	7.32151e-05	0.00253096	NA	Protein of unknown function (DUF567)
Bradi4g36621	214.69	1.50264	0.379017	3.96458	7.35261e-05	0.00253787	GO:0009055	uclacyanin 1
Bradi4g41160	2211.6	0.548458	0.138425	3.96214	7.42803e-05	0.00255618	GO:0016787;GO:0005524;GO:0003677	P-loop containing nucleoside triphosphate hydrolases superfamily protein
Bradi3g11430	63.3807	4.50594	1.13904	3.95591	7.62434e-05	0.00261194	GO:0016829;GO:0006520	Tyrosine transaminase family protein
Bradi2g46190	952.805	0.722302	0.182667	3.9542	7.67927e-05	0.00262682	GO:0003677;GO:0009725;GO:0006355;GO:0005634	Transcriptional factor B3 family protein / auxin-responsive factor AUX/IAA-related
Bradi2g54870	2425.13	0.734632	0.18589	3.95198	7.75084e-05	0.00264734	NA	Glucose-1-phosphate adenylyltransferase family protein
Bradi2g54630	2643.1	0.744452	0.188524	3.94885	7.85285e-05	0.00267418	NA	O-fucosyltransferase family protein
Bradi3g24760	254.915	1.17468	0.298561	3.93448	8.33776e-05	0.00280586	NA	phytochrome kinase substrate-related
Bradi1g69170	7585.87	0.701432	0.17833	3.93333	8.37764e-05	0.002811	GO:0071949	FAD/NAD(P)-binding oxidoreductase family protein
Bradi2g36760	1173.15	0.75511	0.192058	3.93167	8.43575e-05	0.00282635	GO:0006338;GO:0000228	transcription regulatory protein SNF5 putative (BSH)
Bradi2g14550	155.238	0.914626	0.232809	3.92866	8.54198e-05	0.00285357	NA	Protein of unknown function (DUF594)
Bradi5g09345	562.165	0.808199	0.205851	3.92613	8.63225e-05	0.00287952	NA	NA
Bradi2g16866	8.01568	6.76221	1.72785	3.91365	9.09099e-05	0.00301114	NA	Tetratricopeptide repeat (TPR)-like superfamily protein
Bradi4g45310	7853.58	0.508659	0.129988	3.91311	9.11143e-05	0.00301297	GO:0006468;GO:0005524;GO:0004672	phototropin 1
Bradi4g44646	38.4918	4.09922	1.04805	3.91127	9.18126e-05	0.0030273	GO:0043531	NB-ARC domain-containing disease resistance protein
Bradi3g42180	356.828	1.21696	0.311236	3.91009	9.22621e-05	0.00303774	GO:0055114;GO:0020037;GO:0016705;GO:0005506	cytochrome P450 family 78 subfamily A polypeptide 6
Bradi2g19221	1211.05	0.654412	0.16756	3.90554	9.4015e-05	0.00308213	NA	NA
Bradi1g72390	6431.37	0.739758	0.189453	3.9047	9.43411e-05	0.00308839	NA	cold regulated gene 27
Bradi3g30480	892.33	0.638781	0.163677	3.90269	9.5131e-05	0.00310979	GO:0055114;GO:0004174	electron-transfer flavoprotein:ubiquinone oxidoreductase
Bradi1g25470	1032.12	0.666959	0.171132	3.89735	9.7253e-05	0.00316557	GO:0046983	basic helix-loop-helix (bHLH) DNA-binding superfamily protein
Bradi1g60040	443.933	1.10898	0.284752	3.89453	9.83907e-05	0.0031935	NA	DEK domain-containing chromatin associated protein
Bradi1g66240	941.547	0.640025	0.164396	3.8932	9.89322e-05	0.00319848	NA	NA
Bradi4g44977	36377	0.393416	0.101144	3.88965	0.000100389	0.0032354	GO:0030132;GO:0030130;GO:0016192;GO:0006886;GO:0005198	Clathrin heavy chain
Bradi2g46010	3738.53	0.936267	0.242042	3.8682	0.000109644	0.00348993	GO:0006412;GO:0005840;GO:0003735	Ribosomal protein L18ae/LX family protein
Bradi2g39970	34.6468	2.63253	0.680566	3.86816	0.000109662	0.00348993	GO:0046983	basic helix-loop-helix (bHLH) DNA-binding superfamily protein
Bradi4g20570	947.224	0.766778	0.198449	3.86386	0.000111609	0.00354697	NA	RNA-binding ASCH domain protein
Bradi3g29070	27.8239	2.55739	0.662217	3.86187	0.000112523	0.0035661	NA	NA
Bradi1g29090	13228.7	0.514027	0.133177	3.85972	0.000113515	0.00358262	NA	Tetratricopeptide repeat (TPR)-like superfamily protein
Bradi1g60710	9814.63	0.982823	0.255046	3.85351	0.000116437	0.00365968	GO:0005739;GO:0004129	cytochrome C oxidase 6B
Bradi3g41550	11520.1	0.776004	0.201516	3.85084	0.000117716	0.00369478	GO:0006418;GO:0005524;GO:0004812;GO:0000166	glycyl-tRNA synthetase / glycine--tRNA ligase
Bradi1g05766	113.558	1.51704	0.394017	3.8502	0.000118023	0.00369935	GO:0016491;GO:0016020;GO:0009055	photosynthetic electron transfer D
Bradi3g43910	834.113	0.779144	0.202402	3.84948	0.000118367	0.00370505	NA	RPM1 interacting protein 4
Bradi1g18300	626.944	1.34972	0.351878	3.83577	0.000125169	0.00389131	NA	NAD(P)-binding Rossmann-fold superfamily protein
Bradi4g09247	73.1331	1.98062	0.516633	3.83372	0.000126222	0.00391871	GO:0043531	NB-ARC domain-containing disease resistance protein
Bradi3g33370	1008.87	0.729353	0.190279	3.83307	0.000126552	0.00392364	GO:0030170;GO:0009058	biotin F
Bradi2g51940	53.329	2.25548	0.588852	3.83031	0.000127984	0.00395729	GO:0048544;GO:0006468;GO:0004672	receptor kinase 3
Bradi5g01725	875.325	0.848612	0.221619	3.82915	0.000128589	0.00396526	NA	NA
Bradi1g00480	2709.56	0.410287	0.107289	3.82413	0.000131236	0.00402315	NA	NA
Bradi1g03990	46.0144	2.52308	0.660314	3.82103	0.000132893	0.00405964	GO:0000398	SART-1 family
Bradi4g22630	3525.89	0.628896	0.164637	3.8199	0.000133505	0.00406745	GO:0055114;GO:0016491;GO:0008270	alcohol dehydrogenase 1
Bradi3g08850	4259.03	1.43105	0.374923	3.81691	0.000135135	0.00409527	GO:0055114;GO:0016616;GO:0006694;GO:0003854	rhamnose biosynthesis 1
Bradi1g11992	2138.6	0.79976	0.209595	3.81574	0.000135774	0.00410376	NA	Protein of unknown function DUF538
Bradi2g36012	597.028	1.08718	0.284963	3.81515	0.000136102	0.00410392	NA	NA
Bradi2g14510	958.469	0.569101	0.149263	3.81275	0.000137432	0.00411686	GO:0006468;GO:0005524;GO:0004672	Protein kinase superfamily protein
Bradi4g36976	794.84	0.52164	0.137101	3.80477	0.000141935	0.00421743	GO:0043531	NB-ARC domain-containing disease resistance protein
Bradi2g12790	11264	0.453818	0.119382	3.80139	0.000143885	0.00426973	GO:0055114;GO:0016491;GO:0050664;GO:0004601;GO:0016174	respiratory burst oxidase homologue D
Bradi3g60110	1531.36	0.625787	0.164634	3.80108	0.000144068	0.00426973	GO:0042578	Phosphoinositide phosphatase family protein
Bradi3g18390	2515.13	0.72086	0.189757	3.79886	0.000145364	0.00429214	GO:0005515	disease resistance family protein / LRR family protein
Bradi2g52110	186.636	1.40249	0.36919	3.79882	0.000145388	0.00429214	NA	methyl esterase 1
Bradi1g24700	1470.87	0.565866	0.148973	3.79844	0.000145609	0.00429312	GO:0008270;GO:0006355	FAR1-related sequence 5
Bradi3g43587	625.996	0.859072	0.226723	3.78909	0.000151203	0.00442635	GO:0008017;GO:0007018;GO:0005524;GO:0003777;GO:0005871	phragmoplast-associated kinesin-related protein 1
Bradi2g58520	146.097	2.11171	0.557337	3.78892	0.000151301	0.00442635	NA	Bifunctional inhibitor/lipid-transfer protein/seed storage 2S albumin superfamily protein
Bradi1g31780	1344.85	0.776555	0.204998	3.7881	0.000151801	0.00442995	GO:0006457	FK506-binding protein 13
Bradi3g34610	446.301	0.914286	0.241458	3.78652	0.00015277	0.00445164	GO:0006508;GO:0004185	serine carboxypeptidase-like 10
Bradi2g03260	857.152	0.551318	0.145672	3.78465	0.000153924	0.00447239	GO:0043531	NB-ARC domain-containing disease resistance protein
Bradi2g60110	1201.47	0.548656	0.144976	3.78447	0.000154038	0.00447239	GO:0006629	alpha/beta-Hydrolases superfamily protein
Bradi3g36140	2577.6	0.4418	0.116753	3.78406	0.00015429	0.00447401	NA	3-methylcrotonyl-CoA carboxylase
Bradi3g15350	589.438	0.665865	0.176418	3.77436	0.000160421	0.00462831	NA	polyubiquitin 10
Bradi1g78250	2450.5	3.55567	0.942142	3.77403	0.000160631	0.00462853	NA	Bifunctional inhibitor/lipid-transfer protein/seed storage 2S albumin superfamily protein
Bradi1g20750	1935.62	0.562465	0.149121	3.77187	0.000162026	0.00466285	GO:0006468;GO:0005524;GO:0004672	Leucine-rich receptor-like protein kinase family protein
Bradi4g13730	698.817	0.692333	0.183661	3.76962	0.000163498	0.00469339	NA	GRF1-interacting factor 3
Bradi1g29800	13811.3	0.438884	0.116484	3.76776	0.000164719	0.00471858	GO:0055114;GO:0020037;GO:0004096;GO:0006979	catalase 2
Bradi2g42421	28.97	3.23892	0.859929	3.7665	0.000165551	0.00472856	NA	NA
Bradi1g44177	16543.4	0.550365	0.146213	3.76413	0.000167132	0.00476774	GO:0016787;GO:0005524;GO:0003677;GO:0042393	P-loop containing nucleoside triphosphate hydrolases superfamily protein
Bradi2g53561	1037.38	1.13335	0.301162	3.76325	0.000167716	0.00476939	NA	NA
Bradi3g29980	2471.42	0.459282	0.122061	3.76273	0.000168066	0.00476939	GO:0005634;GO:0000398	pre-mRNA splicing factor-related
Bradi1g24860	7794.84	0.610201	0.162409	3.75718	0.000171842	0.00485363	GO:0015979;GO:0010207	photosystem II reaction center PSB29 protein
Bradi1g20790	1332.3	0.600617	0.159922	3.7557	0.00017286	0.00487052	GO:0005975;GO:0004134	disproportionating enzyme
Bradi4g28177	670.672	1.03929	0.276736	3.75553	0.000172974	0.00487052	GO:0043531	LRR and NB-ARC domains-containing disease resistance protein
Bradi4g10290	4377.98	0.536531	0.14287	3.75538	0.000173079	0.00487052	NA	PLAC8 family protein
Bradi3g47400	2747.74	0.567318	0.151333	3.7488	0.000177681	0.0049694	NA	Ribosomal RNA processing Brix domain protein
Bradi3g59177	529.738	1.85015	0.493979	3.7454	0.000180109	0.00502758	GO:0055114;GO:0016491;GO:0005507	laccase 14
Bradi1g50968	1815.25	0.522284	0.139452	3.74527	0.000180201	0.00502758	NA	Protein of unknown function (DUF295)
Bradi1g37870	1514.61	0.946119	0.252648	3.74481	0.000180529	0.00503061	GO:0055114;GO:0050113;GO:0019310;GO:0005737;GO:0005506	myo-inositol oxygenase 1
Bradi2g25360	1449.01	0.568557	0.151857	3.74402	0.000181102	0.00503717	GO:0016787;GO:0008299;GO:0004452	isopentenyl pyrophosphate:dimethylallyl pyrophosphate isomerase 2
Bradi1g10567	361.039	1.93776	0.517606	3.7437	0.000181332	0.00503717	GO:0055114;GO:0016491;GO:0005507	laccase 7
Bradi3g43692	1438.19	0.64933	0.173452	3.74357	0.000181426	0.00503717	GO:0006284	HhH-GPD base excision DNA repair family protein
Bradi3g37252	329.095	0.691941	0.184891	3.74242	0.00018226	0.00505145	NA	Tetratricopeptide repeat (TPR)-like superfamily protein
Bradi3g59330	1794.87	0.564263	0.150831	3.74103	0.000183267	0.00506979	GO:0031625;GO:0006511	cullin 3
Bradi1g18440	2349.22	0.757555	0.2027	3.73733	0.000185985	0.00512987	NA	NOP56-like pre RNA processing ribonucleoprotein
Bradi2g47780	740.281	0.688336	0.18436	3.73364	0.00018873	0.00517706	NA	NA
Bradi2g02710	76.9428	1.7538	0.469955	3.73183	0.000190091	0.0052019	GO:0006355;GO:0003700;GO:0003677	related to ABI3/VP1 2
Bradi2g26467	1639.22	0.561375	0.150496	3.73018	0.000191346	0.00522373	NA	Leucine-rich repeat (LRR) family protein
Bradi1g55427	815.014	1.6872	0.452637	3.72749	0.000193395	0.00527337	GO:0046983	LJRHL1-like 1
Bradi3g54030	1986.24	0.650486	0.174652	3.72447	0.000195723	0.00533048	NA	Actin-binding FH2 (Formin Homology) protein
Bradi2g42570	240.466	1.02797	0.276159	3.72239	0.000197343	0.00536821	NA	alpha/beta-Hydrolases superfamily protein
Bradi1g41740	1141.47	0.63601	0.171138	3.71636	0.00020211	0.00548481	GO:0016829;GO:0006520	Tyrosine transaminase family protein
Bradi4g25880	511.687	1.38083	0.372079	3.71111	0.000206349	0.00557998	GO:0007165	SOS3-interacting protein 1
Bradi4g39710	92.9777	1.10007	0.296612	3.70877	0.000208268	0.00561193	NA	SLOW GROWTH 1
Bradi3g03850	6250.64	0.403864	0.10894	3.70723	0.000209541	0.00563958	GO:0005515;GO:0006413;GO:0003743	Translation initiation factor IF2/IF5
Bradi3g32282	518.874	0.647457	0.17491	3.70166	0.00021419	0.00575117	NA	Pentatricopeptide repeat (PPR) superfamily protein
Bradi2g19990	203.406	1.12083	0.302893	3.70042	0.000215239	0.00576338	GO:0007264;GO:0005525	RHO-related protein from plants 9
Bradi3g28875	366.675	1.06549	0.288238	3.69657	0.00021853	0.00583344	GO:0005515	TRAF-like family protein
Bradi1g66913	12.488	6.55939	1.77547	3.69446	0.000220354	0.00587524	NA	DNA binding
Bradi5g26190	2201.88	0.616122	0.167021	3.68888	0.000225241	0.00597766	GO:0005515;GO:0051013;GO:0008352;GO:0008017	Transducin/WD40 repeat-like superfamily protein
Bradi1g58030	2789.46	0.425377	0.115498	3.68298	0.000230528	0.00607561	GO:0005515	GYF domain-containing protein
Bradi1g70724	7027.25	0.847435	0.230336	3.67912	0.000234039	0.00613984	GO:0019684;GO:0016168;GO:0016020;GO:0009767;GO:0009521	photosystem II reaction center protein C
Bradi4g19207	2242.33	0.644721	0.175265	3.67856	0.000234558	0.0061464	GO:0042555;GO:0006270;GO:0005634;GO:0005524;GO:0003678;GO:0003677;GO:0006260	minichromosome maintenance (MCM2/3/5) family protein
Bradi1g69125	209.647	1.20679	0.328275	3.67615	0.000236778	0.00619744	NA	NA
Bradi3g59210	376.55	2.07332	0.564334	3.67392	0.000238857	0.00624471	GO:0055114;GO:0016491;GO:0005507	laccase 14
Bradi1g52720	1428.74	0.470236	0.128034	3.67274	0.000239959	0.00626636	GO:0055085;GO:0016021;GO:0008324;GO:0006812	NA
Bradi3g12843	340.47	0.907626	0.247338	3.66957	0.000242957	0.00633017	NA	NA
Bradi4g27622	787.012	0.763183	0.208009	3.66898	0.000243518	0.00633757	NA	NA
Bradi1g62930	459.384	0.788638	0.215385	3.66153	0.000250717	0.00648063	GO:0006412;GO:0005840;GO:0005622;GO:0003735	Ribosomal protein L18e/L15 superfamily protein
Bradi2g55460	942.156	0.880209	0.240433	3.66093	0.000251302	0.00648843	GO:0005634	G10 family protein
Bradi2g12530	5489.23	0.420773	0.114974	3.65972	0.000252495	0.00650822	NA	binding
Bradi3g30830	4172.56	0.428072	0.116983	3.65928	0.000252929	0.00650837	GO:0016301	long-chain base (LCB) kinase 1
Bradi3g04500	1119.09	0.892391	0.243902	3.65881	0.000253385	0.0065085	NA	Regulator of Vps4 activity in the MVB pathway protein
Bradi1g74597	1924.54	0.515587	0.140946	3.65805	0.000254139	0.0065085	GO:0005622;GO:0003676;GO:0008408;GO:0006139	Polynucleotidyl transferase ribonuclease H fold protein with HRDC domain
Bradi2g21942	1235.73	0.711221	0.194437	3.65785	0.000254339	0.0065085	NA	NA
Bradi4g12877	846.722	0.488945	0.133671	3.65783	0.000254358	0.0065085	GO:0043531	NB-ARC domain-containing disease resistance protein
Bradi1g59995	239.388	1.00176	0.274167	3.65383	0.000258357	0.00658868	NA	NA
Bradi1g69250	329.277	1.09088	0.298714	3.65193	0.000260274	0.00659383	GO:0008374;GO:0006629	alpha/beta-Hydrolases superfamily protein
Bradi2g19660	128.605	1.11921	0.306486	3.65176	0.000260454	0.00659383	NA	NA
Bradi1g59795	447.35	1.15245	0.31559	3.65172	0.000260487	0.00659383	NA	NA
Bradi4g05230	43.2981	4.26814	1.16971	3.64889	0.000263372	0.00664243	GO:0055114;GO:0020037;GO:0006979;GO:0004601	Peroxidase superfamily protein
Bradi3g39560	854.121	0.834142	0.228831	3.64523	0.000267155	0.00672301	NA	microfibrillar-associated protein-related
Bradi2g04960	13865.2	0.528238	0.144967	3.64384	0.000268596	0.00674441	GO:0006418;GO:0000166;GO:0005524;GO:0004812;GO:0006438;GO:0004832	valyl-tRNA synthetase / valine--tRNA ligase (VALRS)
Bradi3g01930	5830.99	0.513879	0.14104	3.64351	0.000268948	0.00674584	GO:0007264;GO:0005525	RAC-like GTP binding protein 5
Bradi1g39436	4127.89	0.692137	0.190211	3.63877	0.000273939	0.00686084	NA	HEAT repeat-containing protein
Bradi4g02786	147.188	0.886231	0.243762	3.63564	0.000277288	0.00690199	GO:0005515	F-box family protein / jacalin lectin family protein
Bradi3g31810	425.314	1.49154	0.410395	3.6344	0.00027863	0.00690942	GO:0005515	Glutathione S-transferase family protein
Bradi3g54670	1011.81	0.65039	0.179073	3.63198	0.000281257	0.0069478	GO:0055114;GO:0016491;GO:0008270	oxidoreductase zinc-binding dehydrogenase family protein
Bradi1g34120	418.088	0.802308	0.221122	3.62835	0.00028524	0.007031	NA	NA
Bradi2g18060	988.094	0.947199	0.261301	3.62494	0.00028903	0.00710908	GO:0005975;GO:0004650	Pectin lyase-like superfamily protein
Bradi3g56060	1455.12	0.919637	0.253796	3.62352	0.000290617	0.00714042	GO:0006412;GO:0005840;GO:0005622;GO:0003735	ribosomal protein L9
Bradi1g24560	430.71	0.636242	0.17562	3.62284	0.000291391	0.00715176	GO:0008017;GO:0007018;GO:0005524;GO:0003777;GO:0005871	P-loop containing nucleoside triphosphate hydrolases superfamily protein
Bradi3g10350	6480.88	0.409034	0.112949	3.6214	0.000293017	0.00717988	GO:0006468;GO:0004672;GO:0003824	protein serine/threonine phosphatases;protein kinases;catalytics;cAMP-dependent protein kinase regulators;ATP binding;protein serine/threonine phosphatases
Bradi4g30660	431.432	0.996034	0.275072	3.62099	0.00029348	0.00717988	NA	HAD-superfamily hydrolase subfamily IG 5\'-nucleotidase
Bradi2g02180	311.527	0.859252	0.237396	3.61948	0.000295192	0.00720437	GO:0016592;GO:0006357;GO:0001104	Surfeit locus protein 5 subunit 22 of Mediator complex
Bradi2g24246	27.7852	2.60829	0.720723	3.61899	0.000295758	0.00720437	NA	NA
Bradi1g63791	51.8964	2.33184	0.644366	3.61881	0.000295965	0.00720437	NA	Bifunctional inhibitor/lipid-transfer protein/seed storage 2S albumin superfamily protein
Bradi4g28130	519.282	0.868879	0.240106	3.61873	0.000296057	0.00720437	GO:0005525	RAB GTPase homolog A1F
Bradi2g44290	39.0037	2.31356	0.63962	3.61708	0.000297949	0.00724172	GO:0055114;GO:0020037;GO:0016705;GO:0005506	cytochrome P450 family 72 subfamily A polypeptide 15
Bradi1g26337	799.961	0.521399	0.144159	3.61684	0.000298226	0.00724172	GO:0005622;GO:0003676;GO:0008408;GO:0006139	Polynucleotidyl transferase ribonuclease H fold protein with HRDC domain
Bradi2g22880	331.263	1.21955	0.337498	3.61351	0.000302077	0.00729087	NA	NA
Bradi4g45065	1713.17	0.591943	0.164143	3.60627	0.000310631	0.0074715	GO:0006351;GO:0003899;GO:0003677	nuclear RNA polymerase D1B
Bradi4g13227	977.889	0.887092	0.246057	3.60523	0.000311876	0.00749356	NA	ELF4-like 4
Bradi2g34460	1897.28	0.67787	0.188109	3.6036	0.000313843	0.00753289	NA	Kinase interacting (KIP1-like) family protein
Bradi2g18573	41.4028	6.01267	1.66889	3.6028	0.000314802	0.00754762	NA	NA
Bradi5g02480	286.338	0.975651	0.270847	3.60223	0.000315503	0.00754762	NA	formin homology5
Bradi4g00250	1194.04	0.461158	0.128026	3.60207	0.000315689	0.00754762	GO:0008017;GO:0007010	microtubule-associated proteins 70-2
Bradi1g49527	121.979	1.46305	0.406177	3.602	0.000315778	0.00754762	GO:0005515	F-box/RNI-like/FBD-like domains-containing protein
Bradi3g21150	480.142	2.29778	0.637979	3.60165	0.000316202	0.00754986	NA	Mannose-binding lectin superfamily protein
Bradi2g12204	242.803	1.41485	0.393418	3.59629	0.000322784	0.00769095	GO:0055114;GO:0020037;GO:0006979;GO:0004601	Peroxidase superfamily protein
Bradi2g55190	250.121	0.840434	0.233925	3.59275	0.000327209	0.00776398	NA	Pentatricopeptide repeat (PPR) superfamily protein
Bradi5g12510	12490.7	0.771025	0.214694	3.59128	0.000329062	0.0077837	GO:0019904	general regulatory factor 7
Bradi4g06690	1069.14	0.680795	0.189681	3.58915	0.000331754	0.00781838	GO:0043565;GO:0006355;GO:0003700	WRKY DNA-binding protein 4
Bradi4g06470	373.913	0.806737	0.224857	3.58777	0.000333515	0.00784034	NA	LRR and NB-ARC domains-containing disease resistance protein
Bradi3g50857	846.539	0.661637	0.184532	3.58548	0.000336461	0.00788448	GO:0005789	Plant VAMP (vesicle-associated membrane protein) family protein
Bradi1g17650	1188.01	0.476829	0.132998	3.58524	0.000336773	0.00788448	GO:0005524	zinc ion binding;DNA binding;helicases;ATP binding;nucleic acid binding
Bradi2g11910	1313.03	0.689551	0.192559	3.58099	0.000342291	0.00798098	GO:0003723	pseudouridine synthase and archaeosine transglycosylase (PUA) domain-containing protein
Bradi5g23867	134.576	1.45596	0.406631	3.58055	0.000342877	0.00798647	GO:0015979;GO:0009522	PSAJ
Bradi3g11930	1005.11	0.751897	0.210126	3.57831	0.000345818	0.00803601	NA	NA
Bradi2g04170	300.257	0.792	0.221345	3.57813	0.000346058	0.00803601	NA	Kinase interacting (KIP1-like) family protein
Bradi1g05890	143.684	1.01625	0.284135	3.57663	0.000348058	0.00807046	GO:0048544;GO:0006468;GO:0005524;GO:0004672	S-locus lectin protein kinase family protein
Bradi5g12205	1388.13	1.24658	0.34865	3.57544	0.000349645	0.00809462	GO:0006749;GO:0003840	gamma-glutamyl transpeptidase 1
Bradi2g20210	4586.84	0.480534	0.134557	3.57122	0.000355318	0.00820761	NA	Topoisomerase II-associated protein PAT1
Bradi1g18607	2500.16	0.524764	0.146951	3.57101	0.000355603	0.00820761	GO:0008270	CW-type Zinc Finger
Bradi3g04210	287.102	1.85408	0.519433	3.56944	0.000357744	0.0082238	GO:0005515;GO:0006468;GO:0005524;GO:0004672	Leucine-rich receptor-like protein kinase family protein
Bradi2g08100	255.622	1.03413	0.289773	3.56875	0.000358684	0.00823226	GO:0045454;GO:0015035;GO:0009055	Glutaredoxin family protein
Bradi1g06435	26.1724	2.89719	0.811846	3.56864	0.000358833	0.00823226	NA	NA
Bradi4g43710	2300.49	0.544135	0.15268	3.56389	0.000365401	0.00834106	GO:0046556;GO:0046373	alpha-L-arabinofuranosidase 1
Bradi1g05731	95.462	1.2948	0.363717	3.55992	0.000370964	0.00844275	NA	photosynthetic electron transfer B
Bradi1g78800	446.831	0.627171	0.176236	3.55869	0.000372702	0.00846545	NA	NB-ARC domain-containing disease resistance protein
Bradi4g32759	583.867	0.886327	0.249137	3.55759	0.000374272	0.00849266	NA	NA
Bradi3g14380	57.6879	1.31135	0.368733	3.55637	0.000376021	0.00852389	NA	Tetratricopeptide repeat (TPR)-like superfamily protein
Bradi4g04224	487.181	0.820362	0.230856	3.55357	0.000380041	0.00859795	NA	NA
Bradi1g44900	24.0864	6.63146	1.86649	3.55291	0.000380997	0.00860884	GO:0016413;GO:0010411;GO:0005794	TRICHOME BIREFRINGENCE-LIKE 27
Bradi3g57370	255.44	1.30789	0.368485	3.54936	0.000386173	0.00866352	NA	zinc finger protein 8
Bradi5g04790	449.477	1.12129	0.315943	3.54903	0.000386655	0.00866352	GO:0031515;GO:0030488;GO:0016429	S-adenosyl-L-methionine-dependent methyltransferases superfamily protein
Bradi3g37551	41.1015	2.45921	0.693054	3.54837	0.000387628	0.00866844	GO:0046983;GO:0008171	O-methyltransferase family protein
Bradi1g65420	1128.75	0.423793	0.119435	3.54831	0.000387709	0.00866844	GO:2001070;GO:0006000;GO:0005524;GO:0003873;GO:0006003;GO:0003824	fructose-26-bisphosphatase
Bradi4g44270	1728.2	0.584512	0.164747	3.54793	0.000388273	0.00867256	GO:0055114;GO:0020037;GO:0016705;GO:0005506	cytochrome P450 family 714 subfamily A polypeptide 1
Bradi4g11441	63.7308	1.22055	0.344261	3.54542	0.000391995	0.00873862	NA	Transcription factor jumonji (jmjC) domain-containing protein
Bradi3g05400	4682.16	0.675869	0.190857	3.54124	0.000398258	0.00886094	GO:0055114;GO:0020037;GO:0016705;GO:0005506	cytochrome P450 family 97 subfamily B polypeptide 3
Bradi3g30800	106.41	1.315	0.371431	3.54036	0.000399579	0.00887305	NA	NA
Bradi3g18940	421.748	1.38631	0.391704	3.53918	0.00040138	0.00889927	NA	SET domain-containing protein
Bradi1g28790	3768.14	0.447367	0.126451	3.53786	0.000403377	0.00892271	GO:0016868;GO:0005975	phosphoglucosamine mutase family protein
Bradi1g43440	4307.98	0.453493	0.12821	3.53712	0.000404522	0.00893321	NA	binding
Bradi1g39217	363.093	1.04686	0.296196	3.53436	0.00040876	0.0090069	GO:0006412;GO:0005840;GO:0005622;GO:0003735	ribosomal protein L33
Bradi2g24925	1948.08	0.446625	0.126498	3.53068	0.000414486	0.00911551	NA	NA
Bradi4g15281	41.1774	1.88398	0.53371	3.52997	0.000415613	0.00913151	GO:0055085;GO:0016021;GO:0008324;GO:0006812	Cation efflux family protein
Bradi2g53460	2950.06	0.699414	0.198165	3.52945	0.000416425	0.00914056	GO:0006468;GO:0005524;GO:0004672	Protein kinase family protein with ARM repeat domain
Bradi1g67770	751.189	0.606018	0.171753	3.52844	0.000418023	0.00915804	GO:0006355	FAR1-related sequence 6
Bradi5g05650	3391.41	0.376803	0.1071	3.51823	0.000434433	0.00949024	GO:0006886;GO:0008536	ARM repeat superfamily protein
Bradi1g34842	54.9794	6.46401	1.83917	3.51463	0.000440374	0.00960166	NA	Homeodomain-like superfamily protein
Bradi3g35870	1854.5	0.408836	0.116576	3.50703	0.000453136	0.00982369	GO:0003676;GO:0006397	splicing factor PWI domain-containing protein / RNA recognition motif (RRM)-containing protein
Bradi1g30283	33.2201	2.26194	0.645905	3.50197	0.000461836	0.00997443	NA	NA
Bradi1g73110	2000	0.498161	0.142305	3.50067	0.000464099	0.00998535	GO:0006810;GO:0005643	SUPPRESSOR OF AUXIN RESISTANCE 3
Bradi3g17020	241.408	0.771613	0.220435	3.50042	0.000464526	0.00998535	GO:0016887;GO:0005524;GO:0055085;GO:0042626;GO:0016021;GO:0006810	ATP binding cassette subfamily B1
Bradi3g35535	1046.06	0.339973	0.0971725	3.49866	0.000467607	0.0100421	NA	Fibronectin type III domain-containing protein
Bradi2g26117	1452.15	0.620518	0.177435	3.49715	0.000470265	0.0100891	NA	NA
Bradi1g29360	13.6443	6.39616	1.82909	3.49691	0.000470676	0.0100891	GO:0043531	NB-ARC domain-containing disease resistance protein
Bradi1g28840	2605.55	0.620918	0.178091	3.48652	0.000489356	0.0104113	NA	COP1-interacting protein-related
Bradi2g24100	478.604	1.07174	0.307462	3.48575	0.000490752	0.0104216	GO:0006796;GO:0005737;GO:0004427;GO:0000287	pyrophosphorylase 3
Bradi1g62030	2021.86	0.56475	0.162168	3.48251	0.000496743	0.0105001	GO:0007165	Rho GTPase activation protein (RhoGAP) with PH domain
Bradi3g59800	5883.3	0.398024	0.114407	3.47903	0.000503241	0.0105834	GO:0005525;GO:0003924	dynamin-like protein 6
Bradi1g01250	2199.72	0.49644	0.142741	3.47791	0.000505348	0.0106132	GO:0043531	NB-ARC domain-containing disease resistance protein
Bradi1g07035	251.386	0.892673	0.256808	3.47603	0.00050889	0.0106582	GO:0030170;GO:0009058	methionine S-methyltransferase
Bradi4g07997	33628	0.384613	0.110689	3.47471	0.000511412	0.0106915	GO:0004842	ubiquitin-protein ligase 1
Bradi2g61490	144.269	2.05708	0.59247	3.47204	0.000516517	0.0107365	NA	NA
Bradi5g14511	51.7081	2.41213	0.69494	3.471	0.000518531	0.0107518	GO:0008234;GO:0006508	UB-like protease 1A
Bradi5g20240	1133.98	0.635449	0.183134	3.46985	0.00052075	0.0107847	GO:0005525	Translation elongation factor EF1A/initiation factor IF2gamma family protein
Bradi2g40970	42.7373	2.37444	0.684448	3.46913	0.000522143	0.0107847	GO:0008270	Ran BP2/NZF zinc finger-like superfamily protein
Bradi4g24302	6903.05	0.540568	0.155824	3.4691	0.00052221	0.0107847	GO:0006468;GO:0005524;GO:0004672	cysteine-rich RLK (RECEPTOR-like protein kinase) 34
Bradi3g59670	851.995	0.551862	0.159097	3.46872	0.000522953	0.0107847	NA	ARG1-like 1
Bradi1g22600	580.075	0.667557	0.192822	3.46204	0.000536098	0.0110321	GO:0004519;GO:0003676;GO:0005524	SNF2 domain-containing protein / helicase domain-containing protein / HNH endonuclease domain-containing protein
Bradi2g50687	330.888	0.714051	0.20626	3.46189	0.000536396	0.0110321	NA	TEOSINTE BRANCHED 1 cycloidea and PCF transcription factor 5
Bradi4g33860	1420.14	0.590604	0.17075	3.45888	0.000542428	0.0111419	GO:0055085;GO:0016021	Auxin efflux carrier family protein
Bradi2g15390	3226.69	0.385193	0.111368	3.45873	0.000542731	0.0111419	GO:0035091	Phox-associated domain;Phox-like;Sorting nexin C-terminal
Bradi1g62855	11.5896	7.61581	2.20287	3.45723	0.000545768	0.0111773	NA	NA
Bradi3g58710	1732.95	0.8236	0.238266	3.45664	0.00054696	0.0111889	GO:0003676	RNA-binding (RRM/RBD/RNP motifs) family protein
Bradi3g47000	117.408	3.61708	1.04667	3.45581	0.000548648	0.0112134	NA	RING/U-box superfamily protein
Bradi1g75520	897.689	0.582463	0.168692	3.45283	0.000554741	0.0113164	GO:0005524	heat shock protein 60
Bradi3g15040	4032.96	1.92891	0.558719	3.45238	0.000555666	0.0113164	GO:0055114;GO:0004097;GO:0016491;GO:0008152	NA
Bradi2g47400	636.274	0.813148	0.235695	3.45	0.000560588	0.0113765	GO:0016887;GO:0005524;GO:0055085;GO:0042626;GO:0016021;GO:0006810	ATP binding cassette subfamily B4
Bradi3g59870	570.511	0.929996	0.269643	3.44899	0.000562682	0.0114004	GO:0004386	RNA helicase family protein
Bradi1g44047	7139.02	0.317963	0.0921915	3.44894	0.000562784	0.0114004	GO:0005524;GO:0046488;GO:0016307	FORMS APLOID AND BINUCLEATE CELLS 1C
Bradi4g37550	376.415	0.789847	0.229098	3.44764	0.000565498	0.0114265	GO:0003723;GO:0000178	Nucleic acid-binding OB-fold-like protein
Bradi4g38980	2260.09	0.517525	0.150111	3.44761	0.000565562	0.0114265	GO:0006418;GO:0005524;GO:0004812;GO:0000166;GO:0005737	Histidyl-tRNA synthetase 1
Bradi1g26060	2962.34	0.559128	0.162179	3.44761	0.000565576	0.0114265	GO:0005515;GO:0006629	phospholipases;galactolipases
Bradi3g15750	45.6964	2.57378	0.7477	3.44226	0.000576866	0.0115879	GO:0016747	HXXXD-type acyl-transferase family protein
Bradi3g17316	8.23185	6.54259	1.90162	3.44053	0.00058058	0.0116371	NA	RmlC-like cupins superfamily protein
Bradi4g34750	8538.71	0.64148	0.186527	3.43908	0.000583698	0.0116791	NA	Ribosomal protein L7Ae/L30e/S12e/Gadd45 family protein
Bradi1g67530	1979.8	0.548149	0.15942	3.4384	0.000585165	0.0116982	NA	Protein of unknown function DUF593
Bradi4g08357	11.7855	6.88952	2.00418	3.43757	0.000586963	0.0117239	NA	CYCLIN D3;3
Bradi5g01850	72.5618	2.1204	0.617004	3.4366	0.00058906	0.0117545	NA	Plant protein of unknown function (DUF827)
Bradi1g55535	346.196	0.939859	0.273802	3.43262	0.000597776	0.0118879	NA	NA
Bradi5g17370	548.101	0.592732	0.172981	3.42658	0.000611238	0.0121239	GO:0043565;GO:0008270;GO:0006355;GO:0003700	GATA transcription factor 26
Bradi1g12510	2026.55	0.46193	0.134866	3.42509	0.000614586	0.0121678	GO:0006355;GO:0003677	BEL1-like homeodomain 7
Bradi1g30540	2686.52	0.764091	0.223099	3.42489	0.000615046	0.0121678	NA	Protein of unknown function (DUF2012)
Bradi3g36130	861.776	0.714875	0.208787	3.42395	0.000617181	0.0121995	GO:0055085;GO:0016021;GO:0008324;GO:0006812	Cation efflux family protein
Bradi1g18360	3595.07	0.563865	0.164782	3.42188	0.000621893	0.012282	GO:0055085;GO:0016021;GO:0015299;GO:0006812	sodium hydrogen exchanger 2
Bradi1g75250	3335.65	0.461412	0.134907	3.42022	0.000625707	0.0123338	NA	ARM repeat superfamily protein
Bradi5g01890	700.858	0.579321	0.16948	3.41822	0.000630323	0.0123949	GO:0031515;GO:0030488	eukaryotic initiation factor 3 gamma subunit family protein
Bradi2g46465	266.557	0.951548	0.278502	3.41666	0.000633943	0.012434	NA	NA
Bradi3g22590	422.575	1.28983	0.377568	3.41615	0.000635135	0.012436	NA	NA
Bradi1g52110	2694.57	0.528335	0.154693	3.41538	0.000636933	0.0124606	NA	NA
Bradi3g20510	3062.39	0.609706	0.178613	3.41356	0.000641197	0.0124931	NA	Tetratricopeptide repeat (TPR)-like superfamily protein
Bradi3g11035	1244.61	0.705134	0.206576	3.41344	0.000641474	0.0124931	NA	Homeodomain-like superfamily protein
Bradi3g56640	11643.7	0.373477	0.109435	3.41277	0.000643061	0.0125055	GO:0005515	Transducin/WD40 repeat-like superfamily protein
Bradi5g23367	5272.31	0.490287	0.143707	3.41171	0.000645562	0.0125328	GO:0008408;GO:0006139;GO:0003676;GO:0006260;GO:0003887;GO:0003677	polymerase gamma 2
Bradi2g23855	45.5468	1.5407	0.45163	3.41143	0.000646239	0.0125353	NA	NA
Bradi3g04240	1068.98	0.488161	0.143193	3.40912	0.000651737	0.0126205	GO:0005515	receptor like protein 2
Bradi2g36470	4866.76	0.699127	0.205093	3.40883	0.000652414	0.0126229	GO:0006468;GO:0005524;GO:0004672	mitogen-activated protein kinase 16
Bradi1g05757	449.781	1.09322	0.321043	3.40523	0.000661094	0.0127584	GO:0022904;GO:0016020	photosynthetic electron transfer B
Bradi2g24240	245.108	1.06406	0.31257	3.40423	0.000663519	0.0127729	NA	Protein of unknown function (DUF1218)
Bradi4g44540	731.013	0.537344	0.157909	3.40287	0.000666818	0.0128016	GO:0008152;GO:0003824	AMP-dependent synthetase and ligase family protein
Bradi4g06460	265.218	0.592427	0.174107	3.40267	0.000667319	0.0128016	GO:0043531	NB-ARC domain-containing disease resistance protein
Bradi1g58640	2492.7	0.789324	0.231989	3.40243	0.000667903	0.0128016	NA	Tetratricopeptide repeat (TPR)-like superfamily protein
Bradi4g30780	2808.29	0.57846	0.170024	3.40223	0.000668373	0.0128016	GO:0005515;GO:0031369;GO:0006413;GO:0005852;GO:0003743	eukaryotic translation initiation factor 3C
Bradi2g03009	493.588	0.49221	0.144763	3.4001	0.000673612	0.0128912	GO:0043531	NB-ARC domain-containing disease resistance protein
Bradi2g57967	381.325	0.715397	0.210438	3.39957	0.000674925	0.0129055	GO:0051276;GO:0005694;GO:0005524;GO:0005515;GO:0007076;GO:0000796	structural maintenance of chromosomes 2
Bradi2g10560	266.453	1.25212	0.368387	3.39893	0.000676489	0.0129246	NA	NA
Bradi1g59771	494.483	0.701786	0.206917	3.39163	0.000694777	0.0132077	NA	basic helix-loop-helix (bHLH) DNA-binding superfamily protein
Bradi1g38227	2673.79	0.575358	0.169719	3.39006	0.000698776	0.0132727	GO:0006397;GO:0005634;GO:0003676	RNA binding;RNA binding
Bradi1g20930	167.511	0.987411	0.291587	3.38633	0.000708333	0.0134236	NA	Disease resistance-responsive (dirigent-like protein) family protein
Bradi1g04700	26559.4	0.709642	0.209564	3.38627	0.000708486	0.0134236	GO:0015979;GO:0009538;GO:0009522	photosystem I subunit D-2
Bradi3g47530	108.533	1.75165	0.51745	3.38516	0.000711379	0.0134607	NA	Protein of unknown function (DUF581)
Bradi1g65000	1050.54	0.634788	0.187577	3.38416	0.000713974	0.0134829	GO:0003676;GO:0017069;GO:0000398	U2 small nuclear ribonucleoprotein B
Bradi5g09930	7637.84	0.342803	0.101309	3.38372	0.000715097	0.0134929	GO:0006893;GO:0000145	Exocyst complex component SEC5
Bradi3g60790	9883.64	0.456218	0.134864	3.3828	0.000717509	0.0135273	GO:0016020;GO:0006075;GO:0003843;GO:0000148	glucan synthase-like 12
Bradi1g20400	1669.87	0.852819	0.252205	3.38146	0.000721023	0.0135823	GO:0016021;GO:0006810	emp24/gp25L/p24 family/GOLD family protein
Bradi3g14907	5536.68	0.587777	0.174032	3.37741	0.000731728	0.0137161	GO:0003676	nucleolin like 2
Bradi2g19090	4010.03	0.532082	0.157671	3.37462	0.000739164	0.0138079	GO:0055114;GO:0016491;GO:0050664;GO:0004601	respiratory burst oxidase protein F
Bradi1g32020	1868.62	0.568422	0.168449	3.37445	0.000739645	0.0138079	GO:0045454;GO:0015035;GO:0006662	thioredoxin O1
Bradi1g12701	20.7379	6.8124	2.01941	3.37346	0.000742302	0.0138349	NA	NA
Bradi2g52400	1531.22	0.608491	0.180609	3.36911	0.000754108	0.0139865	NA	NA
Bradi3g15520	2065.61	0.548642	0.162973	3.36645	0.000761418	0.0140549	GO:0016192;GO:0006886	zinc ion binding
Bradi2g33205	288.676	0.741398	0.220236	3.36638	0.000761616	0.0140549	NA	NA
Bradi1g28750	559.913	1.19946	0.356318	3.36626	0.000761956	0.0140549	GO:0006412;GO:0005840;GO:0005622;GO:0003735	Zinc-binding ribosomal protein family protein
Bradi1g27050	5216.79	0.434208	0.128993	3.36613	0.000762301	0.0140549	GO:0019887;GO:0005956	casein kinase II beta subunit 4
Bradi5g24930	4023.76	0.714198	0.212457	3.36162	0.000774863	0.0142443	GO:0032324	molybdopterin biosynthesis CNX1 protein / molybdenum cofactor biosynthesis enzyme CNX1 (CNX1)
Bradi1g50397	76.8516	1.62789	0.484525	3.35976	0.000780108	0.0143291	GO:0016787	Pectinacetylesterase family protein
Bradi1g31600	2249.01	0.611202	0.182077	3.35684	0.000788391	0.0144514	GO:0005515;GO:0006468;GO:0005524;GO:0004672	STRUBBELIG-receptor family 1
Bradi1g46420	228.414	1.3645	0.406511	3.3566	0.000789068	0.0144514	GO:0005737;GO:0000045	Ubiquitin-like superfamily protein
Bradi3g13610	1791.58	0.555051	0.165365	3.35652	0.000789294	0.0144514	GO:0006397;GO:0005634;GO:0003676	EMBRYO DEFECTIVE 140
Bradi1g34825	985.714	0.764425	0.228292	3.34846	0.000812624	0.014831	NA	NA
Bradi2g07760	105.844	1.73594	0.519171	3.34368	0.000826752	0.0150289	GO:0009116;GO:0003824	Phosphorylase superfamily protein
Bradi4g24867	182.211	0.897593	0.268578	3.34201	0.000831734	0.0150954	NA	GRAS family transcription factor
Bradi4g07017	46.0398	2.52598	0.756193	3.3404	0.000836589	0.015138	GO:0043531	NB-ARC domain-containing disease resistance protein
Bradi5g08945	202.53	0.750936	0.224861	3.33956	0.000839105	0.015157	NA	NA
Bradi5g25840	464.316	0.874402	0.261851	3.33932	0.000839849	0.0151584	NA	Protein of unknown function (DUF2296)
Bradi3g39970	719.876	1.05416	0.315754	3.33856	0.00084214	0.0151667	NA	ETHYLENE-INSENSITIVE3-like 3
Bradi3g24662	1470.05	0.445921	0.133567	3.33855	0.000842172	0.0151667	NA	NA
Bradi3g58780	1362.32	0.627338	0.18798	3.33726	0.00084608	0.0152108	GO:0006412;GO:0005840;GO:0005622;GO:0003735	Ribosomal L29 family protein
Bradi3g20952	5366.8	0.578899	0.17348	3.33697	0.000846965	0.0152147	NA	Protein of unknown function (DUF3414)
Bradi4g07970	9075.02	0.563612	0.169038	3.33423	0.000855365	0.0153175	GO:0030127;GO:0008270;GO:0006888;GO:0006886	Sec23/Sec24 protein transport family protein
Bradi2g62165	60.7705	1.47794	0.443355	3.33353	0.000857505	0.0153438	NA	NA
Bradi3g52930	1585.78	0.476826	0.143057	3.33311	0.000858811	0.0153551	GO:0005515	Tetratricopeptide repeat (TPR)-like superfamily protein
Bradi3g03660	351.653	1.00641	0.302111	3.33128	0.000864484	0.0154204	GO:0009733	SAUR-like auxin-responsive protein family
Bradi2g51070	1120.56	0.773312	0.232247	3.32969	0.000869421	0.0154776	NA	maternal effect embryo arrest 22
Bradi3g27067	355.556	0.607013	0.182562	3.32497	0.000884272	0.0156998	GO:0005515	BTB-POZ and MATH domain 2
Bradi3g46820	318.181	0.805447	0.24229	3.32431	0.000886391	0.0157204	GO:0030246;GO:0016020;GO:0008378;GO:0006486	galactosyltransferase1
Bradi4g41050	3812.75	1.13226	0.340615	3.32417	0.000886811	0.0157204	GO:0006412	ribosomal protein 5B
Bradi2g41285	81.499	1.43807	0.432805	3.32267	0.000891598	0.015793	GO:0022904;GO:0016020	photosynthetic electron transfer B
Bradi3g30620	1525.06	1.10604	0.333157	3.31987	0.000900581	0.0158906	GO:0005515;GO:0003677	nucleic acid binding;zinc ion binding;DNA binding
Bradi4g45050	259.819	1.00799	0.303812	3.3178	0.000907289	0.0159842	GO:0055114;GO:0016491	2-oxoglutarate (2OG) and Fe(II)-dependent oxygenase superfamily protein
Bradi4g03800	673.299	0.556657	0.167797	3.31744	0.00090846	0.0159925	NA	NA
Bradi2g25017	373.25	0.863265	0.2603	3.31643	0.000911763	0.0160268	GO:0005515;GO:0003677	zinc ion binding;DNA binding
Bradi1g21720	1048.78	0.901245	0.271769	3.31622	0.000912454	0.0160268	NA	probable small nuclear ribonucleoprotein G
Bradi1g63850	1745.05	0.816213	0.246129	3.3162	0.000912508	0.0160268	NA	NA
Bradi3g08327	630.748	0.571179	0.172323	3.31459	0.000917788	0.0160824	NA	NA
Bradi3g60344	11.5631	6.52856	1.97031	3.31347	0.000921451	0.0161203	NA	NA
Bradi3g45540	389.117	0.620423	0.187253	3.31329	0.000922068	0.0161203	GO:0045454	PDI-like 5-2
Bradi4g05327	299.134	0.541669	0.163514	3.31268	0.000924062	0.0161243	GO:0009378;GO:0006310;GO:0006281	AAA-type ATPase family protein
Bradi2g62300	286.56	1.1047	0.333487	3.31257	0.000924432	0.0161243	GO:0006260;GO:0005634	PSF2
Bradi1g51700	446.109	0.878665	0.265488	3.30962	0.000934241	0.0162338	NA	Pentatricopeptide repeat (PPR) superfamily protein
Bradi3g32840	1873.34	0.483478	0.146226	3.30637	0.000945139	0.0163487	NA	Protein of unknown function (DUF3741)
Bradi1g20920	30.5328	2.67268	0.808866	3.30423	0.00095238	0.0164241	NA	Disease resistance-responsive (dirigent-like protein) family protein
Bradi4g23356	1472.66	0.919558	0.278372	3.30334	0.000955398	0.0164637	NA	NADH-Ubiquinone oxidoreductase (complex I) chain 5 protein
Bradi4g28500	24875.9	0.371432	0.112467	3.30259	0.000957963	0.016483	GO:0016020;GO:0015031	SecY protein transport family protein
Bradi3g36347	271.145	0.668671	0.202482	3.30237	0.000958708	0.0164834	GO:0055114;GO:0020037;GO:0016705;GO:0005506	cytochrome P450 family 71 subfamily A polypeptide 25
Bradi5g03180	88.9608	1.39628	0.422938	3.30138	0.000962105	0.016517	GO:0016021;GO:0004674;GO:0030247;GO:0006468;GO:0005524;GO:0004672	wall-associated kinase 2
Bradi4g12260	1430.58	0.51722	0.156758	3.29947	0.000968669	0.0166115	GO:0003676	U2 snRNP auxilliary factor large subunit splicing factor
Bradi4g03410	76.5426	1.83815	0.557191	3.29896	0.000970453	0.0166115	NA	salt tolerance zinc finger
Bradi4g16635	291.071	0.584684	0.177447	3.29498	0.000984299	0.0168096	NA	NA
Bradi2g00627	1874.7	0.554061	0.168216	3.29374	0.000988646	0.0168712	GO:0005515;GO:0016773	ataxia-telangiectasia mutated
Bradi3g49420	2071.48	0.353976	0.107492	3.29303	0.000991125	0.0169009	NA	Protein of unknown function (DUF3755)
Bradi2g14400	2293.32	0.581608	0.176771	3.29018	0.00100123	0.0170237	GO:0033180;GO:0015991;GO:0015078	vacuolar ATP synthase subunit C (VATC) / V-ATPase C subunit / vacuolar proton pump C subunit (DET3)
Bradi4g03050	484.111	0.664615	0.20203	3.28968	0.00100301	0.0170237	GO:0008017;GO:0007018;GO:0005524;GO:0003777;GO:0005871	phragmoplast orienting kinesin 2
Bradi3g48350	2827.23	0.527496	0.160424	3.28813	0.00100856	0.0170835	NA	LETM1-like protein
Bradi3g42170	587.754	0.522736	0.159017	3.2873	0.00101154	0.0171053	NA	Ypt/Rab-GAP domain of gyp1p superfamily protein
Bradi4g41830	495.397	0.558978	0.170071	3.28673	0.00101359	0.0171053	NA	sequence-specific DNA binding transcription factors
Bradi2g62510	1896.37	0.836758	0.25461	3.28644	0.00101464	0.0171103	NA	myb domain protein 59
Bradi3g51872	19.369	4.19231	1.27572	3.28623	0.00101539	0.0171103	GO:0008168;GO:0008152	NA
Bradi1g57296	99.2473	8.09952	2.46545	3.28521	0.00101907	0.0171564	GO:0006952	Plant thionin
Bradi1g06070	2249.02	0.505069	0.153748	3.28506	0.00101962	0.0171564	GO:0005515	BTB-POZ and MATH domain 4
Bradi1g70936	2195.46	0.564703	0.171949	3.28413	0.00102296	0.0171873	NA	NA
Bradi3g28520	569.516	0.647162	0.19711	3.28326	0.00102614	0.0172211	GO:0003723;GO:0006418;GO:0005524;GO:0004812;GO:0000166;GO:0004831	Tyrosyl-tRNA synthetase class Ib bacterial/mitochondrial
Bradi2g38510	393.82	0.613021	0.186717	3.28317	0.00102648	0.0172211	GO:0006468;GO:0005524;GO:0004672	NA
Bradi3g48330	574.047	0.633456	0.193082	3.28076	0.00103527	0.0173558	GO:0008270;GO:0006355	FAR1-related sequence 6
Bradi2g03040	268.961	0.827184	0.252454	3.27657	0.00105077	0.017564	GO:0043531	NB-ARC domain-containing disease resistance protein
Bradi5g23700	6089.57	0.428871	0.131107	3.27116	0.00107109	0.0178385	GO:0055085;GO:0016020;GO:0006811;GO:0005216	cyclic nucleotide gated channel 5
Bradi2g35820	4542.57	0.547326	0.167336	3.27082	0.00107236	0.0178466	GO:0031625;GO:0006511	cullin 1
Bradi3g07340	371.763	1.01252	0.30963	3.2701	0.00107508	0.0178554	NA	NA
Bradi1g70890	1015.16	0.334282	0.102225	3.27006	0.00107523	0.0178554	GO:0005515	Ubiquitin system component Cue protein
Bradi4g21040	643.309	0.702573	0.214929	3.26885	0.00107984	0.0179189	GO:0005515;GO:0042393;GO:0006355	alfin-like 6
Bradi3g22720	7024.55	0.591649	0.181014	3.26853	0.00108108	0.0179265	NA	Pentatricopeptide repeat (PPR) superfamily protein
Bradi3g53420	7228.2	0.471389	0.144352	3.26555	0.00109251	0.0180898	NA	tetratricopeptide repeat (TPR)-containing protein
Bradi2g19572	4066.94	0.472662	0.144759	3.26516	0.00109401	0.0181014	GO:0005524	AAA-type ATPase family protein
Bradi2g47820	1377.58	0.407183	0.124794	3.26284	0.00110301	0.0182371	GO:0006334;GO:0005634;GO:0003677;GO:0000786	Homeodomain-like/winged-helix DNA-binding family protein
Bradi4g26830	609.817	0.635323	0.194738	3.26245	0.00110454	0.0182493	NA	hydroxyproline-rich glycoprotein family protein
Bradi3g21520	2367.45	0.347993	0.106747	3.25999	0.00111418	0.0183686	NA	CW7
Bradi3g35700	1470.37	1.32599	0.406916	3.25862	0.00111954	0.0183907	NA	Zinc finger (C3HC4-type RING finger) family protein
Bradi2g45490	113.639	1.0844	0.332869	3.25775	0.00112301	0.0184345	NA	NA
Bradi3g01950	2794.33	0.375381	0.11526	3.25682	0.00112666	0.0184812	GO:0043039;GO:0016876;GO:0005524	glutamate tRNA synthetase
Bradi1g12050	7277.6	0.303717	0.0933009	3.25525	0.00113294	0.0185707	GO:0035194;GO:0003712	TUDOR-SN protein 1
Bradi3g31110	1728.66	0.413899	0.127181	3.2544	0.0011363	0.0186126	NA	Protein kinase superfamily protein
Bradi5g25547	141.872	0.91264	0.280652	3.25186	0.00114652	0.018753	NA	NA
Bradi2g18660	595.54	0.646078	0.198701	3.25151	0.00114792	0.0187625	NA	NA
Bradi1g25270	559.956	0.545605	0.167876	3.25004	0.0011539	0.0188244	NA	Protein of unknown function DUF538
Bradi3g30000	2025.72	0.560889	0.172618	3.2493	0.00115689	0.0188244	NA	NA
Bradi4g43970	322.755	0.628144	0.193323	3.2492	0.0011573	0.0188244	NA	Plant protein of unknown function (DUF247)
Bradi4g03320	12.2013	8.40178	2.58597	3.24899	0.00115817	0.0188244	NA	Rhodanese/Cell cycle control phosphatase superfamily protein
Bradi4g37950	370.041	1.29207	0.397689	3.24895	0.0011583	0.0188244	NA	NA
Bradi4g10171	1031.74	0.464357	0.142949	3.24842	0.00116047	0.0188463	GO:0043531	NB-ARC domain-containing disease resistance protein
Bradi2g37750	472.882	0.589557	0.181546	3.24743	0.00116451	0.0188892	GO:0008017;GO:0007018;GO:0005524;GO:0003777;GO:0005871	P-loop containing nucleoside triphosphate hydrolases superfamily protein
Bradi4g09957	811.696	0.613836	0.18905	3.24695	0.00116647	0.0189035	GO:0043531	NB-ARC domain-containing disease resistance protein
Bradi3g49467	2491.62	0.691507	0.213117	3.24472	0.00117565	0.0190386	NA	B-block binding subunit of TFIIIC
Bradi4g09982	84.7268	3.54587	1.09392	3.24144	0.00118927	0.0192319	NA	NA
Bradi5g19960	224.08	0.817974	0.252373	3.24114	0.00119054	0.0192389	GO:0008270;GO:0005515	RING/U-box superfamily protein
Bradi1g49107	319.069	1.2459	0.384499	3.24032	0.00119396	0.0192806	NA	Hydrolase-like protein family
Bradi1g00950	38.5965	2.30055	0.710292	3.23888	0.0012	0.0193507	GO:0055114;GO:0016491	2-oxoglutarate (2OG) and Fe(II)-dependent oxygenase superfamily protein
Bradi4g06510	1321.59	0.489795	0.15128	3.23766	0.00120513	0.0194061	GO:0008270	GATA type zinc finger transcription factor family protein
Bradi1g77000	1173.84	0.643739	0.198845	3.23738	0.00120632	0.0194089	GO:0003676	phragmoplastin interacting protein 1
Bradi2g54920	2192.7	0.714655	0.220762	3.23722	0.00120701	0.0194089	GO:0055114;GO:0016491;GO:0008152	delta 1-pyrroline-5-carboxylate synthase 2
Bradi1g29381	26.1626	6.08826	1.88209	3.23485	0.00121708	0.0195571	GO:0043531	NB-ARC domain-containing disease resistance protein
Bradi1g50590	20283.8	0.347929	0.107638	3.2324	0.00122753	0.0196974	GO:0006468;GO:0005524;GO:0004672	Protein kinase superfamily protein
Bradi1g57860	279.399	0.735072	0.227486	3.23129	0.00123234	0.0197271	NA	Protein of unknown function (DUF1005)
Bradi3g56780	2106.4	0.400047	0.123933	3.22792	0.00124693	0.0199108	GO:0016887;GO:0005524	general control non-repressible 3
Bradi2g42320	898.022	0.582271	0.180517	3.22558	0.00125716	0.0200182	GO:0006468;GO:0004672	Protein kinase superfamily protein
Bradi1g75620	1361.61	1.18437	0.367514	3.22265	0.0012701	0.020112	GO:0006412;GO:0005840;GO:0005622;GO:0003735	Translation protein SH3-like family protein
Bradi2g08790	1947.04	0.733609	0.22767	3.22225	0.00127188	0.0201264	NA	germin-like protein 10
Bradi2g34610	3241.37	0.652928	0.202752	3.22032	0.00128048	0.0202064	GO:0055114;GO:0003995;GO:0016627;GO:0050660;GO:0008152	acyl-CoA oxidase 4
Bradi4g08420	3308.99	0.355159	0.110306	3.21978	0.00128291	0.0202168	GO:0008017;GO:0007018;GO:0005524;GO:0003777;GO:0005871	P-loop containing nucleoside triphosphate hydrolases superfamily protein
Bradi1g34327	822.532	0.541333	0.168162	3.21912	0.00128584	0.0202491	GO:0005524	arabinose kinase
Bradi3g19280	2660.46	0.655572	0.203701	3.2183	0.00128955	0.0202797	GO:0005524	AFG1-like ATPase family protein
Bradi3g18264	104.137	0.954469	0.296943	3.21431	0.00130756	0.0205049	NA	NA
Bradi3g02330	928.616	0.524828	0.16344	3.21112	0.00132217	0.0206363	NA	NA
Bradi2g57230	290.572	0.801352	0.249589	3.21069	0.00132416	0.0206533	NA	glycine-rich protein
Bradi2g35680	801.955	0.611535	0.190481	3.21049	0.00132511	0.020654	GO:0005737	Class II aaRS and biotin synthetases superfamily protein
Bradi1g16840	85.4249	1.21657	0.379158	3.2086	0.00133384	0.0207617	NA	transcription coactivators
Bradi1g06870	15940.4	0.455175	0.141913	3.20742	0.00133932	0.0208186	GO:0005525	GTP binding Elongation factor Tu family protein
Bradi3g43630	87.7968	1.62925	0.509181	3.19975	0.00137545	0.0212933	GO:0016567;GO:0004842	plant U-box 9
Bradi2g03588	422.228	0.851841	0.266311	3.19867	0.00138063	0.0213447	GO:0043531	NB-ARC domain-containing disease resistance protein
Bradi1g13520	821.703	0.675691	0.211387	3.19646	0.00139126	0.0214712	GO:0005525	Ribosomal protein S5/Elongation factor G/III/V family protein
Bradi1g67083	1666.62	0.649146	0.203088	3.19638	0.00139163	0.0214712	NA	NA
Bradi3g35820	1687.94	0.867511	0.271427	3.19611	0.00139292	0.0214766	GO:0005992;GO:0003824	trehalose-6-phosphatase synthase S8
Bradi4g43610	428.992	1.73446	0.542713	3.19591	0.00139389	0.021477	GO:0055114;GO:0016491	2-oxoglutarate (2OG) and Fe(II)-dependent oxygenase superfamily protein
Bradi5g15120	645.255	0.642845	0.201346	3.19274	0.0014093	0.021662	GO:0030983;GO:0006298;GO:0005524	MUTL protein homolog 1
Bradi3g03874	2393.19	0.71137	0.222828	3.19247	0.00141064	0.021662	GO:0043531	NB-ARC domain-containing disease resistance protein
Bradi3g07700	5121.32	0.970142	0.304017	3.19108	0.00141743	0.0217518	GO:0005524	regulatory particle triple-A ATPase 6A
Bradi3g44197	793.577	0.54026	0.169323	3.1907	0.0014193	0.0217657	GO:0003677;GO:0000166;GO:0008408;GO:0008270;GO:0006260;GO:0005634;GO:0003887	DNA polymerase epsilon catalytic subunit
Bradi2g36037	654.126	0.765866	0.240148	3.18914	0.00142698	0.0218104	GO:0043531	LRR and NB-ARC domains-containing disease resistance protein
Bradi3g04187	325.395	0.955584	0.299676	3.18873	0.001429	0.0218266	GO:0005515;GO:0006468;GO:0005524;GO:0004672	Leucine-rich receptor-like protein kinase family protein
Bradi3g27680	126.008	1.3624	0.427442	3.18734	0.00143586	0.0218873	GO:0055085;GO:0016021	phosphate transporter 1;4
Bradi3g12470	4240.66	0.888104	0.278744	3.18609	0.0014421	0.0219412	GO:0006355;GO:0003677	NAC domain containing protein 2
Bradi3g39910	354.692	0.684034	0.214696	3.18606	0.00144226	0.0219412	GO:0005515;GO:0006468;GO:0004672	Leucine-rich repeat protein kinase family protein
Bradi1g69350	4965.12	0.337137	0.105888	3.1839	0.00145305	0.0220906	GO:0017119;GO:0006891	NA
Bradi1g56667	3867.85	0.344225	0.10814	3.18315	0.00145683	0.0221333	GO:0051536;GO:0009055;GO:0055114;GO:0046872;GO:0016491	aldehyde oxidase 4
Bradi1g26940	3948.97	0.267231	0.083961	3.1828	0.00145857	0.022145	GO:0005515;GO:0016787;GO:0005524;GO:0003677	chromatin remodeling 4
Bradi3g47067	1053.76	0.538543	0.16931	3.18082	0.00146859	0.0222676	GO:0030976;GO:0003824	magnesium ion binding;thiamin pyrophosphate binding;hydro-lyases;catalytics;2-succinyl-5-enolpyruvyl-6-hydroxy-3-cyclohexene-1-carboxylic-acid synthases
Bradi4g22130	2207.95	3.94507	1.24216	3.17597	0.00149337	0.0224949	NA	Basic-leucine zipper (bZIP) transcription factor family protein
Bradi1g64687	234.006	1.26942	0.399718	3.1758	0.00149426	0.0224949	NA	myb domain protein 12
Bradi2g15260	1477.57	0.709677	0.22348	3.17557	0.00149541	0.0224949	NA	Kinase-related protein of unknown function (DUF1296)
Bradi2g46370	1270.08	0.734021	0.23117	3.17524	0.00149711	0.0224949	GO:0005515;GO:0006468;GO:0004672	Leucine-rich repeat protein kinase family protein
Bradi5g15261	198.448	0.792244	0.249518	3.1751	0.00149785	0.0224949	GO:0008270;GO:0005515	Zinc finger (C3HC4-type RING finger) family protein
Bradi1g52551	871.731	0.931852	0.293492	3.17505	0.0014981	0.0224949	NA	NA
Bradi2g45400	850.66	0.625383	0.196971	3.175	0.00149835	0.0224949	GO:0006508;GO:0004222;GO:0016020	Peptidase M50 family protein
Bradi5g09550	74.3193	1.41572	0.446152	3.17319	0.00150776	0.0226213	NA	NA
Bradi2g62670	534.517	0.561499	0.177057	3.17128	0.00151768	0.0227402	GO:0006468;GO:0004672	Leucine-rich repeat protein kinase family protein
Bradi4g21851	566.743	0.577628	0.18217	3.17081	0.00152012	0.022762	GO:0046983	TTF-type zinc finger protein with HAT dimerisation domain
Bradi3g12940	1122	0.591311	0.186605	3.16878	0.00153078	0.0228359	NA	oxidoreductase zinc-binding dehydrogenase family protein
Bradi1g69000	7918.28	0.22152	0.069908	3.16873	0.00153105	0.0228359	GO:0030126;GO:0016192;GO:0006886;GO:0005198;GO:0030117	coatomer gamma-2 subunit putative / gamma-2 coat protein putative / gamma-2 COP putative
Bradi4g11510	4330.19	0.390755	0.123371	3.16731	0.00153854	0.0228878	NA	sister-chromatid cohesion protein 3
Bradi2g30390	226.021	1.25556	0.396505	3.16657	0.00154251	0.0229319	NA	Uncharacterised protein family (UPF0497)
Bradi3g31947	723.411	0.582838	0.184131	3.16534	0.00154902	0.0230072	GO:0055114;GO:0051287	NAD(P)-binding Rossmann-fold superfamily protein
Bradi4g39680	1245.69	0.550207	0.173828	3.16523	0.00154959	0.0230072	NA	C2H2-like zinc finger protein
Bradi3g36577	1676.73	0.53094	0.167772	3.16466	0.00155265	0.0230377	NA	cofactor assembly of complex C
Bradi1g24955	846.693	1.00078	0.316413	3.1629	0.00156208	0.0231377	NA	NA
Bradi3g20930	13.4559	3.42144	1.08194	3.16232	0.00156515	0.023148	NA	NA
Bradi2g61060	223.168	1.39269	0.44055	3.16125	0.00157092	0.0232182	NA	Calcium-dependent lipid-binding (CaLB domain) family protein
Bradi5g09696	18.9855	7.82196	2.47495	3.16045	0.00157524	0.0232672	GO:0050821;GO:0042301;GO:0016020;GO:0015979;GO:0009523	photosystem II reaction center protein H
Bradi1g04130	3497.96	0.911237	0.288431	3.1593	0.00158151	0.0233296	GO:0006412;GO:0005840;GO:0005622;GO:0003735	Ribosomal protein L17 family protein
Bradi3g07210	2324.41	0.407326	0.129022	3.15702	0.00159392	0.0234823	NA	signal recognition particle-related / SRP-related
Bradi4g08191	93.8139	1.18385	0.375088	3.15619	0.00159847	0.0235342	NA	NA
Bradi1g45460	729.987	0.504564	0.159935	3.15481	0.001606	0.0236298	NA	NA
Bradi2g61727	913.799	0.485605	0.154195	3.14929	0.00163668	0.0240349	NA	NA
Bradi3g00350	9785.99	0.336101	0.106764	3.14806	0.00164356	0.0240957	GO:0004842	HEAT repeat ;HECT-domain (ubiquitin-transferase)
Bradi1g09327	1473.56	0.354317	0.112559	3.14783	0.00164488	0.0240957	NA	NA
Bradi1g50477	360.28	0.555052	0.17633	3.1478	0.00164505	0.0240957	NA	NA
Bradi2g03241	1784.67	0.720112	0.228918	3.14572	0.00165678	0.02423	GO:0046872	metallothionein 2A
Bradi3g45030	1400.7	0.630333	0.200434	3.14485	0.00166174	0.024278	NA	protein binding;zinc ion binding
Bradi2g39160	647.006	0.553803	0.176288	3.14148	0.00168099	0.0244809	NA	NA
Bradi3g45230	4368.39	0.354443	0.112836	3.14122	0.00168246	0.0244867	GO:0046872;GO:0003723	RNA-metabolising metallo-beta-lactamase family protein
Bradi1g45320	330.084	0.772722	0.24604	3.14063	0.00168583	0.0245202	GO:0006355;GO:0005739;GO:0003690	Mitochondrial transcription termination factor family protein
Bradi1g54990	359.828	1.19562	0.380741	3.14026	0.001688	0.0245313	NA	Major facilitator superfamily protein
Bradi3g28477	1915.76	0.553752	0.176472	3.1379	0.00170164	0.0246403	GO:0005524;GO:0003676;GO:0004386	RNA helicase family protein
Bradi5g27050	211.803	0.979411	0.312144	3.13769	0.00170287	0.0246426	NA	Chaperone DnaJ-domain superfamily protein
Bradi5g23880	1288	0.695669	0.221761	3.13703	0.00170671	0.0246824	GO:0005515	Calcium-dependent lipid-binding (CaLB domain) family protein
Bradi5g00630	179.786	2.36858	0.755334	3.1358	0.00171385	0.0247701	NA	ARID/BRIGHT DNA-binding domain;ELM2 domain protein
Bradi3g06640	3253.76	0.54955	0.175398	3.13316	0.00172935	0.0249152	GO:0003333	Transmembrane amino acid transporter family protein
Bradi1g19030	1051.39	1.17024	0.373972	3.12922	0.00175272	0.0252043	NA	ankyrin repeat family protein
Bradi1g34250	138.821	1.67655	0.535993	3.12793	0.00176043	0.0252717	GO:0009733	SAUR-like auxin-responsive protein family
Bradi4g16840	461.919	1.01339	0.323985	3.12788	0.00176072	0.0252717	NA	nuclear factor Y subunit C11
Bradi4g39130	253.62	0.800869	0.256465	3.12272	0.00179189	0.0256525	NA	relative of early flowering 6
Bradi3g46440	4343.59	0.591394	0.189405	3.12237	0.00179399	0.0256525	NA	NA
Bradi5g14830	2871.34	0.429838	0.137697	3.12163	0.00179852	0.0257011	NA	TRS120
Bradi2g37191	303.96	0.632114	0.202732	3.11798	0.00182096	0.0259305	GO:0043531	NB-ARC domain-containing disease resistance protein
Bradi2g49193	181.022	0.88933	0.285249	3.11773	0.00182251	0.0259305	NA	NA
Bradi5g21310	10018.2	0.543893	0.174484	3.11716	0.00182605	0.0259647	GO:0055114;GO:0006779;GO:0004109	Coproporphyrinogen III oxidase
Bradi4g27797	1354.87	0.411629	0.132101	3.11602	0.00183309	0.0260324	GO:0005515	histone-lysine N-methyltransferase ASHH3
Bradi1g27316	50.6571	1.6994	0.545745	3.1139	0.00184631	0.0262039	NA	NA
Bradi2g26420	870.496	0.519761	0.167132	3.10989	0.0018716	0.0264969	GO:0005524;GO:0051082;GO:0006457	TCP-1/cpn60 chaperonin family protein
Bradi2g36730	846.875	2.11576	0.680446	3.10937	0.00187487	0.0265104	NA	myb domain protein 61
Bradi5g16067	1456.56	0.423172	0.136121	3.10879	0.00187854	0.0265458	GO:0005515;GO:0003723	binding;RNA binding
Bradi4g05440	323.415	1.30834	0.421014	3.1076	0.00188616	0.026599	NA	osmotin 34
Bradi4g19650	12651.1	0.43518	0.140043	3.10747	0.00188695	0.026599	GO:0005515	ARM repeat superfamily protein
Bradi2g42310	206.47	0.62446	0.20108	3.10553	0.0018994	0.0267249	NA	Tetratricopeptide repeat (TPR)-like superfamily protein
Bradi3g18700	282.432	1.35385	0.436039	3.10488	0.00190354	0.0267667	NA	NA
Bradi2g13157	419.913	0.564416	0.181852	3.10371	0.00191114	0.026824	NA	DNAJ heat shock N-terminal domain-containing protein
Bradi2g50140	6160.33	0.375921	0.121136	3.1033	0.00191373	0.0268274	GO:0016020;GO:0006075;GO:0003843;GO:0000148	glucan synthase-like 1
Bradi4g38700	194.818	0.694748	0.224069	3.1006	0.00193132	0.0270131	GO:0016567;GO:0004842;GO:0006468;GO:0004672	U-box domain-containing protein kinase family protein
Bradi2g48510	690.061	0.380528	0.12273	3.10054	0.0019317	0.0270131	NA	bacterial transferase hexapeptide repeat-containing protein
Bradi4g34090	1809.43	0.61362	0.198011	3.09891	0.00194232	0.0271128	NA	P-loop containing nucleoside triphosphate hydrolases superfamily protein
Bradi1g01948	1698.72	1.02322	0.330346	3.09742	0.00195213	0.0272321	GO:0005975;GO:0004649	Poly (ADP-ribose) glycohydrolase (PARG)
Bradi2g08500	4112.52	0.318533	0.102853	3.09696	0.00195514	0.0272575	GO:0005515	Calcium-dependent lipid-binding (CaLB domain) family protein
Bradi1g43260	436.607	0.835793	0.269923	3.09642	0.00195874	0.0272911	NA	Ankyrin repeat family protein
Bradi2g09000	2471.96	0.4	0.129429	3.0905	0.00199823	0.0277566	NA	ENTH/VHS family protein
Bradi4g33910	1253.92	0.594334	0.192374	3.08947	0.00200514	0.0278329	GO:0055114;GO:0050662;GO:0015936;GO:0004420	hydroxy methylglutaryl CoA reductase 1
Bradi2g03970	612.713	0.569995	0.184523	3.08902	0.00200821	0.0278329	GO:0003824	Protein phosphatase 2C family protein
Bradi2g58550	67.2571	1.32928	0.430326	3.08901	0.00200824	0.0278329	NA	Tetratricopeptide repeat (TPR)-like superfamily protein
Bradi3g59550	1391.22	0.542909	0.175758	3.08896	0.0020086	0.0278329	GO:0007264;GO:0005525	RHO-related protein from plants 10
Bradi4g34490	420.408	0.829153	0.268492	3.08819	0.00201379	0.0278879	GO:0008270	ubiquitin-specific protease 2
Bradi3g49427	2259.35	0.405266	0.13138	3.08468	0.00203768	0.0281676	GO:0005515;GO:0003723	binding;RNA binding
Bradi2g25520	2504.93	0.333234	0.108113	3.08227	0.00205431	0.0283631	NA	NA
Bradi1g66820	3645.47	0.551263	0.178973	3.08014	0.002069	0.0285164	GO:0019867	translocon at the outer envelope membrane of chloroplasts 75-III
Bradi2g50770	422.541	0.686993	0.223096	3.07936	0.00207444	0.0285548	NA	Protein of unknown function (DUF155)
Bradi1g04625	135.086	1.10846	0.359999	3.07908	0.00207643	0.028565	GO:0016491;GO:0016020;GO:0009055	apocytochrome b
Bradi4g36700	2755.36	0.487272	0.158296	3.07823	0.00208237	0.0285951	GO:0005515;GO:0042176;GO:0030234;GO:0000502	PAM domain (PCI/PINT associated module) protein
Bradi4g03736	5547.95	0.877093	0.2851	3.07644	0.00209488	0.0286551	GO:0003676	RNA-binding (RRM/RBD/RNP motifs) family protein
Bradi4g26437	1461.71	0.819034	0.266247	3.07622	0.00209644	0.0286551	NA	Transcription elongation factor (TFIIS) family protein
Bradi2g52840	197.324	0.878369	0.285586	3.07567	0.00210028	0.0286551	GO:0043531	NB-ARC domain-containing disease resistance protein
Bradi1g14410	4622.33	0.544828	0.177153	3.07547	0.00210171	0.0286551	GO:0016746;GO:0008152	Dihydrolipoamide succinyltransferase
Bradi4g24576	288.129	0.827461	0.269053	3.07546	0.00210175	0.0286551	NA	NA
Bradi3g42930	59.7153	5.53106	1.79845	3.07546	0.00210179	0.0286551	NA	chlorophyllase 2
Bradi1g09680	1514.9	0.642821	0.209097	3.07428	0.00211014	0.0287346	GO:0055114;GO:0016671;GO:0005783;GO:0003756	endoplasmic reticulum oxidoreductins 1
Bradi1g29622	7583.48	0.385685	0.125474	3.07382	0.00211338	0.0287616	GO:0016020;GO:0006075;GO:0003843;GO:0000148	glucan synthase-like 12
Bradi1g52530	1149.37	0.720057	0.234287	3.0734	0.00211634	0.0287847	GO:0005634;GO:0003950;GO:0006471	poly(ADP-ribose) polymerase 2
Bradi4g07820	2470.83	0.548165	0.178446	3.07189	0.00212711	0.0288968	NA	NA
Bradi4g44500	1205.46	0.55079	0.179327	3.07143	0.00213036	0.0289066	GO:0006629	saposin B domain-containing protein
Bradi2g59124	53.0962	1.4694	0.478462	3.0711	0.00213272	0.0289129	NA	NA
Bradi1g46527	814.189	0.551238	0.179497	3.07101	0.00213335	0.0289129	NA	NA
Bradi3g40672	694.764	0.857656	0.279692	3.06642	0.00216636	0.0292907	NA	NA
Bradi5g14120	854.094	0.436426	0.142356	3.06574	0.00217131	0.0293301	NA	Flavin containing amine oxidoreductase family
Bradi1g78790	139.321	0.872273	0.28453	3.06567	0.00217184	0.0293301	GO:0006457;GO:0003755;GO:0000413	rotamase cyclophilin 5
Bradi2g24252	36.2557	1.82598	0.595692	3.0653	0.00217449	0.0293485	GO:0008234;GO:0006508	NA
Bradi1g77930	1842.29	0.554938	0.181113	3.06405	0.00218365	0.0294374	NA	actin-related protein 4
Bradi1g47855	11.8171	5.80916	1.89656	3.06301	0.00219125	0.0295051	NA	NA
Bradi1g68280	678.738	0.789965	0.257943	3.06256	0.00219456	0.0295148	GO:0005622;GO:0003779;GO:0030042;GO:0015629	actin depolymerizing factor 5
Bradi1g06470	1756.43	0.614214	0.200764	3.05938	0.00221792	0.0297831	GO:0016020	LEM3 (ligand-effect modulator 3) family protein / CDC50 family protein
Bradi1g66670	480.202	0.933479	0.305238	3.0582	0.00222669	0.0298434	NA	NA
Bradi5g05663	34.1991	1.78716	0.584386	3.05818	0.00222683	0.0298434	GO:0016984;GO:0015977	ribulose-bisphosphate carboxylases
Bradi1g05707	105.589	1.1333	0.370689	3.05727	0.00223361	0.0298927	NA	NADH-Ubiquinone oxidoreductase (complex I) chain 5 protein
Bradi1g47857	88.6003	1.42989	0.467714	3.05719	0.00223419	0.0298927	NA	NA
Bradi1g30130	10324.5	0.331833	0.108543	3.05716	0.00223443	0.0298927	GO:0051082;GO:0006950;GO:0006457;GO:0005524	Chaperone protein htpG family protein
Bradi1g05768	71.666	1.10212	0.360625	3.05613	0.00224216	0.0299607	GO:0022904;GO:0016020	photosynthetic electron transfer B
Bradi4g08340	360.366	0.822247	0.269252	3.05382	0.00225949	0.0301045	GO:0019441;GO:0004061	Cyclase family protein
Bradi1g05500	2511.45	0.697626	0.2286	3.05174	0.00227523	0.0302966	NA	Protein of unknown function (DUF506)
Bradi1g02810	1836.39	0.301654	0.098882	3.05065	0.00228349	0.0303889	GO:0005524	Mevalonate/galactokinase family protein
Bradi4g09963	11.2233	3.74169	1.22734	3.04862	0.00229894	0.0305586	NA	NA
Bradi4g30490	301.695	0.89814	0.294654	3.04812	0.00230279	0.0305746	GO:0008017;GO:0007018;GO:0005524;GO:0003777;GO:0005871	P-loop containing nucleoside triphosphate hydrolases superfamily protein
Bradi4g06533	18.417	5.38666	1.76829	3.04625	0.00231712	0.0307291	NA	NA
Bradi2g55930	1794.29	0.406829	0.133591	3.04534	0.0023242	0.0307662	GO:0006468;GO:0005524;GO:0004672	NIMA (never in mitosis gene A)-related 6
Bradi2g58800	20.4173	6.7219	2.20738	3.04519	0.0023253	0.0307662	NA	WD-40 repeat family protein / beige-related
Bradi3g48720	1023.31	0.504757	0.165797	3.04442	0.00233128	0.0307775	NA	Nucleotide-sugar transporter family protein
Bradi1g13330	1708.13	1.22326	0.401824	3.04427	0.00233245	0.0307775	NA	dehydrin family protein
Bradi3g45850	249.046	0.655672	0.215395	3.04404	0.00233424	0.0307775	NA	DDT domain-containing protein
Bradi4g07450	1588.06	0.747886	0.245784	3.04286	0.00234342	0.0308807	NA	Protein of unknown function (DUF3754)
Bradi2g41780	429.408	0.648906	0.213348	3.04154	0.00235369	0.0309625	NA	alpha/beta-Hydrolases superfamily protein
Bradi3g10422	181.815	0.921787	0.30318	3.0404	0.00236263	0.0310109	GO:0006355	FAR1-related sequence 3
Bradi2g01920	154.716	1.51079	0.49691	3.04038	0.0023628	0.0310109	GO:0005576;GO:0004867	NA
Bradi2g60950	291.336	0.78723	0.258993	3.03958	0.00236905	0.0310394	GO:0005515;GO:0005096	Calcium-dependent ARF-type GTPase activating protein family
Bradi2g35767	9989.56	0.460427	0.151727	3.03458	0.00240874	0.0314873	NA	LRR and NB-ARC domains-containing disease resistance protein
Bradi4g04180	877.267	0.566306	0.186657	3.03394	0.00241381	0.0315269	NA	Pathogenesis-related thaumatin superfamily protein
Bradi1g32690	1268.41	0.520892	0.171693	3.03385	0.00241454	0.0315269	GO:0005515	BTB/POZ domain-containing protein
Bradi3g34387	1669.66	0.582529	0.19204	3.03338	0.00241833	0.0315406	NA	ARM repeat superfamily protein
Bradi4g18280	472.685	0.918384	0.302927	3.0317	0.0024318	0.0316439	GO:0005515	somatic embryogenesis receptor-like kinase 1
Bradi4g10453	64.585	9.3527	3.08711	3.0296	0.00244878	0.0318104	GO:0043531	NB-ARC domain-containing disease resistance protein
Bradi1g01610	355.016	0.765294	0.252628	3.02934	0.00245091	0.0318105	GO:0009055	plantacyanin
Bradi2g60537	502.617	0.691813	0.22857	3.0267	0.00247239	0.0320443	GO:0006265;GO:0005694;GO:0003917;GO:0003677	DNA topoisomerase 1 beta
Bradi1g68957	2842.29	0.398802	0.131787	3.02611	0.0024772	0.0320735	NA	NA
Bradi2g36897	1005.64	0.51632	0.170623	3.02608	0.00247745	0.0320735	GO:0016887;GO:0005524;GO:0055085;GO:0042626;GO:0016021;GO:0006810	ATP binding cassette subfamily B4
Bradi1g70250	456.697	0.739496	0.244426	3.02544	0.00248271	0.0321052	GO:0005515	Leucine-rich repeat (LRR) family protein
Bradi3g33190	10249.3	0.585703	0.193605	3.02524	0.00248435	0.0321082	NA	transcription regulators
Bradi5g09510	155.4	0.867757	0.287056	3.02295	0.0025032	0.0323153	GO:0003676	RNA binding (RRM/RBD/RNP motifs) family protein
Bradi4g17210	1418.3	0.720349	0.238352	3.02221	0.00250938	0.0323628	GO:0051726;GO:0005634;GO:0006357	retinoblastoma-related 1
Bradi1g20220	17623.7	0.530754	0.175653	3.02161	0.00251437	0.0324046	GO:0016021	Low temperature and salt responsive protein family
Bradi3g07252	110.367	1.37131	0.453878	3.02132	0.00251673	0.0324124	NA	NA
Bradi4g38890	725.228	0.583288	0.193114	3.02044	0.00252409	0.0324749	GO:0006629	alpha/beta-Hydrolases superfamily protein
Bradi3g08410	2440.02	0.439333	0.14548	3.01989	0.00252867	0.0324972	GO:0003723	KH domain-containing protein
Bradi1g72660	834.289	0.552027	0.182894	3.01829	0.00254203	0.0325773	NA	Protein of unknown function (DUF1677)
Bradi2g31075	120.633	0.893553	0.296152	3.01721	0.0025511	0.0326752	NA	NA
Bradi4g25917	435.624	0.552093	0.183124	3.01486	0.00257099	0.0328748	NA	NA
Bradi3g33740	10747.9	0.467571	0.155129	3.01407	0.0025777	0.032942	NA	pleckstrin homology (PH) domain-containing protein
Bradi2g41265	915.86	1.04125	0.345714	3.01187	0.00259644	0.0331444	NA	NA
Bradi1g51570	361.741	0.904589	0.300431	3.01097	0.00260413	0.0332055	GO:0016020	SPFH/Band 7/PHB domain-containing membrane-associated protein family
Bradi3g56975	401.548	0.798646	0.265278	3.0106	0.00260731	0.0332127	NA	NA
Bradi1g75170	4475.42	0.507974	0.16873	3.01057	0.0026076	0.0332127	NA	ubiquitin-conjugating enzyme 5
Bradi5g09056	481.579	0.430168	0.142898	3.01033	0.00260967	0.0332206	NA	NA
Bradi3g01850	149.422	1.22614	0.40755	3.00856	0.00262489	0.0333957	GO:0006468;GO:0004672	ACT-like protein tyrosine kinase family protein
Bradi3g50000	71.3844	1.56288	0.519836	3.00649	0.00264283	0.0335934	NA	Remorin family protein
Bradi2g02160	340.135	1.06159	0.353107	3.00643	0.00264337	0.0335934	GO:0005515	receptor like protein 33
Bradi3g36357	280.574	0.908976	0.302404	3.00583	0.00264854	0.0336404	NA	RNI-like superfamily protein
Bradi3g32950	40.7902	2.92467	0.973603	3.00397	0.00266486	0.0338101	NA	Auxin-Induced in Root cultures 1
Bradi3g50670	487.918	0.808644	0.269239	3.00344	0.00266946	0.0338353	NA	NA
Bradi3g14780	726.679	1.00054	0.333153	3.00323	0.00267129	0.0338353	GO:0030170;GO:0019752;GO:0016831	Pyridoxal phosphate (PLP)-dependent transferases superfamily protein
Bradi1g77760	3849.4	0.316455	0.105456	3.00083	0.00269247	0.0340659	GO:0005515;GO:0003677	nucleic acid binding;zinc ion binding;DNA binding
Bradi1g24630	1758.38	0.343334	0.114464	2.9995	0.00270426	0.0341771	GO:0046872;GO:0000166;GO:0016021;GO:0015914;GO:0005524;GO:0004012;GO:0000287	aminophospholipid ATPase 2
Bradi2g50395	418.698	0.487382	0.162606	2.99733	0.00272358	0.0343643	NA	NA
Bradi5g02090	1170.67	0.755655	0.252129	2.9971	0.00272561	0.034371	GO:0055114;GO:0051287;GO:0016616;GO:0008152	D-isomer specific 2-hydroxyacid dehydrogenase family protein
Bradi5g21150	2730	0.28411	0.0948125	2.99655	0.00273054	0.0344142	GO:0005515;GO:0006355	RING/FYVE/PHD zinc finger superfamily protein
Bradi2g44864	761.88	0.622424	0.207961	2.99299	0.00276261	0.0347681	NA	NA
Bradi4g12190	1130.32	0.813927	0.271951	2.99292	0.00276319	0.0347681	GO:0016746;GO:0008152	lysophosphatidyl acyltransferase 2
Bradi3g51250	1790.82	0.671394	0.224382	2.99219	0.00276987	0.034833	GO:0055085;GO:0016020	mechanosensitive channel of small conductance-like 5
Bradi2g27847	586.419	0.584692	0.195428	2.99186	0.00277285	0.0348512	GO:0005515;GO:0007165	Transducin/WD40 repeat-like superfamily protein
Bradi1g08201	1310.87	0.709535	0.237185	2.99148	0.00277625	0.0348748	NA	NA
Bradi1g30440	2791.83	0.503497	0.168585	2.98661	0.00282093	0.035339	GO:0051603;GO:0005839;GO:0004298	proteasome beta subunit C1
Bradi2g17490	4491.91	0.455341	0.15259	2.98408	0.00284429	0.0356121	NA	NA
Bradi2g11475	32.5177	1.96225	0.657692	2.98353	0.00284939	0.0356564	GO:0015986;GO:0015078	ATPase F0 complex subunit A protein
Bradi2g48960	2173.24	0.481493	0.161411	2.98302	0.00285421	0.0356972	GO:0005525	P-loop containing nucleoside triphosphate hydrolases superfamily protein
Bradi2g24040	314.244	0.693689	0.23257	2.98271	0.00285704	0.035713	GO:0006355;GO:0003677	Dof-type zinc finger DNA-binding family protein
Bradi2g03560	254.531	0.789964	0.265032	2.98064	0.00287651	0.0359171	GO:0016020;GO:0006810;GO:0005215	Major facilitator superfamily protein
Bradi3g07490	4830.64	0.609207	0.204557	2.97817	0.00289971	0.0360885	GO:0005643	Protein of unknown function (DUF3414)
Bradi3g37043	58.6637	1.44828	0.486368	2.97775	0.00290377	0.0361192	NA	mini zinc finger 2
Bradi3g39550	613.609	0.381045	0.128042	2.97594	0.00292089	0.0363052	GO:0031011	NA
Bradi1g73817	962.033	0.78926	0.265477	2.97299	0.00294918	0.0365251	NA	Protein of unknown function (DUF1997)
Bradi1g05758	675.034	0.933117	0.313979	2.97191	0.00295957	0.0366339	GO:0016491;GO:0016020;GO:0009055	photosynthetic electron transfer D
Bradi1g53862	8231.37	0.297239	0.100081	2.96999	0.00297807	0.0368429	NA	Ras-related small GTP-binding family protein
Bradi3g49040	1682.84	0.503522	0.169621	2.96851	0.00299252	0.0369817	GO:0005515;GO:0003723	MIF4G domain-containing protein / MA3 domain-containing protein
Bradi3g10737	249.694	0.803946	0.271015	2.96643	0.00301281	0.0371341	NA	Zinc-finger domain of monoamine-oxidase A repressor R1 protein
Bradi3g18412	5194.27	1.06094	0.357727	2.96579	0.00301909	0.0371693	GO:0006412;GO:0005840;GO:0003735	ribosomal protein S19
Bradi5g23540	1156.35	0.562754	0.189831	2.9645	0.00303173	0.0373048	GO:0006351;GO:0003899;GO:0003677;GO:0032549	nuclear RNA polymerase D2A
Bradi3g22020	9963.96	0.495431	0.167251	2.96221	0.0030544	0.037474	NA	lipid phosphate phosphatase 2
Bradi4g41170	10.7694	6.47096	2.18451	2.96221	0.00305444	0.037474	GO:0008168	S-adenosyl-L-methionine-dependent methyltransferases superfamily protein
Bradi1g65800	687.389	0.455098	0.153639	2.96212	0.00305532	0.037474	GO:0009094;GO:0004664	arogenate dehydratase 2
Bradi2g52070	6348.16	0.520006	0.175586	2.96155	0.00306093	0.0375026	NA	homolog of yeast autophagy 18 (ATG18) H
Bradi3g14950	3470.14	0.479184	0.161898	2.95979	0.0030785	0.0376049	NA	Tetratricopeptide repeat (TPR)-like superfamily protein
Bradi1g56040	775.225	0.468647	0.158341	2.95972	0.00307916	0.0376049	NA	Pentatricopeptide repeat (PPR) superfamily protein
Bradi1g21337	1484.42	0.291214	0.098401	2.95946	0.00308175	0.0376165	GO:0005515	Leucine-rich receptor-like protein kinase family protein
Bradi5g09130	1749.76	0.742301	0.250861	2.95902	0.00308621	0.0376507	NA	Family of unknown function (DUF662)
Bradi1g76340	9161.03	0.467034	0.157862	2.95849	0.00309145	0.0376745	GO:0005515	Plant regulator RWP-RK family protein
Bradi2g30580	2984.94	0.967855	0.327164	2.95831	0.00309327	0.0376766	GO:0055114;GO:0046872;GO:0006801;GO:0004784	manganese superoxide dismutase 1
Bradi1g10530	2267.21	0.400691	0.135501	2.95712	0.00310528	0.0377826	GO:0006468;GO:0004672	Protein kinase superfamily protein
Bradi1g26580	205.041	0.789361	0.266958	2.95688	0.00310769	0.0377917	GO:0006468;GO:0005524;GO:0004672;GO:0007094	ATP binding;protein kinases;protein serine/threonine kinases
Bradi3g29700	2507.49	0.368223	0.124557	2.95627	0.00311384	0.0378464	GO:0016459;GO:0005524;GO:0003774;GO:0005515	myosin 2
Bradi1g59020	4035.76	0.671529	0.227243	2.95512	0.00312551	0.037938	NA	Uncharacterised protein family SERF
Bradi5g16390	29.0698	2.29007	0.774973	2.95503	0.00312635	0.037938	NA	NA
Bradi1g22717	2353.51	0.392859	0.133041	2.95292	0.0031478	0.0381165	GO:0045010;GO:0005884	actin binding
Bradi3g29861	947.709	0.550114	0.186358	2.95192	0.00315802	0.0381802	GO:0005515	Transducin/WD40 repeat-like superfamily protein
Bradi2g10750	10.4059	6.74316	2.28459	2.95158	0.00316149	0.0382007	GO:0008270	DHHC-type zinc finger family protein
Bradi1g45846	10.321	5.92992	2.0102	2.94992	0.00317855	0.0383473	NA	Tetratricopeptide repeat (TPR)-like superfamily protein
Bradi2g55950	1074.95	0.590622	0.200249	2.94944	0.00318355	0.0383874	NA	uricase / urate oxidase / nodulin 35 putative
Bradi1g11380	4816.7	0.43215	0.146542	2.94898	0.00318822	0.0384235	GO:0006468;GO:0004672	Protein kinase superfamily protein
Bradi2g01504	2570.25	0.485165	0.164558	2.94829	0.00319535	0.0384688	GO:0006418;GO:0000166;GO:0005524;GO:0004812;GO:0002161;GO:0006429;GO:0004823	tRNA synthetase class I (I L M and V) family protein
Bradi2g24120	798.652	0.658033	0.223226	2.94783	0.00320013	0.0384875	GO:0043565;GO:0006355;GO:0003700	Basic-leucine zipper (bZIP) transcription factor family protein
Bradi2g24870	448.053	0.488875	0.165843	2.94782	0.00320027	0.0384875	NA	Protein of unknown function (DUF630 and DUF632)
Bradi1g47140	6209.35	0.676525	0.229554	2.94713	0.00320739	0.0385325	GO:0055114;GO:0016491;GO:0016209;GO:0006979;GO:0004602	glutathione peroxidase 1
Bradi1g59360	396.837	0.948824	0.322037	2.94632	0.00321583	0.0385933	GO:0005515;GO:0006468;GO:0005524;GO:0004672	phytosylfokine-alpha receptor 2
Bradi2g31953	456.256	0.595938	0.202304	2.94576	0.00322166	0.0386227	NA	NA
Bradi4g41320	8.25194	5.34328	1.81461	2.94458	0.00323391	0.0387385	NA	Disease resistance-responsive (dirigent-like protein) family protein
Bradi3g11090	2219.1	0.421999	0.143333	2.94418	0.0032381	0.0387385	NA	Apoptosis inhibitory protein 5 (API5)
Bradi3g00210	587.85	0.391632	0.133054	2.9434	0.00324631	0.0388165	GO:0045454	PDI-like 1-4
Bradi4g08230	2062.74	0.353606	0.120182	2.94226	0.00325827	0.0388984	NA	UNC-50 family protein
Bradi1g32977	468.126	0.472126	0.160488	2.94181	0.00326301	0.0389346	GO:0046872	Zinc finger C-x8-C-x5-C-x3-H type family protein
Bradi3g07010	1088.05	1.16275	0.395539	2.93965	0.0032858	0.0391657	GO:0005515;GO:0055114;GO:0046872;GO:0016702	lipoxygenase 2
Bradi5g15540	3501.83	0.638438	0.217272	2.93843	0.00329878	0.0392589	GO:0005975;GO:0004553	beta-glucosidase 47
Bradi1g20160	365.687	0.840696	0.286154	2.93791	0.00330429	0.039304	GO:0007165;GO:0006468;GO:0004672	CBL-interacting protein kinase 1
Bradi3g10597	83.4422	1.32084	0.449771	2.93668	0.00331742	0.0394396	NA	NA
Bradi4g00883	19.9115	3.44873	1.17461	2.93607	0.00332403	0.0394529	GO:0006468;GO:0005524;GO:0004672	S-domain-2 5
Bradi2g18550	2461.96	0.635383	0.216416	2.93594	0.00332544	0.0394529	GO:0055114;GO:0016491;GO:0008152	aldehyde dehydrogenase 12A1
Bradi1g74310	481.783	0.519686	0.177059	2.9351	0.00333436	0.0395383	GO:0016788	SGNH hydrolase-type esterase superfamily protein
Bradi1g72790	8096.51	0.485224	0.165336	2.93478	0.00333783	0.0395588	GO:0046872;GO:0030001;GO:0000166	P-type ATPase of Arabidopsis 2
Bradi3g00835	88.9253	1.08335	0.369509	2.93186	0.00336937	0.0398841	NA	NA
Bradi2g18920	146.41	0.835704	0.28516	2.93065	0.00338259	0.0399649	NA	Pollen Ole e 1 allergen and extensin family protein
Bradi1g18510	2076.96	0.413989	0.141272	2.93044	0.0033848	0.0399704	GO:0008408;GO:0003677;GO:0000166;GO:0019985;GO:0016035;GO:0006281	recovery protein 3
Bradi2g05242	5028.6	0.444759	0.151902	2.92794	0.00341219	0.0402522	NA	NA
Bradi1g13850	1896.03	0.517672	0.176852	2.92715	0.00342084	0.0403334	GO:0003676;GO:0031369;GO:0006413;GO:0005852;GO:0003743;GO:0003723	translation initiation factor 3B1
Bradi2g13077	2868.49	1.14966	0.392782	2.92697	0.0034228	0.0403357	NA	NADH-Ubiquinone/plastoquinone (complex I) protein
Bradi1g74660	859.293	0.508534	0.173774	2.92641	0.00342902	0.0403695	NA	Ypt/Rab-GAP domain of gyp1p superfamily protein
Bradi3g41980	300.569	0.604814	0.206898	2.92325	0.00346395	0.0407157	GO:0043565;GO:0006355;GO:0003700	Basic-leucine zipper (bZIP) transcription factor family protein
Bradi2g35167	2691.58	0.422488	0.144636	2.92103	0.00348874	0.0409563	GO:0008017;GO:0007018;GO:0005524;GO:0003777;GO:0005871	P-loop containing nucleoside triphosphate hydrolases superfamily protein
Bradi2g50410	619.47	0.570965	0.195487	2.92073	0.00349207	0.0409619	NA	Protein of unknown function (DUF688)
Bradi4g20527	439.919	0.686102	0.235096	2.9184	0.00351838	0.0411914	GO:0043531	NB-ARC domain-containing disease resistance protein
Bradi3g31777	139.646	1.41166	0.483738	2.91823	0.00352024	0.0411914	GO:0005515	glutathione S-transferase TAU 18
Bradi2g07470	111.208	0.889951	0.304966	2.91819	0.00352065	0.0411914	GO:0015940;GO:0003864	ketopantoate hydroxymethyltransferase 1
Bradi2g22410	1773.13	0.664393	0.22785	2.91593	0.00354632	0.0414281	GO:0030170;GO:0008483	PYRIMIDINE 4
Bradi4g34710	874.315	0.886583	0.304087	2.91556	0.00355052	0.041456	GO:0006810;GO:0005622	nuclear transport factor 2B
Bradi3g02650	2936.98	0.430145	0.147612	2.91402	0.00356806	0.0416182	NA	Protein prenylyltransferase superfamily protein
Bradi1g05775	51.8707	1.68039	0.576727	2.91368	0.00357201	0.0416431	GO:0009512;GO:0009055	electron carriers
Bradi2g03690	19.9925	2.63379	0.904587	2.91159	0.00359594	0.0418153	NA	NA
Bradi1g29446	155.235	1.25802	0.432282	2.91019	0.00361207	0.0419602	GO:0043531	NB-ARC domain-containing disease resistance protein
Bradi3g10500	265.984	0.814979	0.280571	2.90472	0.00367581	0.0425116	GO:0051716;GO:0046658	plasma-membrane associated cation-binding protein 1
Bradi2g54160	2044.9	0.629823	0.216911	2.9036	0.00368905	0.0426161	NA	clathrin adaptor complexes medium subunit family protein
Bradi5g19760	106.853	0.838873	0.289098	2.90169	0.00371156	0.0428329	NA	DnaJ/Hsp40 cysteine-rich domain superfamily protein
Bradi5g15180	564.103	0.758184	0.261545	2.89887	0.00374506	0.0431977	GO:0005515	Transducin/WD40 repeat-like superfamily protein
Bradi2g14220	2966.06	0.678778	0.234203	2.89825	0.00375249	0.0432051	GO:0005515	CCT motif family protein
Bradi2g20010	171.208	0.968326	0.334107	2.89825	0.00375253	0.0432051	GO:0006412;GO:0005840;GO:0005622;GO:0003735	Ribosomal protein L33 family protein
Bradi3g35660	306.055	1.17022	0.403777	2.89819	0.00375326	0.0432051	NA	Zinc finger (C3HC4-type RING finger) family protein
Bradi3g43822	332.575	0.819728	0.282875	2.89784	0.00375742	0.0432311	GO:0006355;GO:0003700;GO:0007275	Integrase-type DNA-binding superfamily protein
Bradi2g53340	4288.19	0.312645	0.107998	2.89491	0.00379271	0.0435921	GO:0030145;GO:0006007;GO:0005737;GO:0004619;GO:0046872;GO:0003824	Phosphoglycerate mutase 23-bisphosphoglycerate-independent
Bradi3g43840	558.525	0.487202	0.168346	2.89405	0.00380313	0.0436253	GO:0006412;GO:0005840;GO:0005622;GO:0003735	Ribosomal L29 family protein
Bradi1g34557	202.088	0.708159	0.244835	2.89239	0.00382328	0.0438115	NA	NA
Bradi2g08707	175.769	1.04284	0.36058	2.89212	0.00382648	0.0438115	NA	pathogenesis-related family protein
Bradi1g71250	1992.63	0.510321	0.176455	2.89208	0.00382704	0.0438115	NA	CRT (chloroquine-resistance transporter)-like transporter 2
Bradi5g16360	472.621	0.642105	0.22223	2.88937	0.00386014	0.0441463	NA	hydroxyproline-rich glycoprotein family protein
Bradi2g16005	191.558	0.858591	0.297244	2.8885	0.00387079	0.0442016	NA	Protein of unknown function (DUF1645)
Bradi3g14610	280.707	0.826648	0.286253	2.88782	0.00387923	0.0442538	NA	Protein of unknown function (DUF1218)
Bradi3g03941	48.438	1.3778	0.477368	2.88623	0.00389885	0.0444333	GO:0016020;GO:0015979;GO:0009539;GO:0009523	photosystem II reaction center protein L
Bradi1g54147	1620.13	0.428521	0.14848	2.88605	0.00390114	0.0444372	NA	REF4-related 1
Bradi3g27120	1596.31	0.268147	0.0929667	2.88433	0.00392246	0.0445912	GO:0006468;GO:0004672	Protein kinase superfamily protein
Bradi1g68670	607.111	0.519302	0.180088	2.88361	0.00393151	0.0446239	GO:0016787	purple acid phosphatase 3
Bradi4g02544	126.146	0.819626	0.284249	2.88347	0.00393315	0.0446239	GO:0043531	Disease resistance protein (CC-NBS-LRR class) family
Bradi2g61580	521.546	1.36644	0.474073	2.88234	0.00394734	0.0447404	GO:0045454;GO:0015035;GO:0006662	thioredoxin Y1
Bradi4g41390	765.915	0.700616	0.243132	2.88163	0.00395626	0.0447608	GO:0031047	NA
Bradi2g58231	152.088	0.826166	0.286765	2.88099	0.00396433	0.0447997	GO:0005515	receptor like protein 52
Bradi3g50310	1686.29	0.366652	0.127304	2.88014	0.00397503	0.0448861	GO:0006468;GO:0004672	FUS3-complementing gene 1
Bradi3g14033	11.9105	6.97265	2.421	2.88007	0.0039759	0.0448861	GO:0009378;GO:0006310;GO:0006281	HOPZ-ACTIVATED RESISTANCE 1
Bradi2g13310	143.657	0.776567	0.269678	2.87961	0.0039817	0.0449181	NA	mitochondrial editing factor 18
Bradi2g19830	801.4	0.555976	0.193079	2.87953	0.00398267	0.0449181	GO:0046983;GO:0008171	O-methyltransferase family protein
Bradi3g36330	246.957	1.02699	0.356761	2.87866	0.0039937	0.0450154	GO:0055114;GO:0020037;GO:0016705;GO:0005506	cytochrome P450 family 71 subfamily A polypeptide 20
Bradi3g05420	2193.68	0.761099	0.264495	2.87756	0.00400766	0.0451081	GO:0009058;GO:0003824	phosphorylcholine cytidylyltransferase
Bradi3g07260	289.449	0.681733	0.236928	2.87739	0.00400984	0.0451081	NA	NA
Bradi1g49420	479.818	1.03472	0.359618	2.87727	0.00401136	0.0451081	GO:0006508;GO:0004190	Eukaryotic aspartyl protease family protein
Bradi2g06550	68.7771	1.5006	0.521624	2.87678	0.00401749	0.0451326	GO:0007165	CBL-interacting protein kinase 20
Bradi1g66350	1137.69	0.500709	0.174173	2.87479	0.00404298	0.0453743	GO:0006526;GO:0004358	arginine biosynthesis protein ArgJ family
Bradi1g33904	46.078	1.62873	0.566928	2.8729	0.00406721	0.0455344	NA	NA
Bradi3g56543	127.784	1.47949	0.51517	2.87185	0.0040808	0.0456195	NA	NA
Bradi1g32500	947.591	0.442746	0.154352	2.86843	0.00412519	0.0460707	NA	NA
Bradi4g34350	863.209	0.835238	0.291245	2.86782	0.00413312	0.0461366	GO:0046983	basic helix-loop-helix (bHLH) DNA-binding superfamily protein
Bradi3g11400	477.88	0.831632	0.29008	2.8669	0.00414509	0.0462477	NA	Drought-responsive family protein
Bradi5g23920	267.183	0.634553	0.221424	2.86579	0.00415976	0.0463887	GO:0008270	ubiquitin-specific protease 22
Bradi5g20734	145.308	2.34149	0.817266	2.86503	0.00416975	0.0464774	GO:0048046;GO:0016762;GO:0006073;GO:0005618;GO:0005975;GO:0004553	xyloglucan endotransglucosylase/hydrolase 16
Bradi2g05790	16.8699	5.19658	1.81449	2.86393	0.00418422	0.04659	GO:0030170;GO:0009058	1-amino-cyclopropane-1-carboxylate synthase 7
Bradi2g61714	207.223	1.16434	0.40657	2.8638	0.00418596	0.04659	NA	Phototropic-responsive NPH3 family protein
Bradi4g19720	13968	0.967858	0.33806	2.86298	0.00419679	0.0466878	GO:0045156;GO:0019684;GO:0009772	photosystem II reaction center protein A
Bradi5g01220	537.128	0.528911	0.184858	2.86118	0.0042207	0.0468749	NA	AAR2 protein family
Bradi4g42842	551.003	0.358386	0.125262	2.86109	0.00422187	0.0468749	GO:0006457	FKBP-type peptidyl-prolyl cis-trans isomerase family protein
Bradi3g60697	1074.41	0.4969	0.173681	2.86099	0.00422325	0.0468749	GO:0005515;GO:0003676	Stabilizer of iron transporter SufD / Polynucleotidyl transferase
Bradi4g37750	225.005	0.562524	0.196622	2.86094	0.00422387	0.0468749	GO:0005515	BTB/POZ domain-containing protein
Bradi2g39710	471.779	0.726317	0.25396	2.85997	0.00423682	0.0469958	GO:0006468;GO:0005524;GO:0004672	receptor serine/threonine kinase putative
Bradi1g56616	163.732	1.38938	0.486069	2.85841	0.00425772	0.047159	NA	NADH-Ubiquinone/plastoquinone (complex I) protein
Bradi2g36230	1490.85	0.608639	0.212943	2.85822	0.00426026	0.0471642	NA	SAD1/UNC-84 domain protein 2
Bradi4g32520	1482.37	0.633104	0.221666	2.85612	0.00428847	0.0473847	NA	NA
Bradi1g53625	49.119	1.57527	0.553477	2.84614	0.00442522	0.0484737	NA	NA
Bradi3g53341	186.533	0.70508	0.247868	2.84458	0.00444702	0.0486659	NA	NA
Bradi1g75560	674.638	0.517948	0.182106	2.84421	0.0044521	0.0486982	NA	S-adenosyl-L-methionine-dependent methyltransferases superfamily protein
Bradi2g10857	78.0082	2.20868	0.77696	2.84272	0.00447307	0.0489041	GO:0043022;GO:0042256	Translation initiation factor IF6
Bradi5g12570	730.074	0.841614	0.296286	2.84055	0.00450359	0.0491438	NA	vacuolar iron transporter 1
Bradi2g62320	84.171	1.2425	0.437464	2.84023	0.00450811	0.0491696	NA	Pentatricopeptide repeat (PPR) superfamily protein
Bradi1g09970	640.422	0.499345	0.175901	2.83879	0.00452852	0.0493686	GO:0016787;GO:0005524;GO:0003677	P-loop containing nucleoside triphosphate hydrolases superfamily protein
Bradi2g18860	2452.87	0.868053	0.305919	2.83753	0.00454644	0.0494696	NA	Hyaluronan / mRNA binding family
Bradi3g05900	427.06	0.842737	0.297107	2.83648	0.00456141	0.0495381	NA	Metal-dependent phosphohydrolase
Bradi4g40616	1028.04	0.331839	0.11701	2.83598	0.0045686	0.0495927	GO:0009611;GO:0004867	Serine protease inhibitor potato inhibitor I-type family protein
Bradi2g46486	19.1527	6.32186	2.22966	2.83534	0.00457768	0.0496676	NA	NA
Bradi3g21245	648.001	0.577514	0.203746	2.83448	0.00459006	0.0497547	NA	NA
Bradi1g74434	27.8147	2.0415	0.72035	2.83404	0.00459629	0.0497986	GO:0046983;GO:0006351	RNA polymerase subunit alpha
Bradi1g29515	725.096	0.848587	0.299681	2.83163	0.00463112	0.0501047	NA	GAST1 protein homolog 3
Bradi5g14580	1011.38	0.680308	0.240301	2.83106	0.00463938	0.0501703	GO:0005975;GO:0004553	Six-hairpin glycosidases superfamily protein
Bradi5g14772	28.1158	1.67502	0.591819	2.8303	0.00465049	0.050246	NA	NA
Bradi4g19100	979.038	0.523112	0.184913	2.82897	0.00466986	0.0504283	GO:0042765;GO:0016255	GPI transamidase component Gpi16 subunit family protein
Bradi3g13177	12044.8	0.355895	0.125826	2.82847	0.00467715	0.0504832	GO:0005524;GO:0046488;GO:0016307	phosphatidylinositol-4-phosphate 5-kinase family protein
Bradi4g17447	10.4164	5.58112	1.97389	2.82747	0.00469176	0.0505692	NA	NA
Bradi2g39285	46.7775	1.66089	0.587607	2.82653	0.00470547	0.050641	NA	NA
Bradi1g57285	271.412	2.24247	0.793416	2.82636	0.0047081	0.050641	GO:0006952	Plant thionin
Bradi2g33920	427.844	0.65678	0.23242	2.82583	0.00471579	0.0506848	NA	MAR binding filament-like protein 1
Bradi4g30930	187.968	0.987424	0.349467	2.82552	0.00472046	0.0507	GO:0005524;GO:0034551	P-loop containing nucleoside triphosphate hydrolases superfamily protein
Bradi2g48279	578.994	6.27266	2.22044	2.82497	0.00472857	0.0507186	GO:0005515;GO:0006468;GO:0005524;GO:0004672	Leucine-rich receptor-like protein kinase family protein
Bradi3g03140	2513.53	0.293053	0.103745	2.82473	0.00473198	0.0507186	GO:0006351;GO:0003887;GO:0003677	DNA polymerase V family
Bradi2g25925	288.735	0.937732	0.332027	2.82427	0.00473888	0.0507186	NA	NA
Bradi3g39150	38.2496	2.04326	0.723483	2.8242	0.00473985	0.0507186	GO:0006468;GO:0005524;GO:0004672;GO:0005515	Leucine-rich receptor-like protein kinase family protein
Bradi4g08567	19736	0.465995	0.165016	2.82393	0.00474389	0.0507243	GO:0008270	auxin transport protein (BIG)
Bradi1g30000	53.382	1.35844	0.481108	2.82357	0.00474914	0.0507567	GO:0046983	beta HLH protein 93
Bradi1g41970	1077.58	0.660898	0.234109	2.82303	0.00475717	0.0508187	GO:0043169;GO:0005975;GO:0003824	Alpha amylase family protein
Bradi1g77247	9533.15	0.332985	0.117968	2.82267	0.00476258	0.0508291	GO:0016020;GO:0006075;GO:0003843;GO:0000148	glucan synthase-like 10
Bradi3g44246	1251.96	0.686231	0.243156	2.82218	0.00476986	0.0508829	NA	NA
Bradi5g21230	292.691	0.600082	0.2127	2.82125	0.00478363	0.0510061	NA	NA
Bradi3g57240	1874.03	0.324267	0.114951	2.82091	0.00478875	0.0510314	GO:0005515;GO:0016459;GO:0005524;GO:0003774	myosin putative
Bradi1g52650	1348.62	0.435411	0.154358	2.8208	0.00479048	0.0510314	GO:0005524;GO:0003676	DEA(D/H)-box RNA helicase family protein
Bradi1g28216	273.248	0.54008	0.191557	2.81942	0.00481101	0.0512058	NA	NA
Bradi2g45757	2522.47	0.795435	0.282258	2.81812	0.00483062	0.0513872	NA	enoyl-CoA hydratase/isomerase D
Bradi4g32846	115.092	1.5754	0.559191	2.81728	0.00484319	0.0514508	NA	NA
Bradi2g37870	72.8603	1.42122	0.504466	2.81727	0.00484335	0.0514508	GO:0004842	ubiquitin-protein ligase 4
Bradi2g49467	45.8849	1.54113	0.54741	2.81532	0.00487294	0.051669	NA	NA
Bradi2g13750	1003.59	0.333647	0.118646	2.81213	0.00492144	0.0521361	GO:0030117;GO:0016192;GO:0006886	delta-adaptin
Bradi1g62020	1893.63	0.526773	0.187322	2.81212	0.00492156	0.0521361	NA	TRAF-type zinc finger-related
Bradi1g29464	363.663	0.705008	0.250727	2.81185	0.00492569	0.0521557	NA	root hair initiation protein root hairless 1 (RHL1)
Bradi1g06790	160.645	1.32511	0.47132	2.81149	0.00493131	0.0521911	GO:0055114;GO:0016491;GO:0006633;GO:0005506	fatty acid hydroxylase 1
Bradi1g37190	178.606	0.936394	0.333202	2.81029	0.00494969	0.0523613	GO:0006468;GO:0005524;GO:0004672;GO:0005515	Leucine-rich receptor-like protein kinase family protein
Bradi3g52210	168.813	0.873851	0.31121	2.80791	0.00498637	0.0526032	NA	ubiquitin-specific protease 21
Bradi1g57650	217.246	0.73964	0.263487	2.80712	0.00499869	0.0527088	GO:0003676	ortholog of human splicing factor SC35
Bradi1g50407	372.577	0.67713	0.241441	2.80454	0.00503888	0.0530103	GO:0043531	NB-ARC domain-containing disease resistance protein
Bradi3g26745	163.358	0.930446	0.33187	2.80364	0.00505288	0.0531087	NA	NA
Bradi4g17820	96.3521	1.44249	0.515112	2.80035	0.00510474	0.0533592	GO:0009512	PETG
Bradi1g67090	1133.71	0.336624	0.120229	2.79985	0.00511263	0.0534173	GO:0006096;GO:0004634;GO:0000287;GO:0000015	cytosolic enolase
Bradi3g11437	32.158	1.29893	0.464187	2.7983	0.0051372	0.0536005	NA	Pentatricopeptide repeat (PPR) superfamily protein
Bradi1g51245	346.353	0.762985	0.272753	2.79735	0.00515244	0.0537329	NA	NA
Bradi5g18047	126.966	1.01899	0.364287	2.79721	0.0051546	0.0537329	NA	NA
Bradi2g19805	15.421	2.27589	0.814031	2.79582	0.00517678	0.053915	NA	NA
Bradi2g39600	1014.23	0.631193	0.225784	2.79556	0.00518102	0.0539203	GO:0046872	Regulator of chromosome condensation (RCC1) family with FYVE zinc finger domain
Bradi4g11204	43.2666	1.27725	0.457183	2.79374	0.00521021	0.0541151	NA	NA
Bradi1g31538	388.394	0.586104	0.209814	2.79344	0.00521502	0.0541405	NA	Protein of unknown function (DUF594)
Bradi3g60080	3732.88	0.41043	0.146947	2.79306	0.00522123	0.0541651	NA	ARM repeat superfamily protein
Bradi1g63410	2572.96	0.367869	0.131718	2.79286	0.0052245	0.0541651	NA	Metallo-hydrolase/oxidoreductase superfamily protein
Bradi2g21910	206.185	1.16728	0.418122	2.79171	0.00524298	0.054332	NA	NA
Bradi3g55960	241.472	0.890769	0.319193	2.79069	0.00525954	0.054479	NA	NA
Bradi4g39910	625.911	1.54597	0.554068	2.79021	0.0052674	0.0545356	NA	Mannose-binding lectin superfamily protein
Bradi4g17462	28.1011	1.61193	0.578163	2.78803	0.00530297	0.0548294	GO:0006351;GO:0003899;GO:0003677	DNA-directed RNA polymerase family protein
Bradi2g10180	4937.45	0.385841	0.138401	2.78784	0.00530603	0.0548335	GO:0006418;GO:0005737;GO:0005524;GO:0004812;GO:0000166;GO:0043039;GO:0016876	Glutamyl/glutaminyl-tRNA synthetase class Ic
Bradi3g18240	1286.07	0.675626	0.242401	2.78722	0.00531621	0.0548917	NA	3beta-hydroxysteroid-dehydrogenase/decarboxylase isoform 1
Bradi3g27630	64.9979	1.12015	0.401989	2.78653	0.00532761	0.0549598	NA	Pentatricopeptide repeat (PPR) superfamily protein
Bradi4g25136	24.6616	1.44055	0.517315	2.78467	0.00535814	0.0552498	NA	NA
Bradi2g36000	2968.08	0.450042	0.161634	2.78433	0.00536385	0.0552759	GO:0055085;GO:0016021;GO:0015299;GO:0006812	sodium hydrogen exchanger 2
Bradi2g14560	37.4649	1.54788	0.555946	2.78423	0.00536551	0.0552759	NA	ubiquitin-specific protease 2
Bradi3g47646	320.211	0.630673	0.226669	2.78236	0.00539657	0.0554958	NA	NA
Bradi2g36740	188.721	1.02954	0.370065	2.78205	0.00540163	0.0555126	GO:0046983	phytochrome interacting factor 3
Bradi1g16570	3581.15	0.44542	0.160153	2.78121	0.00541573	0.0555928	NA	HEAT repeat-containing protein
Bradi1g46760	10552.7	0.418752	0.1506	2.78056	0.00542653	0.0556559	GO:0005524	regulatory particle triple-A 1A
Bradi2g49980	978.924	0.603687	0.217256	2.77869	0.0054578	0.055874	NA	NA
Bradi3g43737	498.536	0.451445	0.162566	2.777	0.00548626	0.0561151	GO:0030870;GO:0016887;GO:0006281;GO:0005634;GO:0000723	DNA repair-recombination protein (RAD50)
Bradi1g58849	95.8212	0.921632	0.331908	2.77677	0.00549017	0.05613	NA	NA
Bradi4g03720	504.536	0.723325	0.260526	2.77641	0.00549635	0.0561679	NA	actin binding
Bradi3g45600	2179.08	0.41939	0.151067	2.77619	0.00550005	0.0561807	GO:0016021	transmembrane nine 1
Bradi3g28551	503.399	0.63743	0.22965	2.77566	0.00550896	0.0562465	GO:0005515	Transducin/WD40 repeat-like superfamily protein
Bradi1g67240	4198.62	0.612332	0.220725	2.77419	0.00553389	0.0564274	GO:0016833;GO:0009058	anthranilate synthase 2
Bradi4g13688	425.712	0.498828	0.179862	2.7734	0.00554742	0.0564375	NA	NA
Bradi5g12437	134.815	0.851048	0.30688	2.77322	0.00555041	0.0564395	GO:0046983;GO:0003677;GO:0006355;GO:0005634;GO:0003700	AGAMOUS-like 16
Bradi1g78726	1427.24	0.573894	0.206951	2.7731	0.00555256	0.0564395	NA	NA
Bradi3g39540	1957.48	0.74833	0.269929	2.77233	0.00556574	0.0565483	GO:0003824;GO:0006470;GO:0004722	Protein phosphatase 2C family protein
Bradi3g53560	21.755	2.15889	0.778829	2.77197	0.00557187	0.0565854	GO:0005515;GO:0051087	BCL-2-associated athanogene 5
Bradi2g12560	1903.27	0.320972	0.115913	2.76907	0.00562168	0.0570659	NA	thioredoxin family protein
Bradi1g66130	806.48	1.02694	0.370912	2.76869	0.00562822	0.0571069	GO:0005515	ARM repeat superfamily protein
Bradi3g02087	704.957	0.706891	0.255543	2.76623	0.00567089	0.0574633	NA	BTB/POZ domain-containing protein
Bradi5g03400	145.96	0.782669	0.282955	2.76605	0.00567396	0.0574689	GO:0016758;GO:0008152	Uridine diphosphate glycosyltransferase 74E2
Bradi3g59147	230.484	0.712231	0.25768	2.76401	0.00570957	0.0577297	GO:0006355;GO:0005739;GO:0003690	Mitochondrial transcription termination factor family protein
Bradi1g08500	488.701	0.535817	0.193888	2.76354	0.00571779	0.0577849	GO:0008017;GO:0007018;GO:0005524;GO:0003777;GO:0005871	P-loop containing nucleoside triphosphate hydrolases superfamily protein
Bradi5g12330	28761.4	0.78368	0.283678	2.76257	0.00573483	0.0579314	GO:0055114;GO:0016620	glyceraldehyde 3-phosphate dehydrogenase A subunit 2
Bradi3g24710	612.669	0.646617	0.234093	2.76223	0.00574084	0.0579597	NA	like heterochromatin protein (LHP1)
Bradi1g16460	1116.95	0.561602	0.20334	2.76188	0.00574692	0.0579597	NA	NA
Bradi2g26807	2425.15	0.275935	0.0999259	2.7614	0.00575545	0.0579597	GO:0046872	Regulator of chromosome condensation (RCC1) family with FYVE zinc finger domain
Bradi2g48426	547.11	0.77977	0.282385	2.76137	0.0057559	0.0579597	NA	NA
Bradi4g14080	540.763	0.439932	0.159331	2.76111	0.00576046	0.0579597	NA	Pentatricopeptide repeat (PPR) superfamily protein
Bradi2g58840	265.911	0.788348	0.28557	2.76062	0.00576922	0.0579684	NA	CPR5 protein putative
Bradi4g04870	2218.27	0.443555	0.160679	2.7605	0.0057713	0.0579684	GO:0016787;GO:0006541;GO:0006221;GO:0003883	CTP synthase family protein
Bradi1g04980	1699.47	0.458855	0.166289	2.75938	0.00579108	0.0580935	NA	Histidine kinase- DNA gyrase B- and HSP90-like ATPase family protein
Bradi1g37377	1287.41	0.415612	0.150818	2.75571	0.00585645	0.0585901	GO:0006950;GO:0016567;GO:0004842;GO:0006468;GO:0005524;GO:0004672	U-box domain-containing protein kinase family protein
Bradi4g24862	148.517	0.776623	0.281848	2.75547	0.00586088	0.0586088	NA	LRR and NB-ARC domains-containing disease resistance protein
Bradi4g45150	119.571	1.13608	0.412471	2.75432	0.00588147	0.058789	GO:0006886;GO:0005784	Preprotein translocase Sec Sec61-beta subunit protein
Bradi1g06930	601.248	0.77272	0.28063	2.75352	0.00589578	0.0588548	NA	Protein of unknown function (DUF1068)
Bradi4g05630	11.8142	6.04809	2.197	2.75288	0.00590735	0.0589188	GO:0045454;GO:0015035;GO:0009055	Thioredoxin superfamily protein
Bradi2g01157	514.306	0.570011	0.207146	2.75174	0.00592798	0.0590473	GO:0005515	Galactose oxidase/kelch repeat superfamily protein
Bradi3g52580	443.334	0.824169	0.299663	2.75032	0.00595368	0.0592774	GO:0004519	endonucleases
Bradi2g31715	390.348	0.451202	0.164142	2.74886	0.00598027	0.0594644	NA	NA
Bradi4g42307	87.9913	1.19676	0.435446	2.74835	0.00598958	0.0595311	NA	Pentatricopeptide repeat (PPR) superfamily protein
Bradi2g10200	393.979	0.512689	0.186582	2.7478	0.00599967	0.0596054	NA	BSD domain-containing protein
Bradi5g17020	1302.98	0.393023	0.143057	2.74732	0.00600853	0.059658	GO:0008017;GO:0007018;GO:0005524;GO:0003777;GO:0005871	ATP binding microtubule motor family protein
Bradi1g60394	807.928	0.419257	0.152611	2.74723	0.00601018	0.059658	NA	NA
Bradi3g18565	352.299	0.695817	0.253315	2.74685	0.00601705	0.0597003	NA	NA
Bradi5g09190	852.221	0.536032	0.195211	2.74591	0.00603429	0.0598194	NA	histone deacetylase 9
Bradi3g16110	820.584	0.66567	0.242479	2.74527	0.00604612	0.0598543	GO:0055114;GO:0016491	2-oxoglutarate (2OG) and Fe(II)-dependent oxygenase superfamily protein
Bradi3g09820	1772.73	0.531849	0.193738	2.74519	0.00604757	0.0598543	NA	Calcineurin-like metallo-phosphoesterase superfamily protein
Bradi4g02390	1725.94	0.433327	0.157852	2.74515	0.0060483	0.0598543	NA	TESMIN/TSO1-like CXC 2
Bradi1g52240	575.935	0.710656	0.259202	2.74171	0.00611205	0.0603342	NA	GRAS family transcription factor
Bradi3g05740	204.493	0.796402	0.29048	2.74168	0.00611263	0.0603342	NA	small nuclear ribonucleoprotein F
Bradi3g14370	563.837	0.487421	0.177839	2.74079	0.00612914	0.0604449	GO:0016020;GO:0008378;GO:0006486;GO:0030246	Galactosyltransferase family protein
Bradi2g45980	298.357	0.681867	0.248813	2.74048	0.00613503	0.0604769	GO:0016021	Cytochrome b561/ferric reductase transmembrane protein family
Bradi1g14346	9.70912	4.14965	1.51473	2.73953	0.00615272	0.060599	NA	NA
Bradi3g20790	2610.54	0.423456	0.154631	2.7385	0.00617206	0.0607371	GO:0004843	ubiquitin-specific protease 9
Bradi3g55820	753.704	0.604796	0.220898	2.7379	0.00618335	0.0607959	NA	NA
Bradi1g15750	470.093	0.765288	0.27964	2.73669	0.00620601	0.0609138	NA	RNI-like superfamily protein
Bradi3g13757	2981.72	0.502311	0.183634	2.73539	0.00623072	0.0610949	NA	Protein of unknown function (DUF1162)
Bradi1g35140	250.331	0.77215	0.282292	2.73529	0.00623248	0.0610949	NA	Protein of unknown function (DUF581)
Bradi1g01280	153.627	0.816784	0.298679	2.73465	0.0062446	0.0611875	NA	Tetratricopeptide repeat (TPR)-like superfamily protein
Bradi3g10140	2553.09	0.388802	0.142203	2.73413	0.00625446	0.0612388	GO:0016301;GO:0008152;GO:0005524	uridine kinase-like 4
Bradi3g14800	1516.95	0.596499	0.218172	2.73407	0.00625563	0.0612388	GO:0055114;GO:0016491	NAD(P)H dehydrogenase B2
Bradi4g19634	23.6223	1.8481	0.675981	2.73395	0.00625788	0.0612388	GO:0005515	Octicosapeptide/Phox/Bem1p family protein
Bradi3g17690	1235.85	0.506656	0.185409	2.73265	0.00628276	0.0614296	GO:0051225;GO:0031023	NA
Bradi1g62330	5036.94	0.365755	0.133869	2.73219	0.00629156	0.0614894	GO:0005525;GO:0005730	GTP-binding family protein
Bradi1g07750	577.583	0.530558	0.194202	2.73199	0.00629533	0.0614999	GO:0006468;GO:0004672	Protein kinase superfamily protein
Bradi2g43100	231.506	0.708606	0.259487	2.73079	0.00631823	0.0616446	NA	Tetratricopeptide repeat (TPR)-like superfamily protein
Bradi2g53550	820.962	1.15502	0.42306	2.73015	0.00633053	0.0616883	GO:0006468;GO:0004672	Protein kinase superfamily protein
Bradi3g06980	143.623	0.779563	0.285678	2.72882	0.00635615	0.0618561	GO:0005515;GO:0006468;GO:0004672	Leucine-rich repeat transmembrane protein kinase
Bradi1g12490	5072.21	0.263943	0.0967712	2.7275	0.0063817	0.0620029	NA	Golgi-body localisation protein domain ;RNA pol II promoter Fmp27 protein domain
Bradi3g29530	765.145	0.564969	0.207169	2.72709	0.00638959	0.0620402	GO:0006310;GO:0006281;GO:0003910;GO:0003677;GO:0005524	DNA ligase 1
Bradi3g44347	4303.89	0.489453	0.179516	2.72652	0.00640062	0.062051	NA	RING/U-box superfamily protein
Bradi3g01980	55.8066	1.09856	0.403151	2.72495	0.0064312	0.062321	GO:0008234	Cysteine proteinases superfamily protein
Bradi4g39210	548.253	0.446148	0.163756	2.72447	0.00644056	0.0623853	NA	Plant protein of unknown function (DUF827)
Bradi1g23340	601.343	0.620888	0.227939	2.72392	0.00645118	0.0624454	GO:0043565;GO:0006355;GO:0003700	WRKY family transcription factor family protein
Bradi1g34100	4169.19	0.422134	0.15498	2.72379	0.00645382	0.0624454	GO:0008536;GO:0006886	ARM repeat superfamily protein
Bradi5g17947	5512.6	0.38341	0.140767	2.72371	0.00645523	0.0624454	GO:0005515	WD-40 repeat family protein / beige-related
Bradi3g17160	735.315	1.04986	0.38547	2.72359	0.0064577	0.0624454	GO:0005681;GO:0000398	Small nuclear ribonucleoprotein family protein
Bradi2g59460	201.024	0.787131	0.289056	2.72311	0.00646714	0.0625102	NA	DNAJ heat shock N-terminal domain-containing protein
Bradi3g03130	1156.86	0.550555	0.202199	2.72283	0.00647247	0.0625353	NA	NA
Bradi4g07990	5589.35	0.811651	0.298152	2.72227	0.00648345	0.0626149	GO:0030246;GO:0005975;GO:0004553	beta galactosidase 9
Bradi3g33360	220.461	0.66085	0.242839	2.72135	0.00650156	0.0627103	GO:0006418;GO:0000166;GO:0005524;GO:0004812	ATP binding;leucine-tRNA ligases;aminoacyl-tRNA ligases;nucleotide binding;ATP binding;aminoacyl-tRNA ligases
Bradi3g41910	875.152	0.582561	0.214131	2.72058	0.00651674	0.0627649	GO:0043531	LRR and NB-ARC domains-containing disease resistance protein
Bradi1g00485	63.4697	0.990982	0.364273	2.72044	0.00651946	0.0627649	NA	Nuclear transport factor 2 (NTF2) family protein
Bradi3g59120	325.543	0.76653	0.281859	2.71955	0.00653699	0.0628221	NA	Tetratricopeptide repeat (TPR)-like superfamily protein
Bradi5g22980	191.874	0.759798	0.279388	2.71951	0.0065379	0.0628221	GO:0006468;GO:0004672;GO:0048544	S-locus lectin protein kinase family protein
Bradi1g48670	1037.19	0.86116	0.31668	2.71934	0.00654126	0.062828	GO:0055085;GO:0042626;GO:0016021;GO:0006810;GO:0005524;GO:0016887	multidrug resistance-associated protein 14
Bradi3g26944	1734.71	0.405311	0.1491	2.71838	0.00656033	0.0629222	NA	NA
Bradi3g12660	3434.62	0.325375	0.119698	2.71829	0.00656194	0.0629222	NA	NA
Bradi1g52740	545.671	1.01445	0.373193	2.71829	0.00656208	0.0629222	GO:0055114;GO:0046872;GO:0016491	aldehyde oxidase 2
Bradi4g30120	125.694	0.767287	0.28239	2.71712	0.00658535	0.0630659	NA	NA
Bradi3g15920	2684.12	0.294192	0.108303	2.71639	0.00659984	0.0631517	NA	NA
Bradi2g59490	1833.23	0.479741	0.176628	2.71611	0.0066054	0.0631785	NA	aspartate kinase 1
Bradi1g32420	843.777	0.742678	0.273551	2.71496	0.00662844	0.0633458	NA	Sec14p-like phosphatidylinositol transfer family protein
Bradi3g04681	372.17	1.54867	0.570477	2.71469	0.00663386	0.0633711	GO:0005515	receptor like protein 46
Bradi3g59280	1077.53	0.402888	0.148442	2.71411	0.0066454	0.0634549	GO:0048193;GO:0005783	RINT-1 / TIP-1 family
Bradi5g10810	337.951	0.443765	0.163579	2.71286	0.00667059	0.0635899	NA	Coiled-coil domain-containing protein 55 (DUF2040)
Bradi3g43286	717.927	0.752995	0.277566	2.71285	0.00667068	0.0635899	NA	NA
Bradi2g61670	1670.29	0.28573	0.105345	2.71232	0.00668144	0.0636335	GO:0046872	Regulator of chromosome condensation (RCC1) family with FYVE zinc finger domain
Bradi4g35790	14.3444	6.00169	2.21526	2.70925	0.00674345	0.0640698	GO:0055114;GO:0016616;GO:0006694;GO:0003854	UDP-D-glucose/UDP-D-galactose 4-epimerase 1
Bradi1g12705	796.187	0.833824	0.308058	2.70672	0.00679524	0.064535	NA	NA
Bradi4g07390	372.443	0.82464	0.304712	2.7063	0.00680382	0.0645896	NA	NA
Bradi2g10850	1434.3	0.396109	0.146387	2.70591	0.00681175	0.0646291	NA	PENTATRICOPEPTIDE REPEAT 596
Bradi1g35670	17406.5	0.25468	0.0941342	2.7055	0.00682026	0.0646291	NA	Insulinase (Peptidase family M16) family protein
Bradi4g30797	247.726	0.667577	0.246769	2.70527	0.00682494	0.0646291	NA	NA
Bradi1g21635	54.9232	1.37284	0.507587	2.70464	0.00683792	0.0647251	NA	Disease resistance-responsive (dirigent-like protein) family protein
Bradi1g76630	710.548	0.843406	0.311878	2.70428	0.00684526	0.0647497	NA	FASCICLIN-like arabinogalactan protein 8
Bradi2g62460	42.704	1.22683	0.453671	2.70424	0.00684618	0.0647497	GO:0003676	glycine-rich RNA-binding protein 2
Bradi2g02810	617.869	0.928122	0.343255	2.70389	0.00685339	0.0647741	NA	Duplicated homeodomain-like superfamily protein
Bradi1g00887	8912.64	0.328348	0.121462	2.70329	0.00686565	0.0648382	GO:0008536;GO:0006886	exportin 1A
Bradi4g02535	167.987	0.768523	0.2843	2.70321	0.00686736	0.0648382	GO:0043531	Disease resistance protein (CC-NBS-LRR class) family
Bradi2g51760	1824.71	0.387254	0.143311	2.7022	0.00688815	0.0649048	GO:0005515	Transducin/WD40 repeat-like superfamily protein
Bradi1g00730	1609.04	0.411497	0.15231	2.7017	0.00689858	0.0649619	GO:0005524	chaperonin-60alpha
Bradi2g02120	1954.61	0.681445	0.252234	2.70164	0.00689989	0.0649619	GO:0006508;GO:0004190	Eukaryotic aspartyl protease family protein
Bradi1g46223	50.5951	1.62089	0.600275	2.70025	0.00692875	0.0652067	NA	NA
Bradi1g51020	2243.04	0.718283	0.266104	2.69926	0.00694938	0.0653471	NA	Domain of unknown function (DUF1995)
Bradi3g20101	2317.71	1.14631	0.424806	2.69844	0.00696661	0.0654552	NA	NA
Bradi5g18460	1099.33	0.914721	0.339056	2.69784	0.00697904	0.065493	NA	high mobility group B3
Bradi5g22310	5018.42	0.386567	0.143297	2.69767	0.00698264	0.065493	NA	starch synthase 3
Bradi4g04380	167.004	0.852746	0.316241	2.6965	0.00700715	0.0655665	NA	heat stable protein 1
Bradi1g56606	345.418	0.758097	0.281426	2.69377	0.00706482	0.0660251	NA	NA
Bradi1g37780	1327.66	0.729475	0.270889	2.69289	0.00708352	0.0661096	GO:0006355	ATP/GTP-binding protein family
Bradi3g30780	1299.55	0.629115	0.23364	2.69267	0.00708834	0.0661096	GO:0007029;GO:0005789	NA
Bradi1g43430	5234.93	0.464408	0.172549	2.69146	0.00711398	0.0663086	NA	RPM1-interacting protein 4 (RIN4) family protein
Bradi4g20566	599.704	0.658419	0.244696	2.69076	0.00712889	0.0663086	NA	NA
Bradi3g15945	8.22053	5.92735	2.20289	2.69072	0.00712985	0.0663086	GO:0016758;GO:0008152	UDP-glucosyl transferase 85A3
Bradi1g14890	9.73424	5.86454	2.17966	2.69058	0.00713289	0.0663086	NA	NA
Bradi2g24795	96.086	0.980072	0.364437	2.68927	0.00716078	0.0665408	NA	NA
Bradi2g42017	3998.79	0.549918	0.204656	2.68704	0.00720881	0.0668974	NA	ARM repeat superfamily protein
Bradi2g49840	409.168	0.496945	0.185014	2.68599	0.00723154	0.0670348	NA	Protein of unknown function (DUF616)
Bradi2g04847	14159.7	0.43468	0.161849	2.68571	0.00723756	0.0670633	GO:0016887;GO:0005524;GO:0016020	pleiotropic drug resistance 4
Bradi1g21363	10.5993	6.37481	2.37491	2.68423	0.00726977	0.0672255	NA	NA
Bradi2g07430	1670.51	0.89605	0.333864	2.68387	0.00727747	0.0672695	NA	smr (Small MutS Related) domain-containing protein
Bradi2g09195	614.569	0.450083	0.167748	2.68309	0.00729462	0.0674007	NA	NA
Bradi2g05010	2165.86	0.308743	0.115104	2.68228	0.00731217	0.0674817	NA	NA
Bradi3g27670	2387.22	0.383746	0.143074	2.68215	0.00731496	0.0674817	NA	appr-1-p processing enzyme family protein
Bradi5g25090	4604.84	0.431601	0.160916	2.68214	0.00731519	0.0674817	GO:0005515	IQ-domain 32
Bradi5g12890	252.069	0.690714	0.257562	2.68174	0.00732405	0.0675361	GO:0005515;GO:0008017;GO:0007018;GO:0005524;GO:0003777;GO:0005871	kinesin-like protein 1
Bradi2g15988	13.2027	4.13312	1.54188	2.68057	0.00734967	0.0676904	NA	NA
Bradi3g47250	1710.04	0.916195	0.341889	2.6798	0.00736661	0.0678146	GO:0006396	Small nuclear ribonucleoprotein family protein
Bradi1g45270	1489.48	0.856952	0.319807	2.67959	0.00737127	0.0678146	NA	Thioredoxin superfamily protein
Bradi2g44942	140.046	1.03088	0.384827	2.67882	0.00738818	0.0679083	NA	prenylcysteine methylesterase
Bradi3g57510	1617.99	0.298363	0.111388	2.67859	0.0073933	0.0679157	GO:0055085;GO:0016020;GO:0006811;GO:0005216	cyclic nucleotide-binding transporter 1
Bradi1g36725	19.7368	2.06761	0.771925	2.67852	0.00739493	0.0679157	NA	NA
Bradi3g56240	268.328	0.832316	0.310782	2.67813	0.00740339	0.0679312	NA	Ribosomal protein L7Ae/L30e/S12e/Gadd45 family protein
Bradi1g61330	240.22	0.695129	0.259568	2.67802	0.00740578	0.0679312	GO:0003676	SC35-like splicing factor 30A
Bradi2g28450	2426.37	0.707767	0.264307	2.67782	0.00741033	0.0679312	GO:0019239;GO:0032264;GO:0003876	AMP deaminase putative / myoadenylate deaminase putative
Bradi3g18375	33.9767	2.5046	0.9354	2.67757	0.00741579	0.0679312	NA	NA
Bradi5g02380	2782.23	0.480762	0.179579	2.67717	0.00742476	0.0679312	GO:0016884	fatty acid amide hydrolase
Bradi1g09310	3508.33	0.583608	0.218004	2.67705	0.00742728	0.0679312	GO:0005515;GO:0016773	target of rapamycin
Bradi5g08527	428.746	0.797121	0.297763	2.67703	0.00742789	0.0679312	GO:0071805;GO:0016020;GO:0015079	high affinity K+ transporter 5
Bradi3g14917	883.164	0.376961	0.140833	2.67665	0.00743613	0.0679543	GO:0043531	NB-ARC domain-containing disease resistance protein
Bradi1g73700	186.156	0.680383	0.254199	2.67658	0.0074378	0.0679543	GO:0004519;GO:0003676	HNH endonuclease
Bradi2g16910	2111.65	0.54618	0.204122	2.67575	0.00745618	0.0680678	NA	3\'-5\'-exoribonuclease family protein
Bradi2g28380	137.369	0.831099	0.310657	2.6753	0.00746631	0.0681331	GO:0008270	RING/FYVE/PHD zinc finger superfamily protein
Bradi2g00520	257.686	0.763836	0.285721	2.67336	0.00750957	0.0683646	NA	Pentatricopeptide repeat (PPR) superfamily protein
Bradi4g34207	2779.23	0.472045	0.176574	2.67336	0.00750964	0.0683646	GO:0005515	FBD F-box and Leucine Rich Repeat domains containing protein
Bradi2g05487	485.942	0.678566	0.253891	2.67266	0.00752514	0.0684785	GO:0005515	Transducin family protein / WD-40 repeat family protein
Bradi1g68550	443.258	0.562276	0.210394	2.67249	0.00752916	0.0684878	NA	NA
Bradi2g05777	1033.85	0.545439	0.204148	2.67178	0.00754497	0.068577	GO:0006351;GO:0003899;GO:0003677;GO:0032549	nuclear RNA polymerase D2A
Bradi5g15337	1448.05	0.686773	0.257081	2.67143	0.00755295	0.0685874	GO:0005515;GO:0016787;GO:0005524;GO:0003677;GO:0016891;GO:0006396;GO:0004525;GO:0003723	dicer-like 4
Bradi1g15190	303.882	0.835659	0.31295	2.67027	0.00757906	0.0687228	GO:0055114;GO:0020037;GO:0016705;GO:0005506	cytochrome P450 family 71 subfamily B polypeptide 36
Bradi1g30007	493.7	0.642798	0.240743	2.67006	0.00758385	0.068739	GO:0004674;GO:0005515;GO:0016773	Ataxia telangiectasia-mutated and RAD3-related
Bradi1g60280	1819.29	0.387517	0.145243	2.66806	0.00762915	0.0690742	GO:0050662;GO:0003824	3beta-hydroxysteroid-dehydrogenase/decarboxylase isoform 2
Bradi1g61420	627.542	0.447599	0.16781	2.6673	0.00764633	0.0691134	GO:0055114;GO:0020037;GO:0016705;GO:0005506	cytochrome P450 family 709 subfamily B polypeptide 1
Bradi1g45361	236.699	0.578686	0.216992	2.66686	0.00765636	0.0691397	GO:0006355;GO:0005739;GO:0003690	Mitochondrial transcription termination factor family protein
Bradi3g32100	5836.82	0.606024	0.22725	2.66677	0.00765832	0.0691397	NA	photosystem I P subunit
Bradi1g19650	30779.4	0.395616	0.148377	2.66629	0.00766929	0.0692114	GO:0016773;GO:0005515	Phosphatidylinositol 3- and 4-kinase family protein with FAT domain
Bradi3g32215	228.797	0.896982	0.336449	2.66603	0.00767538	0.069239	GO:0008270;GO:0005515	RING/U-box superfamily protein
Bradi2g33000	230.209	0.668883	0.251017	2.66469	0.0077059	0.069457	NA	NA
Bradi2g26906	24.0735	1.9551	0.73382	2.66427	0.00771547	0.0694909	GO:0016020;GO:0015979;GO:0009539;GO:0009523	photosystem II reaction center protein I
Bradi3g22380	585.173	0.481128	0.180603	2.66401	0.00772144	0.0695173	NA	Transcription factor TFIIE alpha subunit
Bradi1g50810	625.201	0.415559	0.156001	2.66382	0.00772595	0.0695305	NA	NA
Bradi3g54236	1187.78	0.656993	0.246702	2.6631	0.00774236	0.0696234	GO:0008270;GO:0005515	RING/U-box superfamily protein
Bradi3g47627	58.1528	1.09148	0.409905	2.66276	0.0077503	0.0696399	GO:0006355;GO:0003677	NAC domain containing protein 44
Bradi4g23407	1733.74	0.347986	0.130736	2.66174	0.00777378	0.0698234	GO:0006950;GO:0006468;GO:0005524;GO:0004672	Protein kinase protein with adenine nucleotide alpha hydrolases-like domain
Bradi1g01300	15.8926	2.77762	1.04369	2.66136	0.00778262	0.0698754	NA	nuclear factor Y subunit C10
Bradi2g34495	152.277	0.977128	0.367212	2.66094	0.00779236	0.0699079	GO:0016758;GO:0008152	UDP-Glycosyltransferase superfamily protein
Bradi3g12920	281.073	0.654246	0.245885	2.66078	0.00779609	0.0699139	NA	high-mobility group box 6
Bradi2g42980	1015.61	0.578868	0.217574	2.66056	0.00780108	0.0699312	GO:0008270;GO:0005634	C3HC zinc finger-like
Bradi1g36230	996.083	0.59288	0.222853	2.66041	0.00780456	0.069935	GO:0005509	Calcium-binding EF-hand family protein
Bradi5g10706	21.6818	2.13993	0.8045	2.65995	0.00781531	0.0700039	NA	NA
Bradi5g02625	1663.84	0.942801	0.354593	2.65882	0.0078414	0.0701276	NA	NA
Bradi4g06051	357.636	0.647401	0.24381	2.65535	0.00792266	0.0706056	NA	NA
Bradi1g28110	268.915	0.803824	0.302836	2.65432	0.00794674	0.0707448	GO:0016597;GO:0008152;GO:0006468;GO:0004672	ACT-like protein tyrosine kinase family protein
Bradi1g07380	388.011	0.447543	0.168789	2.65149	0.00801363	0.0711942	NA	Protein of unknown function (DUF616)
Bradi1g24110	1953.87	0.555413	0.209503	2.65109	0.00802317	0.0712235	GO:0006412	ribosome recycling factor chloroplast precursor
Bradi1g35730	241.341	0.788178	0.297383	2.65038	0.00804015	0.0712912	GO:0050662;GO:0003824	NAD(P)-binding Rossmann-fold superfamily protein
Bradi2g13293	247.156	0.509457	0.192242	2.65009	0.00804713	0.0713221	NA	NA
Bradi3g12530	50.659	1.38546	0.523075	2.64868	0.00808058	0.0714832	NA	AT-hook motif nuclear-localized protein 20
Bradi4g11143	49.0324	1.76864	0.667854	2.64824	0.00809128	0.0715502	NA	NA
Bradi1g60080	815.37	0.482735	0.182345	2.64736	0.00811223	0.0716264	NA	Kinase-related protein of unknown function (DUF1296)
Bradi1g75940	1512.84	0.313394	0.118386	2.64723	0.00811538	0.0716264	GO:0003824;GO:0006470;GO:0004722	Protein phosphatase 2C family protein
Bradi1g43921	762.096	0.424452	0.160339	2.64722	0.00811557	0.0716264	GO:0006355	FAR1-related sequence 5
Bradi1g17300	172.5	0.715681	0.270391	2.64684	0.00812483	0.0716417	NA	NA
Bradi3g53550	1163.45	0.400815	0.151456	2.64642	0.00813492	0.0716864	GO:0005515	fimbrin-like protein 2
Bradi1g15560	1586.3	0.543963	0.205622	2.64545	0.0081582	0.0718325	GO:0005515;GO:0006508;GO:0004222	ARABIDOPSIS SERIN PROTEASE
Bradi3g53390	577.106	0.846045	0.319825	2.64534	0.00816093	0.0718325	NA	alpha/beta-Hydrolases superfamily protein
Bradi5g05921	269.139	0.479302	0.181267	2.64417	0.00818911	0.0719974	NA	NA
Bradi4g20796	453.175	0.715926	0.270831	2.64344	0.00820673	0.0720968	NA	NA
Bradi3g13920	3826.6	0.496136	0.187805	2.64176	0.00824766	0.0723729	GO:0005515	Proteasome component (PCI) domain protein
Bradi3g57691	640.61	0.553625	0.209679	2.64035	0.00828215	0.0725121	GO:0008233;GO:0006508;GO:0005634	homolog of separase
Bradi3g19820	317.914	0.590841	0.223788	2.64017	0.00828632	0.0725121	GO:0005515	DROUGHT SENSITIVE 1
Bradi1g05322	134.467	0.911534	0.345269	2.64007	0.00828891	0.0725121	NA	NA
Bradi1g35040	467.89	0.517638	0.196138	2.63915	0.00831146	0.0725552	NA	Protein of unknown function (DUF1640)
Bradi2g05205	22.5422	2.2143	0.839022	2.63915	0.00831149	0.0725552	NA	NA
Bradi1g62140	655.641	0.40684	0.154174	2.63884	0.008319	0.0725552	NA	dgd1 suppressor 1
Bradi4g40530	928.196	0.401116	0.152005	2.63883	0.00831924	0.0725552	GO:0005525	Avirulence induced gene (AIG1) family protein
Bradi2g45810	1449.21	0.510693	0.193561	2.63841	0.00832957	0.0726018	NA	NA
Bradi4g27440	484.983	0.623811	0.236515	2.63751	0.00835163	0.0726989	GO:0006468;GO:0005524;GO:0004672;GO:0005515	BRI1 like
Bradi3g40700	573.736	0.380777	0.144411	2.63676	0.00837033	0.0728339	NA	NA
Bradi1g33803	85.6904	1.49553	0.56736	2.63594	0.00839042	0.072981	GO:0008234;GO:0006508	Cysteine proteinases superfamily protein
Bradi1g35080	1193.47	0.836722	0.317642	2.63417	0.00843439	0.0732485	NA	LYR family of Fe/S cluster biogenesis protein
Bradi2g10017	898.869	0.538285	0.204369	2.63389	0.00844128	0.0732561	GO:0055085;GO:0016021	zinc induced facilitator-like 2
Bradi2g04860	2274.42	0.28502	0.108218	2.63375	0.00844484	0.0732592	GO:0030170;GO:0009058	Pyridoxal phosphate (PLP)-dependent transferases superfamily protein
Bradi2g15370	125.781	0.851987	0.323645	2.63247	0.00847663	0.0734475	GO:0009405;GO:0005576	NA
Bradi1g76890	277.422	1.26001	0.478917	2.63096	0.00851446	0.0736952	NA	Pectin lyase-like superfamily protein
Bradi2g48725	125.174	0.818963	0.311377	2.63013	0.00853521	0.0738469	NA	Pentatricopeptide repeat (PPR) superfamily protein
Bradi2g37540	1143.61	1.12473	0.427794	2.62913	0.00856042	0.0740328	NA	magnesium transporter 1
Bradi1g27210	1510.69	0.463661	0.176371	2.62889	0.00856643	0.0740328	GO:0008270	Ran BP2/NZF zinc finger-like superfamily protein
Bradi1g47990	95.3025	1.13596	0.432283	2.62782	0.0085934	0.0742098	GO:0005515;GO:0006468;GO:0005524;GO:0004672	Leucine-rich repeat protein kinase family protein
Bradi2g54190	4476.98	0.229328	0.0873051	2.62674	0.00862059	0.0743879	GO:0033179;GO:0015991;GO:0015078	vacuolar proton ATPase A1
Bradi4g34820	1331.13	0.351569	0.133887	2.62587	0.00864279	0.0744742	NA	hydroxyproline-rich glycoprotein family protein
Bradi3g18140	360.189	0.597958	0.227721	2.62584	0.00864357	0.0744742	GO:0003824	cycloartenol synthase 1
Bradi5g13780	2518.98	0.405412	0.154404	2.62566	0.0086481	0.0744763	GO:0031625;GO:0006511	anaphase-promoting complex/cyclosome 2
Bradi4g17287	3342.22	0.496533	0.189256	2.62361	0.00870031	0.0747895	NA	no exine formation 1
Bradi4g03864	77.9473	1.04771	0.399347	2.62356	0.00870161	0.0747895	NA	ROTUNDIFOLIA like 8
Bradi3g07000	9760.48	0.721581	0.275077	2.6232	0.00871088	0.0748003	GO:0005515;GO:0055114;GO:0046872;GO:0016702	lipoxygenase 2
Bradi1g28992	944.512	0.722387	0.275419	2.62287	0.00871935	0.074845	NA	Major facilitator superfamily protein
Bradi4g02580	787.633	0.564738	0.215522	2.62032	0.00878463	0.0753204	GO:0006355;GO:0005634	AUX/IAA transcriptional regulator family protein
Bradi3g03497	176.236	1.27657	0.487261	2.61989	0.00879583	0.075327	GO:0003824	cycloartenol synthase 1
Bradi5g24190	133.028	0.834956	0.318823	2.61887	0.00882223	0.0754928	GO:0030247;GO:0006468;GO:0005524;GO:0004672	wall associated kinase-like 2
Bradi2g04520	314.232	0.676813	0.258586	2.61736	0.00886117	0.075721	NA	Pectin lyase-like superfamily protein
Bradi1g51187	1043.57	0.559893	0.213955	2.61688	0.00887381	0.0757723	NA	PRP38 family protein
Bradi5g22620	148.102	1.84214	0.704604	2.61444	0.00893746	0.0762361	GO:0005515;GO:0006468;GO:0005524;GO:0004672	Leucine-rich repeat protein kinase family protein
Bradi1g71630	13.1258	6.57306	2.51416	2.61441	0.00893814	0.0762361	GO:0003723	pumilio 6
Bradi3g42150	3909.93	0.368847	0.141224	2.6118	0.00900682	0.0766502	GO:0003676;GO:0017069;GO:0000398	nucleotide binding;nucleic acid binding
Bradi4g41970	1259.11	0.397504	0.152222	2.61134	0.00901888	0.0767242	NA	transcription factor-related
Bradi4g39197	2175.63	0.303258	0.116137	2.61121	0.0090223	0.0767248	GO:0008299;GO:0016765;GO:0015979	solanesyl diphosphate synthase 2
Bradi3g30250	4134.31	0.47992	0.183809	2.61097	0.00902853	0.0767492	GO:0005524;GO:0003676	RNAhelicase-like 8
Bradi2g19450	627.051	0.414938	0.158945	2.61057	0.0090391	0.0767494	GO:0005515;GO:0008017;GO:0007018;GO:0005524;GO:0003777;GO:0005871	P-loop nucleoside triphosphate hydrolases superfamily protein with CH (Calponin Homology) domain
Bradi2g24790	64529.7	0.30367	0.116328	2.61046	0.00904198	0.0767494	GO:0006355;GO:0003677	NAC domain containing protein 103
Bradi5g01350	1604.89	0.369554	0.14166	2.60874	0.0090876	0.0770222	GO:0006886;GO:0005622	Target of Myb protein 1
Bradi1g44870	131.718	1.38606	0.531806	2.60632	0.009152	0.0774244	NA	NA
Bradi3g41090	1772.13	0.407026	0.156308	2.604	0.00921416	0.0778637	GO:0051603;GO:0005839;GO:0004298	N-terminal nucleophile aminohydrolases (Ntn hydrolases) superfamily protein
Bradi5g27100	371.215	0.560872	0.215441	2.60336	0.00923145	0.077981	NA	NA
Bradi3g16600	743.193	0.695155	0.26712	2.60241	0.00925708	0.078138	GO:0006412;GO:0005840;GO:0005622;GO:0003735	Ribosomal protein L34e superfamily protein
Bradi1g08607	1755.51	0.387452	0.148888	2.60231	0.0092597	0.078138	GO:0005524;GO:0003676;GO:0004386	DEA(D/H)-box RNA helicase family protein
Bradi3g54110	990.44	0.397046	0.152576	2.60229	0.0092603	0.078138	GO:0005634	Polynucleotidyl transferase ribonuclease H-like superfamily protein
Bradi2g11807	445.048	0.669628	0.257341	2.60211	0.00926526	0.078151	GO:0003824	phospholipase D P1
Bradi2g38432	205.158	0.541418	0.208081	2.60196	0.00926917	0.0781552	NA	NA
Bradi1g47008	10.1009	5.54889	2.13326	2.60113	0.00929168	0.0783161	NA	NA
Bradi1g27450	1711.72	0.301785	0.116029	2.60094	0.00929676	0.07833	GO:0003676;GO:0006418;GO:0005524;GO:0004812;GO:0000166;GO:0006421;GO:0005737;GO:0004816	Class II aminoacyl-tRNA and biotin synthetases superfamily protein
Bradi1g27332	4734.74	0.628106	0.241529	2.60054	0.00930781	0.0783483	GO:0006412;GO:0005840;GO:0003735	Ribosomal protein L23/L15e family protein
Bradi1g28220	201.885	0.70831	0.272417	2.6001	0.00931977	0.0783794	NA	Pentatricopeptide repeat (PPR) superfamily protein
Bradi1g45250	636.046	0.397542	0.152922	2.59964	0.00933206	0.0784539	NA	Regulator of chromosome condensation (RCC1) family with FYVE zinc finger domain
Bradi2g17810	1407	0.73229	0.281791	2.5987	0.00935764	0.07864	GO:0016820;GO:0016471;GO:0015992	vacuolar membrane ATPase 10
Bradi3g16170	3304.78	0.489971	0.188607	2.59785	0.00938107	0.0787789	GO:0006412;GO:0005840;GO:0005622;GO:0003735	breast basic conserved 1
Bradi4g43090	127.534	1.10421	0.425505	2.59505	0.00945775	0.0792481	GO:0000160	response regulator 9
Bradi1g14790	917.991	0.528921	0.203844	2.59473	0.00946651	0.0792924	GO:0008152;GO:0003824	Fumarylacetoacetate (FAA) hydrolase family
Bradi2g02410	17.0998	3.48332	1.3427	2.59426	0.00947935	0.0793059	NA	HSP20-like chaperones superfamily protein
Bradi3g09550	3490.52	0.473848	0.182659	2.59417	0.009482	0.0793059	GO:0055085;GO:0016020;GO:0006811;GO:0005216	cyclic nucleotide gated channel 1
Bradi2g10564	213.33	0.756677	0.291723	2.59382	0.0094915	0.0793563	NA	NA
Bradi3g02497	2845.46	0.367428	0.141722	2.5926	0.00952544	0.0795296	NA	transducin family protein / WD-40 repeat family protein
Bradi2g24280	1410.48	0.557067	0.214965	2.59143	0.00955788	0.0797362	NA	NA
Bradi2g06920	171.433	0.985262	0.380226	2.59125	0.00956276	0.0797401	NA	Protein of unknown function DUF455
Bradi2g53076	6718.67	0.693992	0.267874	2.59074	0.00957692	0.0797786	NA	ADP-ribosylation factor A1F
Bradi1g69550	2241.9	0.451386	0.174246	2.59051	0.00958337	0.0797825	GO:0005515;GO:0006468;GO:0005524;GO:0004672	receptor-like kinase 1
Bradi3g08290	2928.35	0.380522	0.146893	2.59047	0.00958438	0.0797825	GO:0046034;GO:0015992;GO:0033178;GO:0016820;GO:0015991;GO:0005524	ATPase V1 complex subunit B protein
Bradi4g09900	230.593	1.01293	0.391049	2.5903	0.00958922	0.0797938	NA	myb domain protein 112
Bradi3g16390	34.6836	1.58894	0.613722	2.58903	0.00962474	0.0799438	NA	Predicted AT-hook DNA-binding family protein
Bradi4g22785	199.382	3.32321	1.28368	2.58881	0.0096308	0.079965	NA	NA
Bradi3g16296	10.081	3.39886	1.31373	2.58718	0.00967654	0.0801991	NA	NA
Bradi1g57060	426.254	0.826094	0.319342	2.58686	0.00968555	0.0802447	NA	NA
Bradi2g17620	340.38	0.684304	0.264588	2.5863	0.00970135	0.0803237	NA	Pyridoxal-5\'-phosphate-dependent enzyme family protein
Bradi1g05799	333.238	0.870222	0.336478	2.58627	0.00970212	0.0803237	NA	NADH-Ubiquinone/plastoquinone (complex I) protein
Bradi1g42700	1798.91	0.32811	0.126875	2.58608	0.00970733	0.0803377	NA	NA
Bradi3g45830	604.866	0.579354	0.224057	2.58574	0.00971699	0.0803885	NA	T-complex protein 11
Bradi4g25035	95.316	0.828474	0.320421	2.58558	0.00972155	0.0803971	NA	NA
Bradi2g51370	2300.68	0.428917	0.16593	2.58493	0.00973978	0.0804437	GO:0006468;GO:0005524;GO:0004672	Protein kinase family protein
Bradi1g24130	5870.47	0.285887	0.110599	2.58488	0.0097412	0.0804437	NA	Insulinase (Peptidase family M16) family protein
Bradi1g49657	588.553	0.589444	0.228051	2.58471	0.00974618	0.0804437	GO:0005634	embryo sac development arrest 7
Bradi3g38142	134.62	0.889092	0.344029	2.58435	0.00975628	0.0804437	NA	NA
Bradi4g45010	1172.15	0.673259	0.260517	2.58432	0.00975722	0.0804437	GO:0006529;GO:0004066	glutamine-dependent asparagine synthase 1
Bradi2g56662	227.476	0.850829	0.329333	2.58349	0.00978056	0.0805777	GO:0003676	RNA-binding (RRM/RBD/RNP motifs) family protein
Bradi3g42633	10.9213	5.06791	1.96169	2.58344	0.00978217	0.0805777	NA	zinc finger protein 2
Bradi3g58600	752.176	0.765704	0.296597	2.58163	0.00983348	0.0809128	GO:0003676	RNA-binding (RRM/RBD/RNP motifs) family protein
Bradi1g43310	1157.06	0.534609	0.207128	2.58106	0.00984974	0.0809883	NA	Ankyrin repeat family protein
Bradi2g13635	6830.26	0.63338	0.245481	2.58016	0.00987552	0.0811419	NA	iron-sulfur cluster binding;electron carriers;4 iron 4 sulfur cluster binding
Bradi3g21690	3863.36	0.390571	0.1514	2.57974	0.00988761	0.081212	GO:0043565	multiprotein bridging factor 1A
Bradi5g24268	9440.94	0.384343	0.149101	2.57773	0.00994524	0.0815807	GO:0007264;GO:0005085	guanyl-nucleotide exchange factors;GTPase binding;GTP binding
Bradi4g34846	305.495	0.865875	0.335913	2.57767	0.00994678	0.0815807	GO:0016747	Esterase/lipase/thioesterase family protein
Bradi4g43990	5712.14	0.361842	0.140393	2.57735	0.00995621	0.0815995	NA	NA
Bradi2g48597	160.168	0.590489	0.229168	2.57667	0.00997582	0.08173	GO:0003677	AP2/B3-like transcriptional factor family protein
Bradi3g08350	51.121	1.4139	0.54876	2.57655	0.00997928	0.08173	NA	O-acetylserine (thiol) lyase B
Bradi4g09060	337.179	0.549428	0.213338	2.57539	0.0100127	0.0818866	NA	plant uncoupling mitochondrial protein 1
Bradi5g00777	1870.8	0.522944	0.203122	2.57453	0.0100377	0.0820322	GO:0031011;GO:0006338	actin-related protein 9
Bradi3g11140	18.6003	2.65265	1.03126	2.57223	0.0101045	0.0824303	NA	SEC14-like 3
Bradi5g27160	545.687	1.13899	0.443251	2.56963	0.0101806	0.0829627	GO:0055114;GO:0020037;GO:0006979;GO:0004601	Peroxidase superfamily protein
Bradi1g47250	119.975	1.1864	0.461767	2.56927	0.0101912	0.0830191	NA	Nucleotide-diphospho-sugar transferases superfamily protein
Bradi3g17950	929.078	0.338109	0.131654	2.56816	0.010224	0.0832563	NA	vernalization5/VIN3-like
Bradi2g14375	2736.46	0.237	0.0923004	2.56771	0.0102373	0.0833355	NA	Helicase/SANT-associated DNA binding protein
Bradi1g38702	32.7946	1.69107	0.658729	2.56717	0.0102531	0.0833863	NA	NA
Bradi1g25680	110.633	1.22922	0.478839	2.56709	0.0102557	0.0833863	GO:0006468;GO:0004672	cysteine-rich RLK (RECEPTOR-like protein kinase) 10
Bradi1g36830	1974.7	0.360861	0.140609	2.56641	0.0102756	0.0834986	GO:0005524	regulatory particle triple-A ATPase 6A
Bradi4g42098	110.292	0.867517	0.338161	2.56539	0.0103059	0.0836924	NA	NA
Bradi3g44690	473.658	0.504331	0.19663	2.56488	0.0103212	0.0837799	GO:0046872;GO:0016818;GO:0008270;GO:0003676;GO:0005524	DNA/RNA helicase protein
Bradi5g26490	75.3356	1.09916	0.429006	2.56211	0.0104037	0.084258	GO:0005515	Calcium-dependent lipid-binding (CaLB domain) family protein
Bradi1g16097	297.897	0.924256	0.36075	2.56204	0.010406	0.084258	NA	NA
Bradi1g51586	8.65345	6.47702	2.5292	2.5609	0.0104402	0.0844886	NA	NA
Bradi3g48540	1875.38	0.759817	0.296713	2.56078	0.0104438	0.0844886	GO:0051087;GO:0042803;GO:0006457;GO:0000774	Co-chaperone GrpE family protein
Bradi1g78460	147.867	0.731597	0.285699	2.56072	0.0104455	0.0844886	GO:0008654;GO:0004609	phosphatidylserine decarboxylase 1
Bradi2g08986	316.26	0.744898	0.290917	2.56052	0.0104515	0.0845071	NA	ENTH/VHS family protein
Bradi4g18210	843.68	0.694104	0.271194	2.55944	0.0104841	0.0847108	GO:0030170;GO:0009058	long chain base2
Bradi2g42665	111.798	0.844449	0.329981	2.55909	0.0104947	0.0847662	NA	NA
Bradi3g50100	326.138	0.778917	0.304418	2.55871	0.0105061	0.084782	GO:0008233;GO:0006508	beta vacuolar processing enzyme
Bradi1g20250	94.0406	1.10063	0.430175	2.55856	0.0105108	0.084782	NA	myb domain protein 86
Bradi4g29660	634.647	0.399684	0.156242	2.5581	0.0105246	0.0848577	NA	DNAse I-like superfamily protein
Bradi4g04987	336.925	1.08145	0.422898	2.55725	0.0105505	0.0850366	GO:0016829;GO:0010333;GO:0000287;GO:0008152	Terpenoid cyclases/Protein prenyltransferases superfamily protein
Bradi4g13223	372.78	0.597265	0.233623	2.55654	0.010572	0.0851497	GO:0005515	Leucine-rich receptor-like protein kinase family protein
Bradi4g32170	141.344	0.685822	0.268309	2.55609	0.0105854	0.0851738	NA	Leucine-rich repeat (LRR) family protein
Bradi4g13978	118.628	1.03519	0.405028	2.55584	0.0105932	0.0851738	GO:0043531	NB-ARC domain-containing disease resistance protein
Bradi1g67971	676.529	0.619333	0.242322	2.55583	0.0105936	0.0851738	NA	NA
Bradi1g03290	215.481	0.863111	0.33773	2.55562	0.0105998	0.0851936	NA	S-adenosyl-L-methionine-dependent methyltransferases superfamily protein
Bradi3g04147	161.084	0.818789	0.32041	2.55544	0.0106053	0.0852078	NA	NA
Bradi2g49610	122.842	0.888135	0.347579	2.5552	0.0106126	0.0852362	GO:0016020;GO:0008233;GO:0006465	Peptidase S24/S26A/S26B/S26C family protein
Bradi2g00670	1181.07	0.493678	0.193282	2.55418	0.0106437	0.0854564	NA	Protein kinase superfamily protein
Bradi2g06530	143.608	0.91926	0.360129	2.55258	0.0106928	0.0857297	GO:0007165	CBL-interacting protein kinase 12
Bradi2g38800	618.355	0.691645	0.270993	2.55226	0.0107026	0.0857485	GO:0043531	NB-ARC domain-containing disease resistance protein
Bradi3g60190	314.765	0.774818	0.303656	2.55163	0.0107221	0.085844	GO:0031145;GO:0030071;GO:0005680	Transducin/WD40 repeat-like superfamily protein
Bradi4g03490	772.565	0.561458	0.220241	2.54929	0.0107943	0.0862108	GO:0016020;GO:0006810;GO:0005215	NRAMP metal ion transporter 2
Bradi3g00945	16.9271	1.62807	0.638796	2.54866	0.0108138	0.086281	NA	NA
Bradi1g60921	28.5913	1.39611	0.547835	2.54842	0.0108213	0.0863059	NA	NA
Bradi3g19040	376.277	0.513355	0.20151	2.54754	0.0108485	0.0864925	GO:0003676	RNA-binding (RRM/RBD/RNP motifs) family protein
Bradi4g34290	238.664	0.77168	0.302984	2.54693	0.0108676	0.0865843	GO:0006265;GO:0003916;GO:0003677;GO:0003917	DNA topoisomerase type IA core
Bradi1g24920	3008.93	0.418368	0.164307	2.54625	0.0108886	0.0866916	NA	Protein kinase superfamily protein
Bradi1g21030	169.773	0.86645	0.340435	2.54513	0.0109238	0.0868645	GO:0005515;GO:0005524;GO:0003676;GO:0006396;GO:0004525;GO:0003723	dicer-like 2
Bradi1g52090	3154.76	0.429645	0.168879	2.54411	0.0109558	0.0870748	GO:0005681;GO:0000398	Cwf15 / Cwc15 cell cycle control family protein
Bradi3g45490	255.405	0.674685	0.265317	2.54294	0.0109924	0.0873013	NA	3\'-5\'-exoribonuclease family protein
Bradi1g37826	1138.66	0.508716	0.200059	2.54283	0.0109958	0.0873013	GO:0055085;GO:0042626;GO:0016021;GO:0006810;GO:0005524;GO:0016887	multidrug resistance-associated protein 6
Bradi2g31790	403.73	0.488006	0.191964	2.54217	0.0110165	0.0874055	GO:0006396;GO:0004525;GO:0003723	RNAse THREE-like protein 2
Bradi4g11694	22.7894	1.71522	0.675007	2.54104	0.0110524	0.0876243	GO:0005515	F-box and associated interaction domains-containing protein
Bradi2g26670	21.4562	2.6535	1.04431	2.54092	0.0110561	0.0876243	GO:0005524;GO:0003676;GO:0004386	RNA helicase family protein
Bradi4g04846	40.2346	1.14245	0.449698	2.54049	0.0110699	0.0876765	NA	NA
Bradi2g46780	608.881	0.439822	0.17317	2.53983	0.0110905	0.0877792	GO:0006310;GO:0006281;GO:0003910;GO:0003677;GO:0005524	DNA LIGASE 6
Bradi4g31500	320.111	0.600487	0.236536	2.53868	0.0111273	0.0878572	GO:0016592;GO:0006357;GO:0001104	TATA-binding related factor (TRF) of subunit 20 of Mediator complex
Bradi1g19265	66.1653	3.16041	1.24534	2.53778	0.0111558	0.0880214	NA	NA
Bradi4g04640	378.571	0.739942	0.29168	2.53683	0.0111861	0.0881385	GO:0019898;GO:0015979;GO:0009654;GO:0009523;GO:0005509	Photosystem II reaction center PsbP family protein
Bradi2g20260	98.3227	0.722546	0.284861	2.53649	0.011197	0.0881941	NA	breast cancer susceptibility1
Bradi2g03624	13.4726	1.9766	0.779416	2.53601	0.0112125	0.0882555	GO:0016020;GO:0015979;GO:0009539;GO:0009523	photosystem II reaction center protein N
Bradi3g13410	866.84	0.561382	0.22138	2.53583	0.0112181	0.0882689	GO:0006397;GO:0005737;GO:0005634;GO:0003723	nucleic acid binding;RNA binding
Bradi5g06765	1373.8	0.504908	0.19919	2.5348	0.011251	0.0884674	GO:0008234;GO:0006508	Papain family cysteine protease
Bradi3g34600	106.611	1.01571	0.400891	2.53363	0.0112888	0.0887334	GO:0016020;GO:0006810;GO:0005215	peptide transporter 2
Bradi3g19735	228.395	1.22491	0.483496	2.53344	0.0112947	0.08875	NA	NA
Bradi2g45241	521.005	0.386653	0.152658	2.5328	0.0113155	0.0888099	NA	NA
Bradi3g47410	1770.44	0.828512	0.32714	2.53259	0.0113222	0.0888099	GO:0006412;GO:0005840;GO:0005622;GO:0003735	Ribosomal protein L6 family protein
Bradi4g02810	679.776	0.50568	0.199673	2.53254	0.0113238	0.0888099	NA	Small nuclear RNA activating complex (SNAPc) subunit SNAP43 protein
Bradi3g51020	6274.96	0.254356	0.100463	2.53184	0.0113466	0.0888487	GO:0006508;GO:0004252	tripeptidyl peptidase ii
Bradi4g34150	843.992	0.583514	0.230473	2.53181	0.0113476	0.0888487	NA	myosin heavy chain-related
Bradi3g27975	280.953	0.844477	0.33355	2.53179	0.0113483	0.0888487	NA	NA
Bradi1g03270	358.59	0.486138	0.192045	2.53138	0.0113615	0.0889073	GO:0003676;GO:0046872	RNA recognition motif (RRM)-containing protein
Bradi3g20430	2954.03	0.419752	0.16591	2.53	0.0114062	0.0890641	GO:0016021	Rer1 family protein
Bradi1g43570	1036.86	0.269777	0.106638	2.52984	0.0114113	0.0890641	GO:0016773	phosphoinositide 4-kinase gamma 7
Bradi3g05071	743.661	0.76412	0.302047	2.5298	0.0114127	0.0890641	NA	HAC13 protein (HAC13)
Bradi3g42350	168.25	0.955931	0.37792	2.52945	0.0114241	0.0891224	NA	myb domain protein 7
Bradi2g08390	4348.55	0.502934	0.198849	2.52923	0.0114314	0.0891496	GO:0006418;GO:0000166;GO:0005524;GO:0004812	ATP binding;leucine-tRNA ligases;aminoacyl-tRNA ligases;nucleotide binding;ATP binding;aminoacyl-tRNA ligases
Bradi2g23797	2003.43	0.616042	0.243675	2.52813	0.0114672	0.0893675	NA	demeter-like 1
Bradi1g69360	2010.8	0.555439	0.219738	2.52774	0.0114801	0.0894372	NA	Nucleoporin Nup133/Nup155-like
Bradi4g43117	473.913	0.489183	0.193584	2.52698	0.011505	0.0895433	NA	CW7
Bradi3g25226	3856.41	0.485437	0.192114	2.52683	0.0115099	0.0895474	NA	12-alpha-L-fucosidases
Bradi1g15610	734.068	0.63745	0.252316	2.5264	0.0115239	0.0896261	GO:0071805;GO:0016020;GO:0015079	high affinity K+ transporter 5
Bradi1g24597	15076.6	0.258413	0.1023	2.52603	0.011536	0.0896897	GO:0032012;GO:0005086	HOPM interactor 7
Bradi4g16422	11.4754	3.45651	1.3688	2.5252	0.0115632	0.0898572	NA	NA
Bradi3g27027	487.404	0.858892	0.340153	2.52501	0.0115694	0.0898572	NA	Pentatricopeptide repeat (PPR) superfamily protein
Bradi2g14340	6117.58	0.306881	0.121573	2.52424	0.0115947	0.0899882	GO:0005515;GO:0005524	DNA binding;ATP binding;nucleic acid binding;binding;helicases;ATP binding;DNA binding;helicases
Bradi4g22347	581.729	0.765757	0.303402	2.5239	0.0116061	0.0899973	GO:0008234;GO:0006508	Cysteine proteinases superfamily protein
Bradi1g36290	114.625	0.946837	0.375222	2.52341	0.0116224	0.0900605	NA	PHF5-like protein
Bradi2g41240	178.703	0.838477	0.332326	2.52305	0.011634	0.0900839	NA	NA
Bradi3g59320	393.881	0.741502	0.293918	2.52282	0.0116418	0.0901135	NA	TCP family transcription factor
Bradi1g39938	2441.82	0.225701	0.0894944	2.52196	0.0116704	0.0902434	NA	Transducin/WD40 repeat-like superfamily protein
Bradi2g57050	369.309	1.13397	0.449785	2.52113	0.0116978	0.0903633	NA	Protein of unknown function (DUF1068)
Bradi3g46360	296.69	0.79403	0.314967	2.52099	0.0117025	0.0903692	NA	Protein of unknown function (DUF3537)
Bradi4g16450	121.07	0.807622	0.320573	2.51931	0.0117586	0.0907718	GO:0006355;GO:0005634;GO:0005524;GO:0032502;GO:0006351	growth-regulating factor 2
Bradi1g09577	203.524	0.672469	0.266982	2.51878	0.0117763	0.0908773	GO:0006412;GO:0003735	Ribosomal protein L12 family protein
Bradi2g31083	236.968	0.470156	0.186676	2.51856	0.0117835	0.0908792	NA	NA
Bradi2g22030	75.2372	1.22831	0.48771	2.51853	0.0117845	0.0908792	NA	Protein of unknown function (DUF567)
Bradi1g06366	4493.25	0.557974	0.221623	2.51767	0.0118135	0.0910722	GO:0006412;GO:0005840;GO:0005622;GO:0003735	Ribosomal protein L14
Bradi3g06940	638.593	0.58596	0.232775	2.51728	0.0118264	0.0910889	GO:0003723;GO:0046872	KH domain-containing protein / zinc finger (CCCH type) family protein
Bradi3g00387	887.121	0.46473	0.184621	2.51722	0.0118286	0.0910889	GO:0006412;GO:0005840;GO:0003735;GO:0003723	Ribosomal protein S5 family protein
Bradi1g21740	2635.17	0.440297	0.17492	2.51713	0.0118316	0.0910889	GO:0005515;GO:0042393;GO:0006355	alfin-like 5
Bradi3g17187	14.3438	1.85096	0.735408	2.51692	0.0118385	0.0911006	GO:0031361;GO:0020037;GO:0015979;GO:0009055;GO:0005506	photosynthetic electron transfer A
Bradi1g17360	243.53	0.622609	0.247377	2.51685	0.0118411	0.0911006	GO:0016491;GO:0008152	NAD(P)-binding Rossmann-fold superfamily protein
Bradi4g41760	1813.92	0.430906	0.171385	2.51426	0.0119281	0.0915804	GO:0006351;GO:0005634;GO:0003677	Transcription elongation factor (TFIIS) family protein
Bradi1g18830	55.9149	1.11075	0.441799	2.51416	0.0119315	0.0915804	GO:0004386	RNA helicase family protein
Bradi4g42160	168.467	0.803293	0.319582	2.51357	0.0119515	0.0917034	NA	Pentatricopeptide repeat (PPR) superfamily protein
Bradi4g09031	42.2176	2.78713	1.10955	2.51195	0.0120066	0.0920332	NA	NA
Bradi3g12830	1682.57	0.334645	0.133276	2.51092	0.0120417	0.0922095	GO:0051276;GO:0005694;GO:0005524;GO:0005515	Structural maintenance of chromosomes (SMC) family protein
Bradi2g47240	663.652	0.463294	0.184638	2.5092	0.0121004	0.092535	NA	Pyridoxal-5\'-phosphate-dependent enzyme family protein
Bradi2g21003	24.2595	1.53652	0.612598	2.50821	0.0121345	0.0927649	GO:0016021	CemA-like proton extrusion protein-related
Bradi1g63696	148.307	0.877308	0.349904	2.50728	0.0121663	0.0929767	NA	NA
Bradi3g41880	671.289	0.451083	0.179955	2.50665	0.0121882	0.0930815	NA	Ankyrin repeat family protein
Bradi2g38928	99.4806	0.931401	0.371595	2.5065	0.0121933	0.0930898	GO:0043531	Disease resistance protein (CC-NBS-LRR class) family
Bradi1g02300	27.3981	2.66541	1.06356	2.50613	0.012206	0.0931555	NA	hydroxyproline-rich glycoprotein family protein
Bradi1g78778	115.391	1.18806	0.47416	2.50561	0.0122241	0.0931802	NA	NA
Bradi1g53040	789.908	0.425152	0.169728	2.5049	0.0122484	0.0933234	NA	NA
Bradi2g45620	4275.34	0.316388	0.126434	2.50239	0.0123357	0.0938005	GO:0030955;GO:0006096;GO:0004743;GO:0000287	plastidic pyruvate kinase beta subunit 1
Bradi2g55694	1892.77	0.57746	0.23078	2.50221	0.0123421	0.093818	NA	NA
Bradi1g26515	163.808	0.777407	0.310851	2.5009	0.0123879	0.0940726	NA	NA
Bradi3g18400	317.101	1.5947	0.637766	2.50044	0.0124038	0.0941307	GO:0005515	disease resistance family protein / LRR family protein
Bradi4g09417	1016.37	0.985261	0.39421	2.49933	0.0124428	0.09432	GO:0005975;GO:0004553	chitinase A
Bradi4g41936	307.857	0.727075	0.290916	2.49926	0.0124453	0.09432	GO:0006352;GO:0005669	TBP-associated factor 12
Bradi5g19820	166.435	1.04777	0.4193	2.49886	0.0124594	0.0943957	NA	NA
Bradi3g16630	1279.38	0.272385	0.109028	2.49831	0.0124785	0.0944734	GO:0005789	vesicle associated protein
Bradi4g13970	215.794	1.11142	0.444957	2.49782	0.0124961	0.0945483	GO:0019904	general regulatory factor 11
Bradi2g14200	314.427	0.712324	0.285224	2.49741	0.0125103	0.094624	NA	Pleckstrin homology (PH) domain-containing protein
Bradi3g35860	1265.12	0.736285	0.294884	2.49686	0.0125298	0.0946305	GO:0016818;GO:0005634;GO:0005524;GO:0003723;GO:0016787;GO:0003677	hydrolases acting on acid anhydrides in phosphorus-containing anhydrides;ATP-dependent helicases;nucleic acid binding;ATP binding;RNA binding;helicases
Bradi3g52910	704.702	0.597712	0.239402	2.49669	0.012536	0.0946305	GO:0016301;GO:0008152;GO:0005524	Phosphoribulokinase / Uridine kinase family
Bradi2g60170	628.861	0.785117	0.31509	2.49172	0.0127126	0.0958371	GO:0008168	S-adenosyl-L-methionine-dependent methyltransferases superfamily protein
Bradi5g15320	514.924	0.416256	0.167069	2.49153	0.0127196	0.0958582	GO:0008234;GO:0006508	UB-like protease 1A
Bradi4g13813	2168.11	0.410519	0.164842	2.49038	0.0127607	0.0959861	GO:0005515	Tetratricopeptide repeat (TPR)-like superfamily protein
Bradi5g11100	481.224	1.12212	0.450588	2.49035	0.0127617	0.0959861	NA	RmlC-like cupins superfamily protein
Bradi4g36950	62.6836	1.05773	0.424751	2.49023	0.0127661	0.0959875	GO:0009733	SAUR-like auxin-responsive protein family
Bradi1g10447	10672	0.351139	0.141048	2.4895	0.0127923	0.0961093	NA	ILITYHIA
Bradi2g24080	436.762	0.858944	0.345038	2.48942	0.0127953	0.0961093	GO:0003677;GO:0000786	Histone superfamily protein
Bradi2g20460	5291.96	0.362842	0.14576	2.48931	0.0127991	0.0961093	GO:0008234;GO:0006508	xylem bark cysteine peptidase 3
Bradi3g18120	1158.31	0.640808	0.257483	2.48874	0.0128196	0.0961997	NA	NA
Bradi3g13345	1823.82	0.945047	0.379805	2.48824	0.0128377	0.0962607	GO:0055114;GO:0016491;GO:0008270	GroES-like zinc-binding alcohol dehydrogenase family protein
Bradi4g39617	626.438	0.727161	0.292239	2.48824	0.0128377	0.0962607	GO:0005515;GO:0006468;GO:0005524;GO:0004672	Leucine-rich repeat protein kinase family protein
Bradi4g19990	1158.3	0.386154	0.15528	2.48682	0.0128892	0.0964682	GO:0005524;GO:0003676;GO:0004386	RNA helicase family protein
Bradi3g27890	703.124	0.539526	0.21708	2.48538	0.0129413	0.0967953	GO:0005525	RAB GTPase homolog C2A
Bradi3g41420	4442.94	0.574177	0.23109	2.48465	0.0129681	0.0969443	GO:0008270	DHHC-type zinc finger family protein
Bradi3g10370	48.4865	1.17788	0.474521	2.48225	0.0130557	0.0974056	GO:0043531	NB-ARC domain-containing disease resistance protein
Bradi3g11530	1699.68	0.336095	0.135402	2.48221	0.013057	0.0974056	GO:0016021;GO:0015031;GO:0008565	translocation protein-related
Bradi3g36480	7275.62	0.538646	0.217037	2.48182	0.0130713	0.09748	GO:0019904	general regulatory factor 7
Bradi3g36851	386.474	0.966737	0.389724	2.48057	0.0131174	0.0976962	NA	NA
Bradi4g23531	41.7115	1.97863	0.797838	2.47999	0.0131387	0.0977968	NA	Putative adipose-regulatory protein (Seipin)
Bradi5g25370	62.0138	0.841447	0.339547	2.47815	0.0132067	0.098074	NA	DOMAIN OF UNKNOWN FUNCTION 724 6
Bradi1g14630	762.936	0.6232	0.251512	2.47782	0.0132189	0.0981104	GO:0046872;GO:0000166	calcium ATPase 2
Bradi2g10870	2338.45	0.319215	0.128891	2.47662	0.0132632	0.0982699	GO:0005515	F-box family protein
Bradi3g54590	587.425	0.477087	0.192658	2.47634	0.0132737	0.0983156	GO:0005515	F-box/RNI-like superfamily protein
Bradi5g04550	1488.76	0.525601	0.21229	2.47586	0.0132917	0.0983946	GO:0005515	Glutathione S-transferase family protein
Bradi3g39457	887.925	0.39014	0.157607	2.4754	0.0133089	0.0984805	GO:0005634	Transcription factor jumonji (jmj) family protein / zinc finger (C5HC2 type) family protein
Bradi3g21898	37.815	1.22996	0.496934	2.4751	0.0133198	0.0985293	NA	NA
Bradi1g60130	271.289	0.775393	0.313385	2.47425	0.0133517	0.098607	GO:0006508;GO:0004176	ATP-dependent protease La (LON) domain protein
Bradi3g36840	810.595	0.561109	0.226812	2.4739	0.0133648	0.098607	NA	Calcium-binding EF-hand family protein
Bradi1g19591	137.438	0.587322	0.237451	2.47344	0.013382	0.0986533	NA	FBD F-box and Leucine Rich Repeat domains containing protein
Bradi4g10013	606.854	0.599671	0.242449	2.47339	0.0133838	0.0986533	NA	dgd1 suppressor 1
Bradi2g62160	771.424	0.750448	0.303472	2.47288	0.0134031	0.0987616	NA	Rab5-interacting family protein
Bradi2g30380	79.0987	1.0338	0.418154	2.47229	0.0134249	0.0988586	GO:0016020;GO:0006810;GO:0005215	Major facilitator superfamily protein
Bradi1g74210	3406.17	0.394108	0.159418	2.47216	0.0134299	0.0988634	GO:0032012;GO:0005086	sec7 domain-containing protein
Bradi2g08832	639.173	0.402092	0.162667	2.47188	0.0134405	0.0988787	NA	pigment defective 320
Bradi3g10250	1265.54	0.315411	0.127637	2.47115	0.0134678	0.0990153	GO:0009976	tocopherol cyclase chloroplast / vitamin E deficient 1 (VTE1) / sucrose export defective 1 (SXD1)
Bradi4g31086	374.027	0.527298	0.213406	2.47087	0.0134785	0.099062	NA	NA
Bradi3g53696	561.852	0.467813	0.189418	2.46973	0.0135214	0.0992497	GO:0016301;GO:0007205;GO:0004143	diacylglycerol kinase 3
Bradi3g20700	1250.89	0.47301	0.191588	2.46889	0.0135534	0.0994207	GO:0003676	RNA-binding (RRM/RBD/RNP motifs) family protein
Bradi2g26440	1360.04	0.600556	0.243475	2.46661	0.01364	0.0998952	NA	pale cress protein (PAC)
Bradi4g39920	3995.48	0.540803	0.219299	2.46605	0.0136611	0.0999504	NA	Mannose-binding lectin superfamily protein
Bradi3g15304	155.562	0.729832	0.295981	2.4658	0.0136707	0.0999504	NA	NA
Bradi2g16570	140.013	0.857698	0.347865	2.46561	0.0136781	0.0999504	NA	FASCICLIN-like arabinogalactan-protein 11
Bradi2g49567	1463.66	0.533154	0.21626	2.46534	0.0136883	0.0999593	GO:0005515;GO:0008017;GO:0007018;GO:0005524;GO:0003777;GO:0005871	P-loop nucleoside triphosphate hydrolases superfamily protein with CH (Calponin Homology) domain
Bradi1g25130	56.2141	1.25885	0.510743	2.46473	0.0137116	0.100067	GO:0030244;GO:0016760;GO:0016020	cellulose synthase-like D5
Bradi2g12228	227.953	0.811242	0.329163	2.46456	0.0137182	0.100083	GO:0055114;GO:0020037;GO:0006979;GO:0004601	Peroxidase superfamily protein
Bradi4g40700	77.5465	0.802507	0.325685	2.46405	0.0137375	0.100152	NA	chloroplastic NIFS-like cysteine desulfurase
Bradi5g10954	195.135	0.968549	0.393148	2.46358	0.0137559	0.10023	NA	Tetratricopeptide repeat (TPR)-like superfamily protein
Bradi1g59550	337.568	0.825593	0.335141	2.46342	0.0137619	0.100242	GO:0055114;GO:0020037;GO:0006979;GO:0004601	Peroxidase superfamily protein
Bradi1g47367	8175.58	0.263188	0.106864	2.46283	0.0137846	0.100276	GO:0016787;GO:0005524;GO:0003677	chromatin remodeling factor CHD3 (PICKLE)
Bradi1g19570	465.988	0.975492	0.396088	2.46281	0.0137852	0.100276	NA	Mo25 family protein
Bradi4g32360	531.627	0.523739	0.212683	2.46253	0.0137961	0.100276	NA	alpha/beta-Hydrolases superfamily protein
Bradi2g60250	80.53	1.46786	0.596117	2.46238	0.013802	0.100276	GO:0043531	disease resistance protein (TIR-NBS-LRR class)
Bradi1g55947	1314.99	0.73047	0.296682	2.46213	0.0138113	0.100282	GO:0034508;GO:0000776	NA
Bradi2g07250	56.1086	1.16238	0.472222	2.46151	0.0138353	0.100424	NA	NA
Bradi2g06450	262.629	0.667402	0.271217	2.46077	0.0138641	0.100565	NA	Pentatricopeptide repeat (PPR) superfamily protein
Bradi1g70135	453.674	0.463995	0.188572	2.46057	0.0138718	0.100565	NA	Tetratricopeptide repeat (TPR)-like superfamily protein
Bradi3g29470	959.464	0.377205	0.153301	2.46056	0.0138722	0.100565	GO:0008168;GO:0006479	protein arginine methyltransferase 6
Bradi2g36903	44.9807	1.23153	0.500834	2.45896	0.013934	0.100981	NA	NA
Bradi1g37230	413	0.656821	0.267128	2.45882	0.0139394	0.100988	GO:0016887;GO:0005524;GO:0016021;GO:0006810;GO:0005215	ABC2 homolog 2
Bradi2g62760	11706.3	0.47281	0.192386	2.45761	0.0139865	0.101233	GO:0008270;GO:0005515	HEAT/U-box domain-containing protein
Bradi2g46850	1975.19	0.483163	0.196656	2.45689	0.0140144	0.101354	NA	F-box family protein
Bradi4g08240	107.001	1.06059	0.43169	2.45684	0.0140165	0.101354	NA	NA
Bradi1g01380	538.245	0.448338	0.182521	2.45636	0.0140353	0.101421	GO:0043531	NB-ARC domain-containing disease resistance protein
Bradi5g19450	829.145	0.382336	0.155683	2.45587	0.0140543	0.101498	GO:0007264;GO:0005525	GTP binding
Bradi4g05540	100.942	0.966865	0.393872	2.45477	0.0140976	0.101715	GO:0005509;GO:0055114;GO:0016491;GO:0050664;GO:0004601	NADPH/respiratory burst oxidase protein D
Bradi1g34507	158.474	0.704301	0.286965	2.45431	0.0141156	0.101737	GO:0046872	Zinc finger C-x8-C-x5-C-x3-H type family protein
Bradi2g16140	336.517	0.677031	0.275901	2.45389	0.0141319	0.101737	GO:0003723;GO:0005525	RNA binding;GTP binding
Bradi5g11340	12679.1	0.269299	0.109752	2.4537	0.0141395	0.10176	GO:0055085;GO:0016020;GO:0006821;GO:0005247	chloride channel C
Bradi3g47867	1456.06	0.566199	0.23078	2.45342	0.0141506	0.101807	NA	embryo defective 2423
Bradi3g47910	2426.22	0.596264	0.243067	2.45309	0.0141636	0.101837	GO:0055114;GO:0050661;GO:0006006;GO:0004345	glucose-6-phosphate dehydrogenase 6
Bradi1g10210	1615.92	0.333179	0.135847	2.45261	0.0141822	0.101939	NA	homolog of yeast FIP1 [V]
Bradi2g22760	2034.1	0.497536	0.202881	2.45236	0.0141924	0.10198	GO:0006468;GO:0004672	Protein kinase superfamily protein
Bradi1g56841	353.421	0.776418	0.316791	2.45089	0.0142505	0.102336	GO:0008270;GO:0006355	FAR1-related sequence 5
Bradi5g09212	4588.33	0.63857	0.260548	2.45088	0.0142509	0.102336	NA	60S acidic ribosomal protein family
Bradi4g37410	948.468	0.547337	0.223353	2.45055	0.0142639	0.102365	NA	plastid movement impaired1
Bradi2g62502	16.3052	2.32103	0.947985	2.44838	0.0143499	0.102829	NA	NA
Bradi1g46660	2193.49	0.587377	0.239932	2.4481	0.0143613	0.10287	GO:0042578	Phosphoinositide phosphatase family protein
Bradi4g05760	14.2016	5.63784	2.30352	2.44749	0.0143856	0.10298	NA	NA
Bradi3g00767	300.997	0.524215	0.214222	2.44706	0.0144026	0.103069	NA	Uncharacterised conserved protein UCP022280
Bradi3g51680	2793.03	0.573393	0.234353	2.4467	0.0144169	0.103139	NA	nucleotide-rhamnose synthase/epimerase-reductase
Bradi3g13540	135.584	1.00596	0.411223	2.44626	0.0144349	0.103235	NA	Tetratricopeptide repeat (TPR)-like superfamily protein
Bradi1g30882	68.5494	1.21451	0.496552	2.44589	0.0144493	0.103274	NA	NA
Bradi4g09577	168.876	0.755089	0.309404	2.44046	0.0146686	0.104287	GO:0043531	NB-ARC domain-containing disease resistance protein
Bradi5g17930	28.6643	1.74877	0.716684	2.44009	0.0146836	0.104361	NA	Bifunctional inhibitor/lipid-transfer protein/seed storage 2S albumin superfamily protein
Bradi2g17200	705.952	0.812767	0.333262	2.43882	0.0147352	0.104646	GO:0051536;GO:0009055	2Fe-2S ferredoxin-like superfamily protein
Bradi1g55020	4226.29	0.307017	0.12589	2.43877	0.0147375	0.104646	GO:0008270;GO:0003676	RNA-binding (RRM/RBD/RNP motifs) family protein with retrovirus zinc finger-like domain
Bradi1g75360	545.944	0.555016	0.227607	2.43849	0.0147488	0.104694	NA	Ankyrin repeat family protein
Bradi2g21217	4988.44	0.302215	0.123942	2.43835	0.0147543	0.104701	GO:0003677;GO:0032784;GO:0006357	global transcription factor group B1
Bradi2g26460	25.5682	2.00126	0.820962	2.43771	0.0147808	0.104743	GO:0006526;GO:0005524;GO:0004055	arginosuccinate synthase family
Bradi4g34220	975.894	0.428595	0.175892	2.4367	0.014822	0.10492	GO:0003723	RNA-binding KH domain-containing protein
Bradi2g17872	1514.95	0.254104	0.104289	2.43654	0.0148287	0.10492	NA	NA
Bradi4g02980	496.531	0.483375	0.198393	2.43646	0.014832	0.10492	NA	Pyridoxal phosphate (PLP)-dependent transferases superfamily protein
Bradi1g67000	579.69	0.961523	0.394691	2.43614	0.0148449	0.10492	NA	Protein of unknown function (DUF3527)
Bradi1g46137	817.142	0.694762	0.285306	2.43515	0.0148858	0.105144	GO:0016021;GO:0006810	emp24/gp25L/p24 family/GOLD family protein
Bradi3g22760	6030.15	0.28357	0.116508	2.43392	0.0149364	0.105436	GO:0003676;GO:0043039;GO:0016876;GO:0005524;GO:0006419;GO:0004813;GO:0000166	Alanyl-tRNA synthetase
Bradi1g59920	4218.55	0.178255	0.0732791	2.43255	0.0149928	0.105671	NA	global transcription factor C
Bradi5g23864	26.6996	1.71853	0.706704	2.43175	0.0150261	0.105782	GO:0006412;GO:0005840;GO:0005622;GO:0003735	ribosomal protein S18
Bradi3g35155	79.2996	0.821989	0.338037	2.43165	0.0150302	0.105782	NA	NA
Bradi2g38186	53.934	1.13812	0.468566	2.42894	0.0151432	0.106435	NA	casein kinase alpha 1
Bradi5g17340	310.121	3.46553	1.42764	2.42745	0.0152054	0.106741	GO:0005515;GO:0034968;GO:0018024;GO:0008270;GO:0005634;GO:0042393	SU(VAR)3-9 homolog 5
Bradi2g13710	2072.24	0.26435	0.108917	2.42707	0.0152215	0.106796	NA	2-oxoglutarate (2OG) and Fe(II)-dependent oxygenase superfamily protein
Bradi2g50980	306.274	0.619161	0.255109	2.42704	0.0152225	0.106796	GO:0005975;GO:0004553	Arabinanase/levansucrase/invertase
Bradi3g26400	4739.03	0.322504	0.132894	2.42678	0.0152334	0.106839	GO:0046872;GO:0000166;GO:0016021;GO:0015914;GO:0005524;GO:0004012;GO:0000287	aminophospholipid ATPase 3
Bradi3g39510	3353.42	0.559158	0.230483	2.42603	0.015265	0.107029	GO:0005515	peroxin 5
Bradi1g25310	898.199	0.403067	0.166179	2.42549	0.0152877	0.107122	GO:0006415;GO:0003747;GO:0016149;GO:0005737	high chlorophyll fluorescent 109
Bradi1g01780	70.296	2.21198	0.912098	2.42515	0.0153019	0.107188	GO:0016491;GO:0008152	NAD(P)-binding Rossmann-fold superfamily protein
Bradi2g02846	200.827	0.988992	0.407865	2.4248	0.0153168	0.107227	NA	NA
Bradi1g41221	847.341	0.606062	0.250098	2.4233	0.0153804	0.10754	NA	NA
Bradi3g61081	273.202	0.529919	0.218689	2.42317	0.0153857	0.107545	NA	NA
Bradi3g36920	1838.75	0.791161	0.326564	2.42268	0.0154063	0.107656	GO:0006629	fatty acid desaturase 6
Bradi2g24113	519.977	1.19501	0.493407	2.42196	0.0154371	0.107769	NA	NA
Bradi4g04662	326.557	1.23991	0.512107	2.4212	0.0154694	0.107932	GO:0043531	NB-ARC domain-containing disease resistance protein
Bradi2g45006	151.646	0.956132	0.394953	2.42088	0.0154832	0.107995	GO:0016773;GO:0016020;GO:0005524	MAP kinase 15
Bradi1g01570	545.975	0.470562	0.194393	2.42067	0.015492	0.108023	GO:0045454;GO:0015035;GO:0009055	CAX interacting protein 1
Bradi1g46520	890.248	0.660358	0.272931	2.41951	0.0155415	0.108273	NA	G-protein-coupled receptor 1
Bradi2g52016	310.765	1.37626	0.568824	2.41948	0.0155429	0.108273	NA	Tetratricopeptide repeat (TPR)-like superfamily protein
Bradi2g58530	134.431	0.880316	0.363859	2.41938	0.0155468	0.108273	NA	Bifunctional inhibitor/lipid-transfer protein/seed storage 2S albumin superfamily protein
Bradi2g44065	143.126	0.642634	0.265723	2.41843	0.0155876	0.108513	NA	NA
Bradi3g43000	84.4227	0.806451	0.333471	2.41836	0.0155907	0.108513	NA	PLATZ transcription factor family protein
Bradi1g58940	302.409	0.642081	0.265546	2.41797	0.0156075	0.108583	NA	NB-ARC domain-containing disease resistance protein
Bradi2g00560	1394.93	0.410995	0.169996	2.41768	0.0156198	0.108583	NA	pfkB-like carbohydrate kinase family protein
Bradi4g37260	157.653	0.772972	0.319847	2.4167	0.015662	0.108765	GO:0005524;GO:0004003;GO:0003677;GO:0016818;GO:0008026;GO:0006139;GO:0003676	RAD3-like DNA-binding helicase protein
Bradi4g30730	3676.88	0.392634	0.162479	2.41652	0.0156698	0.108765	GO:0005515;GO:0031369;GO:0006413;GO:0005852;GO:0003743	eukaryotic translation initiation factor 3C
Bradi1g01110	323.054	0.698143	0.289019	2.41557	0.0157108	0.108983	GO:0003676	RNA-binding (RRM/RBD/RNP motifs) family protein
Bradi2g47980	2422.6	0.372654	0.154286	2.41535	0.0157203	0.109016	GO:0046034;GO:0015992;GO:0033178;GO:0016820;GO:0015991;GO:0005524	ATPase V1 complex subunit B protein
Bradi3g60400	716.965	0.634371	0.262667	2.41511	0.0157305	0.109038	GO:0016021;GO:0004659	polyprenyltransferase 1
Bradi5g04854	429.334	0.597801	0.247542	2.41495	0.0157374	0.109038	NA	NA
Bradi3g15580	8.44347	6.35166	2.63037	2.41474	0.0157465	0.109066	NA	NA
Bradi2g56660	2515.49	1.83165	0.758654	2.41434	0.0157638	0.109152	NA	Galactose-binding protein
Bradi1g12550	34506.9	0.449514	0.186205	2.41407	0.0157752	0.109198	GO:0051536;GO:0009228	thiaminC
Bradi1g71730	178.888	0.816437	0.338269	2.41357	0.0157969	0.109275	GO:0003824	Polymerase/histidinol phosphatase-like
Bradi2g19857	36.8734	1.91492	0.79343	2.41348	0.0158012	0.109275	GO:0046983;GO:0008171	O-methyltransferase family protein
Bradi3g47827	1381.05	0.644804	0.267179	2.41338	0.0158055	0.109275	NA	NA
Bradi5g02077	2589.34	0.491035	0.203489	2.41308	0.0158182	0.10933	GO:0016788	GDSL-like Lipase/Acylhydrolase superfamily protein
Bradi2g61000	449.267	0.484977	0.201024	2.41253	0.0158422	0.10943	GO:0000160	response regulator 9
Bradi1g00807	114.879	0.879161	0.364574	2.41147	0.0158882	0.109684	GO:0016788	GDSL-like Lipase/Acylhydrolase superfamily protein
Bradi4g00775	51.8925	1.14318	0.47406	2.41146	0.0158886	0.109684	GO:0016020;GO:0008375	Core-2/I-branching beta-16-N-acetylglucosaminyltransferase family protein
Bradi3g16820	357.23	0.470262	0.195124	2.41007	0.0159495	0.109972	NA	NA
Bradi1g78340	213.779	0.764666	0.317299	2.40992	0.015956	0.109981	NA	expansin B2
Bradi2g11107	2135.29	0.503287	0.208849	2.40982	0.0159605	0.109981	NA	Flavin containing amine oxidoreductase family
Bradi1g09050	1145.72	0.952782	0.39541	2.4096	0.0159699	0.110012	NA	NA
Bradi3g33330	470.271	0.549787	0.228198	2.40926	0.0159851	0.110084	NA	PLAC8 family protein
Bradi5g15960	496.102	0.448906	0.186334	2.40915	0.0159898	0.110084	NA	Tetratricopeptide repeat (TPR)-like superfamily protein
Bradi4g16540	394.32	0.417496	0.173334	2.40861	0.0160132	0.110145	NA	NA
Bradi1g04477	418.446	0.655832	0.272402	2.40759	0.0160582	0.110388	NA	rRNA processing protein-related
Bradi1g72510	1405.52	0.554659	0.230444	2.40691	0.0160882	0.110561	NA	Plant protein of unknown function (DUF936)
Bradi1g46640	446.036	0.620334	0.257759	2.40664	0.0161	0.110609	GO:0051536;GO:0009055	MITOCHONDRIAL FERREDOXIN 2
Bradi4g25580	5121.91	0.377818	0.156999	2.4065	0.0161062	0.110618	GO:0006629	saposin B domain-containing protein
Bradi5g12198	214.934	0.638732	0.265463	2.40611	0.0161236	0.110704	NA	NA
Bradi1g48947	108.429	1.06007	0.440673	2.40557	0.0161474	0.110835	GO:0006351;GO:0005634;GO:0003899	SIN-like family protein
Bradi5g10200	106.462	1.10845	0.460829	2.40534	0.0161573	0.110836	NA	NA
Bradi1g15280	402.623	0.58413	0.242961	2.40421	0.0162075	0.111047	NA	NA
Bradi1g78714	40.7009	1.62564	0.67621	2.40405	0.0162146	0.111062	NA	lysophosphatidyl acyltransferase 5
Bradi1g01900	935.11	0.494532	0.205804	2.40293	0.0162645	0.11137	GO:0051205;GO:0016021	63 kDa inner membrane family protein
Bradi4g38520	247.309	0.848739	0.353303	2.4023	0.0162925	0.11149	NA	NA
Bradi2g48387	775.356	0.55368	0.230506	2.40202	0.016305	0.111514	GO:0046872;GO:0005515	NA
Bradi3g32980	69.4145	1.40785	0.586252	2.40145	0.0163304	0.111635	NA	Exostosin family protein
Bradi3g07940	192.752	0.749532	0.312123	2.4014	0.0163324	0.111635	NA	NA
Bradi1g18640	32.0617	2.20037	0.916392	2.40112	0.0163448	0.111686	NA	NA
Bradi5g10800	3333.5	0.475727	0.198242	2.39973	0.0164074	0.112013	NA	hydroxyproline-rich glycoprotein family protein
Bradi2g25630	143.996	0.793465	0.330716	2.39923	0.0164296	0.112123	NA	inosine-uridine preferring nucleoside hydrolase family protein
Bradi2g45730	5733.93	0.559334	0.233181	2.39871	0.0164529	0.11219	GO:0006412;GO:0003735	ribosomal protein L12-C
Bradi1g30560	1399.51	0.749917	0.312716	2.39807	0.0164815	0.112318	GO:0008270	Ankyrin repeat family protein with DHHC zinc finger domain
Bradi5g12757	1103.93	0.526397	0.219851	2.39433	0.0166507	0.11337	GO:0003968	RNA-dependent RNA polymerase 2
Bradi1g43810	1162.97	0.348513	0.145584	2.3939	0.0166703	0.113469	GO:0015743	aluminum-activated malate transporter 9
Bradi5g22790	728.837	0.463995	0.19386	2.39345	0.0166906	0.11354	GO:0042273;GO:0030036;GO:0000055	ARM repeat superfamily protein
Bradi4g09801	1216.71	0.36404	0.152122	2.39307	0.0167079	0.113624	NA	NA
Bradi3g54550	1479.44	0.332709	0.139071	2.39236	0.0167403	0.113776	GO:0051082;GO:0031072	Molecular chaperone Hsp40/DnaJ family protein
Bradi1g00750	1997.9	0.390106	0.163136	2.3913	0.016789	0.114011	GO:0016987;GO:0006355;GO:0006352;GO:0003700;GO:0003677	RNApolymerase sigma-subunit F
Bradi4g16170	271.858	0.769337	0.321765	2.39099	0.0168031	0.114067	GO:0051082;GO:0016272;GO:0006457	prefoldin 2
Bradi4g00430	1333.83	0.348047	0.145629	2.38995	0.0168505	0.114321	GO:0048038;GO:0016901;GO:0005975	catalytics
Bradi1g42750	284.192	0.711419	0.297806	2.38887	0.0169004	0.114592	GO:0005515	fimbrin-like protein 2
Bradi1g51410	745.925	0.432425	0.18103	2.38869	0.0169086	0.114611	GO:0055114;GO:0008113;GO:0030091;GO:0016671;GO:0006979	Peptide methionine sulfoxide reductase family protein
Bradi2g04370	184.114	0.460562	0.192901	2.38756	0.0169606	0.114797	NA	NA
Bradi1g75470	3181.95	0.318645	0.133467	2.38744	0.0169661	0.114797	NA	transcription activators
Bradi1g42340	673.175	0.563433	0.236009	2.38734	0.0169708	0.114797	GO:0008270	tRNA arginine adenosine deaminase
Bradi3g54817	152.641	0.981739	0.4115	2.38576	0.0170441	0.11519	GO:0006355;GO:0003677	NAC domain containing protein 74
Bradi1g67670	247.818	0.533504	0.223667	2.38526	0.0170671	0.115311	NA	LYR family of Fe/S cluster biogenesis protein
Bradi1g58050	1497.28	0.382229	0.160265	2.38499	0.0170798	0.115314	NA	Pleckstrin homology (PH) domain-containing protein
Bradi2g37460	2702.18	0.29801	0.124954	2.38496	0.017081	0.115314	GO:0005975;GO:0004553	beta-hexosaminidase 1
Bradi2g52180	2878.01	0.402616	0.168817	2.38492	0.0170826	0.115314	GO:0003723	RNA-binding KH domain-containing protein
Bradi2g40990	522.096	1.0418	0.437019	2.38388	0.0171313	0.115502	NA	NA
Bradi4g08150	479.91	0.483879	0.202988	2.38378	0.0171357	0.115502	GO:0005524;GO:0003676;GO:0006260;GO:0003887;GO:0003677	helicases;ATP-dependent helicases;nucleic acid binding;ATP binding;DNA-directed DNA polymerases;DNA binding
Bradi2g45352	500.676	0.539641	0.226451	2.38303	0.0171707	0.115635	NA	NA
Bradi1g49145	86.1777	1.01183	0.424666	2.38265	0.0171887	0.115722	NA	NA
Bradi4g44400	114350	0.468555	0.19679	2.38099	0.0172664	0.116008	NA	lipid transfer protein 3
Bradi1g76314	5500.11	0.574455	0.241271	2.38095	0.0172678	0.116008	GO:0005515	ubiquitin family protein
Bradi4g00730	3800.74	0.614243	0.258004	2.38075	0.0172775	0.116013	GO:0008536;GO:0006886	ARM repeat superfamily protein
Bradi1g62037	97.2189	1.99847	0.839498	2.38055	0.0172867	0.116023	GO:0046488;GO:0016307	phosphatidyl inositol monophosphate 5 kinase 4
Bradi4g04657	506.585	0.5061	0.212612	2.38039	0.0172942	0.116023	GO:0043531	NB-ARC domain-containing disease resistance protein
Bradi2g44450	2274.84	0.449094	0.188675	2.38025	0.0173008	0.116033	GO:0031047	XH/XS domain-containing protein
Bradi1g32636	146.456	0.684318	0.287754	2.37813	0.0174005	0.116462	NA	NA
Bradi3g31490	3357.69	0.266736	0.112183	2.37769	0.0174217	0.116531	GO:0007264;GO:0005085	guanyl-nucleotide exchange factors;GTPase binding;GTP binding
Bradi5g08600	249.172	0.701355	0.294991	2.37755	0.0174282	0.116531	NA	Homeodomain-like superfamily protein
Bradi4g38090	330.502	0.433436	0.182309	2.37748	0.0174312	0.116531	GO:0005524	chaperonin-60alpha
Bradi4g06190	515.049	0.456952	0.192221	2.37723	0.0174433	0.116578	NA	RNI-like superfamily protein
Bradi2g20977	30.1764	1.30487	0.548955	2.37701	0.0174537	0.116613	GO:0046034;GO:0015992;GO:0033178;GO:0016820;GO:0015991;GO:0005524	ATP synthase subunit beta
Bradi2g53420	601.027	0.791489	0.333018	2.37672	0.0174674	0.116671	GO:0005515;GO:0006468;GO:0005524;GO:0004672	Leucine-rich repeat protein kinase family protein
Bradi2g38590	2298.01	0.439299	0.184869	2.37627	0.0174888	0.116779	GO:0006468;GO:0004672	Protein kinase superfamily protein
Bradi1g45760	471.86	0.583414	0.245619	2.37529	0.0175354	0.117056	NA	NA
Bradi1g43670	25.4057	2.13109	0.897425	2.37468	0.0175643	0.117215	GO:0005515	CONSTANS-like 2
Bradi3g15180	3599.69	0.324349	0.136594	2.37454	0.0175708	0.117222	GO:0003676	RNA-binding (RRM/RBD/RNP motifs) family protein
Bradi1g48490	119.268	1.64108	0.691144	2.37444	0.0175756	0.117222	GO:0055114;GO:0047134	Cysteine/Histidine-rich C1 domain family protein
Bradi1g08872	65.0719	1.17039	0.493037	2.37384	0.0176042	0.117379	NA	NA
Bradi2g37610	71.5439	1.23565	0.520561	2.37369	0.0176113	0.117392	NA	NA
Bradi1g51430	277.943	0.871186	0.367105	2.37313	0.0176382	0.117536	GO:0005515	Transcription factor GTE6
Bradi1g37040	2786.67	0.37684	0.1589	2.37155	0.0177138	0.11795	GO:0016491;GO:0008152	NAD(P)-binding Rossmann-fold superfamily protein
Bradi1g54007	488.61	0.530414	0.223735	2.37073	0.0177532	0.118103	NA	Tetratricopeptide repeat (TPR)-like superfamily protein
Bradi2g40780	5064.45	0.338658	0.142858	2.37059	0.0177597	0.118103	GO:0016787;GO:0005524;GO:0003677	DEAD/DEAH box RNA helicase family protein
Bradi1g34681	620.395	0.386633	0.163118	2.37027	0.0177751	0.118103	NA	NA
Bradi2g23507	3629.3	0.359694	0.151759	2.37017	0.0177801	0.118103	GO:0055114;GO:0016491;GO:0008152	delta 1-pyrroline-5-carboxylate synthase 2
Bradi3g43960	440.207	0.454343	0.191782	2.36906	0.0178334	0.118354	GO:0006887;GO:0000145	exocyst subunit exo70 family protein F1
Bradi1g27357	1306.89	0.635232	0.268224	2.36829	0.0178704	0.118531	GO:0016021;GO:0006869;GO:0005319	lipid transporters
Bradi4g39060	1612.74	0.40475	0.170971	2.36736	0.0179154	0.118795	NA	OSBP(oxysterol binding protein)-related protein 1D
Bradi1g47516	62.5528	1.63098	0.689179	2.36656	0.0179544	0.118984	GO:0016491;GO:0016020;GO:0009055	Di-haem cytochrome transmembrane;Cytochrome b/b6 C-terminal
Bradi1g64010	6337.73	0.295776	0.125078	2.36474	0.018043	0.119502	GO:0007165	CBL-interacting protein kinase 3
Bradi2g05090	270.884	0.606602	0.2567	2.36308	0.0181238	0.11992	NA	MAR binding filament-like protein 1
Bradi1g20490	939.465	0.584593	0.247395	2.36299	0.0181279	0.11992	NA	Domain of unknown function (DUF298)
Bradi3g07080	886.286	0.539853	0.228615	2.3614	0.0182059	0.12014	GO:0055085;GO:0046873;GO:0030001;GO:0016020	ZIP metal ion transporter family
Bradi3g27306	11.1207	6.43313	2.72438	2.36132	0.0182099	0.12014	GO:0046983;GO:0006351;GO:0003899;GO:0006412;GO:0005840;GO:0003735	RNA polymerase subunit alpha
Bradi1g75500	573.619	0.454945	0.192679	2.36116	0.018218	0.12014	NA	Protein of unknown function (DUF3741)
Bradi3g24826	130.082	0.720787	0.305328	2.3607	0.0182405	0.120253	NA	NA
Bradi1g28366	923.017	0.858681	0.363947	2.35936	0.0183066	0.120584	NA	12-alpha-L-fucosidases
Bradi5g01286	667.831	0.612113	0.259502	2.3588	0.0183342	0.120731	GO:0006412;GO:0005840;GO:0005622;GO:0003735	Ribosomal protein S21e
Bradi3g43457	1106.73	0.328011	0.139111	2.3579	0.0183785	0.120988	NA	Endonuclease/exonuclease/phosphatase family protein
Bradi3g47890	816.291	0.633273	0.268617	2.35754	0.0183967	0.121073	NA	NA
Bradi1g52704	12.6176	6.18727	2.62486	2.35718	0.0184145	0.12112	NA	NA
Bradi2g49620	139.973	0.921607	0.391048	2.35676	0.018435	0.12122	GO:0043565;GO:0008270;GO:0006355;GO:0003700	GATA transcription factor 12
Bradi3g00227	4295.34	0.38129	0.161812	2.35637	0.0184545	0.121313	GO:0055114;GO:0016730	ferredoxin thioredoxin reductase catalytic beta chain family protein
Bradi1g72927	4186.04	0.509949	0.216698	2.35327	0.0186093	0.122095	GO:0016810;GO:0006807	Nitrilase/cyanide hydratase and apolipoprotein N-acyltransferase family protein
Bradi3g17324	1704.26	0.321314	0.136709	2.35035	0.0187559	0.122906	NA	Nucleotide/sugar transporter family protein
Bradi3g08115	19.6162	1.66423	0.708473	2.34904	0.0188219	0.123303	NA	NA
Bradi1g00450	827.649	0.456645	0.194451	2.34839	0.0188549	0.123406	NA	Ypt/Rab-GAP domain of gyp1p superfamily protein
Bradi3g48180	862.39	0.652342	0.277793	2.3483	0.0188592	0.123406	GO:0008270;GO:0005622	salt tolerance homologue
Bradi2g49747	222.447	0.625878	0.266572	2.34788	0.0188808	0.123508	NA	Dynamin related protein 5A
Bradi3g59980	344.956	0.401935	0.171221	2.34746	0.0189018	0.123578	GO:0006508;GO:0004222	Peptidase family M48 family protein
Bradi1g02621	1317	0.480634	0.204795	2.3469	0.0189305	0.123731	GO:0006351;GO:0003899;GO:0003677;GO:0008270;GO:0005634	nuclear RNA polymerase A1
Bradi5g16672	137.742	0.876719	0.373615	2.34658	0.0189464	0.123764	NA	myb domain protein 19
Bradi4g23760	11.0752	2.93824	1.25251	2.34588	0.0189822	0.123962	GO:0005515	BTB-POZ and MATH domain 2
Bradi1g50940	11.0984	3.2068	1.36743	2.34513	0.0190205	0.124177	NA	Uncharacterised conserved protein UCP015417 vWA
Bradi4g42290	134.683	0.752968	0.3212	2.34423	0.0190663	0.124275	NA	NA
Bradi3g20450	3003.4	0.385254	0.164344	2.34419	0.0190682	0.124275	GO:0015031;GO:0006904;GO:0000145	subunit of exocyst complex 8
Bradi2g11540	219.468	0.689259	0.294097	2.34365	0.0190963	0.124387	GO:0003677;GO:0006355;GO:0005634	KNOTTED1-like homeobox gene 6
Bradi1g15695	28.2304	5.38507	2.29853	2.34284	0.0191378	0.124516	GO:0055114;GO:0020037;GO:0016705;GO:0005506	cytochrome P450 family 79 subfamily B polypeptide 2
Bradi2g39900	414.975	0.46171	0.197126	2.3422	0.0191702	0.124691	NA	copper ion binding
Bradi4g23314	89.717	0.997526	0.425982	2.34171	0.0191956	0.124793	NA	NA
Bradi4g43980	2368.25	0.558138	0.23844	2.34079	0.0192428	0.124914	GO:0006412;GO:0005840;GO:0003735	Ribosomal protein S5 domain 2-like superfamily protein
Bradi2g58146	203.353	0.720738	0.30795	2.34044	0.0192611	0.124998	NA	NA
Bradi3g27877	4463.47	0.318425	0.136104	2.33957	0.0193059	0.125252	GO:0016787;GO:0006807;GO:0004356	glutamate-ammonia ligases;catalytics;glutamate-ammonia ligases
Bradi3g39440	382.853	0.378526	0.161848	2.33877	0.0193473	0.125426	NA	WPP domain interacting protein 1
Bradi5g16410	93.1603	1.2808	0.547684	2.33858	0.019357	0.125426	GO:0030896;GO:0006281;GO:0000077	NA
Bradi4g45227	1700.74	0.288233	0.123255	2.33851	0.019361	0.125426	GO:0005515;GO:0006468;GO:0005524;GO:0004672	Leucine-rich repeat protein kinase family protein
Bradi1g08560	397.39	0.459366	0.196443	2.33842	0.0193655	0.125426	GO:0005975;GO:0004553	Glycosyl hydrolase family protein
Bradi1g13920	667.518	0.59485	0.25443	2.33797	0.0193886	0.125468	NA	NA
Bradi3g46610	230.324	0.850724	0.363889	2.33787	0.0193942	0.12547	GO:0036459;GO:0016579	ubiquitin-specific protease 4
Bradi3g16440	1275.71	0.518567	0.221892	2.33702	0.019438	0.125717	GO:0005525	P-loop containing nucleoside triphosphate hydrolases superfamily protein
Bradi4g14718	1261.52	0.814718	0.348644	2.33682	0.0194487	0.125751	NA	NA
Bradi3g09782	36.7963	1.36785	0.585384	2.33667	0.0194561	0.125763	NA	NA
Bradi3g08407	556.318	0.395139	0.169131	2.33628	0.0194765	0.125824	GO:0006464;GO:0004719	protein-l-isoaspartate methyltransferase 2
Bradi2g40490	4786.41	0.464504	0.198945	2.33483	0.0195522	0.12627	GO:0016020	ERD (early-responsive to dehydration stress) family protein
Bradi2g47940	6642.05	0.442151	0.189398	2.33451	0.019569	0.126314	GO:0005515	Transducin family protein / WD-40 repeat family protein
Bradi3g09320	482.193	0.568026	0.243358	2.33412	0.0195895	0.126343	GO:0016020;GO:0006075;GO:0003843;GO:0000148	glucan synthase-like 4
Bradi3g47605	439.899	0.542911	0.23264	2.33369	0.0196118	0.126448	NA	NA
Bradi2g27400	1024.46	0.280764	0.120462	2.33072	0.0197679	0.127274	GO:0008270	CW-type Zinc Finger
Bradi4g31560	66.207	1.13516	0.487089	2.33049	0.0197801	0.127317	NA	Mitochondrial substrate carrier family protein
Bradi1g00920	212.291	0.709993	0.304677	2.33031	0.0197897	0.127343	NA	Domain of unknown function (DUF303)
Bradi2g61285	20.9627	2.33493	1.00249	2.32915	0.0198513	0.127653	NA	NA
Bradi4g23280	37.199	1.22719	0.526928	2.32896	0.0198614	0.127653	NA	NA
Bradi1g61637	4161.23	0.306222	0.131564	2.32755	0.0199359	0.127941	GO:0006468;GO:0005524;GO:0004672	CDPK-related kinase 1
Bradi4g10017	70.5977	1.10243	0.473652	2.3275	0.0199386	0.127941	GO:0043531	NB-ARC domain-containing disease resistance protein
Bradi4g03060	3128.39	0.349347	0.150119	2.32714	0.0199577	0.128018	GO:0009116	adenine phosphoribosyl transferase 1
Bradi1g62160	577.98	0.493668	0.21216	2.32687	0.019972	0.128047	GO:0045454;GO:0015035;GO:0009055	Glutaredoxin family protein
Bradi2g60970	266.556	2.55106	1.09662	2.3263	0.0200027	0.128172	GO:0046983;GO:0003677	basic helix-loop-helix (bHLH) DNA-binding superfamily protein
Bradi3g17500	35.0474	1.84358	0.792632	2.32589	0.0200242	0.128238	NA	NA
Bradi5g01115	143.065	1.43892	0.618746	2.32555	0.0200426	0.128293	NA	disease resistance protein (TIR-NBS-LRR class)
Bradi3g14600	197.025	0.648779	0.278987	2.32548	0.0200465	0.128293	NA	Pentatricopeptide repeat (PPR-like) superfamily protein
Bradi3g49370	237.024	0.616631	0.265199	2.32517	0.020063	0.128307	GO:0005515;GO:0006468;GO:0005524;GO:0004672	phytosulfokin receptor 1
Bradi3g39997	3195.21	0.5921	0.254723	2.32449	0.0200992	0.128461	GO:0005975;GO:0004553	beta glucosidase 17
Bradi1g34135	62.7259	1.0757	0.462849	2.32408	0.0201214	0.128536	NA	NA
Bradi1g50245	252.158	0.675937	0.290977	2.32299	0.0201798	0.128872	NA	endonuclease 4
Bradi5g03550	177.377	1.1471	0.493871	2.32268	0.0201965	0.128872	GO:0006468;GO:0004672	wall associated kinase 3
Bradi4g03932	141.105	0.668053	0.287659	2.32238	0.0202125	0.128872	NA	NA
Bradi4g11153	8.25415	7.03236	3.02819	2.3223	0.0202169	0.128872	NA	NA
Bradi1g64487	23.0281	3.33879	1.43773	2.32227	0.0202182	0.128872	GO:0030418;GO:0030410	nicotianamine synthase 4
Bradi1g14820	289.604	0.665361	0.286537	2.32207	0.020229	0.128897	GO:0005634	Cyclin A3;1
Bradi2g60210	20.6346	1.81327	0.780916	2.32198	0.0202343	0.128897	GO:0006508;GO:0004190	Eukaryotic aspartyl protease family protein
Bradi4g05973	342.903	0.809571	0.348769	2.32123	0.0202746	0.129082	NA	NA
Bradi1g52665	104.312	0.651634	0.280792	2.3207	0.0203032	0.129156	NA	NA
Bradi2g27300	352.851	0.833913	0.359441	2.32003	0.0203392	0.129157	NA	alpha/beta-Hydrolases superfamily protein
Bradi2g33370	123.17	2.13519	0.920379	2.31991	0.0203459	0.129157	GO:0005515	IQ-domain 26
Bradi2g10650	992.07	0.378494	0.163154	2.31986	0.0203485	0.129157	GO:0016021;GO:0015914;GO:0005524;GO:0004012;GO:0000287	aminophospholipid ATPase 1
Bradi4g09997	617.696	0.839181	0.361772	2.31964	0.0203602	0.129195	GO:0004526;GO:0001682;GO:0006396	ribonuclease Ps
Bradi1g24030	1429.36	0.342635	0.14777	2.3187	0.0204112	0.129482	GO:0005515	Transducin/WD40 repeat-like superfamily protein
Bradi3g29440	2206.23	0.174731	0.0753784	2.31805	0.0204466	0.129671	GO:0005515;GO:0016459;GO:0005524;GO:0003774	myosin 1
Bradi2g51130	1313.05	0.34637	0.149455	2.31756	0.0204735	0.129805	GO:0006508;GO:0004252	Subtilase family protein
Bradi3g50230	1948.01	0.409525	0.176732	2.31721	0.0204924	0.129854	NA	esterase/lipase/thioesterase family protein
Bradi3g46810	378.392	0.587896	0.253787	2.31649	0.0205314	0.130029	NA	RING/FYVE/PHD zinc finger superfamily protein
Bradi1g14560	385.9	0.606415	0.261867	2.31574	0.0205725	0.130252	GO:0003677	Transcriptional factor B3 family protein
Bradi2g07278	68.3528	0.918114	0.396587	2.31504	0.020611	0.130352	NA	NA
Bradi1g13450	5378.84	0.337396	0.145777	2.31447	0.020642	0.130512	GO:0006355;GO:0005634	transcription regulator NOT2/NOT3/NOT5 family protein
Bradi3g34617	88.0133	1.09239	0.472123	2.31377	0.0206802	0.130681	NA	NA
Bradi3g49610	3022.45	0.644327	0.278505	2.31352	0.0206942	0.130733	GO:0019773;GO:0006511;GO:0004175;GO:0051603;GO:0005839;GO:0004298	proteasome subunit PAB1
Bradi1g13430	986.613	0.306433	0.13256	2.31166	0.0207964	0.131197	NA	Uncharacterized conserved protein (DUF2215)
Bradi3g27600	567.274	0.512053	0.221606	2.31064	0.0208526	0.131407	GO:0008176;GO:0006400;GO:0006096;GO:0004618	phosphoglycerate kinase 1
Bradi3g49070	3626.06	0.487918	0.211348	2.3086	0.0209656	0.131924	GO:0008152;GO:0003824	ATP citrate lyase (ACL) family protein
Bradi1g58757	139.828	1.59783	0.692182	2.3084	0.0209768	0.131924	GO:0030247;GO:0006468;GO:0005524;GO:0004672	wall associated kinase 5
Bradi3g32340	430.766	0.791372	0.342833	2.30833	0.0209808	0.131924	GO:0016998;GO:0006032;GO:0004568	basic chitinase
Bradi5g03483	323.045	0.643284	0.278694	2.3082	0.0209878	0.131932	NA	NA
Bradi1g29167	1287.51	0.366996	0.159089	2.30686	0.0210628	0.13233	GO:0005515	Acyl-CoA N-acyltransferase with RING/FYVE/PHD-type zinc finger domain
Bradi3g58166	27722.4	0.48027	0.20828	2.30589	0.021117	0.132546	GO:0006508	presequence protease 1
Bradi1g19100	1578.6	0.188371	0.0816936	2.30583	0.0211204	0.132546	GO:0007165	Rho GTPase activation protein (RhoGAP) with PH domain
Bradi2g04830	4327.04	0.242401	0.105141	2.3055	0.0211387	0.13262	GO:0008270	ubiquitin-specific protease 14
Bradi2g11360	729.741	0.506698	0.219806	2.3052	0.0211552	0.132655	NA	glycoprotease 1
Bradi1g60670	1112.24	0.375959	0.163125	2.30472	0.0211822	0.13266	NA	basic helix-loop-helix (bHLH) DNA-binding superfamily protein
Bradi2g43890	504.909	0.395306	0.171531	2.30458	0.02119	0.13266	NA	glycosyl transferase family 1 protein
Bradi4g10710	2413.53	0.476247	0.206697	2.30408	0.0212179	0.132793	NA	Chaperone DnaJ-domain superfamily protein
Bradi1g01740	3415.1	0.217534	0.0944187	2.30393	0.0212268	0.132813	GO:0016020;GO:0015031;GO:0007030	NA
Bradi3g58860	84.1329	1.07771	0.467927	2.30315	0.0212701	0.133048	GO:0006508;GO:0004190	Eukaryotic aspartyl protease family protein
Bradi5g10102	835.391	0.472303	0.205165	2.30206	0.0213317	0.133359	NA	NA
Bradi3g26410	3874.96	0.16781	0.0729023	2.30185	0.0213435	0.133397	NA	DNAse I-like superfamily protein
Bradi4g42686	111.461	0.855318	0.371667	2.3013	0.0213744	0.133517	NA	NA
Bradi4g10040	182.914	0.846488	0.367956	2.30051	0.0214192	0.13376	GO:0043531	NB-ARC domain-containing disease resistance protein
Bradi1g39206	2748.5	0.695839	0.30255	2.29991	0.0214531	0.133899	GO:0016984;GO:0015977;GO:0000287	ribulose-bisphosphate carboxylases
Bradi1g03977	60.2924	1.06149	0.461854	2.29833	0.0215431	0.134277	NA	NA
Bradi5g13920	88.0102	0.965805	0.42035	2.29762	0.0215833	0.134491	GO:0005524;GO:0003676	DEAD/DEAH box RNA helicase family protein
Bradi4g39100	441.232	0.681218	0.296545	2.29719	0.0216082	0.134502	NA	Pentatricopeptide repeat (PPR-like) superfamily protein
Bradi1g54280	1221.45	0.373917	0.16278	2.29707	0.0216145	0.134502	GO:0006468;GO:0004672;GO:0005515	Leucine-rich repeat protein kinase family protein
Bradi5g11516	543.903	0.30835	0.134252	2.29681	0.0216299	0.134548	GO:0006355	FAR1-related sequence 5
Bradi1g58685	20.2541	1.47953	0.644244	2.29653	0.0216455	0.134548	NA	CDPK-related kinase 3
Bradi4g25930	2899.63	0.338864	0.147624	2.29546	0.0217069	0.134747	GO:0055114;GO:0020037;GO:0016705;GO:0005506	CYTOCHROME P450 51G1
Bradi5g20810	237.788	0.670876	0.292368	2.29462	0.0217547	0.134897	NA	Tetratricopeptide repeat (TPR)-like superfamily protein
Bradi4g03787	1220.91	0.391979	0.170872	2.29399	0.0217909	0.135011	GO:0016787	Purple acid phosphatases superfamily protein
Bradi4g19530	136.159	0.943937	0.411664	2.29298	0.0218491	0.135189	NA	NA
Bradi3g58300	633.761	0.403838	0.176128	2.29286	0.0218558	0.135194	GO:0005634	CYCLIN D4;1
Bradi2g62341	194.862	0.552059	0.240849	2.29214	0.0218975	0.135253	NA	NA
Bradi1g54817	1534.75	0.32353	0.141149	2.29212	0.0218989	0.135253	GO:0006352;GO:0005634	TBP-associated factor II 15
Bradi2g15870	640.351	0.413897	0.180585	2.29198	0.0219068	0.135253	NA	NA
Bradi1g13367	815.5	0.494327	0.215729	2.29142	0.0219391	0.135335	NA	nuclear pore anchor
Bradi4g34500	533.173	0.377515	0.164755	2.29137	0.0219422	0.135335	GO:0016790;GO:0006633	fatA acyl-ACP thioesterase
Bradi1g70165	73.9252	0.764173	0.33352	2.29124	0.0219498	0.135335	GO:0006412;GO:0005840;GO:0005622;GO:0003735	ribosomal protein S16
Bradi4g20900	1500.26	0.4313	0.188274	2.29081	0.0219745	0.135388	NA	RNA-binding protein
Bradi1g24740	95.4308	0.900154	0.392955	2.29073	0.0219792	0.135388	NA	NA
Bradi4g29520	1806.23	0.319161	0.139337	2.29057	0.0219885	0.135391	GO:0005524;GO:0003676	DEA(D/H)-box RNA helicase family protein
Bradi2g48200	440.596	0.58717	0.256388	2.29016	0.0220123	0.135501	NA	Tetratricopeptide repeat (TPR)-like superfamily protein
Bradi1g23570	1439.02	0.399497	0.174469	2.28979	0.0220337	0.135597	GO:0008270;GO:0006355;GO:0005634;GO:0004402;GO:0003712;GO:0016573	histone acetyltransferase of the CBP family 1
Bradi4g20876	371.658	0.336576	0.147007	2.28952	0.0220489	0.135617	NA	ankyrin repeat family protein
Bradi1g23970	2862.21	0.426133	0.186191	2.28869	0.0220976	0.135848	GO:0006468;GO:0005524;GO:0004672	with no lysine (K) kinase 1
Bradi1g31611	25.3416	1.95393	0.853961	2.28808	0.022133	0.135988	NA	NA
Bradi1g57657	155.383	0.741332	0.324054	2.28768	0.0221562	0.136057	GO:0006468;GO:0005524;GO:0004672;GO:0030246	receptor lectin kinase
Bradi4g23180	10994.8	0.418074	0.182784	2.28726	0.0221809	0.136172	GO:0045454	PDI-like 1-1
Bradi1g69174	92.7102	0.94574	0.413538	2.28695	0.0221988	0.136246	NA	NA
Bradi1g34727	58.3087	2.96796	1.29918	2.28449	0.0223425	0.136981	GO:0005515	glutathione S-transferase TAU 18
Bradi1g72260	1435.62	0.623128	0.272901	2.28335	0.0224097	0.137161	NA	NA
Bradi2g27230	4488.9	0.337427	0.147782	2.28328	0.0224139	0.137161	GO:0005515;GO:0042578	sacI homology domain-containing protein / WW domain-containing protein
Bradi4g16406	225.538	0.723346	0.316902	2.28256	0.0224565	0.137385	NA	Agenet domain-containing protein
Bradi5g17540	6802.37	0.375133	0.164421	2.28153	0.0225169	0.137534	NA	ARM repeat superfamily protein
Bradi1g51897	147.026	0.847647	0.371582	2.28118	0.0225377	0.137586	GO:0008270;GO:0005515	brassinosteroid-responsive RING-H2
Bradi2g13856	257.428	0.749502	0.32874	2.27992	0.0226124	0.137969	NA	NA
Bradi1g74287	288.998	0.523683	0.229714	2.27971	0.0226248	0.138008	GO:0005622;GO:0003676;GO:0005524	RECQ helicase L2
Bradi2g12914	1611.97	0.599168	0.262877	2.27927	0.0226509	0.138093	NA	NA
Bradi2g56490	898.142	0.352468	0.154703	2.27835	0.0227059	0.138391	NA	NA
Bradi3g52830	363.895	0.430084	0.188781	2.27821	0.0227139	0.138403	GO:0005524	AAA-type ATPase family protein
Bradi1g42980	11573.7	0.244882	0.107509	2.27779	0.0227392	0.138521	NA	proteasome activating protein 200
Bradi4g37046	261.285	0.647578	0.284334	2.27753	0.0227548	0.138579	GO:0032259;GO:0008168	S-adenosyl-L-methionine-dependent methyltransferases superfamily protein
Bradi3g42020	2765.66	0.25588	0.112367	2.27719	0.022775	0.138628	NA	transcription activators
Bradi1g43097	2380.04	0.306871	0.134768	2.27703	0.0227844	0.138648	NA	Transducin/WD40 repeat-like superfamily protein
Bradi1g14030	424.945	1.18917	0.522289	2.27685	0.0227953	0.138663	GO:0055085;GO:0022857;GO:0016021	Major facilitator superfamily protein
Bradi3g28050	26.9399	1.48858	0.653807	2.27679	0.0227989	0.138663	NA	NA
Bradi3g50710	195.146	0.648181	0.284773	2.27613	0.022838	0.13883	NA	NA
Bradi4g02725	1239.98	0.363678	0.15979	2.27598	0.0228474	0.13883	GO:0005515	TRAF-like superfamily protein
Bradi2g36970	499.505	0.566538	0.248921	2.27597	0.0228475	0.13883	NA	NA
Bradi4g06087	817.789	0.485216	0.213196	2.27592	0.0228507	0.13883	GO:0006750;GO:0005524;GO:0004363	glutathione synthetase 2
Bradi1g51817	3298.2	0.378077	0.166155	2.27545	0.0228792	0.138855	GO:0016592;GO:0006357;GO:0001104	RNA polymerase II transcription mediators
Bradi1g78105	55.4188	2.1874	0.961353	2.27533	0.0228859	0.138859	NA	NA
Bradi3g09130	10.3569	5.64831	2.48262	2.27514	0.0228977	0.138894	GO:0055114;GO:0020037;GO:0006979;GO:0004601	Peroxidase superfamily protein
Bradi1g48350	1274.4	0.858613	0.377434	2.27487	0.0229137	0.138954	GO:0008270;GO:0006355	FAR1-related sequence 5
Bradi1g74790	111.116	1.18095	0.519309	2.27407	0.0229617	0.139102	GO:0071949	FAD/NAD(P)-binding oxidoreductase family protein
Bradi3g05240	529.213	0.613722	0.269879	2.27406	0.0229625	0.139102	NA	Single hybrid motif superfamily protein
Bradi1g64770	1622.78	0.285785	0.125706	2.27345	0.0229992	0.139251	GO:0005515;GO:0008017;GO:0007018;GO:0005524;GO:0003777;GO:0005871	P-loop nucleoside triphosphate hydrolases superfamily protein with CH (Calponin Homology) domain
Bradi1g00460	1599.84	0.353225	0.155401	2.27299	0.0230269	0.139345	GO:0016887;GO:0005524;GO:0016020	pleiotropic drug resistance 11
Bradi1g72731	108.088	0.653231	0.287426	2.27269	0.0230448	0.139416	NA	NA
Bradi2g59370	14941.7	0.560641	0.246775	2.27187	0.0230942	0.139621	GO:0005975	Aldolase-type TIM barrel family protein
Bradi1g33117	530.906	0.360618	0.158735	2.27183	0.0230971	0.139621	GO:0046907;GO:0005643	NUP50 (Nucleoporin 50 kDa) protein
Bradi1g20210	48.1722	0.870133	0.383158	2.27095	0.0231499	0.139873	NA	DNA-binding storekeeper protein-related transcriptional regulator
Bradi2g50990	1852.89	0.860424	0.378886	2.27093	0.023151	0.139873	NA	little nuclei4
Bradi1g71600	4175.03	0.554911	0.244481	2.26975	0.0232229	0.140271	GO:0005515;GO:0042176;GO:0030234;GO:0000502	PAM domain (PCI/PINT associated module) protein
Bradi1g36350	233.449	0.658101	0.290001	2.26931	0.0232495	0.140394	NA	NA
Bradi3g01297	6230.89	0.254861	0.112338	2.2687	0.0232867	0.140553	GO:0016787;GO:0005524;GO:0003677;GO:0006355;GO:0005634	transcription regulatory protein SNF2 putative
Bradi1g66400	792.156	0.439806	0.193961	2.2675	0.0233597	0.140756	NA	Acyl-CoA N-acyltransferase with RING/FYVE/PHD-type zinc finger domain
Bradi3g54190	436.29	0.441094	0.194536	2.26742	0.0233648	0.140756	GO:0006260;GO:0005524;GO:0003677	Minichromosome maintenance (MCM2/3/5) family protein
Bradi2g09500	35.803	1.28112	0.565423	2.26578	0.0234651	0.141248	NA	NA
Bradi5g05162	4405.87	0.432125	0.190743	2.26548	0.0234832	0.141297	NA	NA
Bradi4g33980	517.578	0.486757	0.215002	2.26396	0.0235764	0.141582	NA	DNA-directed RNA polymerase RBP11-like
Bradi1g45193	438.724	0.734495	0.324468	2.26369	0.0235932	0.141646	NA	NA
Bradi1g74916	15934.1	0.225672	0.0997147	2.26317	0.0236249	0.141799	GO:0005524;GO:0009378;GO:0006310;GO:0006281	ATPase AAA-type CDC48 protein
Bradi5g27920	217.96	0.52222	0.230817	2.26248	0.0236675	0.14198	NA	NA
Bradi1g31612	17.2058	5.38687	2.3814	2.26206	0.0236939	0.142101	NA	NA
Bradi5g24937	1015.01	0.431557	0.190906	2.26057	0.0237859	0.142518	NA	cyclin-related
Bradi1g58830	476.589	0.676598	0.299372	2.26005	0.0238179	0.14262	NA	Homeodomain-like superfamily protein
Bradi2g35730	808.808	0.552099	0.244344	2.25952	0.0238512	0.142677	NA	dsRNA-binding protein 5
Bradi1g75530	3834.65	0.206102	0.0912156	2.25951	0.0238518	0.142677	NA	Cysteinyl-tRNA synthetase class Ia family protein
Bradi2g11490	7464.38	0.198319	0.0877745	2.25941	0.0238577	0.142677	NA	Carbohydrate-binding-like fold
Bradi4g35440	851.389	0.40524	0.179375	2.25918	0.0238724	0.142722	GO:0052726;GO:0052725;GO:0047325;GO:0032957;GO:0005622;GO:0005524;GO:0000287	inositol 134-trisphosphate 5/6-kinase 4
Bradi3g49725	87.3755	1.24147	0.549715	2.25838	0.0239217	0.142942	NA	NA
Bradi1g49630	55.0518	1.36044	0.602514	2.25794	0.0239494	0.143003	NA	GRAS family transcription factor
Bradi1g25080	261.299	0.42376	0.187676	2.25793	0.02395	0.143003	GO:0006850;GO:0005743	Uncharacterised protein family (UPF0041)
Bradi5g26030	5863.68	0.308392	0.136586	2.25786	0.0239544	0.143003	GO:0016020;GO:0006486;GO:0004576	staurosporin and temperature sensitive 3-like b
Bradi3g55596	121.598	0.70953	0.314281	2.25763	0.0239689	0.143003	NA	Ankyrin repeat family protein
Bradi5g23320	1751.54	0.380287	0.168586	2.25575	0.0240862	0.143662	NA	NA
Bradi1g03400	607.57	0.391047	0.173405	2.25511	0.0241263	0.143864	GO:0006355	plastid transcriptionally active 13
Bradi3g19830	309.411	0.709637	0.314761	2.25453	0.024163	0.144035	GO:0006468;GO:0004672	Protein kinase superfamily protein
Bradi3g41500	1204.93	0.350412	0.155436	2.25439	0.0241719	0.144035	GO:0005515	B-box type zinc finger protein with CCT domain
Bradi3g30150	1328.65	0.401879	0.178278	2.25423	0.0241818	0.144044	NA	Tetratricopeptide repeat (TPR)-like superfamily protein
Bradi1g71290	504.652	0.383907	0.170438	2.25247	0.0242928	0.144383	NA	PPPDE putative thiol peptidase family protein
Bradi4g25745	158.258	0.846559	0.375844	2.25242	0.0242955	0.144383	GO:0008270;GO:0005515	RING/U-box superfamily protein
Bradi2g20920	8691.96	0.406701	0.180722	2.25042	0.0244223	0.145099	GO:0006413;GO:0003743	Translation initiation factor SUI1 family protein
Bradi2g11676	166.987	1.31249	0.583297	2.25012	0.0244416	0.145174	NA	myb domain protein 12
Bradi1g14620	393.686	0.410385	0.182421	2.24965	0.0244709	0.145274	GO:0005634	ARM repeat superfamily protein
Bradi1g67170	492.505	0.541997	0.240994	2.249	0.0245122	0.145482	GO:0006412;GO:0005840;GO:0003735	ribosomal protein L4
Bradi1g44510	4467.43	0.707631	0.31467	2.2488	0.0245251	0.14552	NA	B12D protein
Bradi2g47670	1418.64	0.357486	0.159002	2.24831	0.0245564	0.145664	GO:0055085;GO:0016020;GO:0006821;GO:0005247	chloride channel E
Bradi1g76670	41.8783	0.94015	0.418251	2.24782	0.024588	0.145704	NA	F-box family protein
Bradi3g19890	1774.58	0.490615	0.21832	2.24723	0.0246254	0.14585	GO:0005524	SNF2 domain-containing protein / helicase domain-containing protein
Bradi3g40560	5763.19	0.303762	0.13519	2.24692	0.0246451	0.145917	NA	DNA repair ATPase-related
Bradi3g09401	27.4362	1.79362	0.798447	2.24639	0.0246793	0.146056	NA	NA
Bradi1g60450	907.223	0.350466	0.156029	2.24616	0.0246939	0.146077	GO:0016787	Calcineurin-like metallo-phosphoesterase superfamily protein
Bradi1g03920	522.856	0.314058	0.139886	2.2451	0.0247614	0.146352	GO:0003993	histidine acid phosphatase family protein
Bradi2g13084	98.0033	1.05771	0.471231	2.24457	0.0247958	0.146442	GO:0016021	CemA-like proton extrusion protein-related
Bradi1g46560	2205.78	0.422068	0.188055	2.24438	0.0248079	0.146476	NA	Pentatricopeptide repeat (PPR) superfamily protein
Bradi2g46360	1480.43	0.387758	0.172941	2.24214	0.0249523	0.1471	NA	pentatricopeptide (PPR) repeat-containing protein
Bradi2g07710	225.868	0.638235	0.284702	2.24177	0.0249765	0.147164	NA	NA
Bradi4g27490	1528.4	0.496771	0.221603	2.24172	0.0249795	0.147164	GO:0006783;GO:0004325	ferrochelatase 1
Bradi3g40870	3062.84	0.445533	0.19881	2.241	0.0250264	0.147164	GO:0006412;GO:0005840;GO:0005622;GO:0003735	Ribosomal protein L32e
Bradi5g04120	81.8819	1.41134	0.629789	2.24098	0.0250276	0.147164	NA	expansin 11
Bradi1g51880	729.222	0.521331	0.23266	2.24074	0.0250427	0.147188	GO:0008270;GO:0036459;GO:0016579	Ubiquitin C-terminal hydrolases superfamily protein
Bradi3g20200	6748.12	0.244814	0.109263	2.2406	0.0250522	0.147196	NA	Telomerase activating protein Est1
Bradi2g26600	727.702	0.347719	0.155198	2.24049	0.0250592	0.147199	GO:0005975;GO:0004553;GO:0033947	glycoside hydrolase family 2 protein
Bradi4g04730	344.284	0.559322	0.249703	2.23995	0.0250941	0.147328	GO:0006260;GO:0005524;GO:0003677;GO:0042555;GO:0006270;GO:0005634;GO:0003678	Minichromosome maintenance (MCM2/3/5) family protein
Bradi3g02790	3087.44	0.504099	0.225096	2.23948	0.0251248	0.14747	NA	Domain of unknown function (DUF1995)
Bradi2g26330	892.712	0.585716	0.261817	2.23712	0.0252785	0.148258	NA	NA
Bradi3g57027	202.606	0.531481	0.23767	2.23622	0.0253376	0.148428	GO:0003676	RNA-binding (RRM/RBD/RNP motifs) family protein
Bradi1g22380	10.3189	3.07698	1.376	2.23618	0.0253399	0.148428	NA	NA
Bradi1g01840	2690.7	0.460499	0.206003	2.2354	0.025391	0.148651	GO:0006468;GO:0005524;GO:0004672	Protein kinase superfamily protein
Bradi2g28170	595.7	0.821182	0.367412	2.23504	0.0254147	0.148717	GO:0006412;GO:0005840;GO:0005622;GO:0003735	Ribosomal L29e protein family
Bradi2g54955	19.7174	4.38397	1.96157	2.23493	0.0254218	0.148717	NA	NA
Bradi4g22230	1023	0.387336	0.173364	2.23423	0.0254678	0.148898	GO:0030955;GO:0006096;GO:0004743;GO:0000287	Pyruvate kinase family protein
Bradi1g56086	368.186	1.03432	0.462955	2.23416	0.0254723	0.148898	NA	NA
Bradi4g22120	310.181	0.707649	0.316854	2.23336	0.0255254	0.149132	NA	RNApolymerase 14 kDa subunit
Bradi3g49747	678.715	0.466123	0.208743	2.233	0.0255488	0.149197	NA	Plant protein of unknown function (DUF639)
Bradi4g06650	321.143	0.695942	0.311664	2.23299	0.0255496	0.149197	GO:0016021	Peroxisomal membrane 22 kDa (Mpv17/PMP22) family protein
Bradi3g10640	216.331	0.700663	0.313888	2.23221	0.0256012	0.149382	NA	Calcium-binding EF-hand family protein
Bradi2g12247	1774.78	0.434287	0.194569	2.23205	0.0256118	0.149382	GO:0006468;GO:0005524;GO:0004672	protein serine/threonine kinases;protein tyrosine kinases;ATP binding;protein kinases
Bradi1g32655	369.024	0.932762	0.417903	2.23201	0.0256145	0.149382	NA	NA
Bradi5g02260	3893.6	0.379751	0.170281	2.23014	0.0257384	0.149884	NA	NA
Bradi3g12970	1625.96	0.2364	0.106018	2.22981	0.0257599	0.149934	GO:0016192;GO:0016021	vesicle-associated membrane protein 714
Bradi2g26100	428.585	0.39152	0.175586	2.22979	0.0257611	0.149934	GO:0008017;GO:0007018;GO:0005524;GO:0003777;GO:0005871	P-loop containing nucleoside triphosphate hydrolases superfamily protein
Bradi4g30827	685.464	0.876832	0.393396	2.22888	0.0258221	0.150212	GO:0006468;GO:0004672;GO:0005515	Leucine-rich repeat protein kinase family protein
Bradi1g51350	336.794	0.622536	0.279333	2.22866	0.0258368	0.150236	NA	S-adenosyl-L-methionine-dependent methyltransferases superfamily protein
Bradi4g16467	991.835	0.377671	0.16948	2.22841	0.0258532	0.150279	NA	NA
Bradi5g14230	263.784	0.54425	0.244294	2.22785	0.0258907	0.15042	NA	purin 7
Bradi3g08730	31.9334	1.40864	0.632593	2.22678	0.0259622	0.150667	NA	NA
Bradi4g01540	26.8685	1.94325	0.872826	2.22639	0.0259879	0.150755	GO:0055085;GO:0016021;GO:0015299;GO:0006812	cation/H+ exchanger 19
Bradi1g06036	712.615	0.476063	0.213861	2.22604	0.0260117	0.150825	GO:0008270;GO:0003677	A20/AN1-like zinc finger family protein
Bradi3g25620	9146.53	0.336454	0.151146	2.22601	0.0260133	0.150825	NA	NA
Bradi4g37910	447.403	0.426912	0.19183	2.22547	0.0260496	0.150845	NA	ARM repeat superfamily protein
Bradi1g42254	125.769	0.686936	0.308708	2.2252	0.0260681	0.150913	NA	NA
Bradi4g33310	4701.57	0.424234	0.190715	2.22444	0.0261189	0.151046	GO:0006890	NA
Bradi2g56850	13.3134	4.47167	2.01096	2.22365	0.0261719	0.151196	GO:0055114;GO:0045300;GO:0006631	Plant stearoyl-acyl-carrier-protein desaturase family protein
Bradi2g52090	98.4027	0.762135	0.342846	2.22297	0.0262181	0.151305	GO:0055114;GO:0004097;GO:0016491;GO:0008152	NA
Bradi5g18670	40.8875	8.15932	3.67055	2.22291	0.0262217	0.151305	NA	Sugar isomerase (SIS) family protein
Bradi4g07590	15.8496	3.25233	1.46382	2.2218	0.0262965	0.151698	NA	NA
Bradi1g67205	141.248	0.888818	0.400105	2.22146	0.0263196	0.151771	NA	NA
Bradi2g10720	345.17	0.637902	0.287181	2.22126	0.0263336	0.151797	NA	similar to RCD one 2
Bradi4g06150	15.4311	2.57611	1.16025	2.2203	0.0263981	0.152092	NA	NA
Bradi3g04590	71.8452	0.753243	0.339323	2.21984	0.0264297	0.152191	NA	NA
Bradi1g15857	367.491	0.481149	0.216761	2.21973	0.0264373	0.152191	GO:0006352;GO:0005669	TBP-associated factor 4
Bradi5g10867	306.456	0.651595	0.293572	2.21954	0.0264499	0.152191	NA	NA
Bradi5g21610	168.663	0.487055	0.219573	2.21819	0.0265419	0.15247	GO:0055085;GO:0016021;GO:0015299;GO:0006812	sodium hydrogen exchanger 2
Bradi1g51757	13102.3	0.206847	0.0932765	2.21757	0.0265839	0.152624	GO:0016020;GO:0006075;GO:0003843;GO:0000148	glucan synthase-like 8
Bradi5g26880	592.907	0.656503	0.296069	2.2174	0.0265959	0.152654	NA	Protein of unknown function (DUF167)
Bradi1g09340	2051.07	0.191319	0.0863054	2.21677	0.0266389	0.152824	NA	Vps51/Vps67 family (components of vesicular transport) protein
Bradi1g60490	99.2822	0.821013	0.3704	2.21656	0.0266534	0.152848	NA	cold regulated gene 27
Bradi4g16547	708.373	0.37933	0.171138	2.21651	0.0266565	0.152848	GO:0006468;GO:0005524;GO:0004672	Protein kinase superfamily protein
Bradi2g31580	515.116	0.465849	0.210203	2.21619	0.0266785	0.152936	GO:0006260;GO:0005524;GO:0003677;GO:0042555;GO:0006270;GO:0005634;GO:0003678	minichromosome maintenance (MCM2/3/5) family protein
Bradi1g35060	1574.9	0.495385	0.223643	2.21507	0.0267551	0.153192	NA	NA
Bradi2g35707	858.001	0.309697	0.139815	2.21505	0.0267567	0.153192	GO:0005524;GO:0003676	RECQ helicase SIM
Bradi4g40600	2288.9	0.304187	0.13736	2.21452	0.0267933	0.153329	GO:0008138;GO:0006470;GO:0004484;GO:0006397;GO:0006370	mRNA capping enzyme family protein
Bradi5g23890	10723.6	0.353596	0.159673	2.21451	0.026794	0.153329	NA	Tetratricopeptide repeat (TPR)-like superfamily protein
Bradi4g34410	231.609	0.856165	0.386855	2.21314	0.0268879	0.153724	GO:0055114;GO:0016491;GO:0008270	Oxidoreductase zinc-binding dehydrogenase family protein
Bradi1g61170	410.385	0.401417	0.181398	2.21291	0.0269038	0.153765	GO:0016746;GO:0016021;GO:0006506;GO:0005789	transferases transferring acyl groups
Bradi3g07670	190.777	0.823162	0.372142	2.21196	0.0269698	0.153963	NA	Plant Tudor-like RNA-binding protein
Bradi4g33801	141.467	0.729038	0.329636	2.21165	0.0269911	0.153994	NA	NA
Bradi4g23520	40.3076	1.36842	0.618818	2.21135	0.0270117	0.154073	GO:0005515	Transducin/WD40 repeat-like superfamily protein
Bradi5g12227	6360.62	0.214781	0.0971645	2.21049	0.0270715	0.154337	GO:0005515;GO:0006468;GO:0005524;GO:0004672	somatic embryogenesis receptor-like kinase 1
Bradi3g52750	499.717	0.487942	0.220916	2.20872	0.0271942	0.154878	NA	NmrA-like negative transcriptional regulator family protein
Bradi5g17716	152.459	0.940203	0.425694	2.20863	0.0272002	0.154878	NA	NA
Bradi4g01887	2089.58	0.344936	0.156344	2.20626	0.0273657	0.155704	GO:0003677;GO:0008289	Homeobox-leucine zipper family protein / lipid-binding START domain-containing protein
Bradi3g29260	869.379	0.482631	0.218776	2.20605	0.0273804	0.155748	GO:0045454	NA
Bradi2g19470	34.0748	1.60293	0.72672	2.20571	0.0274046	0.155847	NA	Protein of unknown function (DUF1677)
Bradi2g60460	50.1093	1.29549	0.587458	2.20525	0.0274366	0.155857	NA	NA
Bradi2g06750	260.595	0.626679	0.284178	2.20523	0.0274379	0.155857	NA	potassium channel in Arabidopsis thaliana 1
Bradi1g46656	349.64	0.697178	0.316148	2.20523	0.0274381	0.155857	NA	NA
Bradi2g35720	4597.65	0.331425	0.150295	2.20516	0.027443	0.155857	GO:0005515	F-box/RNI-like superfamily protein
Bradi2g08177	1788.54	0.521154	0.236409	2.20446	0.0274919	0.156033	NA	Plant regulator RWP-RK family protein
Bradi3g41611	36.6875	1.39099	0.631241	2.20358	0.0275541	0.156295	NA	NA
Bradi5g13770	1651.69	0.351642	0.159582	2.20351	0.0275585	0.156295	NA	Galactose oxidase/kelch repeat superfamily protein
Bradi1g75065	197.471	0.663223	0.301127	2.20247	0.0276324	0.156525	NA	NA
Bradi3g34360	1977.85	0.667359	0.303007	2.20245	0.0276333	0.156525	NA	Complex I subunit NDUFS6
Bradi1g13340	517.598	0.330252	0.149973	2.20208	0.0276596	0.156625	NA	HSP20-like chaperones superfamily protein
Bradi4g24906	653.585	0.371443	0.168724	2.20148	0.0277018	0.156757	NA	NA
Bradi4g12930	2202.99	0.58303	0.264963	2.20042	0.0277773	0.157107	NA	vacuolar protein sorting 26A
Bradi2g50650	438.902	0.326974	0.148612	2.20019	0.0277937	0.15716	NA	NA
Bradi2g54222	67.7376	1.56329	0.710773	2.19942	0.0278481	0.15739	NA	NA
Bradi4g23910	1528.05	0.416011	0.189203	2.19876	0.027895	0.157539	NA	Kinase interacting (KIP1-like) family protein
Bradi2g62122	606.076	0.693608	0.315509	2.19838	0.0279223	0.157608	GO:0008234;GO:0006508	NA
Bradi3g04300	186.563	0.609167	0.277107	2.19831	0.0279273	0.157608	GO:0005515	Leucine-rich receptor-like protein kinase family protein
Bradi2g06410	60.414	1.22959	0.559359	2.19822	0.0279335	0.157608	NA	NA
Bradi3g54080	909.241	0.436666	0.19866	2.19806	0.0279451	0.157626	GO:0016787;GO:0005524;GO:0003677	RNA helicase 1
Bradi1g64507	7502.62	0.313056	0.142457	2.19755	0.0279815	0.157754	GO:0008236;GO:0006508	Prolyl oligopeptidase family protein
Bradi5g26420	1387.02	0.422978	0.192504	2.19724	0.0280032	0.157838	GO:0030983;GO:0006298;GO:0005524;GO:0045910;GO:0016887;GO:0004519	DNA mismatch repair protein MutS type 2
Bradi1g63540	595.473	0.301473	0.13746	2.19317	0.0282952	0.159169	GO:0016758;GO:0005789	ALG6 ALG8 glycosyltransferase family
Bradi5g23795	363.791	0.507729	0.23157	2.19255	0.0283397	0.159344	NA	NA
Bradi3g01483	628.539	0.415198	0.189368	2.19254	0.0283404	0.159344	NA	transcription factor IIIA
Bradi1g62900	73.4782	0.744256	0.339686	2.19101	0.0284509	0.159848	NA	trigalactosyldiacylglycerol2
Bradi2g58742	251.252	0.45408	0.207256	2.19091	0.0284582	0.15985	GO:0043399;GO:0019988	initiator tRNA phosphoribosyl transferase family protein
Bradi1g12650	293.273	0.502929	0.229593	2.19052	0.0284863	0.159942	GO:0032502;GO:0006351;GO:0005634	growth-regulating factor 2
Bradi1g76560	2226.99	0.358407	0.16364	2.19021	0.0285088	0.159942	GO:0006468;GO:0004672	Calcium-dependent protein kinase family protein
Bradi2g57070	433.006	0.487984	0.222834	2.1899	0.0285315	0.16	NA	NA
Bradi1g28507	875.675	0.280116	0.127915	2.18987	0.028534	0.16	GO:0031011	NA
Bradi2g34080	700.926	0.269979	0.123381	2.18817	0.028657	0.160533	GO:0006351;GO:0003899	RNA polymerase Rpb7-like N-terminal domain
Bradi3g02612	61.8255	0.932699	0.426291	2.18794	0.028674	0.160543	NA	NA
Bradi3g16150	4080.89	0.391545	0.178963	2.18786	0.0286799	0.160543	GO:0003723	Ribosomal protein S3 family protein
Bradi1g30520	2954.7	0.483924	0.221244	2.18728	0.0287218	0.160738	GO:0016157;GO:0005985	sucrose phosphate synthase 1F
Bradi3g56230	114.268	0.653488	0.298824	2.18686	0.0287524	0.160831	NA	NA
Bradi3g41530	3813.08	0.343206	0.156987	2.1862	0.0288009	0.161062	NA	NA
Bradi5g23515	1333.48	0.537082	0.245753	2.18545	0.0288556	0.161329	NA	NA
Bradi1g28416	2033.48	0.387419	0.177294	2.18517	0.0288762	0.161365	GO:0055085;GO:0042626;GO:0016021;GO:0006810;GO:0005524;GO:0016887	non-intrinsic ABC protein 8
Bradi3g18707	2340.56	0.337303	0.15439	2.18475	0.028907	0.161498	GO:0007010;GO:0003779	villin 4
Bradi4g28360	2329.02	0.550264	0.251947	2.18404	0.028959	0.161679	NA	Ubiquitin domain-containing protein
Bradi3g11414	161.956	0.780551	0.357388	2.18404	0.0289592	0.161679	NA	NA
Bradi3g45660	127.262	0.858725	0.393203	2.18392	0.0289679	0.161679	GO:0006468;GO:0004672	PAS domain-containing protein tyrosine kinase family protein
Bradi4g03680	491.837	0.428288	0.196132	2.18368	0.028986	0.161702	GO:0016798;GO:0016020	glucuronidase 1
Bradi4g37012	158.881	0.878535	0.402371	2.18339	0.0290068	0.161746	GO:0009733	SAUR-like auxin-responsive protein family
Bradi1g51130	985.654	0.379929	0.17401	2.18338	0.0290081	0.161746	GO:0008168;GO:0006479	protein arginine methyltransferase 10
Bradi5g03860	23192.7	0.251588	0.11524	2.18316	0.0290244	0.161797	GO:0006633;GO:0005524;GO:0003989	acetyl-CoA carboxylase 2
Bradi2g61180	1458.96	0.559569	0.256344	2.18288	0.0290446	0.161831	GO:0005525	signal recognition particle binding
Bradi3g20650	1848.24	0.312329	0.14312	2.18228	0.0290887	0.161979	GO:2001070;GO:0003723	RNAse E/G-like
Bradi1g04917	1439.56	0.460331	0.210956	2.18212	0.0291006	0.161979	NA	exocyst complex component 84B
Bradi2g51440	6056.75	0.380422	0.174343	2.18204	0.0291066	0.161979	GO:0006508;GO:0004252	Subtilase family protein
Bradi3g41042	120.138	1.27003	0.582088	2.18186	0.0291201	0.162015	NA	NA
Bradi1g40688	21.0251	1.59259	0.730067	2.18143	0.0291519	0.162152	NA	NA
Bradi2g00881	125.925	0.905597	0.415197	2.18113	0.0291741	0.162197	NA	NA
Bradi1g15020	336.223	0.600116	0.27522	2.18049	0.0292209	0.162378	GO:0042558	Dihydropterin pyrophosphokinase / Dihydropteroate synthase
Bradi2g52210	14.7103	3.80993	1.74755	2.18015	0.029246	0.162418	GO:0055114;GO:0004097;GO:0016491;GO:0008152	NA
Bradi5g05166	135.022	1.26717	0.581243	2.18011	0.0292494	0.162418	NA	NA
Bradi5g03590	501.213	0.57511	0.263879	2.17944	0.0292989	0.162569	NA	thylakoid lumen 15.0 kDa protein
Bradi4g06061	215.897	0.629767	0.289109	2.1783	0.0293838	0.162884	NA	NA
Bradi5g22700	1552.81	0.377534	0.17335	2.17788	0.0294153	0.162884	NA	NA
Bradi2g27790	347.702	0.663553	0.304716	2.17761	0.0294351	0.162884	NA	NA
Bradi4g03240	133.21	0.750619	0.344711	2.17753	0.0294408	0.162884	NA	Protein of unknown function (DUF594)
Bradi2g21180	480.575	0.963804	0.442631	2.17745	0.0294474	0.162884	GO:0005516;GO:0046872;GO:0000166	autoinhibited Ca(2+)-ATPase isoform 4
Bradi1g46831	13.1936	2.7321	1.25485	2.17724	0.0294627	0.162896	NA	NA
Bradi1g31800	1209.03	0.606187	0.278422	2.17722	0.0294639	0.162896	GO:0006468;GO:0005524;GO:0004672	Protein kinase superfamily protein
Bradi4g23217	295.058	0.546644	0.251147	2.17659	0.029511	0.162999	GO:0006355;GO:0005739;GO:0003690	Mitochondrial transcription termination factor family protein
Bradi1g02080	547.398	0.370589	0.170305	2.17603	0.0295527	0.16315	NA	NA
Bradi3g11460	365.545	0.595114	0.27351	2.17584	0.029567	0.16319	GO:0006461;GO:0005739	NA
Bradi1g13310	898.569	0.258395	0.118795	2.17514	0.0296199	0.163364	GO:0008270;GO:0006355	FAR1-related sequence 5
Bradi4g45120	139.161	0.731986	0.336599	2.17465	0.0296561	0.163455	NA	NA
Bradi3g33860	2962.3	0.398049	0.18304	2.17465	0.0296561	0.163455	GO:0005524	TCP-1/cpn60 chaperonin family protein
Bradi1g21360	91.5123	0.705748	0.324597	2.17423	0.0296878	0.163501	GO:0016021;GO:0008233;GO:0006465;GO:0005787	peptidases
Bradi1g59970	1204.26	0.344555	0.158489	2.174	0.029705	0.163557	NA	binding
Bradi4g10415	8.67856	4.28519	1.97204	2.17297	0.0297823	0.163903	NA	NA
Bradi5g18697	1953.38	0.420329	0.193616	2.17094	0.0299358	0.164455	NA	Protein of unknown function (DUF810)
Bradi5g23874	21.7568	1.66214	0.765654	2.17088	0.0299402	0.164455	GO:0016020;GO:0015979;GO:0009539;GO:0009523	photosystem II reaction center protein J
Bradi1g19160	980.745	0.437456	0.201545	2.17051	0.0299679	0.164468	GO:0016757	Glycosyltransferase family 61 protein
Bradi1g54131	51.4565	0.831488	0.383224	2.16971	0.0300285	0.164663	NA	Protein with RNI-like/FBD-like domains
Bradi2g37810	37.3812	1.15162	0.530894	2.16921	0.0300667	0.164754	GO:0042254;GO:0005622	Ribosomal protein L10 family protein
Bradi4g32267	143.481	0.594075	0.273894	2.169	0.0300829	0.164764	NA	DNAJ heat shock N-terminal domain-containing protein
Bradi4g28050	6012.54	0.377249	0.173956	2.16865	0.0301094	0.164865	GO:0008270;GO:0005515	RING/U-box superfamily protein
Bradi4g15710	2725.72	0.294287	0.135708	2.16853	0.0301186	0.164865	GO:0005515	ubiquitin-specific protease 12
Bradi1g57147	908.433	0.685979	0.316343	2.16847	0.030123	0.164865	GO:0016020;GO:0008375	Core-2/I-branching beta-16-N-acetylglucosaminyltransferase family protein
Bradi2g08657	214.443	0.754758	0.348243	2.16733	0.0302098	0.165102	NA	NA
Bradi4g29947	3292.59	0.23222	0.107189	2.16646	0.0302764	0.165371	GO:0008270;GO:0008237	TBP-associated factor 2
Bradi2g34540	23.9176	1.5193	0.70134	2.16628	0.0302897	0.165371	NA	NA
[truncated: 481 more rows]

## Sheet: LSres UP WT H2O vs 6 H2O
Table S5: Tables of differentially expressed up-regulated genes between wildtype and transgenic line 6.
Brachipodium gene	baseMean	log2FoldChange	lfcSE	stat	pvalue	padj	GO	annotation
Bradi1g76690	4208.66	6.62762	0.333248	19.8879	5.17598e-88	1.18271e-83	GO:0043565;GO:0006355;GO:0003700	Basic-leucine zipper (bZIP) transcription factor family protein
Bradi3g16616	797.49	4.44214	0.237915	18.6711	8.5014e-78	9.71285e-74	NA	NA
Bradi3g27203	649.49	7.24869	0.889421	8.14989	3.64249e-16	2.77436e-12	NA	NA
Bradi1g63616	64.9786	5.38443	0.742975	7.24712	4.25735e-13	1.62134e-09	NA	NA
Bradi4g28367	776.281	1.54352	0.216074	7.14345	9.10154e-13	2.59963e-09	GO:0005515	Leucine-rich repeat transmembrane protein kinase
Bradi1g39214	494.4	9.95095	1.39796	7.11818	1.09358e-12	2.77648e-09	GO:0009512	PETG
Bradi2g09434	397.069	1.77247	0.259747	6.82383	8.86451e-12	2.02554e-08	GO:0006355;GO:0003700;GO:0043531	NB-ARC domain-containing disease resistance protein
Bradi2g51170	351.035	2.39972	0.357411	6.71416	1.89153e-11	3.92922e-08	GO:0030170;GO:0019752;GO:0016831	Pyridoxal phosphate (PLP)-dependent transferases superfamily protein
Bradi1g20890	293.535	2.68802	0.410404	6.5497	5.76539e-11	1.09783e-07	GO:0016157;GO:0005985	sucrose synthase 4
Bradi5g08269	1049.12	2.93096	0.461225	6.35472	2.0881e-10	3.67023e-07	NA	NA
Bradi1g06090	5159.74	1.0811	0.172552	6.2654	3.71871e-10	6.06946e-07	NA	ubiquiting-conjugating enzyme 2
Bradi1g78790	139.321	1.90722	0.306548	6.22162	4.92062e-10	7.20864e-07	GO:0006457;GO:0003755;GO:0000413	rotamase cyclophilin 5
Bradi1g33827	79.9714	3.17223	0.517742	6.12704	8.95278e-10	1.17474e-06	GO:0048046;GO:0016762;GO:0006073;GO:0005618;GO:0005975;GO:0004553	xyloglucan endotransglycosylase 6
Bradi5g12280	758.183	1.53741	0.253198	6.07198	1.26339e-09	1.51939e-06	GO:0016853;GO:0005975	Galactose mutarotase-like superfamily protein
Bradi3g38590	1169.46	1.6867	0.28101	6.00227	1.94583e-09	2.22311e-06	GO:0005515	F-box/RNI-like superfamily protein
Bradi3g09034	27.7132	6.87368	1.14891	5.98278	2.19367e-09	2.38692e-06	NA	NA
Bradi4g22630	3525.89	1.07291	0.180295	5.95086	2.66738e-09	2.77044e-06	GO:0055114;GO:0016491;GO:0008270	alcohol dehydrogenase 1
Bradi2g51120	451.637	2.1802	0.377113	5.78128	7.41328e-09	6.51513e-06	GO:0030170;GO:0019752;GO:0016831	Pyridoxal phosphate (PLP)-dependent transferases superfamily protein
Bradi1g52860	80.3584	2.17146	0.379375	5.72377	1.04186e-08	8.5023e-06	NA	NA
Bradi2g02190	178.238	2.38602	0.420389	5.67574	1.38088e-08	1.08804e-05	NA	C2H2 and C2HC zinc fingers superfamily protein
Bradi3g18256	63.8208	21.8159	3.84772	5.66981	1.42953e-08	1.08882e-05	GO:0005515	BTB-POZ and MATH domain 2
Bradi1g08260	3193.83	0.885256	0.169171	5.23292	1.66851e-07	9.85493e-05	GO:0006412;GO:0005840;GO:0003735;GO:0015934	Ribosomal protein L13 family protein
Bradi2g62510	1896.37	1.4172	0.278748	5.08417	3.69245e-07	0.000175776	NA	myb domain protein 59
Bradi1g42760	284.984	1.68999	0.335092	5.04336	4.57433e-07	0.000213313	GO:0008168	S-adenosyl-L-methionine-dependent methyltransferases superfamily protein
Bradi1g77840	2058.01	1.21547	0.244035	4.98073	6.33457e-07	0.000273104	NA	Remorin family protein
Bradi2g52710	2379.38	1.10746	0.223088	4.96422	6.89786e-07	0.00028227	GO:0006412;GO:0005840;GO:0005622;GO:0003735	Ribosomal protein L34
Bradi3g51520	1934.18	1.62642	0.32785	4.96086	7.01803e-07	0.00028227	NA	NA
Bradi2g40040	1416.46	1.05671	0.214544	4.92535	8.42107e-07	0.00029567	GO:0006412;GO:0005840;GO:0005622;GO:0003735	Ribosomal L28 family
Bradi3g37470	174.134	1.64621	0.334545	4.92076	8.62106e-07	0.00029567	GO:0009733	SAUR-like auxin-responsive protein family
Bradi2g40537	371.239	1.86949	0.382616	4.88607	1.02869e-06	0.000340661	NA	Nodulin MtN3 family protein
Bradi1g49420	479.818	1.91383	0.392864	4.87148	1.10765e-06	0.000361568	GO:0006508;GO:0004190	Eukaryotic aspartyl protease family protein
Bradi3g10520	256.721	3.93398	0.809577	4.8593	1.17801e-06	0.000379119	GO:0030418;GO:0030410	nicotianamine synthase 4
Bradi1g67090	1133.71	0.640635	0.13211	4.84924	1.23934e-06	0.000393317	GO:0006096;GO:0004634;GO:0000287;GO:0000015	cytosolic enolase
Bradi4g07017	46.0398	3.81823	0.788705	4.84114	1.29094e-06	0.000404083	GO:0043531	NB-ARC domain-containing disease resistance protein
Bradi5g02412	80.9616	4.43697	0.919446	4.8257	1.39513e-06	0.000409476	NA	NA
Bradi3g37043	58.6637	2.51668	0.522352	4.81798	1.45018e-06	0.000419452	NA	mini zinc finger 2
Bradi2g07780	19.1234	7.80502	1.63126	4.78465	1.71285e-06	0.000489234	NA	NA
Bradi3g42180	356.828	1.60744	0.340527	4.72044	2.35333e-06	0.000625274	GO:0055114;GO:0020037;GO:0016705;GO:0005506	cytochrome P450 family 78 subfamily A polypeptide 6
Bradi2g52110	186.636	1.89393	0.401501	4.71712	2.39203e-06	0.00062618	NA	methyl esterase 1
Bradi3g37551	41.1015	3.51112	0.744597	4.71547	2.41155e-06	0.00062618	GO:0046983;GO:0008171	O-methyltransferase family protein
Bradi1g49247	494.242	1.26531	0.270366	4.67999	2.86889e-06	0.000696742	NA	NA
Bradi1g04700	26559.4	1.07428	0.229565	4.67963	2.87387e-06	0.000696742	GO:0015979;GO:0009538;GO:0009522	photosystem I subunit D-2
Bradi1g20950	1352.9	1.69474	0.363975	4.65619	3.22109e-06	0.00075104	NA	Disease resistance-responsive (dirigent-like protein) family protein
Bradi3g08390	3069.22	0.787531	0.169855	4.6365	3.54359e-06	0.000802559	GO:0003824;GO:0006470;GO:0004722	Protein phosphatase 2C family protein
Bradi4g20127	155.003	1.84046	0.397373	4.63156	3.62916e-06	0.000808572	GO:0046983;GO:0008171	O-methyltransferase family protein
Bradi2g34120	2680.52	1.06741	0.231396	4.61291	3.97071e-06	0.000864102	NA	NA
Bradi1g05766	113.558	1.9759	0.42887	4.60723	4.08072e-06	0.000879664	GO:0016491;GO:0016020;GO:0009055	photosynthetic electron transfer D
Bradi4g20117	930.725	1.09837	0.239434	4.58733	4.48943e-06	0.000924176	GO:0046983;GO:0008171	O-methyltransferase family protein
Bradi1g31780	1344.85	1.03012	0.224684	4.58476	4.54498e-06	0.000927257	GO:0006457	FK506-binding protein 13
Bradi2g60904	124.008	2.96508	0.647186	4.5815	4.61663e-06	0.000933541	GO:0016747	hydroxycinnamoyl-CoA shikimate/quinate hydroxycinnamoyl transferase
Bradi1g20010	52.1389	3.72602	0.815268	4.5703	4.87017e-06	0.000971802	GO:0055114;GO:0020037;GO:0006979;GO:0004601	Peroxidase superfamily protein
Bradi1g09260	122.984	3.46384	0.75835	4.5676	4.93344e-06	0.000971802	GO:0005515;GO:0055114;GO:0046872;GO:0016702	PLAT/LH2 domain-containing lipoxygenase family protein
Bradi3g11930	1005.11	1.05023	0.230268	4.56088	5.09397e-06	0.000991965	NA	NA
Bradi3g36480	7275.62	1.07963	0.237723	4.54156	5.58394e-06	0.00107221	GO:0019904	general regulatory factor 7
Bradi4g25930	2899.63	0.731301	0.161734	4.52162	6.13679e-06	0.00115889	GO:0055114;GO:0020037;GO:0016705;GO:0005506	CYTOCHROME P450 51G1
Bradi2g04190	1195.64	1.05483	0.233517	4.51717	6.26728e-06	0.00117383	NA	NA
Bradi2g18660	595.54	0.976019	0.217756	4.48216	7.3892e-06	0.00132319	NA	NA
Bradi1g20400	1669.87	1.2379	0.276224	4.48149	7.4122e-06	0.00132319	GO:0016021;GO:0006810	emp24/gp25L/p24 family/GOLD family protein
Bradi2g14550	155.238	1.13673	0.255799	4.44384	8.83679e-06	0.00148901	NA	Protein of unknown function (DUF594)
Bradi1g37190	178.606	1.60916	0.362162	4.44322	8.8624e-06	0.00148901	GO:0006468;GO:0005524;GO:0004672;GO:0005515	Leucine-rich receptor-like protein kinase family protein
Bradi5g19920	97.9965	2.09282	0.471561	4.43805	9.07761e-06	0.00151323	NA	Predicted AT-hook DNA-binding family protein
Bradi2g35467	984.828	0.782315	0.177062	4.41831	9.94778e-06	0.00160075	GO:0003779;GO:0051017	villin-like 1
Bradi4g23075	14.4212	7.33458	1.66093	4.41594	1.00571e-05	0.00160702	NA	NA
Bradi4g00430	1333.83	0.703025	0.15962	4.40436	1.06097e-05	0.00165148	GO:0048038;GO:0016901;GO:0005975	catalytics
Bradi1g56080	234.17	1.84995	0.420055	4.40406	1.06244e-05	0.00165148	NA	NA
Bradi3g26717	21.4024	8.98998	2.04469	4.39675	1.09884e-05	0.00169652	NA	Transmembrane amino acid transporter family protein
Bradi5g02440	300.365	1.17918	0.269238	4.37971	1.18836e-05	0.00179828	NA	Zinc finger (C3HC4-type RING finger) family protein
Bradi4g42290	134.683	1.52382	0.348352	4.37435	1.21796e-05	0.00183094	NA	NA
Bradi1g66350	1137.69	0.83431	0.190885	4.37075	1.23818e-05	0.00184918	GO:0006526;GO:0004358	arginine biosynthesis protein ArgJ family
Bradi3g57868	2382.93	1.03066	0.236027	4.36668	1.26148e-05	0.00187175	GO:0002161	YbaK/aminoacyl-tRNA synthetase-associated domain
Bradi5g14580	1011.38	1.13998	0.263029	4.33405	1.46393e-05	0.00209059	GO:0005975;GO:0004553	Six-hairpin glycosidases superfamily protein
Bradi3g19800	1060.7	1.01161	0.233484	4.33268	1.47302e-05	0.00209059	GO:0005515	F-box/RNI-like superfamily protein
Bradi1g25270	559.956	0.798093	0.184291	4.3306	1.48704e-05	0.00209746	NA	Protein of unknown function DUF538
Bradi2g36000	2968.08	0.766253	0.177111	4.32639	1.51575e-05	0.00211188	GO:0055085;GO:0016021;GO:0015299;GO:0006812	sodium hydrogen exchanger 2
Bradi4g05540	100.942	1.81569	0.419951	4.32359	1.53512e-05	0.00211972	GO:0005509;GO:0055114;GO:0016491;GO:0050664;GO:0004601	NADPH/respiratory burst oxidase protein D
Bradi2g18820	752.59	1.28979	0.298689	4.31816	1.57337e-05	0.0021229	GO:0009001;GO:0006535;GO:0005737	serine acetyltransferase 1;1
Bradi1g02635	3870.82	1.18985	0.276509	4.30312	1.68412e-05	0.00219899	NA	NA
Bradi3g45130	338.08	1.10424	0.256854	4.29912	1.71481e-05	0.00222633	GO:0006355;GO:0005667;GO:0003700	E2F transcription factor 3
Bradi1g47940	3014.54	0.627851	0.14614	4.29623	1.7373e-05	0.00224278	GO:0016192;GO:0016021	vesicle-associated membrane protein 713
Bradi1g30440	2791.83	0.792788	0.18475	4.29114	1.77754e-05	0.00226917	GO:0051603;GO:0005839;GO:0004298	proteasome beta subunit C1
Bradi4g31560	66.207	2.23812	0.521686	4.29016	1.78541e-05	0.00226917	NA	Mitochondrial substrate carrier family protein
Bradi2g18920	146.41	1.33164	0.310779	4.28484	1.82867e-05	0.00230857	NA	Pollen Ole e 1 allergen and extensin family protein
Bradi4g31040	4101.94	0.75886	0.178564	4.24979	2.1397e-05	0.00258689	GO:0006355;GO:0003700	related to AP2 2
Bradi4g37740	4558.4	0.86859	0.205857	4.21938	2.44973e-05	0.00290389	GO:0055085;GO:0016020;GO:0006811;GO:0005216	cyclic nucleotide-gated channel 14
Bradi2g53561	1037.38	1.39189	0.329902	4.2191	2.45274e-05	0.00290389	NA	NA
Bradi1g66913	12.488	7.70432	1.82896	4.21241	2.52662e-05	0.00294558	NA	DNA binding
Bradi3g56975	401.548	1.22062	0.290309	4.20453	2.61625e-05	0.00297555	NA	NA
Bradi3g15350	589.438	0.815217	0.193895	4.20443	2.61744e-05	0.00297555	NA	polyubiquitin 10
Bradi3g47710	81.0362	2.0682	0.49509	4.17742	2.94831e-05	0.00330366	NA	Calcineurin-like metallo-phosphoesterase superfamily protein
Bradi3g03878	318.098	1.4137	0.338421	4.17734	2.94944e-05	0.00330366	GO:0043531	NB-ARC domain-containing disease resistance protein
Bradi2g23580	679.504	0.976505	0.234655	4.16144	3.16242e-05	0.00347411	NA	NA
Bradi4g37410	948.468	1.01701	0.24452	4.15921	3.19344e-05	0.00349139	NA	plastid movement impaired1
Bradi1g69250	329.277	1.35889	0.32721	4.15296	3.28206e-05	0.0035375	GO:0008374;GO:0006629	alpha/beta-Hydrolases superfamily protein
Bradi1g06870	15940.4	0.645376	0.155492	4.15054	3.31691e-05	0.00354165	GO:0005525	GTP binding Elongation factor Tu family protein
Bradi1g05731	95.462	1.64617	0.396927	4.1473	3.36426e-05	0.00357551	NA	photosynthetic electron transfer B
Bradi3g24760	254.915	1.35576	0.327281	4.14249	3.43549e-05	0.00361756	NA	phytochrome kinase substrate-related
Bradi4g06536	28.6257	7.59446	1.83586	4.13673	3.52292e-05	0.00368958	NA	NA
Bradi1g75620	1361.61	1.66442	0.402436	4.13587	3.53618e-05	0.00368958	GO:0006412;GO:0005840;GO:0005622;GO:0003735	Translation protein SH3-like family protein
Bradi1g28760	2984.08	0.724358	0.175408	4.12956	3.63461e-05	0.0037457	GO:0016020;GO:0006810;GO:0005215	plasma membrane intrinsic protein 2A
Bradi5g21587	740.14	1.16517	0.282596	4.1231	3.73811e-05	0.00377946	NA	Pectin lyase-like superfamily protein
Bradi1g75120	48.5786	2.6085	0.634119	4.11358	3.89565e-05	0.00388715	NA	lateral organ boundaries-domain 16
Bradi1g37990	805.212	0.911328	0.221821	4.10839	3.98419e-05	0.00394108	NA	amino acid permease 1
Bradi5g05663	34.1991	2.57595	0.627705	4.10376	4.06494e-05	0.00396939	GO:0016984;GO:0015977	ribulose-bisphosphate carboxylases
Bradi1g51245	346.353	1.2243	0.298513	4.10134	4.10762e-05	0.00397023	NA	NA
Bradi4g33899	128.799	1.45041	0.353698	4.10071	4.1189e-05	0.00397023	NA	NAD(P)-binding Rossmann-fold superfamily protein
Bradi2g28441	1398.53	0.628133	0.153259	4.09851	4.15811e-05	0.00397543	NA	NA
Bradi2g44864	761.88	0.932076	0.227938	4.08917	4.32923e-05	0.0040811	NA	NA
Bradi1g78168	20.424	7.55084	1.84776	4.08649	4.37943e-05	0.00410123	NA	NA
Bradi4g04224	487.181	1.03342	0.253226	4.08101	4.48407e-05	0.00413678	NA	NA
Bradi5g12570	730.074	1.31556	0.324351	4.05598	4.9925e-05	0.00453072	NA	vacuolar iron transporter 1
Bradi2g36788	391.338	1.76162	0.435792	4.04235	5.29192e-05	0.00466874	NA	NB-ARC domain-containing disease resistance protein
Bradi3g27312	116.786	1.79074	0.443312	4.03945	5.35757e-05	0.00469044	GO:0016491;GO:0016020;GO:0009055	photosynthetic electron transfer D
Bradi2g01460	22.0066	7.58216	1.87863	4.036	5.43703e-05	0.00472381	GO:0016021	tetraspanin3
Bradi3g55110	1792.24	0.771217	0.191521	4.02681	5.65395e-05	0.00489367	NA	NA
Bradi3g07237	1559.3	0.751078	0.186826	4.0202	5.81476e-05	0.00501386	GO:0005515;GO:0005096	Calcium-dependent ARF-type GTPase activating protein family
Bradi1g10990	4237.22	0.955504	0.238316	4.0094	6.08732e-05	0.00519012	GO:0006412;GO:0005840;GO:0005622;GO:0003735;GO:0003723	Ribosomal protein S13/S18 family
Bradi1g69550	2241.9	0.764241	0.190953	4.00225	6.27429e-05	0.00531874	GO:0005515;GO:0006468;GO:0005524;GO:0004672	receptor-like kinase 1
Bradi1g29300	3895.29	0.812497	0.203056	4.00134	6.29857e-05	0.00531874	GO:0030132;GO:0030130;GO:0016192;GO:0006886;GO:0005198	Clathrin light chain protein
Bradi4g01207	84.6336	2.0046	0.501028	4.00098	6.30801e-05	0.00531874	NA	NA
Bradi5g21215	651.606	0.648144	0.162068	3.9992	6.35558e-05	0.00533916	GO:0006355	RING/FYVE/PHD zinc finger superfamily protein
Bradi2g16866	8.01568	7.13151	1.7839	3.9977	6.39598e-05	0.00535341	NA	Tetratricopeptide repeat (TPR)-like superfamily protein
Bradi3g22590	422.575	1.65031	0.41307	3.99523	6.46311e-05	0.00537026	NA	NA
Bradi4g44646	38.4918	4.48865	1.12419	3.99279	6.53006e-05	0.00540622	GO:0043531	NB-ARC domain-containing disease resistance protein
Bradi1g08150	124.785	1.82332	0.457381	3.98644	6.70718e-05	0.00551291	GO:0016758;GO:0008152	UDP-Glycosyltransferase superfamily protein
Bradi3g37690	359.579	1.35538	0.340737	3.97778	6.95609e-05	0.00565647	GO:0055114;GO:0050660;GO:0016491;GO:0019139;GO:0009690	cytokinin oxidase 7
Bradi2g24040	314.244	1.01148	0.254909	3.96801	7.24752e-05	0.00579041	GO:0006355;GO:0003677	Dof-type zinc finger DNA-binding family protein
Bradi2g01927	1571.46	2.02022	0.509402	3.96587	7.3129e-05	0.0058223	GO:0005576;GO:0004867	NA
Bradi5g09300	1867.29	0.516633	0.130383	3.96243	7.4191e-05	0.00586597	GO:0003924	Tubulin/FtsZ family protein
Bradi1g78800	446.831	0.767505	0.193768	3.96095	7.46509e-05	0.00588198	NA	NB-ARC domain-containing disease resistance protein
Bradi2g26420	870.496	0.725308	0.18349	3.95285	7.72273e-05	0.00600219	GO:0005524;GO:0051082;GO:0006457	TCP-1/cpn60 chaperonin family protein
Bradi3g48180	862.39	1.20083	0.30411	3.94868	7.85848e-05	0.00608699	GO:0008270;GO:0005622	salt tolerance homologue
Bradi3g02270	908.866	0.521937	0.132453	3.94056	8.12922e-05	0.00623236	GO:0006468;GO:0005524;GO:0004672	cell division control 2
Bradi3g08410	2440.02	0.627506	0.159583	3.93215	8.41881e-05	0.00633182	GO:0003723	KH domain-containing protein
Bradi1g62930	459.384	0.930545	0.236659	3.93201	8.42395e-05	0.00633182	GO:0006412;GO:0005840;GO:0005622;GO:0003735	Ribosomal protein L18e/L15 superfamily protein
Bradi1g44900	24.0864	7.60231	1.93668	3.92543	8.65763e-05	0.00643723	GO:0016413;GO:0010411;GO:0005794	TRICHOME BIREFRINGENCE-LIKE 27
Bradi1g06036	712.615	0.919071	0.234165	3.92489	8.67689e-05	0.00643723	GO:0008270;GO:0003677	A20/AN1-like zinc finger family protein
Bradi4g39617	626.438	1.25438	0.319811	3.92225	8.77277e-05	0.00648731	GO:0005515;GO:0006468;GO:0005524;GO:0004672	Leucine-rich repeat protein kinase family protein
Bradi3g14370	563.837	0.765078	0.195201	3.91944	8.87533e-05	0.00654197	GO:0016020;GO:0008378;GO:0006486;GO:0030246	Galactosyltransferase family protein
Bradi2g60705	791.269	1.33545	0.341602	3.90936	9.25395e-05	0.00666866	NA	NA
Bradi1g25470	1032.12	0.734911	0.188001	3.90908	9.26489e-05	0.00666866	GO:0046983	basic helix-loop-helix (bHLH) DNA-binding superfamily protein
Bradi1g26850	2635.32	0.708583	0.181285	3.90867	9.28068e-05	0.00666866	GO:0005515	Calcium-dependent lipid-binding (CaLB domain) family protein
Bradi1g63791	51.8964	2.72423	0.697554	3.9054	9.40703e-05	0.0067266	NA	Bifunctional inhibitor/lipid-transfer protein/seed storage 2S albumin superfamily protein
Bradi2g07760	105.844	2.20376	0.564778	3.90199	9.54047e-05	0.00673738	GO:0009116;GO:0003824	Phosphorylase superfamily protein
Bradi2g19221	1211.05	0.717852	0.184175	3.89767	9.71243e-05	0.00680764	NA	NA
Bradi1g20930	167.511	1.24451	0.319711	3.89262	9.91693e-05	0.00690859	NA	Disease resistance-responsive (dirigent-like protein) family protein
Bradi1g27332	4734.74	1.02937	0.264572	3.89071	9.99509e-05	0.00694188	GO:0006412;GO:0005840;GO:0003735	Ribosomal protein L23/L15e family protein
Bradi4g05027	248.643	0.801658	0.206392	3.88416	0.000102685	0.0070909	NA	cellulose synthase-like D5
Bradi1g59750	45.6424	2.82085	0.726554	3.8825	0.000103389	0.00711578	NA	zinc-finger protein 10
Bradi1g76298	24.8173	2.9207	0.752832	3.87961	0.000104623	0.00715756	NA	NA
Bradi2g20680	174.349	1.25682	0.32487	3.86867	0.000109429	0.00739778	GO:0006950	Adenine nucleotide alpha hydrolases-like superfamily protein
Bradi1g20220	17623.7	0.743655	0.192436	3.86442	0.000111354	0.00748362	GO:0016021	Low temperature and salt responsive protein family
Bradi3g47240	2903.32	0.688953	0.17883	3.85256	0.00011689	0.007787	GO:0005525	RAB GTPase homolog B1C
Bradi2g45980	298.357	1.0492	0.272513	3.85007	0.000118085	0.00784371	GO:0016021	Cytochrome b561/ferric reductase transmembrane protein family
Bradi2g30580	2984.94	1.37891	0.358349	3.84795	0.00011911	0.00787948	GO:0055114;GO:0046872;GO:0006801;GO:0004784	manganese superoxide dismutase 1
Bradi1g32860	59181.4	1.01387	0.26378	3.84363	0.000121227	0.00793019	NA	polyubiquitin 10
Bradi1g32420	843.777	1.1508	0.299553	3.84174	0.000122164	0.00793019	NA	Sec14p-like phosphatidylinositol transfer family protein
Bradi4g45022	756.986	0.779886	0.20304	3.84105	0.00012251	0.00793019	NA	NA
Bradi4g43970	322.755	0.817054	0.21278	3.83989	0.000123087	0.00794505	NA	Plant protein of unknown function (DUF247)
Bradi1g21466	92.2337	2.78221	0.727435	3.82469	0.000130937	0.00828786	NA	NA
Bradi2g05620	3691.81	0.513277	0.134441	3.81787	0.000134607	0.00847319	GO:0055114;GO:0051287;GO:0004471	NADP-malic enzyme 4
Bradi1g56616	163.732	2.0239	0.530478	3.81524	0.000136048	0.00854038	NA	NADH-Ubiquinone/plastoquinone (complex I) protein
Bradi5g09212	4588.33	1.08843	0.285391	3.81381	0.000136841	0.0085432	NA	60S acidic ribosomal protein family
Bradi1g69125	209.647	1.36986	0.359903	3.80619	0.000141124	0.00873894	NA	NA
Bradi4g09900	230.593	1.62512	0.427044	3.80552	0.000141506	0.00873894	NA	myb domain protein 112
Bradi3g30106	55.3047	2.03245	0.534288	3.80404	0.000142357	0.00876779	NA	NA
Bradi2g02370	30.2912	4.03292	1.06056	3.80263	0.000143171	0.00877064	GO:0030170;GO:0019752;GO:0016831	Pyridoxal phosphate (PLP)-dependent transferases superfamily protein
Bradi1g20750	1935.62	0.620063	0.163717	3.78741	0.000152228	0.00915369	GO:0006468;GO:0005524;GO:0004672	Leucine-rich receptor-like protein kinase family protein
Bradi3g32940	91.3398	3.0441	0.808223	3.76641	0.000165614	0.00982929	NA	Auxin-Induced in Root cultures 1
Bradi5g02170	2817.38	0.392793	0.104346	3.76435	0.000166982	0.00988484	GO:0016747;GO:0008152	acetoacetyl-CoA thiolase 2
Bradi4g09982	84.7268	4.45909	1.18655	3.75802	0.000171261	0.0100859	NA	NA
Bradi3g03660	351.653	1.24264	0.331136	3.75266	0.000174966	0.0101762	GO:0009733	SAUR-like auxin-responsive protein family
Bradi3g10240	796.912	0.993964	0.264891	3.75235	0.000175185	0.0101762	GO:0008152;GO:0003824	Isochorismatase family protein
Bradi3g02087	704.957	1.05006	0.279949	3.7509	0.000176202	0.0101762	NA	BTB/POZ domain-containing protein
Bradi1g16710	68.6148	1.60221	0.427237	3.75017	0.000176713	0.0101762	NA	Polyketide cyclase/dehydrase and lipid transport superfamily protein
Bradi2g56710	1264.68	0.430578	0.11482	3.75003	0.000176813	0.0101762	GO:0005515	RING/FYVE/PHD zinc finger superfamily protein
Bradi3g48520	1626.07	0.683993	0.182541	3.74707	0.000178912	0.0102069	GO:0045747;GO:0007049;GO:0006221	enhancer of rudimentary protein putative
Bradi1g14093	215.141	1.14899	0.306689	3.74642	0.000179375	0.0102069	NA	NA
Bradi4g33040	38.0024	2.27495	0.607804	3.7429	0.000181909	0.0103142	NA	FASCICLIN-like arabinogalactan 1
Bradi1g14340	624.004	0.730073	0.195245	3.73927	0.000184552	0.0104382	NA	IND1(iron-sulfur protein required for NADH dehydrogenase)-like
Bradi5g02480	286.338	1.11137	0.297444	3.73639	0.000186678	0.0104806	NA	formin homology5
Bradi2g17620	340.38	1.08113	0.28969	3.73202	0.000189947	0.0106119	NA	Pyridoxal-5\'-phosphate-dependent enzyme family protein
Bradi4g07100	721.777	0.988884	0.265502	3.72458	0.00019564	0.010772	GO:0003723	pumilio 7
Bradi3g15230	58.8585	3.30714	0.889129	3.71953	0.000199595	0.010937	NA	RmlC-like cupins superfamily protein
Bradi4g07800	131.237	1.69521	0.455862	3.71869	0.000200259	0.0109409	GO:0009055	early nodulin-like protein 18
Bradi1g23070	196.722	0.820735	0.221863	3.6993	0.000216199	0.0115155	GO:0016788	SGNH hydrolase-type esterase superfamily protein
Bradi1g03277	338.283	0.864616	0.233916	3.69627	0.000218787	0.0115992	GO:0006468;GO:0005524;GO:0004672	Concanavalin A-like lectin protein kinase family protein
Bradi3g39910	354.692	0.870179	0.236039	3.68659	0.000227278	0.0119386	GO:0005515;GO:0006468;GO:0004672	Leucine-rich repeat protein kinase family protein
Bradi2g20360	546.851	0.947715	0.257223	3.68442	0.000229228	0.0119776	GO:0009982;GO:0009451;GO:0003723;GO:0001522	Pseudouridine synthase family protein
Bradi5g12330	28761.4	1.14491	0.310752	3.68431	0.00022932	0.0119776	GO:0055114;GO:0016620	glyceraldehyde 3-phosphate dehydrogenase A subunit 2
Bradi1g10560	651.059	0.812566	0.220566	3.68401	0.000229593	0.0119776	GO:0008017;GO:0000910;GO:0000226	Microtubule associated protein (MAP65/ASE1) family protein
Bradi4g34710	874.315	1.22584	0.333078	3.68034	0.000232925	0.0120415	GO:0006810;GO:0005622	nuclear transport factor 2B
Bradi5g09702	791.819	0.85644	0.232881	3.67759	0.000235446	0.012117	GO:0019684;GO:0016168;GO:0016020;GO:0009767;GO:0009521	photosystem II reaction center protein B
Bradi4g43620	252.793	2.47789	0.674859	3.67171	0.000240932	0.0123715	GO:0055085;GO:0016021	zinc induced facilitator-like 1
Bradi4g08800	36375.4	0.941663	0.25655	3.67049	0.00024209	0.0124031	NA	ribulose bisphosphate carboxylase small chain 1A
Bradi1g06095	76.3359	1.57212	0.428428	3.66951	0.000243016	0.0124226	GO:0006412	Ribosomal protein S7p/S5e family protein
Bradi3g27827	150.803	2.03964	0.556206	3.66705	0.000245362	0.0125146	NA	NA
Bradi2g46010	3738.53	0.972105	0.265245	3.66494	0.000247399	0.0125903	GO:0006412;GO:0005840;GO:0003735	Ribosomal protein L18ae/LX family protein
Bradi1g34120	418.088	0.890089	0.243018	3.66265	0.000249617	0.0126469	NA	NA
Bradi5g24930	4023.76	0.851002	0.232823	3.65515	0.000257035	0.0129367	GO:0032324	molybdopterin biosynthesis CNX1 protein / molybdenum cofactor biosynthesis enzyme CNX1 (CNX1)
Bradi3g16170	3304.78	0.753368	0.206682	3.64505	0.000267338	0.0132903	GO:0006412;GO:0005840;GO:0005622;GO:0003735	breast basic conserved 1
Bradi5g18047	126.966	1.45321	0.398703	3.64485	0.000267552	0.0132903	NA	NA
Bradi1g44660	1290.19	0.678805	0.186632	3.63713	0.000275695	0.0136061	NA	O-fucosyltransferase family protein
Bradi2g49193	181.022	1.1366	0.312893	3.63255	0.000280637	0.0137807	NA	NA
Bradi3g21245	648.001	0.812062	0.223574	3.63218	0.000281042	0.0137807	NA	NA
Bradi2g19857	36.8734	3.12299	0.860232	3.63041	0.000282975	0.0138162	GO:0046983;GO:0008171	O-methyltransferase family protein
Bradi4g39219	95.5556	1.62332	0.447633	3.62646	0.000287337	0.0139019	GO:0016758;GO:0008152	UDP-glucosyl transferase 88A1
Bradi1g22101	6478.45	0.553568	0.152664	3.62607	0.000287771	0.0139019	NA	SPIRAL1-like2
Bradi2g25060	2550.34	0.726875	0.20057	3.62404	0.000290033	0.0139521	NA	Protein of unknown function (DUF179)
Bradi2g43730	241.028	0.951607	0.262759	3.62159	0.000292795	0.0140277	GO:0006629	alpha/beta-Hydrolases superfamily protein
Bradi1g12701	20.7379	7.65431	2.11432	3.62021	0.000294358	0.0140448	NA	NA
Bradi1g00920	212.291	1.20217	0.333007	3.61005	0.000306142	0.0145132	NA	Domain of unknown function (DUF303)
Bradi3g12530	50.659	2.04294	0.566489	3.60631	0.000310576	0.0145905	NA	AT-hook motif nuclear-localized protein 20
Bradi1g51350	336.794	1.102	0.305647	3.60546	0.000311605	0.0145905	NA	S-adenosyl-L-methionine-dependent methyltransferases superfamily protein
Bradi2g13110	4804.17	0.695	0.192883	3.60322	0.000314305	0.0146869	GO:0005515	Glutathione S-transferase family protein
Bradi1g32660	420.187	0.746228	0.207148	3.60239	0.000315304	0.0147034	GO:0006355;GO:0003677	NAC domain containing protein 1
Bradi4g16260	1776.85	0.546099	0.151794	3.59763	0.000321132	0.0149315	NA	3-phosphoserine phosphatase
Bradi2g14510	958.469	0.59131	0.164375	3.59733	0.000321501	0.0149315	GO:0006468;GO:0005524;GO:0004672	Protein kinase superfamily protein
Bradi2g39160	647.006	0.696323	0.193799	3.59302	0.000326869	0.015088	NA	NA
Bradi4g09060	337.179	0.840818	0.234066	3.59223	0.000327861	0.015088	NA	plant uncoupling mitochondrial protein 1
Bradi1g05340	4678.3	0.716701	0.199568	3.59126	0.000329083	0.015088	GO:0006412;GO:0005840;GO:0003735	Ribosomal protein S19 family protein
Bradi2g19990	203.406	1.19493	0.332813	3.59041	0.000330163	0.015088	GO:0007264;GO:0005525	RHO-related protein from plants 9
Bradi5g24231	273.058	1.64705	0.458759	3.59023	0.000330387	0.015088	NA	NA
Bradi4g17447	10.4164	7.33817	2.04427	3.58963	0.000331152	0.015088	NA	NA
Bradi1g32700	3258.63	0.568117	0.158278	3.58937	0.000331473	0.015088	NA	polyubiquitin 10
Bradi1g69320	98.4027	2.42951	0.677187	3.58765	0.000333669	0.0151577	GO:0020037;GO:0019825	hemoglobin 1
Bradi1g50968	1815.25	0.548314	0.15323	3.57838	0.000345726	0.0156432	NA	Protein of unknown function (DUF295)
Bradi2g03624	13.4726	2.94647	0.824469	3.57378	0.00035187	0.0158893	GO:0016020;GO:0015979;GO:0009539;GO:0009523	photosystem II reaction center protein N
Bradi3g32215	228.797	1.31518	0.368069	3.57318	0.00035267	0.0158893	GO:0008270;GO:0005515	RING/U-box superfamily protein
Bradi1g54270	1996.23	0.921476	0.258885	3.55941	0.000371694	0.0166519	GO:0006412;GO:0005840;GO:0003735;GO:0003723	Ribosomal protein S5 family protein
Bradi5g04790	449.477	1.23143	0.346354	3.5554	0.000377398	0.0167074	GO:0031515;GO:0030488;GO:0016429	S-adenosyl-L-methionine-dependent methyltransferases superfamily protein
Bradi3g52390	1743.9	0.491663	0.138288	3.55536	0.00037746	0.0167074	GO:0016021;GO:0015031	SCAMP family protein
Bradi2g45352	500.676	0.880097	0.248191	3.54605	0.000391046	0.0171835	NA	NA
Bradi1g61260	4417.23	0.702385	0.198301	3.54202	0.000397079	0.0174011	GO:0030170	Pyridoxal phosphate (PLP)-dependent transferases superfamily protein
Bradi2g06006	235.197	0.942085	0.266227	3.53865	0.000402178	0.0175712	NA	NA
Bradi2g60870	221.656	0.788061	0.223181	3.53104	0.000413937	0.0178125	NA	germin-like protein subfamily 2 member 2 precursor
Bradi2g62341	194.862	0.931202	0.263863	3.52911	0.00041696	0.0178753	NA	NA
Bradi3g20930	13.4559	4.05478	1.15035	3.52482	0.000423768	0.018052	NA	NA
Bradi3g47000	117.408	4.02374	1.14269	3.52128	0.000429471	0.0182067	NA	RING/U-box superfamily protein
Bradi1g62110	827.146	0.557813	0.158803	3.5126	0.000443745	0.0187077	GO:0000266	Tetratricopeptide repeat (TPR)-like superfamily protein
Bradi1g04130	3497.96	1.10945	0.315996	3.51097	0.000446474	0.0187881	GO:0006412;GO:0005840;GO:0005622;GO:0003735	Ribosomal protein L17 family protein
Bradi1g59420	3708.85	0.476265	0.135737	3.50875	0.000450225	0.0189099	GO:0055085;GO:0016021	sugar transporter 1
Bradi3g10120	6751.9	0.904489	0.258207	3.50296	0.000460111	0.0191503	NA	NA
Bradi2g02710	76.9428	1.79874	0.514955	3.49299	0.000477638	0.0195997	GO:0006355;GO:0003700;GO:0003677	related to ABI3/VP1 2
Bradi2g61060	223.168	1.6842	0.482186	3.49285	0.000477895	0.0195997	NA	Calcium-dependent lipid-binding (CaLB domain) family protein
Bradi1g58857	167.882	8.29755	2.37586	3.49245	0.000478618	0.0195997	GO:0005515	NA
Bradi3g16390	34.6836	2.30162	0.659143	3.49185	0.000479694	0.0195997	NA	Predicted AT-hook DNA-binding family protein
Bradi5g18460	1099.33	1.2964	0.371355	3.49101	0.000481201	0.0195997	NA	high mobility group B3
Bradi1g77140	228.471	1.065	0.306114	3.47909	0.000503126	0.0202046	GO:0055114;GO:0020037;GO:0006979;GO:0004601	Peroxidase superfamily protein
Bradi5g27160	545.687	1.68362	0.484542	3.47467	0.000511482	0.0205041	GO:0055114;GO:0020037;GO:0006979;GO:0004601	Peroxidase superfamily protein
Bradi1g54440	2145.05	0.532525	0.153351	3.47259	0.000515464	0.0205744	NA	NA
Bradi3g59320	393.881	1.11767	0.321878	3.47234	0.000515935	0.0205744	NA	TCP family transcription factor
Bradi1g05757	449.781	1.22225	0.352045	3.47187	0.000516855	0.0205751	GO:0022904;GO:0016020	photosynthetic electron transfer B
Bradi4g04040	850.121	0.625861	0.180534	3.46672	0.00052686	0.0208714	GO:0009089;GO:0008837	diaminopimelate epimerase family protein
Bradi1g79026	130.65	1.4281	0.412674	3.46061	0.000538948	0.02121	GO:0043531	NB-ARC domain-containing disease resistance protein
Bradi4g26750	6825.85	0.697206	0.201647	3.45756	0.000545094	0.0213277	NA	Double Clp-N motif-containing P-loop nucleoside triphosphate hydrolases superfamily protein
Bradi2g11420	259.982	5.66756	1.6395	3.45688	0.000546475	0.0213452	GO:0016021;GO:0016020;GO:0022857	nodulin MtN21 /EamA-like transporter family protein
Bradi1g34327	822.532	0.639034	0.184952	3.45514	0.000550009	0.0214101	GO:0005524	arabinose kinase
Bradi5g12510	12490.7	0.811939	0.235209	3.45199	0.000556469	0.0215149	GO:0019904	general regulatory factor 7
Bradi3g01930	5830.99	0.533405	0.154643	3.44926	0.000562127	0.0216604	GO:0007264;GO:0005525	RAC-like GTP binding protein 5
Bradi2g23178	212.093	0.989372	0.28735	3.44309	0.000575116	0.0219804	NA	NA
Bradi4g08240	107.001	1.61447	0.468995	3.44239	0.000576589	0.0219804	NA	NA
Bradi4g05230	43.2981	4.31877	1.2546	3.44234	0.000576699	0.0219804	GO:0055114;GO:0020037;GO:0006979;GO:0004601	Peroxidase superfamily protein
Bradi5g03950	127.901	1.13803	0.33078	3.44045	0.000580738	0.0220354	NA	ribosomal protein L30 family protein
Bradi2g10150	274.783	1.17539	0.341712	3.4397	0.000582357	0.0220354	GO:0055114;GO:0020037;GO:0006979;GO:0004601	Peroxidase superfamily protein
Bradi5g01850	72.5618	2.31684	0.67374	3.43877	0.000584363	0.0220354	NA	Plant protein of unknown function (DUF827)
Bradi1g62855	11.5896	8.00019	2.32707	3.43787	0.000586302	0.0220354	NA	NA
Bradi1g18300	626.944	1.32586	0.385767	3.43695	0.000588297	0.0220354	NA	NAD(P)-binding Rossmann-fold superfamily protein
Bradi2g11450	196.225	1.03317	0.300756	3.43524	0.000592033	0.0220354	GO:0016746;GO:0008152	glycerol-3-phosphate acyltransferase 3
Bradi1g65800	687.389	0.580846	0.169221	3.43246	0.00059813	0.0221153	GO:0009094;GO:0004664	arogenate dehydratase 2
Bradi4g35740	22405.3	0.812619	0.236923	3.42989	0.000603832	0.0221826	GO:0016021;GO:0004252;GO:0006508	RHOMBOID-like 2
Bradi3g22020	9963.96	0.628144	0.183264	3.42753	0.000609106	0.0222659	NA	lipid phosphate phosphatase 2
Bradi41430s00200	762.144	0.832843	0.243153	3.42517	0.000614409	0.0222659	GO:0008270	RNA-binding protein-related
Bradi4g10290	4377.98	0.536541	0.156656	3.42497	0.00061487	0.0222659	NA	PLAC8 family protein
Bradi5g11100	481.224	1.68586	0.49311	3.41884	0.000628894	0.0224907	NA	RmlC-like cupins superfamily protein
Bradi2g28380	137.369	1.16234	0.339984	3.41881	0.000628952	0.0224907	GO:0008270	RING/FYVE/PHD zinc finger superfamily protein
Bradi3g59210	376.55	2.10926	0.617237	3.41726	0.000632556	0.0225501	GO:0055114;GO:0016491;GO:0005507	laccase 14
Bradi3g19040	376.277	0.7556	0.221357	3.4135	0.000641349	0.0226562	GO:0003676	RNA-binding (RRM/RBD/RNP motifs) family protein
Bradi3g59550	1391.22	0.657816	0.192886	3.41039	0.000648698	0.0228394	GO:0007264;GO:0005525	RHO-related protein from plants 10
Bradi1g45361	236.699	0.814246	0.239039	3.40633	0.000658431	0.0231108	GO:0006355;GO:0005739;GO:0003690	Mitochondrial transcription termination factor family protein
Bradi2g51940	53.329	2.19363	0.644327	3.40454	0.000662763	0.0231916	GO:0048544;GO:0006468;GO:0004672	receptor kinase 3
Bradi3g43010	1189.61	0.374577	0.110098	3.40222	0.000668408	0.0232959	NA	trigalactosyldiacylglycerol2
Bradi3g16150	4080.89	0.667193	0.196111	3.40211	0.000668675	0.0232959	GO:0003723	Ribosomal protein S3 family protein
Bradi1g76580	379.128	1.01605	0.298657	3.40206	0.0006688	0.0232959	NA	zinc finger protein 4
Bradi1g36260	3334.05	0.75139	0.221	3.39996	0.000673969	0.0234045	GO:0006096;GO:0004332	Aldolase superfamily protein
Bradi3g27337	31.5322	2.14944	0.632822	3.39659	0.000682312	0.0235867	GO:0016020;GO:0015979;GO:0009539;GO:0009523	photosystem II reaction center protein L
Bradi1g77880	1892.71	0.997355	0.293791	3.39478	0.000686841	0.0237074	NA	NA
Bradi4g42640	67.8	1.56369	0.461086	3.39133	0.000695541	0.0238598	GO:0048544	D-mannose binding lectin protein with Apple-like carbohydrate-binding domain
Bradi3g10500	265.984	1.04345	0.307716	3.39096	0.000696476	0.0238598	GO:0051716;GO:0046658	plasma-membrane associated cation-binding protein 1
Bradi4g17820	96.3521	1.90503	0.562395	3.38735	0.000705715	0.024104	GO:0009512	PETG
Bradi3g32100	5836.82	0.843093	0.248976	3.38624	0.000708567	0.0241293	NA	photosystem I P subunit
Bradi3g09820	1772.73	0.718866	0.212414	3.38426	0.000713701	0.0242657	NA	Calcineurin-like metallo-phosphoesterase superfamily protein
Bradi1g62370	671.182	0.749107	0.221376	3.38386	0.000714733	0.0242657	NA	zinc finger (C3HC4-type RING finger) family protein
Bradi2g46120	308.472	1.0189	0.301186	3.38298	0.000717041	0.0242657	NA	FASCICLIN-like arabinogalactan-protein 11
Bradi1g76200	58.6766	6.45346	1.90983	3.37907	0.000727322	0.0245123	NA	transcription activator-related
Bradi1g48947	108.429	1.62357	0.480663	3.37777	0.000730774	0.0245705	GO:0006351;GO:0005634;GO:0003899	SIN-like family protein
Bradi1g35736	550.228	0.835404	0.247393	3.37683	0.000733253	0.0246033	GO:0050662;GO:0003824	NAD(P)-binding Rossmann-fold superfamily protein
Bradi1g55535	346.196	1.01487	0.300695	3.37509	0.000737908	0.0246675	NA	NA
Bradi1g55245	96.1339	1.48348	0.439624	3.37443	0.000739698	0.0246675	GO:0006468;GO:0004672	with no lysine (K) kinase 1
Bradi2g05790	16.8699	6.29808	1.86659	3.3741	0.000740564	0.0246675	GO:0030170;GO:0009058	1-amino-cyclopropane-1-carboxylate synthase 7
Bradi1g34200	2673.94	0.766805	0.227315	3.37332	0.000742666	0.0247015	NA	60S acidic ribosomal protein family
Bradi2g33600	2964.52	0.65582	0.195095	3.36155	0.00077507	0.0255192	NA	ubiquiting-conjugating enzyme 2
Bradi4g17287	3342.22	0.696606	0.20742	3.35843	0.000783854	0.0257343	NA	no exine formation 1
Bradi3g47720	71.6106	1.54896	0.461518	3.35622	0.000790154	0.0258668	NA	nitrate transmembrane transporters
Bradi4g03190	12.9496	7.27166	2.16709	3.3555	0.000792229	0.0258742	NA	O-Glycosyl hydrolases family 17 protein
Bradi2g53330	56.1076	1.6688	0.497354	3.35535	0.000792645	0.0258742	NA	Protein of unknown function (DUF567)
Bradi4g06000	1894.72	3.93764	1.1741	3.35374	0.000797268	0.0259734	GO:0005515	ankyrin repeat family protein
Bradi2g53980	852.497	0.491285	0.146499	3.3535	0.000797956	0.0259734	GO:0046872	RING/U-box superfamily protein
Bradi2g10870	2338.45	0.474254	0.141522	3.3511	0.00080492	0.0260885	GO:0005515	F-box family protein
Bradi1g74310	481.783	0.6515	0.194849	3.34362	0.00082692	0.0266504	GO:0016788	SGNH hydrolase-type esterase superfamily protein
Bradi3g21150	480.142	2.33034	0.698401	3.33669	0.000847835	0.0272093	NA	Mannose-binding lectin superfamily protein
Bradi4g13697	170.916	0.824317	0.247141	3.33541	0.000851725	0.0272466	GO:0042546;GO:0016020;GO:0008107	fucosyltransferase 1
Bradi3g21280	427.786	0.911663	0.273542	3.33281	0.00085973	0.0274369	NA	NA
Bradi1g60710	9814.63	0.931098	0.279439	3.33202	0.000862177	0.0274369	GO:0005739;GO:0004129	cytochrome C oxidase 6B
Bradi1g31816	555.44	0.908663	0.272721	3.33184	0.000862741	0.0274369	NA	NA
Bradi1g58820	36.0736	3.13152	0.939932	3.33165	0.00086333	0.0274369	GO:0003677	overexpressor of cationic peroxidase 3
Bradi1g35140	250.331	1.03015	0.309612	3.32724	0.000877113	0.027759	NA	Protein of unknown function (DUF581)
Bradi4g17206	466.916	0.598818	0.180092	3.32506	0.000883979	0.0279377	NA	NA
Bradi1g07035	251.386	0.936844	0.282479	3.31651	0.000911491	0.0286093	GO:0030170;GO:0009058	methionine S-methyltransferase
Bradi1g19030	1051.39	1.35725	0.409715	3.31266	0.000924148	0.0288875	NA	ankyrin repeat family protein
Bradi1g57860	279.399	0.829476	0.250687	3.30882	0.000936912	0.0291879	NA	Protein of unknown function (DUF1005)
Bradi1g26220	91.1582	2.47813	0.749831	3.30492	0.000950021	0.0294946	NA	NA
Bradi1g29381	26.1626	6.48634	1.96402	3.30259	0.000957971	0.029628	GO:0043531	NB-ARC domain-containing disease resistance protein
Bradi2g62670	534.517	0.643571	0.194979	3.30072	0.00096436	0.0297779	GO:0006468;GO:0004672	Leucine-rich repeat protein kinase family protein
Bradi1g21740	2635.17	0.632731	0.191782	3.29923	0.000969513	0.0298563	GO:0005515;GO:0042393;GO:0006355	alfin-like 5
Bradi2g41285	81.499	1.56538	0.47459	3.29839	0.000972407	0.0298649	GO:0022904;GO:0016020	photosynthetic electron transfer B
Bradi4g44460	2036.77	1.01788	0.308693	3.29738	0.00097593	0.0298927	GO:0007165	SOS3-interacting protein 1
Bradi3g23066	926.537	1.363	0.413493	3.29632	0.00097962	0.0299256	GO:0016021;GO:0016020;GO:0022857	nodulin MtN21 /EamA-like transporter family protein
Bradi3g52760	329.217	1.11052	0.33704	3.29493	0.000984446	0.0299928	NA	alpha/beta-Hydrolases superfamily protein
Bradi4g23960	345.236	1.03553	0.31439	3.29379	0.000988451	0.0300747	GO:0016787;GO:0005524;GO:0003677	DEAD/DEAH box RNA helicase family protein
Bradi4g07911	1774.73	0.667833	0.202831	3.29256	0.000992811	0.0301633	GO:0043531	LRR and NB-ARC domains-containing disease resistance protein
Bradi2g24430	302.983	0.757526	0.230207	3.29064	0.00099961	0.0301633	NA	Sec14p-like phosphatidylinositol transfer family protein
Bradi5g26500	2337.71	0.42646	0.129603	3.29051	0.00100005	0.0301633	GO:0009298;GO:0005737;GO:0004615	phosphomannomutase
Bradi2g60110	1201.47	0.525472	0.1597	3.29036	0.0010006	0.0301633	GO:0006629	alpha/beta-Hydrolases superfamily protein
Bradi3g54236	1187.78	0.889591	0.270401	3.28989	0.00100226	0.0301735	GO:0008270;GO:0005515	RING/U-box superfamily protein
Bradi3g35535	1046.06	0.35472	0.107857	3.28878	0.00100621	0.0302526	NA	Fibronectin type III domain-containing protein
Bradi3g58710	1732.95	0.85823	0.261248	3.28511	0.00101943	0.0305694	GO:0003676	RNA-binding (RRM/RBD/RNP motifs) family protein
Bradi3g33330	470.271	0.821554	0.250353	3.28158	0.00103229	0.0308295	NA	PLAC8 family protein
Bradi5g09550	74.3193	1.60305	0.488614	3.28081	0.00103511	0.0308295	NA	NA
Bradi1g76350	102.859	1.77354	0.540585	3.28078	0.0010352	0.0308295	GO:0006468;GO:0004672	Protein kinase superfamily protein
Bradi3g15180	3599.69	0.491431	0.149822	3.2801	0.00103769	0.0308295	GO:0003676	RNA-binding (RRM/RBD/RNP motifs) family protein
Bradi4g16510	2367.74	0.761479	0.23223	3.27899	0.0010418	0.0308758	NA	NA
Bradi2g60537	502.617	0.821782	0.251054	3.27332	0.00106291	0.0314197	GO:0006265;GO:0005694;GO:0003917;GO:0003677	DNA topoisomerase 1 beta
Bradi1g29000	6742.12	0.898008	0.275488	3.2597	0.00111529	0.0326724	GO:0015979;GO:0009538;GO:0009522	photosystem I subunit E-2
Bradi4g25745	158.258	1.33836	0.410836	3.25766	0.00112336	0.0327708	GO:0008270;GO:0005515	RING/U-box superfamily protein
Bradi1g15547	72.2696	1.90519	0.584843	3.25761	0.00112355	0.0327708	GO:0016788	GDSL-like Lipase/Acylhydrolase superfamily protein
Bradi3g28520	569.516	0.705537	0.216797	3.25436	0.00113648	0.032997	GO:0003723;GO:0006418;GO:0005524;GO:0004812;GO:0000166;GO:0004831	Tyrosyl-tRNA synthetase class Ib bacterial/mitochondrial
Bradi1g75170	4475.42	0.601758	0.184966	3.25335	0.00114053	0.0330724	NA	ubiquitin-conjugating enzyme 5
Bradi3g09430	102.361	1.4109	0.433876	3.25184	0.00114661	0.0332065	GO:0008270;GO:0005515	RING/U-box superfamily protein
Bradi1g78772	475.598	1.23174	0.378939	3.25049	0.00115204	0.0333217	NA	NA
Bradi1g58849	95.8212	1.18171	0.363971	3.24671	0.00116747	0.0337252	NA	NA
Bradi3g27067	355.556	0.654964	0.201756	3.24632	0.00116908	0.0337292	GO:0005515	BTB-POZ and MATH domain 2
Bradi3g03874	2393.19	0.792661	0.244255	3.24522	0.00117362	0.0338173	GO:0043531	NB-ARC domain-containing disease resistance protein
Bradi1g29515	725.096	1.06363	0.328528	3.23755	0.00120562	0.0344428	NA	GAST1 protein homolog 3
Bradi2g24240	245.108	1.11052	0.343018	3.23749	0.00120587	0.0344428	NA	Protein of unknown function (DUF1218)
Bradi1g13920	667.518	0.901673	0.278828	3.23379	0.00122158	0.0348477	NA	NA
Bradi3g43630	87.7968	1.80146	0.557277	3.23261	0.00122664	0.0349067	GO:0016567;GO:0004842	plant U-box 9
Bradi4g09770	1876.69	0.475116	0.147208	3.22751	0.00124871	0.0353569	NA	ATP-citrate lyase A-3
Bradi1g19240	3723.52	0.637991	0.197766	3.22599	0.00125538	0.0355018	GO:0008168;GO:0008152	S-adenosyl-L-methionine-dependent methyltransferases superfamily protein
Bradi2g25360	1449.01	0.53862	0.166991	3.22544	0.00125779	0.0355261	GO:0016787;GO:0008299;GO:0004452	isopentenyl pyrophosphate:dimethylallyl pyrophosphate isomerase 2
Bradi4g06420	305.793	0.90708	0.28145	3.22288	0.00126908	0.0356684	GO:0055085;GO:0016021	polyol/monosaccharide transporter 1
Bradi5g26030	5863.68	0.482357	0.149735	3.22141	0.00127561	0.0357642	GO:0016020;GO:0006486;GO:0004576	staurosporin and temperature sensitive 3-like b
Bradi3g14722	276.886	0.912624	0.283455	3.21964	0.00128349	0.035941	NA	NA
Bradi3g43960	440.207	0.677601	0.210776	3.21479	0.00130538	0.0363688	GO:0006887;GO:0000145	exocyst subunit exo70 family protein F1
Bradi2g40970	42.7373	2.40179	0.74731	3.21391	0.0013094	0.0363988	GO:0008270	Ran BP2/NZF zinc finger-like superfamily protein
Bradi1g20250	94.0406	1.5098	0.469997	3.21236	0.00131649	0.0365514	NA	myb domain protein 86
Bradi2g08100	255.622	1.02408	0.31887	3.21158	0.00132008	0.0365666	GO:0045454;GO:0015035;GO:0009055	Glutaredoxin family protein
Bradi4g02980	496.531	0.699438	0.217865	3.21041	0.00132544	0.0366663	NA	Pyridoxal phosphate (PLP)-dependent transferases superfamily protein
Bradi1g55427	815.014	1.59184	0.495942	3.20973	0.00132862	0.0367097	GO:0046983	LJRHL1-like 1
Bradi4g29796	65.114	1.26438	0.394155	3.20784	0.00133736	0.0368719	NA	myb domain protein 20
Bradi4g23227	212.47	0.872972	0.272144	3.20776	0.00133771	0.0368719	GO:0006355;GO:0005739;GO:0003690	Mitochondrial transcription termination factor family protein
Bradi3g31560	293.172	1.26781	0.395569	3.20503	0.00135047	0.0370448	NA	NA
Bradi1g34290	63.2093	1.47432	0.46037	3.20247	0.00136253	0.037197	NA	NA
Bradi3g07180	369.196	0.916059	0.286165	3.20116	0.00136877	0.0372232	NA	Regulator of chromosome condensation (RCC1) family protein
Bradi3g41440	566.683	1.02583	0.320481	3.2009	0.00137001	0.0372232	NA	translocase inner membrane subunit 8
Bradi2g40830	524.312	0.64583	0.201832	3.19984	0.00137502	0.037277	NA	Nuclear transport factor 2 (NTF2) family protein
Bradi3g10697	123.884	1.01258	0.31649	3.19941	0.00137711	0.0372831	NA	CLAVATA3/ESR-RELATED 13
Bradi4g08020	4559.16	0.584303	0.18268	3.1985	0.00138142	0.0373556	GO:0015979;GO:0009538;GO:0009522	photosystem I subunit l
Bradi2g54870	2425.13	0.652256	0.203947	3.19816	0.00138306	0.0373558	NA	Glucose-1-phosphate adenylyltransferase family protein
Bradi2g36893	457.531	0.940483	0.294205	3.1967	0.0013901	0.0374807	NA	NA
Bradi5g27480	1820.87	0.391589	0.122518	3.19618	0.00139261	0.0374807	GO:0008270;GO:0005515	Protease-associated (PA) RING/U-box zinc finger family protein
Bradi4g21040	643.309	0.753883	0.236186	3.1919	0.00141338	0.0379949	GO:0005515;GO:0042393;GO:0006355	alfin-like 6
Bradi1g35080	1193.47	1.11057	0.348001	3.19127	0.00141648	0.0380335	NA	LYR family of Fe/S cluster biogenesis protein
Bradi4g06936	62.8498	1.07885	0.338326	3.18878	0.00142875	0.0382731	NA	NA
Bradi1g08201	1310.87	0.829152	0.26008	3.18806	0.00143231	0.0383235	NA	NA
Bradi2g47590	178.162	0.70674	0.221832	3.18592	0.00144293	0.0385176	NA	myb domain protein 86
Bradi2g02180	311.527	0.832958	0.261601	3.18408	0.00145216	0.0386736	GO:0016592;GO:0006357;GO:0001104	Surfeit locus protein 5 subunit 22 of Mediator complex
Bradi5g09130	1749.76	0.87502	0.274946	3.18252	0.00145999	0.0388367	NA	Family of unknown function (DUF662)
Bradi3g49730	616.44	0.780656	0.245325	3.18213	0.00146196	0.038844	NA	Endosomal targeting BRO1-like domain-containing protein
Bradi2g45757	2522.47	0.983931	0.30926	3.18156	0.00146484	0.0388752	NA	enoyl-CoA hydratase/isomerase D
Bradi4g42900	1000.72	0.920293	0.289327	3.18081	0.00146866	0.0389315	GO:0046872;GO:0030001	Heavy metal transport/detoxification superfamily protein
Bradi3g60115	287.841	0.815492	0.256475	3.17962	0.0014747	0.0390011	NA	NA
Bradi4g45150	119.571	1.43417	0.451595	3.17579	0.00149429	0.0394734	GO:0006886;GO:0005784	Preprotein translocase Sec Sec61-beta subunit protein
Bradi5g06765	1373.8	0.693653	0.218484	3.17485	0.00149912	0.0395179	GO:0008234;GO:0006508	Papain family cysteine protease
Bradi1g17970	781.105	0.922369	0.290631	3.17367	0.00150524	0.0395797	GO:0006412;GO:0005840;GO:0005622;GO:0003735	Ribosomal protein L18e/L15 superfamily protein
Bradi4g17013	40.4137	1.62366	0.5121	3.1706	0.00152127	0.0398956	GO:0019684;GO:0016168;GO:0016020;GO:0009767;GO:0009521	photosystem II reaction center protein B
Bradi3g60344	11.5631	6.56366	2.07041	3.17023	0.00152319	0.0398956	NA	NA
Bradi1g02020	4948.89	0.328609	0.103669	3.16977	0.00152558	0.0398956	GO:0006376;GO:0005685;GO:0003729	LUC7 related protein
Bradi3g36840	810.595	0.788343	0.248739	3.16936	0.00152773	0.0398956	NA	Calcium-binding EF-hand family protein
Bradi3g41550	11520.1	0.699737	0.220813	3.16891	0.0015301	0.039912	GO:0006418;GO:0005524;GO:0004812;GO:0000166	glycyl-tRNA synthetase / glycine--tRNA ligase
Bradi2g01920	154.716	1.71928	0.543154	3.16537	0.00154886	0.0403092	GO:0005576;GO:0004867	NA
Bradi4g16620	270.808	1.9054	0.602699	3.16145	0.00156988	0.0407634	NA	demeter-like 1
Bradi2g33317	404.226	1.56998	0.496713	3.16073	0.00157373	0.0408169	GO:0003993	HAD superfamily subfamily IIIB acid phosphatase
Bradi3g44570	35.8883	1.65615	0.524161	3.15962	0.00157977	0.0408735	NA	SBP (S-ribonuclease binding protein) family protein
Bradi3g41980	300.569	0.721852	0.228544	3.15849	0.0015859	0.0409466	GO:0043565;GO:0006355;GO:0003700	Basic-leucine zipper (bZIP) transcription factor family protein
Bradi5g21310	10018.2	0.603359	0.191206	3.15554	0.00160202	0.0412098	GO:0055114;GO:0006779;GO:0004109	Coproporphyrinogen III oxidase
Bradi1g13367	815.5	0.745935	0.236594	3.15281	0.00161709	0.0414709	NA	nuclear pore anchor
Bradi3g05900	427.06	1.02756	0.325974	3.15228	0.00162	0.0414988	NA	Metal-dependent phosphohydrolase
Bradi1g64040	1934.17	0.45081	0.143087	3.15061	0.00162929	0.0416902	GO:0005515	5\'-AMP-activated protein kinase beta-2 subunit protein
Bradi4g00651	2567.68	0.447248	0.142041	3.14873	0.00163981	0.041827	NA	UDP-Glycosyltransferase superfamily protein
Bradi1g37810	100.475	1.21376	0.385514	3.14842	0.00164154	0.041827	NA	PYR1-like 2
Bradi3g39870	421.45	0.692416	0.219969	3.14778	0.00164514	0.041827	GO:0006412;GO:0005840;GO:0005622;GO:0003735	Ribosomal protein L31e family protein
Bradi1g56790	32.8193	2.32519	0.738686	3.14774	0.00164537	0.041827	NA	NAD(P)-binding Rossmann-fold superfamily protein
Bradi2g05190	570.546	0.942326	0.29937	3.1477	0.00164562	0.041827	NA	FRIGIDA-like protein
Bradi2g41027	60.4451	1.25392	0.398659	3.14535	0.0016589	0.0419297	GO:0042586;GO:0005506	peptide deformylase 1A
Bradi2g03560	254.531	0.915934	0.291232	3.14503	0.00166067	0.0419297	GO:0016020;GO:0006810;GO:0005215	Major facilitator superfamily protein
Bradi3g29070	27.8239	2.28164	0.725874	3.1433	0.00167054	0.0420857	NA	NA
Bradi1g51570	361.741	1.03381	0.329651	3.13606	0.00171234	0.0427151	GO:0016020	SPFH/Band 7/PHB domain-containing membrane-associated protein family
Bradi2g50395	418.698	0.563159	0.179723	3.13348	0.00172745	0.0429971	NA	NA
Bradi3g59177	529.738	1.69625	0.541392	3.13312	0.00172957	0.0429971	GO:0055114;GO:0016491;GO:0005507	laccase 14
Bradi5g26930	513.706	0.584468	0.186588	3.13239	0.00173388	0.0429971	GO:0005515	F-box family protein
Bradi4g36621	214.69	1.30368	0.416213	3.13225	0.00173471	0.0429971	GO:0009055	uclacyanin 1
Bradi4g05300	1243.07	0.62712	0.200216	3.13221	0.00173494	0.0429971	GO:0006241;GO:0006228;GO:0006183;GO:0006165;GO:0004550	nucleoside diphosphate kinase 2
Bradi3g15750	45.6964	2.54694	0.813645	3.13028	0.00174639	0.0431963	GO:0016747	HXXXD-type acyl-transferase family protein
Bradi3g49230	7553.25	0.485505	0.155102	3.13022	0.00174676	0.0431963	NA	adenosine kinase 2
Bradi2g16810	7986.47	0.565774	0.180957	3.12657	0.0017686	0.0436383	GO:0015979;GO:0009538;GO:0009522	photosystem I subunit H2
Bradi4g33910	1253.92	0.660357	0.211238	3.12613	0.00177123	0.0436383	GO:0055114;GO:0050662;GO:0015936;GO:0004420	hydroxy methylglutaryl CoA reductase 1
Bradi1g54280	1221.45	0.558602	0.178698	3.12596	0.00177227	0.0436383	GO:0006468;GO:0004672;GO:0005515	Leucine-rich repeat protein kinase family protein
Bradi4g30660	431.432	0.94495	0.302383	3.12501	0.00177799	0.0437321	NA	HAD-superfamily hydrolase subfamily IG 5\'-nucleotidase
Bradi1g01480	3590.9	0.612167	0.195913	3.12469	0.00177992	0.0437325	NA	ankyrin repeat-containing protein 2
Bradi3g00227	4295.34	0.553419	0.177371	3.12011	0.00180781	0.0443224	GO:0055114;GO:0016730	ferredoxin thioredoxin reductase catalytic beta chain family protein
Bradi3g57620	1485.95	1.3431	0.430736	3.11814	0.00181996	0.0445724	GO:0055114;GO:0016491	ethylene-forming enzyme
Bradi2g06920	171.433	1.2973	0.416413	3.11542	0.00183683	0.0448415	NA	Protein of unknown function DUF455
Bradi2g17810	1407	0.96189	0.308799	3.11493	0.00183987	0.0448676	GO:0016820;GO:0016471;GO:0015992	vacuolar membrane ATPase 10
Bradi3g27381	37.5942	2.04269	0.656524	3.11137	0.0018622	0.045282	GO:0006511	SKP1-like 11
Bradi5g23166	79.0326	1.59105	0.512555	3.10416	0.00190821	0.0460862	NA	Wound-responsive family protein
Bradi4g26996	11.5193	5.47451	1.76691	3.09836	0.00194595	0.0467432	NA	NA
Bradi3g35155	79.2996	1.14724	0.370339	3.09782	0.00194951	0.0467432	NA	NA
Bradi1g14410	4622.33	0.601362	0.194208	3.09648	0.00195832	0.0468368	GO:0016746;GO:0008152	Dihydrolipoamide succinyltransferase
Bradi4g13523	73.7673	1.61377	0.521174	3.09642	0.0019587	0.0468368	NA	NA
Bradi3g27630	64.9979	1.36411	0.440561	3.09629	0.00195956	0.0468368	NA	Pentatricopeptide repeat (PPR) superfamily protein
Bradi1g36725	19.7368	2.58647	0.83545	3.09589	0.0019622	0.0468447	NA	NA
Bradi1g05740	1745.54	0.644341	0.208165	3.09535	0.00196584	0.0468447	GO:0019684;GO:0016168;GO:0016020;GO:0009767;GO:0009521	photosystem II reaction center protein B
Bradi1g30000	53.382	1.62764	0.525841	3.09531	0.00196604	0.0468447	GO:0046983	beta HLH protein 93
Bradi2g13856	257.428	1.11392	0.360024	3.09401	0.00197472	0.046994	NA	NA
Bradi1g70780	477.557	0.739965	0.23918	3.09375	0.00197642	0.046994	NA	NA
Bradi3g16307	7619.58	0.542498	0.175552	3.09025	0.00199991	0.0474138	GO:0030244;GO:0016760;GO:0016020	cellulose-synthase like D2
Bradi2g46486	19.1527	7.2672	2.35244	3.08922	0.00200685	0.0474694	NA	NA
Bradi1g59020	4035.76	0.76912	0.249022	3.08857	0.00201124	0.0474694	NA	Uncharacterised protein family SERF
Bradi4g37550	376.415	0.779787	0.252497	3.0883	0.00201303	0.0474694	GO:0003723;GO:0000178	Nucleic acid-binding OB-fold-like protein
Bradi1g15930	561.894	0.986065	0.319412	3.08713	0.00202102	0.0475768	NA	NA
Bradi1g11992	2138.6	0.709761	0.229918	3.08702	0.00202175	0.0475768	NA	Protein of unknown function DUF538
Bradi2g51440	6056.75	0.589552	0.191128	3.08459	0.00203836	0.0478198	GO:0006508;GO:0004252	Subtilase family protein
Bradi2g53460	2950.06	0.67011	0.217294	3.08388	0.00204317	0.0478261	GO:0006468;GO:0005524;GO:0004672	Protein kinase family protein with ARM repeat domain
Bradi1g62160	577.98	0.71795	0.232849	3.08333	0.002047	0.0478261	GO:0045454;GO:0015035;GO:0009055	Glutaredoxin family protein
Bradi2g24080	436.762	1.16498	0.377996	3.082	0.00205618	0.0478937	GO:0003677;GO:0000786	Histone superfamily protein
Bradi4g23280	37.199	1.7581	0.571146	3.0782	0.00208255	0.048213	NA	NA
Bradi5g26880	592.907	0.998033	0.324362	3.07691	0.00209159	0.0482839	NA	Protein of unknown function (DUF167)
Bradi3g07340	371.763	1.04849	0.340819	3.07639	0.00209526	0.0483114	NA	NA
Bradi1g78340	213.779	1.06833	0.347837	3.07135	0.00213094	0.0488876	NA	expansin B2
Bradi4g08357	11.7855	6.49068	2.11472	3.06929	0.00214568	0.0491763	NA	CYCLIN D3;3
Bradi1g52374	925.135	0.664648	0.216784	3.06595	0.00216981	0.0495801	NA	NA
Bradi4g28500	24875.9	0.377852	0.123254	3.06563	0.00217213	0.0495837	GO:0016020;GO:0015031	SecY protein transport family protein
Bradi1g22880	3769.26	0.84441	0.275695	3.06284	0.00219245	0.0498482	NA	NA
Bradi3g50670	487.918	0.90503	0.295597	3.0617	0.00220081	0.0499315	NA	NA
Bradi1g14110	654.902	0.504908	0.164944	3.06109	0.00220532	0.0499421	NA	Plant protein of unknown function (DUF828) with plant pleckstrin homology-like region
Bradi3g47360	246.533	0.558593	0.182524	3.06038	0.00221058	0.0499677	NA	NA
Bradi1g06435	26.1724	2.70776	0.885117	3.05921	0.00221921	0.0500141	NA	NA
Bradi3g13920	3826.6	0.629762	0.205862	3.05915	0.00221968	0.0500141	GO:0005515	Proteasome component (PCI) domain protein
Bradi2g37327	351.729	0.997211	0.326111	3.05789	0.00222903	0.0501313	GO:0003677	histone H2A 12
Bradi1g13220	2332.11	0.707317	0.231417	3.05646	0.0022397	0.0502723	GO:0006352;GO:0003677	TATA binding protein 2
Bradi2g50133	642.537	1.01012	0.330699	3.0545	0.00225438	0.0504878	NA	NA
Bradi3g30480	892.33	0.550776	0.180437	3.05245	0.00226978	0.0506489	GO:0055114;GO:0004174	electron-transfer flavoprotein:ubiquinone oxidoreductase
Bradi2g16570	140.013	1.16106	0.381157	3.04616	0.00231786	0.0512712	NA	FASCICLIN-like arabinogalactan-protein 11
Bradi1g77000	1173.84	0.664657	0.218307	3.0446	0.00232989	0.0512835	GO:0003676	phragmoplastin interacting protein 1
Bradi2g11567	34.1989	3.55042	1.17003	3.03447	0.00240956	0.0525366	NA	Mitochondrial import inner membrane translocase subunit Tim17/Tim22/Tim23 family protein
Bradi2g10017	898.869	0.680475	0.224365	3.03289	0.00242221	0.0527621	GO:0055085;GO:0016021	zinc induced facilitator-like 2
Bradi1g00485	63.4697	1.21154	0.399982	3.02898	0.00245382	0.0532984	NA	Nuclear transport factor 2 (NTF2) family protein
Bradi3g17316	8.23185	6.0659	2.00475	3.02577	0.00248003	0.0537298	NA	RmlC-like cupins superfamily protein
Bradi3g03080	539.083	1.0309	0.340717	3.02568	0.00248074	0.0537298	GO:0055114;GO:0016491	L-aspartate oxidase
Bradi1g66130	806.48	1.22939	0.4064	3.02508	0.00248564	0.053785	GO:0005515	ARM repeat superfamily protein
Bradi5g15540	3501.83	0.719183	0.238103	3.02048	0.00252378	0.0543257	GO:0005975;GO:0004553	beta-glucosidase 47
Bradi2g45241	521.005	0.508603	0.168469	3.01897	0.00253633	0.0545204	NA	NA
Bradi1g05768	71.666	1.20001	0.397547	3.01854	0.00253998	0.0545474	GO:0022904;GO:0016020	photosynthetic electron transfer B
Bradi2g25777	162.509	0.779359	0.258608	3.01367	0.00258106	0.0550774	GO:0005634;GO:0003677;GO:0008270	methyl-CPG-binding domain 1
Bradi5g16672	137.742	1.23128	0.408999	3.01047	0.00260842	0.055371	NA	myb domain protein 19
Bradi3g10650	1156.64	0.699621	0.232414	3.01023	0.00261049	0.055371	GO:0007275;GO:0006511;GO:0005634	Protein with RING/U-box and TRAF-like domains
Bradi2g10302	65.796	1.46373	0.486369	3.00951	0.0026167	0.055371	GO:0055114;GO:0050661;GO:0050660;GO:0004499	Flavin-binding monooxygenase family protein
Bradi5g04770	1145.42	1.55917	0.518084	3.0095	0.00261677	0.055371	NA	Protein of unknown function DUF593
Bradi1g14422	7209.49	0.416976	0.138555	3.00947	0.00261703	0.055371	NA	NA
Bradi1g54147	1620.13	0.491079	0.1632	3.00906	0.00262055	0.055371	NA	REF4-related 1
Bradi2g50687	330.888	0.685427	0.2278	3.0089	0.00262194	0.055371	NA	TEOSINTE BRANCHED 1 cycloidea and PCF transcription factor 5
Bradi2g57740	29.905	2.15076	0.715038	3.0079	0.00263058	0.0554569	NA	NA
Bradi3g25580	8.48433	7.20881	2.39767	3.00659	0.00264194	0.0555206	NA	polyamine oxidase 1
Bradi5g24180	200.266	1.28256	0.427191	3.00232	0.00267931	0.0561158	GO:0006468;GO:0005524;GO:0004672	Wall-associated kinase family protein
Bradi3g57370	255.44	1.21608	0.405154	3.00152	0.00268639	0.0562126	NA	zinc finger protein 8
Bradi3g36090	58.3297	1.5293	0.509573	3.00114	0.0026897	0.0562302	GO:0005515;GO:0016567;GO:0004842	RING/U-box superfamily protein with ARM repeat domain
Bradi2g01910	101.986	2.89162	0.963984	2.99966	0.00270282	0.0564013	GO:0005576;GO:0004867	NA
Bradi3g50410	197.764	1.0614	0.353943	2.99878	0.00271061	0.0564633	GO:0009055	Cupredoxin superfamily protein
Bradi1g49680	669.861	0.788384	0.262902	2.99877	0.00271073	0.0564633	NA	XB3 ortholog 3 in Arabidopsis thaliana
Bradi2g17200	705.952	1.09403	0.365136	2.99623	0.00273338	0.0568439	GO:0051536;GO:0009055	2Fe-2S ferredoxin-like superfamily protein
Bradi4g20570	947.224	0.653605	0.218168	2.99588	0.00273654	0.0568454	NA	RNA-binding ASCH domain protein
Bradi3g54495	501.434	1.07918	0.360266	2.99551	0.0027399	0.0568569	GO:0006412;GO:0005840;GO:0005622;GO:0003735	Ribosomal protein S30 family protein
Bradi5g09247	38.3394	1.63339	0.545337	2.99519	0.00274274	0.0568569	GO:0016787	purple acid phosphatase 22
Bradi2g15870	640.351	0.594302	0.198496	2.99402	0.00275326	0.0569467	NA	NA
Bradi1g75410	1571.29	0.820383	0.274064	2.9934	0.00275892	0.0569994	GO:0016020;GO:0008375	Core-2/I-branching beta-16-N-acetylglucosaminyltransferase family protein
Bradi1g24955	846.693	1.03788	0.346942	2.99152	0.00277594	0.0572224	NA	NA
Bradi2g05880	539.158	0.779603	0.261062	2.98627	0.00282399	0.0578728	NA	Thioredoxin superfamily protein
Bradi5g20240	1133.98	0.601029	0.201307	2.98563	0.00282993	0.0579426	GO:0005525	Translation elongation factor EF1A/initiation factor IF2gamma family protein
Bradi4g13650	8.00501	7.43014	2.48897	2.98523	0.00283368	0.0579673	GO:0006629	phospholipase A 2A
Bradi1g53862	8231.37	0.327655	0.109794	2.98426	0.00284262	0.0580667	NA	Ras-related small GTP-binding family protein
Bradi4g09957	811.696	0.620323	0.207872	2.98416	0.00284362	0.0580667	GO:0043531	NB-ARC domain-containing disease resistance protein
Bradi3g43160	156.73	1.93644	0.648983	2.9838	0.00284693	0.0580812	GO:0055114;GO:0020037;GO:0016705;GO:0005506	cinnamate-4-hydroxylase
Bradi1g06070	2249.02	0.503666	0.168815	2.98353	0.00284941	0.0580812	GO:0005515	BTB-POZ and MATH domain 4
Bradi2g49240	380.776	0.743663	0.249468	2.981	0.0028731	0.0583673	GO:0006468;GO:0004672	Protein kinase superfamily protein
Bradi1g29464	363.663	0.821135	0.275462	2.98094	0.00287366	0.0583673	NA	root hair initiation protein root hairless 1 (RHL1)
Bradi3g17160	735.315	1.25784	0.422339	2.97827	0.00289885	0.0586284	GO:0005681;GO:0000398	Small nuclear ribonucleoprotein family protein
Bradi1g28600	804.942	1.09979	0.369274	2.97826	0.00289888	0.0586284	NA	NA
Bradi3g05400	4682.16	0.623083	0.209233	2.97794	0.00290194	0.0586289	GO:0055114;GO:0020037;GO:0016705;GO:0005506	cytochrome P450 family 97 subfamily B polypeptide 3
Bradi1g43240	1443.19	0.359364	0.120693	2.97749	0.00290616	0.0586617	NA	NA
Bradi2g56850	13.3134	6.15323	2.0669	2.97703	0.00291053	0.0586617	GO:0055114;GO:0045300;GO:0006631	Plant stearoyl-acyl-carrier-protein desaturase family protein
Bradi4g09750	598.504	1.40267	0.471212	2.97673	0.00291339	0.0586617	GO:0008061	Chitinase family protein
Bradi2g45400	850.66	0.644199	0.21642	2.97661	0.00291453	0.0586617	GO:0006508;GO:0004222;GO:0016020	Peptidase M50 family protein
Bradi3g17960	1611.55	0.372005	0.125114	2.97332	0.00294601	0.058946	GO:0006508;GO:0005838	regulatory particle non-ATPase 12A
Bradi4g38187	30.9244	1.7636	0.593602	2.97102	0.00296815	0.0590785	GO:0007031;GO:0005777;GO:0005524;GO:0042623;GO:0006625;GO:0005778	peroxisome 1
Bradi3g46810	378.392	0.825947	0.278526	2.96542	0.00302268	0.0599031	NA	RING/FYVE/PHD zinc finger superfamily protein
Bradi4g28130	519.282	0.782848	0.26409	2.96432	0.00303351	0.0600657	GO:0005525	RAB GTPase homolog A1F
Bradi2g08790	1947.04	0.739987	0.249663	2.96394	0.0030373	0.0600792	NA	germin-like protein 10
Bradi4g38520	247.309	1.14731	0.387124	2.96368	0.00303986	0.0600792	NA	NA
Bradi3g56060	1455.12	0.825012	0.278396	2.96345	0.00304208	0.0600792	GO:0006412;GO:0005840;GO:0005622;GO:0003735	ribosomal protein L9
Bradi4g29520	1806.23	0.453111	0.153053	2.96049	0.00307153	0.0605039	GO:0005524;GO:0003676	DEA(D/H)-box RNA helicase family protein
Bradi1g67755	111.332	4.80221	1.6225	2.95976	0.00307875	0.0605087	NA	NA
Bradi1g62900	73.4782	1.09986	0.371914	2.95731	0.00310335	0.0609206	NA	trigalactosyldiacylglycerol2
Bradi1g57800	235.898	0.821239	0.277896	2.9552	0.00312467	0.0611814	NA	NA
Bradi4g42307	87.9913	1.40957	0.477248	2.95353	0.00314162	0.061408	NA	Pentatricopeptide repeat (PPR) superfamily protein
Bradi5g10130	1096.29	0.424414	0.143714	2.95319	0.00314511	0.0614238	GO:0030244;GO:0016760;GO:0016020	cellulose synthase-like B4
Bradi2g50980	306.274	0.826674	0.280123	2.9511	0.0031664	0.0617341	GO:0005975;GO:0004553	Arabinanase/levansucrase/invertase
Bradi3g13345	1823.82	1.22751	0.416064	2.9503	0.00317468	0.0617975	GO:0055114;GO:0016491;GO:0008270	GroES-like zinc-binding alcohol dehydrogenase family protein
Bradi1g71700	2038.29	0.534527	0.18118	2.95026	0.00317507	0.0617975	NA	GRIM-19 protein
Bradi5g18210	137.315	1.00268	0.340346	2.94605	0.00321856	0.0624843	GO:0005515	Flavin containing amine oxidoreductase family protein
Bradi1g51020	2243.04	0.858406	0.291628	2.9435	0.00324527	0.0627365	NA	Domain of unknown function (DUF1995)
Bradi1g74434	27.8147	2.30431	0.783338	2.94166	0.00326462	0.0629508	GO:0046983;GO:0006351	RNA polymerase subunit alpha
Bradi2g14110	653.642	0.5242	0.17827	2.94048	0.00327705	0.0630307	GO:0005737;GO:0005094	Immunoglobulin E-set superfamily protein
Bradi3g41500	1204.93	0.502002	0.17076	2.93981	0.00328417	0.0631146	GO:0005515	B-box type zinc finger protein with CCT domain
Bradi2g21910	206.185	1.34569	0.458256	2.93656	0.00331877	0.0637259	NA	NA
Bradi3g55820	753.704	0.712095	0.242518	2.93626	0.003322	0.0637345	NA	NA
Bradi3g26952	150.016	0.722899	0.246414	2.93368	0.00334967	0.0641576	NA	NA
Bradi1g12705	796.187	0.990222	0.337712	2.93215	0.00336624	0.0642913	NA	NA
Bradi4g37950	370.041	1.27707	0.436134	2.92816	0.00340975	0.0646578	NA	NA
Bradi2g37340	2089.09	0.608158	0.207956	2.92446	0.00345054	0.0651611	GO:0006796;GO:0005737;GO:0004427;GO:0000287	pyrophosphorylase 4
Bradi4g41300	3365.39	0.810139	0.27708	2.92385	0.00345735	0.0652358	NA	Disease resistance-responsive (dirigent-like protein) family protein
Bradi3g49720	96.4945	1.065	0.36439	2.9227	0.00347011	0.0653147	NA	NA
Bradi1g25680	110.633	1.5282	0.524175	2.91544	0.00355189	0.0663619	GO:0006468;GO:0004672	cysteine-rich RLK (RECEPTOR-like protein kinase) 10
Bradi2g30390	226.021	1.26878	0.435284	2.91484	0.00355869	0.0664347	NA	Uncharacterised protein family (UPF0497)
Bradi2g19850	63.2488	1.80169	0.618349	2.91372	0.00357152	0.0666001	GO:0046983;GO:0008171	O-methyltransferase family protein
Bradi1g54970	1156.58	0.529362	0.181696	2.91346	0.00357453	0.0666001	GO:0006457	FKBP-like peptidyl-prolyl cis-trans isomerase family protein
Bradi2g46465	266.557	0.892759	0.306572	2.91207	0.00359041	0.0667542	NA	NA
Bradi2g14220	2966.06	0.747393	0.256789	2.91054	0.00360808	0.0669738	GO:0005515	CCT motif family protein
Bradi4g41936	307.857	0.928832	0.319194	2.90993	0.00361513	0.0670501	GO:0006352;GO:0005669	TBP-associated factor 12
Bradi2g54110	102.895	1.02367	0.352019	2.90798	0.00363769	0.0674121	NA	Tetratricopeptide repeat (TPR)-like superfamily protein
Bradi3g39150	38.2496	2.29193	0.788517	2.90663	0.0036534	0.0675407	GO:0006468;GO:0005524;GO:0004672;GO:0005515	Leucine-rich receptor-like protein kinase family protein
Bradi1g00950	38.5965	2.25908	0.777319	2.90625	0.00365788	0.0675688	GO:0055114;GO:0016491	2-oxoglutarate (2OG) and Fe(II)-dependent oxygenase superfamily protein
Bradi2g42650	1260.66	0.76041	0.261713	2.90551	0.00366652	0.0676457	GO:0006508;GO:0004190	Eukaryotic aspartyl protease family protein
Bradi2g11475	32.5177	2.08664	0.718196	2.90539	0.00366797	0.0676457	GO:0015986;GO:0015078	ATPase F0 complex subunit A protein
Bradi4g13978	118.628	1.28889	0.443798	2.90423	0.00368159	0.0678221	GO:0043531	NB-ARC domain-containing disease resistance protein
Bradi1g46420	228.414	1.29469	0.44598	2.90303	0.00369568	0.0679375	GO:0005737;GO:0000045	Ubiquitin-like superfamily protein
Bradi1g68670	607.111	0.575129	0.198371	2.89926	0.00374041	0.0686162	GO:0016787	purple acid phosphatase 3
Bradi4g39910	625.911	1.759	0.606728	2.89916	0.00374161	0.0686162	NA	Mannose-binding lectin superfamily protein
Bradi2g61727	913.799	0.492397	0.169931	2.89763	0.00375988	0.0687857	NA	NA
Bradi4g03320	12.2013	8.00262	2.76268	2.89669	0.00377128	0.068939	NA	Rhodanese/Cell cycle control phosphatase superfamily protein
Bradi5g23920	267.183	0.706844	0.244122	2.89545	0.00378612	0.0690597	GO:0008270	ubiquitin-specific protease 22
Bradi2g18860	2452.87	0.970552	0.335207	2.89538	0.00378695	0.0690597	NA	Hyaluronan / mRNA binding family
Bradi3g12950	2202.74	0.420713	0.145383	2.89383	0.0038058	0.069282	NA	Plasma-membrane choline transporter family protein
Bradi1g37480	1931.92	0.873535	0.301899	2.89347	0.00381013	0.069282	GO:0043565;GO:0008270;GO:0006355;GO:0003700	GATA type zinc finger transcription factor family protein
Bradi2g31510	723.272	0.512625	0.177187	2.89312	0.0038143	0.069282	GO:0055114;GO:0020037;GO:0016705;GO:0005506	cinnamate-4-hydroxylase
Bradi1g30060	1293.41	0.652848	0.225803	2.89123	0.00383742	0.0695102	GO:0005747;GO:0005743	NA
Bradi4g43980	2368.25	0.755306	0.261313	2.89042	0.00384722	0.0695102	GO:0006412;GO:0005840;GO:0003735	Ribosomal protein S5 domain 2-like superfamily protein
Bradi2g36501	99.4316	1.25341	0.433722	2.88989	0.00385381	0.0695572	NA	NA
Bradi4g16595	9.12207	6.57595	2.27775	2.88703	0.00388891	0.0700802	GO:0055114;GO:0008137	NADH:ubiquinone/plastoquinone oxidoreductase chain 6
Bradi5g18660	162.808	0.755909	0.261958	2.88561	0.00390659	0.0702878	GO:0055114;GO:0020037;GO:0016705;GO:0005506	cytochrome P450 family 87 subfamily A polypeptide 2
Bradi2g45350	894.724	0.663657	0.230285	2.88189	0.00395295	0.0707713	NA	TRICHOME BIREFRINGENCE-LIKE 21
Bradi4g41170	10.7694	6.66031	2.31157	2.8813	0.00396041	0.0707713	GO:0008168	S-adenosyl-L-methionine-dependent methyltransferases superfamily protein
Bradi5g16650	43.5596	1.9201	0.666434	2.88115	0.00396224	0.0707713	GO:0016491;GO:0008152	NAD(P)-binding Rossmann-fold superfamily protein
Bradi4g12260	1430.58	0.496412	0.172322	2.88073	0.00396753	0.0707713	GO:0003676	U2 snRNP auxilliary factor large subunit splicing factor
Bradi1g67100	736.256	0.569895	0.198217	2.87511	0.00403885	0.0718192	GO:0008270	GATA type zinc finger transcription factor family protein
Bradi1g70135	453.674	0.596836	0.207648	2.87427	0.00404961	0.0718987	NA	Tetratricopeptide repeat (TPR)-like superfamily protein
Bradi1g68740	96.9956	1.50438	0.524011	2.87089	0.00409317	0.0725031	NA	NAD(P)-linked oxidoreductase superfamily protein
Bradi4g12044	216.231	1.05396	0.367259	2.8698	0.00410738	0.0726421	NA	NA
Bradi2g17216	24.9013	1.9203	0.669339	2.86895	0.00411835	0.07268	NA	NA
Bradi4g38540	532.303	0.706149	0.246162	2.86864	0.00412244	0.0726834	GO:0006412;GO:0005840;GO:0003735	ubiquitin extension protein 1
Bradi2g26910	162.055	1.92818	0.672234	2.86831	0.0041267	0.0727024	GO:0006355;GO:0005634;GO:0003677;GO:0003700	GC-rich sequence DNA-binding factor-like protein
Bradi1g11830	2191.06	0.375128	0.130836	2.86717	0.00414162	0.0728236	GO:0051603;GO:0005839;GO:0004298	20S proteasome beta subunit D1
Bradi4g44390	447.738	0.658049	0.229603	2.86602	0.00415663	0.0729486	GO:0016872	Chalcone-flavanone isomerase family protein
Bradi1g44870	131.718	1.66763	0.582209	2.86431	0.00417919	0.0732439	NA	NA
Bradi1g29070	151.341	1.57295	0.549166	2.86425	0.00417998	0.0732439	NA	Uncharacterised protein family (UPF0497)
Bradi1g01948	1698.72	1.03685	0.362028	2.864	0.0041833	0.0732439	GO:0005975;GO:0004649	Poly (ADP-ribose) glycohydrolase (PARG)
Bradi5g12442	2095.85	0.43716	0.152652	2.86377	0.00418628	0.0732439	NA	NA
Bradi1g45846	10.321	6.06573	2.11833	2.86345	0.00419055	0.0732534	NA	Tetratricopeptide repeat (TPR)-like superfamily protein
Bradi4g06051	357.636	0.767227	0.268009	2.86269	0.00420066	0.0733097	NA	NA
Bradi3g10597	83.4422	1.41214	0.493424	2.86192	0.00421085	0.0733369	NA	NA
Bradi3g04147	161.084	1.00667	0.351934	2.8604	0.00423112	0.0735777	NA	NA
Bradi3g12470	4240.66	0.873312	0.305435	2.85924	0.00424656	0.0736659	GO:0006355;GO:0003677	NAC domain containing protein 2
Bradi4g20876	371.658	0.465754	0.162902	2.8591	0.00424849	0.0736659	NA	ankyrin repeat family protein
Bradi5g09510	155.4	0.903496	0.316531	2.85437	0.00431229	0.0744228	GO:0003676	RNA binding (RRM/RBD/RNP motifs) family protein
Bradi2g50760	2066.09	0.648635	0.227271	2.85401	0.00431706	0.0744489	GO:0005515	Glutathione S-transferase family protein
Bradi2g12150	7191.47	0.503221	0.176408	2.8526	0.00433627	0.0746112	GO:0006556;GO:0004478;GO:0005524	S-adenosylmethionine synthetase 1
Bradi1g52665	104.312	0.882037	0.309263	2.85206	0.00434373	0.0746272	NA	NA
Bradi1g49400	18.6126	2.35157	0.825774	2.84772	0.0044034	0.0752563	NA	NA
Bradi1g13330	1708.13	1.25315	0.440278	2.84628	0.00442333	0.0754818	NA	dehydrin family protein
Bradi1g38702	32.7946	2.04355	0.718031	2.84605	0.0044265	0.0754818	NA	NA
Bradi1g20870	468.563	0.910974	0.3203	2.84412	0.00445336	0.0758266	GO:0016491	Aldolase-type TIM barrel family protein
Bradi2g33000	230.209	0.785855	0.276355	2.84364	0.00446016	0.0758565	NA	NA
Bradi1g43950	10013.2	0.375599	0.132187	2.84142	0.00449136	0.0760768	NA	NA
Bradi4g35130	510.517	0.439543	0.154817	2.83911	0.00452395	0.076572	NA	2Fe-2S ferredoxin-like superfamily protein
Bradi4g41240	244.855	0.946786	0.333684	2.83737	0.0045487	0.0768203	GO:0005524	ATPase family associated with various cellular activities (AAA)
Bradi3g17500	35.0474	2.44441	0.861891	2.8361	0.00456677	0.07694	NA	NA
Bradi1g33300	663.252	0.93829	0.330858	2.83593	0.00456926	0.07694	NA	Protein of unknown function (DUF579)
Bradi1g03470	770.945	0.654756	0.230924	2.83538	0.00457712	0.0769734	GO:0006950;GO:0005516	Calmodulin-binding protein
Bradi1g30882	68.5494	1.53957	0.543245	2.83402	0.00459658	0.0771726	NA	NA
Bradi4g42655	96.7713	1.15228	0.407159	2.83006	0.0046539	0.0778489	NA	NA
Bradi2g48200	440.596	0.795811	0.281398	2.82807	0.00468301	0.0782786	NA	Tetratricopeptide repeat (TPR)-like superfamily protein
Bradi4g32210	857.206	0.489496	0.173317	2.82428	0.0047387	0.0788869	NA	protein disulfide isomerases
Bradi1g74080	610.951	0.648508	0.229758	2.82257	0.00476398	0.0788869	NA	LYR family of Fe/S cluster biogenesis protein
Bradi1g44090	402.476	0.776964	0.275278	2.82248	0.00476545	0.0788869	GO:0055114;GO:0009186	Ferritin/ribonucleotide reductase-like family protein
Bradi1g21787	811.014	0.711349	0.252075	2.82198	0.00477285	0.0789144	NA	Leucine-rich repeat (LRR) family protein
Bradi2g01485	24.4682	1.9987	0.708553	2.82082	0.00479015	0.0790288	NA	Protein of unknown function (DUF594)
Bradi2g00881	125.925	1.28088	0.454363	2.81907	0.00481634	0.0792322	NA	NA
Bradi1g31612	17.2058	7.07447	2.51024	2.81824	0.00482879	0.0792609	NA	NA
Bradi2g54450	5979.38	0.445583	0.158112	2.81815	0.00483016	0.0792609	GO:0006412;GO:0005840;GO:0003735	ribosomal protein S15A
Bradi1g69480	1040.39	1.31175	0.465478	2.81807	0.00483128	0.0792609	GO:0000160	response regulator 1
Bradi2g58630	510.499	0.720471	0.255707	2.81756	0.00483904	0.0792609	GO:0046983	basic helix-loop-helix (bHLH) DNA-binding superfamily protein
Bradi2g43110	287.178	0.799026	0.283589	2.81755	0.00483912	0.0792609	GO:0005515;GO:0006468;GO:0004672	Leucine-rich repeat protein kinase family protein
Bradi1g73790	58.9645	1.72071	0.610759	2.81734	0.00484237	0.0792609	GO:0005515	SET domain protein 35
Bradi3g38600	430.851	0.845667	0.30024	2.81663	0.00485302	0.0793693	GO:0003677;GO:0043565;GO:0006355;GO:0003700	homeobox protein 5
Bradi4g09720	21.1234	6.8909	2.44667	2.81644	0.00485594	0.0793693	GO:0008061	protein kinase family protein
Bradi3g51703	118.157	1.21128	0.430375	2.81447	0.00488584	0.079687	NA	NA
Bradi2g38432	205.158	0.647126	0.229991	2.8137	0.00489751	0.0798203	NA	NA
Bradi2g49610	122.842	1.07348	0.381712	2.81227	0.00491926	0.080072	GO:0016020;GO:0008233;GO:0006465	Peptidase S24/S26A/S26B/S26C family protein
Bradi1g15750	470.093	0.86236	0.306973	2.80923	0.00496596	0.0806108	NA	RNI-like superfamily protein
Bradi1g52720	1428.74	0.396377	0.141102	2.80915	0.00496718	0.0806108	GO:0055085;GO:0016021;GO:0008324;GO:0006812	NA
Bradi2g05400	2175.73	0.575504	0.204902	2.80868	0.00497455	0.0806731	NA	ubiquiting-conjugating enzyme 2
Bradi3g09423	68.4251	1.43825	0.512439	2.80668	0.00500555	0.0809461	NA	NA
Bradi2g16010	67.9645	1.30275	0.464329	2.80566	0.00502134	0.0810641	NA	Protein of unknown function (DUF1645)
Bradi2g07272	349.32	0.894301	0.318776	2.80542	0.00502505	0.0810641	NA	NA
Bradi5g08122	54.5106	1.87423	0.668102	2.80531	0.00502683	0.0810641	NA	NA
Bradi1g77930	1842.29	0.557313	0.19879	2.80353	0.00505463	0.0813369	NA	actin-related protein 4
Bradi5g18170	3312.53	0.356469	0.127221	2.80197	0.00507918	0.0816744	GO:0016020;GO:0006810;GO:0005215	plasma membrane intrinsic protein 1;4
Bradi2g62300	286.56	1.02541	0.366405	2.79856	0.00513311	0.0821944	GO:0006260;GO:0005634	PSF2
Bradi4g07570	12330.1	0.650596	0.232526	2.79795	0.00514284	0.0822863	NA	Nodulin MtN3 family protein
Bradi3g19410	184.438	0.933189	0.33355	2.79775	0.00514605	0.0822863	NA	Protein of unknown function DUF593
Bradi4g13227	977.889	0.755244	0.270213	2.795	0.00519001	0.0828734	NA	ELF4-like 4
Bradi4g43327	9.2311	4.20283	1.50395	2.79452	0.00519767	0.082897	NA	Nucleotide-sugar transporter family protein
Bradi3g04556	981.226	0.614511	0.219904	2.79445	0.00519875	0.082897	NA	NA
Bradi3g01190	2531.74	0.803844	0.287754	2.79351	0.00521394	0.0830234	GO:0006412;GO:0005840;GO:0005622;GO:0003735	Zinc-binding ribosomal protein family protein
Bradi1g04690	522.413	0.761625	0.272842	2.79145	0.00524726	0.0833539	GO:0009055	Cupredoxin superfamily protein
Bradi1g05775	51.8707	1.76381	0.631889	2.79132	0.00524929	0.0833539	GO:0009512;GO:0009055	electron carriers
Bradi1g44460	8216.03	0.285649	0.102391	2.78979	0.00527424	0.0834565	GO:0006096;GO:0003872	Phosphofructokinase family protein
Bradi1g47710	1491.84	0.357159	0.128076	2.78866	0.00529273	0.0834565	GO:0003824;GO:0006470;GO:0004722	DNA-binding protein phosphatase 1
Bradi3g34950	223.245	0.882449	0.316465	2.78846	0.00529601	0.0834565	NA	polygalacturonase 2
Bradi1g77491	10.1275	4.34484	1.55842	2.78798	0.00530385	0.0834565	NA	NA
Bradi4g07390	372.443	0.930975	0.334457	2.78354	0.00537693	0.0840669	NA	NA
Bradi2g41293	157.885	0.741665	0.266629	2.78164	0.00540853	0.0844045	NA	NA
Bradi1g49990	607.219	0.817526	0.29393	2.78136	0.00541322	0.0844045	GO:0003677;GO:0000786	Histone superfamily protein
Bradi5g17850	405.145	0.850207	0.305695	2.78123	0.00541539	0.0844045	GO:0042545;GO:0030599;GO:0005618	Pectin lyase-like superfamily protein
Bradi1g13040	19.5085	5.26755	1.89725	2.77641	0.00549625	0.085203	GO:0045735	cupin family protein
Bradi1g20490	939.465	0.752282	0.271301	2.77287	0.00555649	0.0858457	NA	Domain of unknown function (DUF298)
Bradi3g12940	1122	0.567861	0.205144	2.7681	0.00563835	0.0866983	NA	oxidoreductase zinc-binding dehydrogenase family protein
Bradi1g08872	65.0719	1.49294	0.539401	2.76777	0.00564414	0.0866983	NA	NA
Bradi3g45540	389.117	0.573864	0.207341	2.76774	0.00564471	0.0866983	GO:0045454	PDI-like 5-2
Bradi4g33903	124.687	1.25409	0.453122	2.76767	0.00564582	0.0866983	GO:0050662;GO:0003824	NAD(P)-binding Rossmann-fold superfamily protein
Bradi1g62691	2941.3	0.797914	0.28838	2.76688	0.00565947	0.0868495	GO:0006412;GO:0005840;GO:0005622;GO:0003735	Ribosomal protein S21e
Bradi5g11912	76.0375	1.37254	0.496172	2.76627	0.00567023	0.0868979	NA	NA
Bradi3g31947	723.411	0.560854	0.202766	2.76602	0.00567459	0.0869064	GO:0055114;GO:0051287	NAD(P)-binding Rossmann-fold superfamily protein
Bradi1g00690	105.945	1.00611	0.363991	2.76411	0.00570778	0.0872977	GO:0016787	type one protein phosphatase 1
Bradi4g16840	461.919	0.981647	0.35555	2.76093	0.00576374	0.0878448	NA	nuclear factor Y subunit C11
Bradi3g22595	180.828	0.803527	0.291091	2.7604	0.00577311	0.0878851	NA	NA
Bradi4g16615	31.7454	2.07587	0.752554	2.75843	0.00580803	0.0882403	NA	NA
Bradi5g10500	63.7565	1.37401	0.499055	2.75323	0.00590101	0.0892742	GO:0019898;GO:0015979;GO:0009654;GO:0009523;GO:0005509	Photosystem II reaction center PsbP family protein
Bradi4g41060	2375.54	0.290338	0.105471	2.75278	0.00590925	0.0892742	GO:0051082;GO:0031072	DNAJ heat shock family protein
Bradi5g14410	88.7958	1.54189	0.560212	2.75233	0.00591736	0.0893023	GO:0016020;GO:0006810;GO:0005215	Major facilitator superfamily protein
Bradi1g54990	359.828	1.14946	0.417916	2.75047	0.005951	0.0896377	NA	Major facilitator superfamily protein
Bradi3g21898	37.815	1.49533	0.543775	2.74991	0.00596122	0.0897324	NA	NA
Bradi2g61930	235.988	1.34732	0.490013	2.74956	0.00596754	0.0897684	NA	NA
Bradi2g07100	70.1469	1.24532	0.452961	2.74929	0.00597243	0.089783	NA	NA
Bradi1g21720	1048.78	0.819021	0.298176	2.74677	0.00601858	0.0903388	NA	probable small nuclear ribonucleoprotein G
Bradi1g76314	5500.11	0.725854	0.264359	2.74571	0.00603804	0.0903388	GO:0005515	ubiquitin family protein
Bradi2g01430	8827.79	0.351611	0.128072	2.74542	0.00604331	0.0903388	GO:0051082;GO:0006457;GO:0005783;GO:0005509	calnexin 1
Bradi1g32200	241.267	0.543013	0.197795	2.74533	0.00604499	0.0903388	NA	nuclear factor Y subunit C2
Bradi3g47410	1770.44	0.983064	0.358465	2.74243	0.00609864	0.090562	GO:0006412;GO:0005840;GO:0005622;GO:0003735	Ribosomal protein L6 family protein
Bradi1g04860	6315.68	0.431129	0.15721	2.74238	0.00609956	0.090562	GO:0005524;GO:0003676	P-loop containing nucleoside triphosphate hydrolases superfamily protein
Bradi1g02080	547.398	0.513667	0.187437	2.74048	0.00613502	0.0909112	NA	NA
Bradi3g30830	4172.56	0.352049	0.12849	2.73991	0.00614569	0.0910103	GO:0016301	long-chain base (LCB) kinase 1
Bradi4g32698	2041.1	1.02781	0.375198	2.73939	0.0061554	0.0910692	NA	NA
Bradi2g57608	1072.92	0.447003	0.163187	2.73921	0.00615862	0.0910692	GO:0033897;GO:0003723	ribonuclease 2
Bradi1g73910	103.428	1.11853	0.408396	2.73884	0.0061656	0.0910692	NA	Bifunctional inhibitor/lipid-transfer protein/seed storage 2S albumin superfamily protein
Bradi3g41530	3813.08	0.471323	0.172131	2.73816	0.00617835	0.0910809	NA	NA
Bradi1g06930	601.248	0.842899	0.307948	2.73715	0.00619741	0.0911853	NA	Protein of unknown function (DUF1068)
Bradi1g50590	20283.8	0.322792	0.117976	2.73607	0.00621774	0.091412	GO:0006468;GO:0005524;GO:0004672	Protein kinase superfamily protein
Bradi4g26615	229.249	1.34394	0.49141	2.73487	0.00624057	0.0915876	GO:0046872;GO:0030001	Heavy metal transport/detoxification superfamily protein
Bradi2g10750	10.4059	6.64014	2.42814	2.73467	0.00624436	0.0915876	GO:0008270	DHHC-type zinc finger family protein
Bradi4g36460	159.611	2.31006	0.844739	2.73464	0.00624479	0.0915876	NA	myb domain protein 4
Bradi3g00330	5364.67	0.510399	0.186766	2.73283	0.00627919	0.0919595	GO:0055114;GO:0051287;GO:0016616;GO:0008152	hydroxypyruvate reductase
Bradi1g27210	1510.69	0.52916	0.193657	2.73246	0.00628624	0.0919595	GO:0008270	Ran BP2/NZF zinc finger-like superfamily protein
Bradi3g41590	951.384	0.492852	0.180396	2.73206	0.00629388	0.0920123	GO:0006468;GO:0004672	chitin elicitor receptor kinase 1
Bradi2g08707	175.769	1.08226	0.396337	2.73066	0.00632075	0.0921553	NA	pathogenesis-related family protein
Bradi2g47400	636.274	0.708852	0.259633	2.7302	0.00632952	0.0921553	GO:0016887;GO:0005524;GO:0055085;GO:0042626;GO:0016021;GO:0006810	ATP binding cassette subfamily B4
Bradi1g50360	173.072	0.668857	0.245226	2.72751	0.00638148	0.0926265	NA	Protein of unknown function (DUF295)
Bradi3g54030	1986.24	0.523035	0.191774	2.72735	0.00638454	0.0926265	NA	Actin-binding FH2 (Formin Homology) protein
Bradi2g04670	408.326	1.04916	0.384842	2.72622	0.00640645	0.0927848	NA	NA
Bradi3g47660	8.02172	7.64584	2.80508	2.72572	0.00641622	0.0927944	NA	NA
Bradi1g71230	34.8558	1.93816	0.71112	2.7255	0.00642048	0.0927944	NA	NA
Bradi3g44590	413.266	0.997947	0.366194	2.72519	0.00642644	0.0928218	NA	NADH-ubiquinone oxidoreductase-related
Bradi3g04176	301.853	0.869303	0.31909	2.72432	0.00644336	0.0930074	GO:0005515;GO:0006468;GO:0005524;GO:0004672	Leucine-rich receptor-like protein kinase family protein
Bradi1g51500	954.61	0.411615	0.15128	2.72089	0.00651067	0.0936832	GO:0006355	YEATS family protein
Bradi2g19410	149.888	0.771449	0.283834	2.71796	0.00656854	0.094101	GO:0005515	IQ-domain 26
Bradi2g37150	242.666	1.09895	0.404373	2.71768	0.00657423	0.0941235	NA	receptor-like protein kinase-related family protein
Bradi1g65530	632.826	0.470608	0.173204	2.71708	0.00658617	0.0942025	GO:0050826	Plant protein of unknown function (DUF828)
Bradi1g06366	4493.25	0.659744	0.242874	2.7164	0.00659958	0.0942778	GO:0006412;GO:0005840;GO:0005622;GO:0003735	Ribosomal protein L14
Bradi1g51187	1043.57	0.637425	0.234816	2.71457	0.00663613	0.0945508	NA	PRP38 family protein
Bradi5g20660	728.002	0.620668	0.228651	2.71448	0.00663797	0.0945508	NA	differentiation and greening-like 1
Bradi2g01100	903.349	0.411386	0.151573	2.71411	0.00664545	0.0945508	NA	ARM repeat superfamily protein
Bradi1g20210	48.1722	1.14087	0.42053	2.71295	0.00666879	0.0947649	NA	DNA-binding storekeeper protein-related transcriptional regulator
Bradi5g12430	4855.79	0.888412	0.32763	2.71163	0.00669535	0.095001	GO:0006412;GO:0005840;GO:0003735	Ribosomal protein PSRP-3/Ycf65
Bradi1g52240	575.935	0.769932	0.28453	2.70598	0.00681027	0.0957517	NA	GRAS family transcription factor
Bradi2g59370	14941.7	0.730686	0.270349	2.70276	0.0068767	0.0962822	GO:0005975	Aldolase-type TIM barrel family protein
Bradi2g23550	131.132	1.14104	0.422585	2.70015	0.00693092	0.0967449	GO:0005089	RHO guanyl-nucleotide exchange factor 7
Bradi3g17690	1235.85	0.549673	0.203591	2.69988	0.00693637	0.0967619	GO:0051225;GO:0031023	NA
Bradi4g26830	609.817	0.579096	0.214636	2.69804	0.00697491	0.0970188	NA	hydroxyproline-rich glycoprotein family protein
Bradi5g15120	645.255	0.597764	0.221615	2.69731	0.00699019	0.0971063	GO:0030983;GO:0006298;GO:0005524	MUTL protein homolog 1
Bradi1g02840	205.847	0.772984	0.286579	2.69728	0.0069908	0.0971063	GO:0005515	POZ/BTB containin G-protein 1
Bradi3g36140	2577.6	0.34643	0.128501	2.69593	0.00701914	0.0973225	NA	3-methylcrotonyl-CoA carboxylase
Bradi5g03840	465.86	0.510355	0.189338	2.69547	0.00702889	0.0973985	NA	NA
Bradi2g10720	345.17	0.848906	0.315127	2.69385	0.00706314	0.0977261	NA	similar to RCD one 2
Bradi1g78170	1671.59	0.862017	0.320285	2.69141	0.00711508	0.0981135	GO:0006412;GO:0005840;GO:0005622;GO:0003735	Ribosomal protein S3Ae
Bradi5g10200	106.462	1.3588	0.504898	2.69123	0.0071189	0.0981135	NA	NA
Bradi2g37460	2702.18	0.369262	0.13721	2.69122	0.00711914	0.0981135	GO:0005975;GO:0004553	beta-hexosaminidase 1
Bradi4g14620	13.2604	4.65098	1.72876	2.69036	0.0071376	0.0982943	NA	Protein of unknown function DUF538
Bradi1g06290	1244.11	0.675809	0.251211	2.6902	0.00714086	0.0982943	NA	FASCICLIN-like arabinogalactan protein 16 precursor
Bradi1g71465	57.8645	3.27955	1.21918	2.68996	0.00714598	0.0983057	NA	Uncharacterised protein family (UPF0497)
Bradi5g15990	145.093	0.672794	0.250248	2.68851	0.00717727	0.0986174	NA	Expressed protein
Bradi1g00990	3488.57	0.299313	0.111508	2.68422	0.00726993	0.0992934	NA	homolog of yeast sucrose nonfermenting 4
Bradi2g15480	197.396	0.859302	0.320252	2.68321	0.00729194	0.0994751	GO:0016829;GO:0008152	dihydrodipicolinate synthase
Bradi2g24113	519.977	1.44853	0.540271	2.68111	0.00733774	0.099701	NA	NA
Bradi3g22060	126.879	2.03397	0.758644	2.68106	0.00733904	0.099701	GO:0055114;GO:0016020;GO:0003885;GO:0050660;GO:0016491	D-arabinono-14-lactone oxidase family protein
Bradi4g03864	77.9473	1.17656	0.438984	2.68018	0.00735825	0.0998432	NA	ROTUNDIFOLIA like 8
Bradi3g14380	57.6879	1.10349	0.411886	2.67912	0.00738156	0.10002	NA	Tetratricopeptide repeat (TPR)-like superfamily protein
Bradi4g14097	4011.18	0.335991	0.125417	2.67899	0.00738441	0.10002	GO:0005515	Transducin/WD40 repeat-like superfamily protein
Bradi1g72927	4186.04	0.635847	0.237504	2.6772	0.00742394	0.100496	GO:0016810;GO:0006807	Nitrilase/cyanide hydratase and apolipoprotein N-acyltransferase family protein
Bradi4g32540	221.442	0.662771	0.247749	2.67517	0.00746912	0.101024	NA	NA
Bradi2g23770	305.237	1.00581	0.375997	2.67505	0.00747177	0.101024	NA	Pleckstrin homology (PH) domain superfamily protein
Bradi1g47516	62.5528	2.01332	0.752687	2.67484	0.00747638	0.101026	GO:0016491;GO:0016020;GO:0009055	Di-haem cytochrome transmembrane;Cytochrome b/b6 C-terminal
Bradi3g21520	2367.45	0.314348	0.117553	2.6741	0.00749303	0.101191	NA	CW7
Bradi3g31810	425.314	1.20359	0.450211	2.67339	0.00750881	0.101285	GO:0005515	Glutathione S-transferase family protein
Bradi1g54030	1467.64	0.565094	0.21142	2.67285	0.00752105	0.10139	GO:0050662;GO:0003824	chloroplast stem-loop binding protein of 41 kDa
Bradi1g04660	1005.43	0.590363	0.220939	2.67207	0.00753857	0.101506	GO:0006412;GO:0005840;GO:0003735;GO:0003723	Ribosomal protein S5 family protein
Bradi1g26980	259.473	1.52963	0.573628	2.66659	0.00766245	0.102932	GO:0008270;GO:0006355	FAR1-related sequence 5
Bradi1g13980	566.951	0.594485	0.22315	2.66406	0.00772045	0.103432	GO:0046983	phytochrome interacting factor 3-like 5
Bradi4g35490	14469.4	0.421841	0.158348	2.664	0.00772171	0.103432	GO:0005634;GO:0005524;GO:0004386;GO:0003723;GO:0003676	DEAD box RNA helicase (PRH75)
Bradi1g76787	619.469	0.607765	0.228306	2.66207	0.0077662	0.103898	NA	S-adenosyl-L-methionine-dependent methyltransferases superfamily protein
Bradi2g05927	623.304	0.76212	0.286577	2.65939	0.00782828	0.104545	NA	Late embryogenesis abundant (LEA) hydroxyproline-rich glycoprotein family
Bradi1g14820	289.604	0.836709	0.314652	2.65916	0.00783363	0.104555	GO:0005634	Cyclin A3;1
Bradi3g13690	1888.02	0.534257	0.200949	2.65867	0.00784497	0.104582	GO:0003676	RNA-binding (RRM/RBD/RNP motifs) family protein
Bradi5g25750	767.146	0.651972	0.245242	2.65848	0.00784939	0.104582	NA	Class I glutamine amidotransferase-like superfamily protein
Bradi1g45320	330.084	0.720366	0.271009	2.65809	0.00785845	0.104621	GO:0006355;GO:0005739;GO:0003690	Mitochondrial transcription termination factor family protein
Bradi2g19805	15.421	2.3506	0.884493	2.65757	0.0078706	0.104621	NA	NA
Bradi3g60557	188.872	0.604079	0.227372	2.65679	0.00788884	0.104623	GO:0000160	response regulator 9
Bradi1g59360	396.837	0.939579	0.353672	2.65664	0.00789241	0.104623	GO:0005515;GO:0006468;GO:0005524;GO:0004672	phytosylfokine-alpha receptor 2
Bradi1g00730	1609.04	0.444765	0.167457	2.656	0.00790736	0.104623	GO:0005524	chaperonin-60alpha
Bradi5g16890	153.455	0.771232	0.290491	2.65493	0.00793247	0.104652	NA	histidine triad nucleotide-binding 4
Bradi1g37510	387.803	0.821921	0.309909	2.65214	0.00799841	0.105157	NA	histone deacetylase 2
Bradi4g21170	16440.9	0.482516	0.182287	2.64701	0.00812066	0.106149	GO:0016020;GO:0009765	light harvesting complex of photosystem II 5
Bradi1g47857	88.6003	1.36137	0.514314	2.64696	0.0081219	0.106149	NA	NA
Bradi3g34295	174.446	1.62567	0.61427	2.64651	0.00813283	0.106149	NA	Plant protein of unknown function (DUF827)
Bradi2g60460	50.1093	1.69574	0.640754	2.64647	0.00813364	0.106149	NA	NA
Bradi4g24906	653.585	0.491493	0.185718	2.64645	0.00813422	0.106149	NA	NA
Bradi1g38321	83.113	1.4895	0.562914	2.64606	0.00814358	0.10615	NA	NA
Bradi3g59147	230.484	0.750677	0.283918	2.64399	0.00819348	0.106699	GO:0006355;GO:0005739;GO:0003690	Mitochondrial transcription termination factor family protein
Bradi3g42150	3909.93	0.409658	0.154943	2.64393	0.00819506	0.106699	GO:0003676;GO:0017069;GO:0000398	nucleotide binding;nucleic acid binding
Bradi4g31140	93.1261	1.8483	0.699153	2.64363	0.00820226	0.106732	NA	NA
Bradi2g56662	227.476	0.955325	0.361859	2.64005	0.0082895	0.107464	GO:0003676	RNA-binding (RRM/RBD/RNP motifs) family protein
Bradi3g48800	1173.2	0.789256	0.298964	2.63997	0.0082914	0.107464	NA	Leucine-rich repeat (LRR) family protein
Bradi2g25550	726.52	0.543919	0.206057	2.63966	0.00829891	0.1075	GO:0008152;GO:0003824;GO:0016114;GO:0008661	Deoxyxylulose-5-phosphate synthase
Bradi1g02810	1836.39	0.288495	0.109313	2.63916	0.00831116	0.107598	GO:0005524	Mevalonate/galactokinase family protein
Bradi1g24710	54.592	1.59604	0.604843	2.63877	0.00832072	0.10766	NA	Protein of unknown function (DUF761)
Bradi1g02640	351.736	0.71981	0.272832	2.63829	0.00833264	0.107754	GO:0008270;GO:0003676;GO:0006355;GO:0003677	cold shock domain protein 1
Bradi4g09740	64.6638	2.83666	1.07532	2.63796	0.00834076	0.107781	GO:0008061	Chitinase family protein
Bradi1g65340	1106.84	0.50277	0.190601	2.63782	0.00834415	0.107781	GO:0006468;GO:0004672	Leucine-rich repeat protein kinase family protein
Bradi1g32020	1868.62	0.487797	0.18503	2.63631	0.00838129	0.107894	GO:0045454;GO:0015035;GO:0006662	thioredoxin O1
Bradi2g50770	422.541	0.649558	0.246431	2.63586	0.00839244	0.107977	NA	Protein of unknown function (DUF155)
Bradi3g43286	717.927	0.802426	0.304527	2.63499	0.00841398	0.108132	NA	NA
Bradi1g71250	1992.63	0.5102	0.193671	2.63436	0.00842959	0.108211	NA	CRT (chloroquine-resistance transporter)-like transporter 2
Bradi4g43740	263.653	0.778828	0.295939	2.63171	0.00849552	0.108935	GO:0055085;GO:0016021;GO:0008324;GO:0006812	Cation efflux family protein
Bradi2g52400	1531.22	0.522372	0.198585	2.63047	0.00852658	0.10915	NA	NA
Bradi4g00730	3800.74	0.743177	0.282713	2.62873	0.00857046	0.109589	GO:0008536;GO:0006886	ARM repeat superfamily protein
Bradi3g26670	694.239	0.46102	0.175399	2.62841	0.00857847	0.109613	NA	NA
Bradi5g19760	106.853	0.842494	0.320802	2.62621	0.00863416	0.109845	NA	DnaJ/Hsp40 cysteine-rich domain superfamily protein
Bradi3g54817	152.641	1.18436	0.451261	2.62457	0.00867595	0.110198	GO:0006355;GO:0003677	NAC domain containing protein 74
Bradi3g16980	141.878	0.811828	0.309353	2.62428	0.00868333	0.11023	GO:0031047	XH/XS domain-containing protein
Bradi2g53550	820.962	1.21491	0.463606	2.62055	0.00877868	0.111132	GO:0006468;GO:0004672	Protein kinase superfamily protein
Bradi4g19670	1089.32	0.292348	0.111696	2.61734	0.0088617	0.111935	NA	Transport protein particle (TRAPP) component
Bradi4g03680	491.837	0.563957	0.215842	2.61282	0.00897988	0.113053	GO:0016798;GO:0016020	glucuronidase 1
Bradi5g09730	48.6494	1.59005	0.608827	2.61167	0.00901014	0.113233	NA	VQ motif-containing protein
Bradi1g51357	2472.16	0.623003	0.238636	2.61069	0.00903605	0.113447	GO:0006412;GO:0005840;GO:0005622;GO:0003735	Ribosomal protein S8e family protein
Bradi4g37750	225.005	0.569704	0.218249	2.61035	0.00904508	0.113498	GO:0005515	BTB/POZ domain-containing protein
Bradi3g12970	1625.96	0.305036	0.11688	2.60982	0.00905897	0.11361	GO:0016192;GO:0016021	vesicle-associated membrane protein 714
Bradi3g04590	71.8452	0.973525	0.373519	2.60636	0.00915094	0.114337	NA	NA
Bradi2g37222	61.249	1.60713	0.616673	2.60613	0.00915727	0.114337	NA	NA
Bradi5g25547	141.872	0.809246	0.310802	2.60374	0.00922126	0.114763	NA	NA
Bradi3g47413	533.25	0.554816	0.21318	2.60257	0.00925289	0.114958	NA	NA
Bradi1g15730	2919.85	0.542446	0.20844	2.60241	0.00925702	0.114958	GO:0016787	purple acid phosphatase 18
Bradi1g10150	69081.6	0.455395	0.175064	2.6013	0.00928714	0.115207	GO:0003924;GO:0007017;GO:0005874	Tubulin/FtsZ family protein
Bradi3g13160	1068.85	0.458732	0.176385	2.60074	0.00930232	0.11527	GO:0051536;GO:0009055	2Fe-2S ferredoxin-like superfamily protein
Bradi3g16600	743.193	0.762138	0.293101	2.60026	0.00931536	0.11528	GO:0006412;GO:0005840;GO:0005622;GO:0003735	Ribosomal protein L34e superfamily protein
Bradi1g57147	908.433	0.901498	0.34671	2.60015	0.00931823	0.11528	GO:0016020;GO:0008375	Core-2/I-branching beta-16-N-acetylglucosaminyltransferase family protein
Bradi2g02846	200.827	1.1627	0.447245	2.59969	0.00933073	0.115372	NA	NA
Bradi5g19960	224.08	0.725195	0.279211	2.5973	0.00939602	0.115893	GO:0008270;GO:0005515	RING/U-box superfamily protein
Bradi2g51630	555.373	0.600008	0.23105	2.59687	0.00940768	0.115893	GO:0006508;GO:0004190	Eukaryotic aspartyl protease family protein
Bradi3g31827	1059.33	0.84926	0.327037	2.59683	0.00940879	0.115893	GO:0005515	Glutathione S-transferase family protein
Bradi2g51688	68.1109	0.961744	0.370354	2.59683	0.00940897	0.115893	NA	NA
Bradi1g63540	595.473	0.394528	0.151951	2.59641	0.00942042	0.115893	GO:0016758;GO:0005789	ALG6 ALG8 glycosyltransferase family
Bradi4g16970	131.813	1.38806	0.535204	2.59352	0.00949997	0.116424	NA	Plant protein of unknown function (DUF247)
Bradi3g51100	55.0881	1.55904	0.601237	2.59306	0.00951261	0.116424	NA	basic helix-loop-helix (bHLH) DNA-binding superfamily protein
Bradi2g48426	547.11	0.803501	0.310029	2.5917	0.00955037	0.116791	NA	NA
Bradi3g00210	587.85	0.383337	0.147915	2.59161	0.00955288	0.116791	GO:0045454	PDI-like 1-4
Bradi3g04240	1068.98	0.408732	0.157737	2.59122	0.00956351	0.116846	GO:0005515	receptor like protein 2
Bradi2g18310	240.195	0.65969	0.254619	2.59089	0.00957268	0.116846	NA	Protein of unknown function (DUF1230)
Bradi2g19090	4010.03	0.448011	0.17297	2.59011	0.0095946	0.116931	GO:0055114;GO:0016491;GO:0050664;GO:0004601	respiratory burst oxidase protein F
Bradi2g42320	898.022	0.514449	0.198624	2.59006	0.00959583	0.116931	GO:0006468;GO:0004672	Protein kinase superfamily protein
Bradi1g57650	217.246	0.752095	0.290446	2.58945	0.0096129	0.117024	GO:0003676	ortholog of human splicing factor SC35
Bradi2g28613	119.133	1.17267	0.452989	2.58875	0.00963255	0.117054	NA	NA
Bradi1g34513	2622.79	0.326019	0.125941	2.58866	0.00963488	0.117054	GO:0046872;GO:0033014;GO:0004655	Aldolase superfamily protein
Bradi2g14310	4488.85	0.227942	0.0880612	2.58845	0.00964093	0.117054	GO:0006468;GO:0005524;GO:0004672	casein kinase 1-like protein 2
Bradi4g11550	133.515	1.2363	0.477801	2.58749	0.00966778	0.117224	NA	NAD(P)-linked oxidoreductase superfamily protein
Bradi3g40410	765.316	0.81373	0.314619	2.5864	0.00969848	0.117441	GO:0005975;GO:0004553;GO:0043169;GO:0003824	isoamylase 1
Bradi4g13730	698.817	0.524044	0.202634	2.58616	0.00970532	0.117461	NA	GRF1-interacting factor 3
Bradi1g41740	1141.47	0.488059	0.188771	2.58546	0.00972501	0.117528	GO:0016829;GO:0006520	Tyrosine transaminase family protein
Bradi2g17490	4491.91	0.432696	0.167371	2.58525	0.00973096	0.117528	NA	NA
Bradi2g11540	219.468	0.836245	0.323521	2.58482	0.00974292	0.117528	GO:0003677;GO:0006355;GO:0005634	KNOTTED1-like homeobox gene 6
Bradi2g26807	2425.15	0.284457	0.110052	2.58476	0.0097447	0.117528	GO:0046872	Regulator of chromosome condensation (RCC1) family with FYVE zinc finger domain
Bradi3g16550	1427.3	0.574943	0.22248	2.58425	0.00975905	0.117528	GO:0016593;GO:0016570;GO:0006368	hydroxyproline-rich glycoprotein family protein
Bradi1g49997	12516.6	0.706973	0.273582	2.58414	0.00976226	0.117528	GO:0003677;GO:0000786	Histone superfamily protein
Bradi2g38640	596.788	0.733311	0.284209	2.58018	0.00987486	0.118446	GO:0003824;GO:0006470;GO:0004722	Protein phosphatase 2C family protein
Bradi2g25255	26.4221	2.22186	0.861289	2.5797	0.00988874	0.118507	NA	NA
Bradi2g21003	24.2595	1.72631	0.669653	2.57791	0.00993991	0.118564	GO:0016021	CemA-like proton extrusion protein-related
Bradi3g03040	681.893	0.448626	0.174031	2.57785	0.00994174	0.118564	GO:0019773;GO:0006511;GO:0004175;GO:0051603;GO:0005839;GO:0004298	proteasome alpha subunit F1
Bradi2g26670	21.4562	2.89729	1.12444	2.57664	0.00997655	0.118837	GO:0005524;GO:0003676;GO:0004386	RNA helicase family protein
Bradi3g05740	204.493	0.824582	0.320033	2.57655	0.00997908	0.118837	NA	small nuclear ribonucleoprotein F
Bradi1g02300	27.3981	2.98413	1.15867	2.57548	0.0100102	0.119083	NA	hydroxyproline-rich glycoprotein family protein
Bradi3g39090	1341.31	0.409262	0.158968	2.57448	0.010039	0.119288	GO:0003676	RNA-binding (RRM/RBD/RNP motifs) family protein
Bradi1g09507	1054	0.414693	0.161096	2.5742	0.0100473	0.119293	GO:0003676	Alba DNA/RNA-binding protein
Bradi5g22920	487.012	0.707235	0.274833	2.57333	0.0100726	0.119501	NA	basic helix-loop-helix (bHLH) DNA-binding superfamily protein
Bradi1g46656	349.64	0.891983	0.346793	2.57209	0.0101087	0.119831	NA	NA
Bradi1g61170	410.385	0.5146	0.200077	2.57201	0.0101109	0.119831	GO:0016746;GO:0016021;GO:0006506;GO:0005789	transferases transferring acyl groups
Bradi2g56050	296.938	0.58373	0.227126	2.57007	0.0101679	0.120291	NA	BolA-like family protein
Bradi3g39640	265.714	0.623221	0.242509	2.56989	0.0101731	0.120291	GO:0016742;GO:0009058	Formyl transferase
Bradi3g07000	9760.48	0.774694	0.301473	2.5697	0.0101788	0.120291	GO:0005515;GO:0055114;GO:0046872;GO:0016702	lipoxygenase 2
Bradi3g16296	10.081	3.60251	1.40201	2.56953	0.0101836	0.120291	NA	NA
Bradi1g23550	168.384	1.14914	0.44729	2.56911	0.0101959	0.120339	NA	Brassinosteroid signalling positive regulator (BZR1) family protein
Bradi1g56620	316.143	0.651423	0.253599	2.56872	0.0102076	0.120352	NA	maternal effect embryo arrest 12
Bradi4g02544	126.146	0.806445	0.314182	2.56681	0.010264	0.120706	GO:0043531	Disease resistance protein (CC-NBS-LRR class) family
Bradi5g13000	603.509	0.405485	0.158052	2.56551	0.0103024	0.120971	GO:0005525	RAB GTPase homolog B1C
Bradi1g66820	3645.47	0.503085	0.196292	2.56295	0.0103788	0.121411	GO:0019867	translocon at the outer envelope membrane of chloroplasts 75-III
Bradi1g47855	11.8171	5.11134	1.99447	2.56275	0.0103847	0.121411	NA	NA
Bradi1g17440	510.516	0.550408	0.214893	2.56132	0.0104276	0.121698	GO:0006355;GO:0003677	Arabidopsis NAC domain containing protein 87
Bradi3g27120	1596.31	0.263084	0.102823	2.5586	0.0105094	0.122396	GO:0006468;GO:0004672	Protein kinase superfamily protein
Bradi2g20600	996.141	0.7735	0.302427	2.55764	0.0105385	0.122662	NA	NA
Bradi5g16380	1090.87	0.977747	0.382317	2.55743	0.010545	0.122662	NA	NA
Bradi2g02220	115.966	0.719779	0.281459	2.55731	0.0105484	0.122662	NA	NA
Bradi2g06550	68.7771	1.46578	0.57322	2.55711	0.0105547	0.122673	GO:0007165	CBL-interacting protein kinase 20
Bradi1g77820	1464.43	0.782487	0.306359	2.55415	0.0106448	0.123657	NA	Bifunctional inhibitor/lipid-transfer protein/seed storage 2S albumin superfamily protein
Bradi1g10630	8423.44	0.334424	0.130953	2.55377	0.0106565	0.12373	NA	actin-11
Bradi1g01610	355.016	0.71006	0.278158	2.55272	0.0106884	0.123912	GO:0009055	plantacyanin
Bradi2g42665	111.798	0.928067	0.363596	2.55247	0.0106962	0.12394	NA	NA
Bradi1g48477	321.8	0.655709	0.257079	2.55061	0.0107534	0.12437	NA	alpha/beta-Hydrolases superfamily protein
Bradi3g50570	818.673	0.557373	0.218541	2.55043	0.0107589	0.12437	GO:0006468;GO:0004672	Protein kinase superfamily protein
Bradi1g50397	76.8516	1.36303	0.534444	2.55038	0.0107606	0.12437	GO:0016787	Pectinacetylesterase family protein
Bradi4g30797	247.726	0.693431	0.271969	2.54967	0.0107825	0.12456	NA	NA
Bradi3g59390	556.801	0.973447	0.38232	2.54616	0.0108915	0.125495	GO:0016020;GO:0006810;GO:0005215	NOD26-like intrinsic protein 5;1
Bradi2g12140	904.629	0.574141	0.225547	2.54554	0.0109108	0.125597	GO:0003723	RNA-binding CRS1 / YhbY (CRM) domain-containing protein
Bradi3g09320	482.193	0.680419	0.267345	2.5451	0.0109247	0.125694	GO:0016020;GO:0006075;GO:0003843;GO:0000148	glucan synthase-like 4
Bradi1g70761	1186.45	0.469515	0.184538	2.54428	0.0109505	0.125928	GO:0005515	Phototropic-responsive NPH3 family protein
Bradi1g19160	980.745	0.563195	0.221381	2.54401	0.0109588	0.125952	GO:0016757	Glycosyltransferase family 61 protein
Bradi3g26900	304.72	0.798019	0.313704	2.54386	0.0109636	0.125952	NA	NAD(P)-linked oxidoreductase superfamily protein
Bradi5g15570	3455.4	0.505808	0.198856	2.54359	0.0109721	0.125986	GO:0006412;GO:0005840;GO:0005622;GO:0003735	Ribosomal protein L14
Bradi2g33110	784.907	0.58918	0.231662	2.54327	0.010982	0.126037	GO:0055085;GO:0046873;GO:0030001;GO:0016020	zinc transporter 4 precursor
Bradi4g01480	115.601	0.749102	0.294594	2.54283	0.0109959	0.126116	NA	NA
Bradi3g32282	518.874	0.492203	0.193575	2.5427	0.011	0.126116	NA	Pentatricopeptide repeat (PPR) superfamily protein
Bradi3g58780	1362.32	0.524686	0.206546	2.54029	0.011076	0.126508	GO:0006412;GO:0005840;GO:0005622;GO:0003735	Ribosomal L29 family protein
Bradi1g56010	140.079	0.780092	0.307122	2.54001	0.011085	0.12652	NA	NA
Bradi4g42686	111.461	1.04012	0.40957	2.53954	0.0110998	0.126562	NA	NA
Bradi1g48870	957.422	0.678244	0.267268	2.53769	0.0111586	0.127042	GO:0016788	GDSL-like Lipase/Acylhydrolase superfamily protein
Bradi1g19960	9055.51	0.246993	0.0973739	2.53654	0.0111954	0.127334	GO:0043022;GO:0042256	Translation initiation factor IF6
Bradi5g14275	9.55299	3.86656	1.52463	2.53606	0.0112106	0.127444	NA	NA
Bradi2g56397	1552.48	0.51088	0.201481	2.53562	0.0112247	0.127541	GO:0016020;GO:0006810;GO:0005215	Major facilitator superfamily protein
Bradi5g02090	1170.67	0.701026	0.276601	2.53443	0.0112631	0.127693	GO:0055114;GO:0051287;GO:0016616;GO:0008152	D-isomer specific 2-hydroxyacid dehydrogenase family protein
Bradi2g53076	6718.67	0.743668	0.2935	2.53379	0.0112836	0.127693	NA	ADP-ribosylation factor A1F
Bradi1g66533	741.114	0.437078	0.172533	2.53329	0.0112996	0.127693	NA	NA
Bradi3g15550	99.8253	1.09411	0.43198	2.53279	0.0113159	0.1277	GO:0016787;GO:0030145;GO:0006302;GO:0005634;GO:0004519;GO:0006259;GO:0004527	DNA repair and meiosis protein (Mre11)
Bradi4g19010	1157.73	0.519728	0.2052	2.53279	0.011316	0.1277	GO:0046872	zinc finger protein 1
Bradi2g39310	289.068	0.620075	0.244822	2.53276	0.011317	0.1277	NA	cytochrome B5 isoform B
Bradi2g13108	223.547	1.1385	0.449539	2.53258	0.0113226	0.1277	GO:0003723;GO:0019843;GO:0005622	chloroplast ribosomal protein S4
Bradi5g08945	202.53	0.632175	0.249667	2.53208	0.0113389	0.127758	NA	NA
Bradi4g28320	1523.36	0.468233	0.185079	2.52991	0.0114091	0.128423	GO:0006629	Fatty acid/sphingolipid desaturase
Bradi2g04900	1126.57	0.41136	0.162643	2.52922	0.0114316	0.128481	GO:0008601;GO:0007165;GO:0000159	Protein phosphatase 2A regulatory B subunit family protein
Bradi1g49047	102.844	1.10606	0.437417	2.52861	0.0114514	0.128582	NA	NA
Bradi2g54630	2643.1	0.522788	0.206917	2.52657	0.0115184	0.129144	NA	O-fucosyltransferase family protein
Bradi2g03280	14133.4	0.889056	0.352024	2.52556	0.0115515	0.129387	GO:0046872	metallothionein 2A
Bradi1g37330	230.706	1.0235	0.405463	2.52428	0.0115936	0.129669	GO:0016020;GO:0006810;GO:0005215	nitrate transporter 1:2
Bradi1g69393	291.502	0.651849	0.258376	2.52287	0.0116401	0.130031	NA	NA
Bradi1g42970	649.107	0.83947	0.332756	2.52278	0.0116431	0.130031	NA	BURP domain-containing protein
Bradi2g14560	37.4649	1.5411	0.611096	2.52186	0.0116736	0.130309	NA	ubiquitin-specific protease 2
Bradi4g14937	2251.3	0.539725	0.214151	2.5203	0.0117255	0.13081	GO:0016747;GO:0008610;GO:0016020;GO:0006633	3-ketoacyl-CoA synthase 2
Bradi2g49747	222.447	0.739461	0.293529	2.51921	0.0117618	0.131002	NA	Dynamin related protein 5A
Bradi1g59880	3433.54	0.538056	0.213733	2.51742	0.0118217	0.131448	GO:0031225;GO:0016049;GO:0010215	COBRA-like extracellular glycosyl-phosphatidyl inositol-anchored protein family
Bradi3g19850	1994.08	0.642371	0.255234	2.51679	0.0118429	0.131556	GO:0019205;GO:0006139;GO:0005524	adenylate kinase family protein
Bradi5g27120	114.717	1.1595	0.460777	2.51639	0.0118563	0.13164	NA	Protein of unknown function (DUF793)
Bradi3g27730	525.184	0.50413	0.200357	2.51616	0.0118642	0.131664	NA	NA
Bradi4g17462	28.1011	1.60204	0.636976	2.51506	0.0119011	0.131946	GO:0006351;GO:0003899;GO:0003677	DNA-directed RNA polymerase family protein
Bradi1g69170	7585.87	0.49156	0.195501	2.51436	0.0119249	0.132081	GO:0071949	FAD/NAD(P)-binding oxidoreductase family protein
Bradi1g03600	181.035	0.819233	0.326073	2.51242	0.0119905	0.132423	GO:0032259;GO:0008168;GO:0001510	FtsJ-like methyltransferase family protein
Bradi3g50230	1948.01	0.486969	0.193932	2.51103	0.0120381	0.132873	NA	esterase/lipase/thioesterase family protein
Bradi1g29720	521.474	0.515208	0.205301	2.50953	0.0120891	0.13319	GO:0005515;GO:0006468;GO:0004672	crinkly4
Bradi2g48960	2173.24	0.444653	0.177213	2.50915	0.0121024	0.133242	GO:0005525	P-loop containing nucleoside triphosphate hydrolases superfamily protein
Bradi5g21550	87.6812	0.978687	0.39012	2.50868	0.0121183	0.133319	GO:0055114;GO:0016491;GO:0008270	cinnamyl alcohol dehydrogenase 9
Bradi1g55260	873.021	0.483216	0.19268	2.50787	0.012146	0.13356	GO:0006334;GO:0005634;GO:0003677;GO:0000786	winged-helix DNA-binding transcription factor family protein
Bradi3g11400	477.88	0.798723	0.318549	2.50738	0.0121629	0.133656	NA	Drought-responsive family protein
Bradi3g53696	561.852	0.522664	0.208458	2.50728	0.0121665	0.133656	GO:0016301;GO:0007205;GO:0004143	diacylglycerol kinase 3
Bradi1g72485	10.3308	5.80828	2.31788	2.50586	0.0122152	0.133923	NA	myb domain protein r1
Bradi2g61400	8104.2	0.483622	0.193006	2.50574	0.0122194	0.133923	GO:0005515;GO:0008654;GO:0004609	phosphatidylserine decarboxylase 2
Bradi1g54920	654.582	0.609086	0.243095	2.50555	0.012226	0.133923	NA	transferases transferring glycosyl groups
Bradi3g14290	333.368	1.32392	0.528697	2.50412	0.0122757	0.134343	NA	LSD1 zinc finger family protein
Bradi2g36760	1173.15	0.528882	0.211293	2.50308	0.0123119	0.134638	GO:0006338;GO:0000228	transcription regulatory protein SNF5 putative (BSH)
Bradi5g03400	145.96	0.783587	0.313071	2.50291	0.0123178	0.134638	GO:0016758;GO:0008152	Uridine diphosphate glycosyltransferase 74E2
Bradi2g15370	125.781	0.897224	0.358498	2.50273	0.0123239	0.134638	GO:0009405;GO:0005576	NA
Bradi2g03760	1511.96	0.405226	0.161929	2.50249	0.0123323	0.134638	GO:0006412	ribosomal protein 5A
Bradi2g22194	91.6512	0.979614	0.391607	2.50152	0.0123661	0.134693	GO:0006468;GO:0004672	Leucine-rich repeat protein kinase family protein
Bradi2g39847	412.761	0.654189	0.261575	2.50096	0.0123856	0.134693	GO:0043531	NB-ARC domain-containing disease resistance protein
Bradi3g55100	82.107	1.06565	0.42615	2.50065	0.0123965	0.134693	GO:0055114;GO:0016491;GO:0006633;GO:0005506	Fatty acid hydroxylase superfamily
Bradi2g21510	1634.43	0.490152	0.196151	2.49885	0.0124599	0.135061	GO:0019773;GO:0006511;GO:0004175;GO:0051603;GO:0005839;GO:0004298	20S proteasome alpha subunit G1
Bradi3g15225	181.508	0.741512	0.296909	2.49743	0.0125095	0.135471	NA	NA
Bradi3g45140	1715.95	0.423991	0.169852	2.49623	0.0125521	0.135867	GO:0055114;GO:0051920;GO:0016491	2-cysteine peroxiredoxin B
Bradi3g01277	13.1668	3.24576	1.30051	2.49575	0.0125691	0.135986	GO:0055085;GO:0016021	nitrate transporter 2:1
Bradi3g36542	196.769	0.857075	0.343487	2.49522	0.012588	0.135999	NA	NA
Bradi3g33440	870.442	0.787136	0.315477	2.49507	0.0125933	0.135999	NA	myb-like transcription factor family protein
Bradi2g37610	71.5439	1.42402	0.570784	2.49485	0.0126009	0.135999	NA	NA
Bradi2g55190	250.121	0.646997	0.259367	2.49452	0.0126128	0.135999	NA	Pentatricopeptide repeat (PPR) superfamily protein
Bradi1g25860	190127	0.521983	0.209261	2.49441	0.0126166	0.135999	NA	thiazole biosynthetic enzyme chloroplast (ARA6) (THI1) (THI4)
Bradi3g54860	9379.62	0.325659	0.130605	2.49347	0.0126502	0.13624	GO:0006468;GO:0005524;GO:0004672	casein kinase I-like 10
Bradi3g51872	19.369	3.43478	1.37757	2.49336	0.012654	0.13624	GO:0008168;GO:0008152	NA
Bradi3g47950	745.669	0.819365	0.328701	2.49274	0.0126763	0.13632	NA	Ankyrin repeat family protein
Bradi3g34610	446.301	0.66377	0.266348	2.49211	0.0126986	0.136481	GO:0006508;GO:0004185	serine carboxypeptidase-like 10
Bradi4g14718	1261.52	0.952274	0.38214	2.49195	0.0127043	0.136481	NA	NA
Bradi1g33160	717.243	0.66386	0.26645	2.4915	0.0127206	0.136532	GO:0003677;GO:0009725;GO:0006355;GO:0005634	auxin response factor 16
Bradi3g07252	110.367	1.24537	0.499905	2.49122	0.0127306	0.136532	NA	NA
Bradi3g01577	36.6095	1.36224	0.546838	2.49112	0.0127342	0.136532	GO:0005515;GO:0006468;GO:0005524;GO:0004672	phytosulfokin receptor 1
Bradi5g01725	875.325	0.607301	0.24381	2.49088	0.0127426	0.136532	NA	NA
Bradi5g15261	198.448	0.68642	0.275577	2.49085	0.0127438	0.136532	GO:0008270;GO:0005515	Zinc finger (C3HC4-type RING finger) family protein
Bradi3g07700	5121.32	0.828495	0.333127	2.48703	0.0128816	0.137866	GO:0005524	regulatory particle triple-A ATPase 6A
Bradi3g51200	272.463	0.739421	0.297363	2.48659	0.0128973	0.137905	GO:0009415;GO:0006950	cold-regulated 47
Bradi1g74380	8.13586	7.795	3.13746	2.48449	0.0129736	0.138527	NA	NA
Bradi3g58600	752.176	0.808278	0.325451	2.48356	0.0130075	0.138759	GO:0003676	RNA-binding (RRM/RBD/RNP motifs) family protein
Bradi1g28610	205.651	0.77344	0.311492	2.48301	0.0130276	0.138909	GO:0005515	F-box family protein
Bradi1g74570	430.813	0.926389	0.373129	2.48276	0.013037	0.138944	NA	NDH-dependent cyclic electron flow 1
Bradi4g04256	81.2912	1.10963	0.447051	2.4821	0.0130609	0.139133	NA	NA
Bradi1g68280	678.738	0.704105	0.283693	2.48193	0.0130674	0.139138	GO:0005622;GO:0003779;GO:0030042;GO:0015629	actin depolymerizing factor 5
Bradi4g41150	36.9101	1.37846	0.555593	2.48106	0.0130993	0.139317	NA	Tetratricopeptide repeat (TPR)-like superfamily protein
Bradi2g46320	336.591	0.784345	0.316225	2.48034	0.0131257	0.139317	NA	sequence-specific DNA binding transcription factors
Bradi3g54670	1011.81	0.48914	0.197215	2.48023	0.0131296	0.139317	GO:0055114;GO:0016491;GO:0008270	oxidoreductase zinc-binding dehydrogenase family protein
Bradi3g61091	65.8344	1.30183	0.525109	2.47916	0.0131691	0.139609	GO:0005515	NA
Bradi4g43117	473.913	0.528885	0.213381	2.4786	0.0131899	0.139726	NA	CW7
Bradi2g07830	218.461	0.878711	0.354587	2.47813	0.0132074	0.139847	GO:0016020;GO:0006810;GO:0005215	tonoplast intrinsic protein 4;1
Bradi5g19820	166.435	1.1395	0.460138	2.47644	0.0132701	0.140251	NA	NA
Bradi3g11170	335.827	0.959924	0.387741	2.47568	0.0132982	0.140367	NA	NA
Bradi4g04380	167.004	0.862677	0.348472	2.4756	0.0133012	0.140367	NA	heat stable protein 1
Bradi4g40780	1522.78	0.80379	0.324879	2.47412	0.0133564	0.140513	GO:0042651;GO:0015979;GO:0009522;GO:0005516	photosystem I reaction center subunit PSI-N chloroplast putative / PSI-N putative (PSAN)
Bradi2g41640	292.623	0.609247	0.2463	2.4736	0.0133761	0.140543	NA	NA
Bradi1g33240	5715.22	0.510794	0.206502	2.47355	0.0133778	0.140543	NA	Translation machinery associated TMA7
Bradi4g09794	874.914	0.463733	0.187559	2.47246	0.0134186	0.140908	NA	NB-ARC domain-containing disease resistance protein
Bradi2g10740	1259.81	0.61507	0.248867	2.47148	0.0134556	0.141231	NA	NA
Bradi1g08190	540.261	0.659892	0.267112	2.47047	0.0134936	0.141435	GO:0016758;GO:0008152	UDP-Glycosyltransferase superfamily protein
Bradi3g02150	423.98	0.909589	0.36827	2.4699	0.0135152	0.14158	NA	SIN3 associated polypeptide P18
Bradi3g15304	155.562	0.805468	0.326135	2.46974	0.0135211	0.14158	NA	NA
Bradi2g06370	259.728	1.02824	0.416364	2.46957	0.0135276	0.14158	GO:0008270;GO:0005622	light-regulated zinc finger protein 1
Bradi5g07380	1805.29	0.519584	0.210463	2.46876	0.0135581	0.141734	NA	RPM1 interacting protein 4
Bradi2g17067	1158.69	1.91248	0.774804	2.46834	0.013574	0.141743	GO:0016021	Cytochrome b561/ferric reductase transmembrane with DOMON related domain
Bradi2g24450	1708.64	0.718688	0.291196	2.46805	0.013585	0.141743	GO:0055085;GO:0016020;GO:0006811;GO:0005216	potassium transport 2/3
Bradi3g15541	324.755	0.624943	0.253246	2.46773	0.0135973	0.141743	NA	Small nuclear ribonucleoprotein family protein
Bradi1g18165	117.781	1.61315	0.653699	2.46773	0.0135974	0.141743	NA	NA
Bradi5g17930	28.6643	1.93216	0.783033	2.46754	0.0136046	0.141754	NA	Bifunctional inhibitor/lipid-transfer protein/seed storage 2S albumin superfamily protein
Bradi1g27770	244.656	0.691539	0.280337	2.46681	0.0136321	0.141911	GO:0043531	NB-ARC domain-containing disease resistance protein
Bradi2g10200	393.979	0.508454	0.206196	2.46587	0.013668	0.142219	NA	BSD domain-containing protein
Bradi1g73060	325.308	0.777268	0.315378	2.46456	0.0137181	0.142482	NA	NA
Bradi2g19480	191.148	1.11054	0.450878	2.46305	0.013776	0.14283	GO:0043565;GO:0008270;GO:0006355;GO:0003700	GATA transcription factor 12
Bradi3g27286	23.947	1.60968	0.65375	2.46222	0.0138079	0.142911	GO:0019684;GO:0016168;GO:0016020;GO:0009767;GO:0009521	photosystem II reaction center protein B
Bradi5g21110	71.0007	1.17486	0.477164	2.46218	0.0138096	0.142911	GO:0016747	HXXXD-type acyl-transferase family protein
Bradi4g41320	8.25194	4.78465	1.94389	2.46137	0.0138406	0.143168	NA	Disease resistance-responsive (dirigent-like protein) family protein
Bradi3g54000	210.367	0.82649	0.33583	2.46104	0.0138535	0.143236	GO:0006508;GO:0004185	alpha/beta-Hydrolases superfamily protein
Bradi1g76716	46.8717	1.33343	0.541984	2.46028	0.0138829	0.143411	NA	NA
Bradi3g52930	1585.78	0.387392	0.157494	2.45972	0.0139045	0.143569	GO:0005515	Tetratricopeptide repeat (TPR)-like superfamily protein
Bradi2g26590	547.616	0.555512	0.225957	2.45848	0.0139526	0.143935	GO:0016757	Glycosyltransferase family 61 protein
Bradi3g31520	1226.51	0.529636	0.215526	2.45742	0.013994	0.144168	NA	phloem protein 2-A13
Bradi3g55870	1488.43	0.533339	0.217214	2.45537	0.0140741	0.144667	GO:0003723	binding to TOMV RNA 1L (long form)
Bradi4g05523	297.409	0.982858	0.400355	2.45497	0.0140897	0.144761	NA	NA
Bradi3g05305	249.947	0.630206	0.25674	2.45465	0.0141023	0.144812	NA	NA
Bradi3g02720	215.564	0.686441	0.279664	2.45452	0.0141073	0.144812	NA	NA
Bradi4g09997	617.696	0.973152	0.396589	2.45381	0.0141353	0.145015	GO:0004526;GO:0001682;GO:0006396	ribonuclease Ps
Bradi3g19700	67.132	0.953733	0.388693	2.45369	0.0141397	0.145015	NA	NA
Bradi5g26090	216.356	0.794196	0.323734	2.45323	0.0141578	0.14507	NA	NA
Bradi1g42594	268.974	1.54383	0.629447	2.45267	0.0141799	0.145231	NA	NA
Bradi1g56606	345.418	0.758966	0.309483	2.45237	0.0141919	0.145289	NA	NA
Bradi3g42633	10.9213	5.09928	2.07956	2.45209	0.0142029	0.145321	NA	zinc finger protein 2
Bradi4g43610	428.992	1.45952	0.595283	2.45181	0.0142141	0.145321	GO:0055114;GO:0016491	2-oxoglutarate (2OG) and Fe(II)-dependent oxygenase superfamily protein
Bradi5g21350	2749.73	0.673997	0.274942	2.45141	0.0142297	0.145415	GO:0016747	HXXXD-type acyl-transferase family protein
Bradi4g09247	73.1331	1.3995	0.571348	2.44946	0.014307	0.146027	GO:0043531	NB-ARC domain-containing disease resistance protein
Bradi5g15180	564.103	0.703015	0.287144	2.4483	0.0143531	0.146298	GO:0005515	Transducin/WD40 repeat-like superfamily protein
Bradi1g13930	2600.15	0.397506	0.162365	2.44822	0.0143566	0.146298	GO:0005515	Transducin/WD40 repeat-like superfamily protein
Bradi1g06670	582.989	0.638757	0.260937	2.44793	0.0143678	0.146298	GO:0046983	phytochrome interacting factor 3-like 6
Bradi5g23210	549.578	0.69356	0.28336	2.44763	0.0143801	0.146298	GO:0008080	Acyl-CoA N-acyltransferases (NAT) superfamily protein
Bradi4g01887	2089.58	0.419987	0.171622	2.44716	0.0143988	0.146423	GO:0003677;GO:0008289	Homeobox-leucine zipper family protein / lipid-binding START domain-containing protein
Bradi1g05788	82.0675	1.20264	0.491525	2.44675	0.0144149	0.146521	GO:0006412;GO:0005840;GO:0005622;GO:0003735;GO:0015935	ribosomal protein S2
Bradi2g24925	1948.08	0.340798	0.139315	2.44623	0.0144359	0.146614	NA	NA
Bradi3g36130	861.776	0.561169	0.229539	2.44477	0.0144946	0.147135	GO:0055085;GO:0016021;GO:0008324;GO:0006812	Cation efflux family protein
Bradi1g43710	338.234	0.70282	0.287763	2.44235	0.0145919	0.147874	NA	GBF\'s pro-rich region-interacting factor 1
Bradi4g43960	1696.42	0.558518	0.228686	2.4423	0.0145941	0.147874	NA	mini zinc finger
Bradi4g40030	254.242	0.755213	0.30927	2.44192	0.0146094	0.147874	NA	chloroplast outer envelope protein 37
Bradi2g52180	2878.01	0.452172	0.185176	2.44185	0.0146122	0.147874	GO:0003723	RNA-binding KH domain-containing protein
Bradi3g36900	832.18	0.815646	0.33408	2.44147	0.0146277	0.147928	GO:0005739;GO:0004129	Cytochrome c oxidase subunit Vib family protein
Bradi5g01030	202.338	1.46865	0.601604	2.44123	0.0146375	0.147928	NA	Protein of unknown function (DUF594)
Bradi1g13340	517.598	0.404693	0.165853	2.44008	0.014684	0.14822	NA	HSP20-like chaperones superfamily protein
Bradi2g22400	711.4	0.748947	0.306941	2.44004	0.0146857	0.14822	NA	Major facilitator superfamily protein
Bradi4g19634	23.6223	1.8099	0.742607	2.43723	0.0148002	0.149178	GO:0005515	Octicosapeptide/Phox/Bem1p family protein
Bradi4g03932	141.105	0.772028	0.317046	2.43507	0.014889	0.149742	NA	NA
Bradi1g78926	222.241	1.3343	0.548185	2.43403	0.0149317	0.15004	GO:0043531	NB-ARC domain-containing disease resistance protein
Bradi3g11430	63.3807	3.03533	1.24755	2.43304	0.0149728	0.15032	GO:0016829;GO:0006520	Tyrosine transaminase family protein
Bradi3g03886	513.683	0.508571	0.209068	2.43256	0.0149923	0.150384	NA	NA
Bradi3g03941	48.438	1.28176	0.527058	2.43192	0.015019	0.150454	GO:0016020;GO:0015979;GO:0009539;GO:0009523	photosystem II reaction center protein L
Bradi2g37540	1143.61	1.13912	0.468747	2.43014	0.0150931	0.151129	NA	magnesium transporter 1
Bradi2g41390	101.142	1.48313	0.610356	2.42995	0.0151009	0.15113	GO:0046983	basic helix-loop-helix (bHLH) DNA-binding superfamily protein
Bradi4g00670	208.365	0.647388	0.266444	2.42974	0.0151099	0.15113	NA	alpha/beta-Hydrolases superfamily protein
Bradi2g22902	280.974	0.843987	0.347368	2.42966	0.015113	0.15113	NA	inhibitor-3
Bradi1g74916	15934.1	0.265481	0.109323	2.4284	0.0151655	0.15143	GO:0005524;GO:0009378;GO:0006310;GO:0006281	ATPase AAA-type CDC48 protein
Bradi1g58160	3090.45	0.6141	0.252927	2.42797	0.0151836	0.151504	GO:0019898;GO:0015979;GO:0009654;GO:0009523;GO:0005509	photosystem II subunit P-1
Bradi2g59226	1223.08	0.353633	0.145705	2.42705	0.015222	0.151755	GO:0005515	Transducin/WD40 repeat-like superfamily protein
Bradi5g22070	58.1744	1.53048	0.630948	2.42569	0.0152795	0.152129	GO:0005515;GO:0051087	BCL-2-associated athanogene 1
Bradi3g55810	808.937	0.494047	0.203714	2.42519	0.0153003	0.152218	GO:0008168;GO:0008033;GO:0006364;GO:0003723	fibrillarin 1
Bradi4g31336	1761.26	0.315667	0.130312	2.4224	0.0154184	0.152928	GO:0006351;GO:0003714	Protein of unknown function (DUF3550/UPF0682)
Bradi3g00560	122.63	0.806459	0.333215	2.42023	0.0155106	0.153536	GO:0016021;GO:0016020;GO:0022857	nodulin MtN21 /EamA-like transporter family protein
Bradi3g55460	442.053	0.525306	0.217057	2.42013	0.0155148	0.153536	NA	S-adenosyl-L-methionine-dependent methyltransferases superfamily protein
Bradi3g37940	1101.69	0.655583	0.270934	2.41971	0.0155329	0.153581	GO:0055114;GO:0016491;GO:0030151;GO:0042128	nitrate reductase 1
Bradi4g22173	25.2358	1.97917	0.81821	2.4189	0.0155675	0.15379	NA	NA
Bradi2g03905	10.2619	3.24377	1.34138	2.41823	0.0155961	0.153805	NA	NA
Bradi1g60310	2985.73	0.712104	0.294475	2.41821	0.0155969	0.153805	GO:0006412;GO:0005840;GO:0005622;GO:0003735;GO:0015935	40s ribosomal protein SA B
Bradi1g05322	134.467	0.920501	0.380699	2.41792	0.0156093	0.153805	NA	NA
Bradi4g05140	540.806	0.973011	0.402589	2.41688	0.015654	0.154112	NA	NA
Bradi5g19660	718.139	0.580773	0.240551	2.41434	0.0157636	0.154845	NA	Protein of unknown function (DUF581)
Bradi1g74060	966.596	0.423019	0.175214	2.41429	0.0157658	0.154845	GO:0006355;GO:0003677	BEL1-like homeodomain 6
Bradi3g08850	4259.03	0.991732	0.410843	2.4139	0.0157829	0.154845	GO:0055114;GO:0016616;GO:0006694;GO:0003854	rhamnose biosynthesis 1
Bradi2g53420	601.027	0.881437	0.365179	2.41371	0.015791	0.154845	GO:0005515;GO:0006468;GO:0005524;GO:0004672	Leucine-rich repeat protein kinase family protein
Bradi1g59560	1117.34	0.393587	0.163071	2.41359	0.0157962	0.154845	NA	splicing factor putative
Bradi2g38260	284.171	0.587637	0.243538	2.41292	0.0158253	0.155064	GO:0030247;GO:0006468;GO:0004672	wall associated kinase 4
Bradi4g23266	1173.66	0.403119	0.167095	2.41252	0.0158427	0.155167	NA	NA
Bradi1g76300	1616.29	0.558586	0.231677	2.41106	0.0159063	0.155324	NA	NAD(P)H dehydrogenase (quinone)s
Bradi3g22830	249.534	0.767649	0.318485	2.41031	0.0159389	0.155377	GO:0016747	HXXXD-type acyl-transferase family protein
Bradi1g29642	84.5576	1.21482	0.50416	2.4096	0.0159702	0.155585	NA	NA
Bradi5g09217	9830.66	0.47041	0.195249	2.40929	0.0159838	0.155615	NA	60S acidic ribosomal protein family
Bradi1g34560	6020.98	0.51073	0.212012	2.40897	0.0159976	0.155683	NA	chloroplast thylakoid lumen protein
Bradi3g36851	386.474	1.03011	0.427655	2.40874	0.0160079	0.155717	NA	NA
Bradi1g21363	10.5993	6.10656	2.53642	2.40756	0.0160597	0.155956	NA	NA
Bradi1g18780	7568.33	0.481361	0.199976	2.40709	0.0160803	0.156023	NA	dehydration-induced protein (ERD15)
Bradi3g48720	1023.31	0.439064	0.182459	2.40638	0.0161117	0.156261	NA	Nucleotide-sugar transporter family protein
Bradi2g43350	2950.82	0.315338	0.131093	2.40545	0.0161524	0.156576	NA	Protein of unknown function (DUF1644)
Bradi1g76630	710.548	0.822866	0.342101	2.40533	0.0161578	0.156576	NA	FASCICLIN-like arabinogalactan protein 8
Bradi1g65310	211.476	1.13952	0.473793	2.4051	0.0161682	0.15661	NA	Cox19-like CHCH family protein
Bradi2g02810	617.869	0.905202	0.376533	2.40405	0.0162147	0.156823	NA	Duplicated homeodomain-like superfamily protein
Bradi2g09660	79.9264	1.72179	0.716225	2.40398	0.0162177	0.156823	GO:0055114;GO:0020037;GO:0006979;GO:0004601	Peroxidase superfamily protein
Bradi3g14033	11.9105	6.22241	2.59141	2.40116	0.016343	0.157714	GO:0009378;GO:0006310;GO:0006281	HOPZ-ACTIVATED RESISTANCE 1
Bradi3g51930	44.782	1.27055	0.529147	2.40113	0.0163443	0.157714	NA	Histone superfamily protein
Bradi2g17337	8.33065	6.90242	2.87532	2.40057	0.0163695	0.157822	GO:0008270	RING/FYVE/PHD zinc finger superfamily protein
Bradi3g42350	168.25	1.00019	0.416727	2.40011	0.01639	0.157822	NA	myb domain protein 7
Bradi3g19030	10.2117	2.68221	1.11812	2.39886	0.0164463	0.158297	NA	glutamine dumper 1
Bradi2g49980	978.924	0.572187	0.238592	2.39818	0.0164768	0.158524	NA	NA
Bradi5g26320	680.46	0.776708	0.324027	2.39704	0.0165279	0.158933	NA	Aluminium induced protein with YGL and LRDR motifs
Bradi4g36950	62.6836	1.12109	0.467942	2.3958	0.0165843	0.15929	GO:0009733	SAUR-like auxin-responsive protein family
Bradi5g09696	18.9855	6.35645	2.65412	2.39494	0.0166231	0.159445	GO:0050821;GO:0042301;GO:0016020;GO:0015979;GO:0009523	photosystem II reaction center protein H
Bradi4g39920	3995.48	0.57615	0.240584	2.3948	0.0166295	0.159445	NA	Mannose-binding lectin superfamily protein
Bradi1g46622	776.543	0.788814	0.329531	2.39374	0.0166774	0.159714	GO:0055114;GO:0016491;GO:0016209	NA
Bradi2g41480	6010.09	0.290584	0.121402	2.39357	0.0166853	0.159723	NA	carbamoyl phosphate synthetase B
Bradi5g13810	1123.2	0.392196	0.163907	2.39279	0.0167207	0.159852	GO:0008601;GO:0007165;GO:0000159	Protein phosphatase 2A regulatory B subunit family protein
Bradi1g25990	592.893	0.580137	0.242472	2.39259	0.0167297	0.159852	NA	NA
Bradi1g46840	542.083	0.651764	0.272419	2.39251	0.0167338	0.159852	GO:0006412;GO:0005840;GO:0005622;GO:0003735	Ribosomal protein L35Ae family protein
Bradi4g42132	1227.83	0.540706	0.226132	2.3911	0.0167978	0.16034	NA	decapping 1
Bradi4g31206	66.8634	0.917675	0.383807	2.39098	0.0168035	0.16034	NA	NA
Bradi2g10000	63.0473	1.17415	0.491102	2.39085	0.0168096	0.16034	GO:0006468;GO:0004672	Protein kinase superfamily protein
Bradi5g10310	785.486	1.13964	0.476915	2.38961	0.0168662	0.16038	GO:0016742;GO:0009058	Formyl transferase
Bradi4g07708	268.305	0.586909	0.245627	2.38943	0.0168744	0.160381	NA	NA
Bradi3g08160	466.297	1.27694	0.534441	2.3893	0.0168804	0.160381	GO:0055114;GO:0020037;GO:0016705;GO:0005506	allene oxide synthase
Bradi1g54210	4131.34	0.575168	0.240764	2.38893	0.0168977	0.160479	NA	seed imbibition 2
Bradi1g24940	1324.25	0.449021	0.187973	2.38876	0.0169053	0.160485	NA	Zinc finger RING-type;Transcription factor jumonji/aspartyl beta-hydroxylase
Bradi3g41420	4442.94	0.603955	0.253257	2.38475	0.0170905	0.161989	GO:0008270	DHHC-type zinc finger family protein
Bradi1g45642	404.912	0.532805	0.223537	2.38352	0.0171481	0.162317	NA	NA
Bradi2g25925	288.735	0.869152	0.364698	2.38321	0.0171625	0.162319	NA	NA
Bradi3g38090	150.516	0.763623	0.320484	2.38272	0.0171853	0.162401	NA	carboxyesterase 13
Bradi4g06067	32.5723	2.78217	1.16937	2.3792	0.0173502	0.163553	GO:0016747	HXXXD-type acyl-transferase family protein
Bradi3g30780	1299.55	0.609598	0.256355	2.37794	0.0174096	0.163842	GO:0007029;GO:0005789	NA
Bradi3g46820	318.181	0.63666	0.267753	2.37779	0.017417	0.163844	GO:0030246;GO:0016020;GO:0008378;GO:0006486	galactosyltransferase1
Bradi3g02110	120.259	0.819415	0.344756	2.37679	0.0174639	0.164151	NA	NA
Bradi3g19450	554.47	0.693304	0.291911	2.37505	0.0175464	0.164723	NA	Sas10/Utp3/C1D family
Bradi3g39940	410.934	2.77866	1.17023	2.37445	0.0175752	0.164926	NA	NA
Bradi1g02517	310.935	0.469756	0.197898	2.37373	0.0176092	0.165109	NA	decapping 1
Bradi2g58146	203.353	0.803303	0.338543	2.37282	0.0176527	0.165246	NA	NA
Bradi2g34040	1049.95	0.442928	0.186704	2.37235	0.0176752	0.165321	GO:0008601;GO:0007165;GO:0000159	Protein phosphatase 2A regulatory B subunit family protein
Bradi4g33886	82.1948	0.7962	0.335915	2.37025	0.0177763	0.165994	GO:0050662;GO:0003824	NAD(P)-binding Rossmann-fold superfamily protein
Bradi2g00485	122.924	0.691512	0.291863	2.3693	0.0178216	0.16635	GO:0006468;GO:0005524;GO:0004672	Leucine-rich repeat protein kinase family protein
Bradi2g20087	354.713	0.507699	0.214351	2.36854	0.0178584	0.166563	NA	calmodulin-binding protein-related
Bradi4g08917	1807.48	0.520792	0.219913	2.36817	0.0178763	0.166606	NA	Phototropic-responsive NPH3 family protein
Bradi1g50940	11.0984	3.51447	1.48407	2.36813	0.0178782	0.166606	NA	Uncharacterised conserved protein UCP015417 vWA
Bradi3g43840	558.525	0.440524	0.186062	2.36762	0.0179031	0.166691	GO:0006412;GO:0005840;GO:0005622;GO:0003735	Ribosomal L29 family protein
Bradi4g38430	10072.8	0.35259	0.14893	2.36749	0.0179092	0.166691	GO:0055114;GO:0016491	monodehydroascorbate reductase 1
Bradi5g04630	2780.24	0.387655	0.163931	2.36474	0.0180427	0.167184	NA	proline-rich protein 4
Bradi2g46190	952.805	0.475408	0.201081	2.36426	0.0180663	0.167267	GO:0003677;GO:0009725;GO:0006355;GO:0005634	Transcriptional factor B3 family protein / auxin-responsive factor AUX/IAA-related
Bradi4g06670	407.393	0.537695	0.227573	2.36273	0.0181407	0.167888	GO:0005515	SWIB/MDM2 domain superfamily protein
Bradi3g02770	2013.94	0.406314	0.172048	2.36163	0.018195	0.168178	GO:0007275;GO:0006511;GO:0005634	seven in absentia of Arabidopsis 2
Bradi2g26170	783.418	0.535561	0.22678	2.36158	0.018197	0.168178	GO:0043169;GO:0005975;GO:0003824;GO:0004553	debranching enzyme 1
Bradi5g22842	1312.32	1.23667	0.523816	2.36088	0.0182317	0.168321	GO:0043531	LRR and NB-ARC domains-containing disease resistance protein
Bradi2g32670	43.1991	1.84691	0.782598	2.35997	0.0182764	0.168598	NA	Plant protein of unknown function (DUF641)
Bradi1g00807	114.879	0.946241	0.40127	2.35811	0.0183681	0.16917	GO:0016788	GDSL-like Lipase/Acylhydrolase superfamily protein
Bradi2g23050	30.6217	2.04533	0.867516	2.35769	0.0183892	0.169195	NA	NA
Bradi2g16060	81.045	1.11009	0.470958	2.35708	0.0184193	0.169244	NA	Protein of unknown function (DUF594)
Bradi3g00311	574.919	0.556839	0.236244	2.35706	0.0184205	0.169244	GO:0016788	GDSL-like Lipase/Acylhydrolase superfamily protein
Bradi3g18565	352.299	0.657402	0.279139	2.35511	0.0185172	0.169791	NA	NA
Bradi1g39120	208.433	0.746581	0.31714	2.3541	0.0185674	0.170046	NA	Bifunctional inhibitor/lipid-transfer protein/seed storage 2S albumin superfamily protein
Bradi4g27622	787.012	0.538855	0.228934	2.35375	0.0185849	0.17007	NA	NA
Bradi3g00767	300.997	0.556461	0.236464	2.35326	0.0186096	0.170114	NA	Uncharacterised conserved protein UCP022280
Bradi5g26190	2201.88	0.431812	0.183501	2.35318	0.0186135	0.170114	GO:0005515;GO:0051013;GO:0008352;GO:0008017	Transducin/WD40 repeat-like superfamily protein
Bradi4g33980	517.578	0.556387	0.236469	2.35289	0.018628	0.170114	NA	DNA-directed RNA polymerase RBP11-like
Bradi2g23855	45.5468	1.18165	0.50224	2.35276	0.0186345	0.170114	NA	NA
Bradi4g17217	128.237	1.30717	0.555657	2.35247	0.0186492	0.170114	NA	nudix hydrolase homolog 12
Bradi4g33801	141.467	0.853108	0.362745	2.35181	0.0186823	0.170331	NA	NA
Bradi3g18264	104.137	0.777139	0.330486	2.3515	0.0186978	0.170331	NA	NA
Bradi1g55480	101.651	0.979784	0.416847	2.35047	0.0187499	0.170581	NA	Protein of unknown function (DUF506)
Bradi3g07860	356.895	0.814761	0.346751	2.3497	0.0187885	0.170686	NA	NA
Bradi2g34270	506.583	0.574339	0.244609	2.34799	0.0188752	0.17111	NA	Mitochondrial substrate carrier family protein
Bradi4g11694	22.7894	1.73852	0.740478	2.34783	0.018883	0.17111	GO:0005515	F-box and associated interaction domains-containing protein
Bradi3g22032	24.205	3.14829	1.34128	2.34723	0.0189136	0.17124	NA	ROTUNDIFOLIA like 17
Bradi2g57050	369.309	1.15811	0.493425	2.34709	0.0189205	0.17124	NA	Protein of unknown function (DUF1068)
Bradi2g45730	5733.93	0.599596	0.255481	2.34693	0.0189286	0.17124	GO:0006412;GO:0003735	ribosomal protein L12-C
Bradi2g45143	1172.21	1.3794	0.587759	2.34689	0.0189311	0.17124	NA	NA
Bradi1g01980	533.134	0.7392	0.315088	2.34601	0.0189755	0.171515	GO:0005975;GO:0004649	Poly (ADP-ribose) glycohydrolase (PARG)
Bradi3g15945	8.22053	5.51921	2.35404	2.34457	0.0190489	0.172111	GO:0016758;GO:0008152	UDP-glucosyl transferase 85A3
Bradi2g02150	29.5708	2.03464	0.868008	2.34403	0.0190767	0.172111	NA	NA
Bradi4g24287	1113.61	0.307297	0.131139	2.34329	0.0191148	0.172342	GO:0033177;GO:0015991;GO:0015078	ATPase F0/V0 complex subunit C protein
Bradi1g01110	323.054	0.744107	0.317842	2.34112	0.0192258	0.172956	GO:0003676	RNA-binding (RRM/RBD/RNP motifs) family protein
Bradi4g44093	450.046	0.737059	0.315182	2.33852	0.0193603	0.173688	NA	GRAS family transcription factor
Bradi3g46855	37.2996	1.64743	0.704683	2.33783	0.0193963	0.173874	GO:0016758;GO:0008152	UDP-glucosyl transferase 85A2
Bradi3g48150	629.382	0.743713	0.318575	2.3345	0.0195695	0.174946	NA	NA
Bradi2g45041	1235.3	0.362677	0.155463	2.33288	0.0196545	0.17537	NA	NA
Bradi4g44211	9.74692	2.90343	1.24478	2.33248	0.0196756	0.17537	GO:0008270;GO:0005515	RING/U-box superfamily protein
Bradi2g41288	3746.83	0.867392	0.371909	2.33227	0.0196864	0.17537	NA	NA
Bradi2g38818	10.521	2.49362	1.06929	2.33202	0.0196995	0.17537	NA	NA
Bradi1g65820	19974.4	0.494391	0.212028	2.33173	0.0197151	0.17537	GO:0055114;GO:0020037;GO:0006979;GO:0004601	ascorbate peroxidase 1
Bradi3g05867	178.691	0.721183	0.309314	2.33155	0.0197243	0.17537	GO:0055114;GO:0016491	Flavin-binding monooxygenase family protein
Bradi1g48110	218.735	0.614432	0.263645	2.33053	0.0197783	0.175713	GO:0007049;GO:0005634	cyclin-dependent kinase-activating kinase assembly factor-related / CDK-activating kinase assembly factor-related
Bradi1g39195	739.556	0.768742	0.329961	2.3298	0.019817	0.175988	GO:0006351;GO:0003899;GO:0003677	DNA-directed RNA polymerase family protein
Bradi3g08790	280.625	0.88746	0.380957	2.32956	0.0198297	0.176033	GO:0006355;GO:0003700	Integrase-type DNA-binding superfamily protein
Bradi2g05500	13.1018	3.86857	1.6609	2.32919	0.0198488	0.176065	GO:0043565;GO:0006355;GO:0003700	WRKY DNA-binding protein 61
Bradi3g26410	3874.96	0.187254	0.0804119	2.32868	0.019876	0.176218	NA	DNAse I-like superfamily protein
Bradi3g17101	508.339	0.626817	0.269184	2.32858	0.0198814	0.176218	GO:0016020;GO:0006810;GO:0005215	NOD26-like intrinsic protein 5;1
Bradi4g15350	194.97	0.740729	0.318213	2.32778	0.019924	0.176459	GO:0042254;GO:0001522;GO:0031429	H/ACA ribonucleoprotein complex subunit Gar1/Naf1 protein
Bradi4g30930	187.968	0.897242	0.385616	2.32678	0.0199772	0.176861	GO:0005524;GO:0034551	P-loop containing nucleoside triphosphate hydrolases superfamily protein
Bradi3g50100	326.138	0.779517	0.335128	2.32603	0.0200169	0.177007	GO:0008233;GO:0006508	beta vacuolar processing enzyme
Bradi1g46760	10552.7	0.383931	0.165078	2.32576	0.0200311	0.177009	GO:0005524	regulatory particle triple-A 1A
Bradi4g34750	8538.71	0.474813	0.20445	2.3224	0.0202117	0.177856	NA	Ribosomal protein L7Ae/L30e/S12e/Gadd45 family protein
Bradi3g18412	5194.27	0.910012	0.39197	2.32164	0.0202525	0.178057	GO:0006412;GO:0005840;GO:0003735	ribosomal protein S19
Bradi3g16110	820.584	0.618215	0.26639	2.32072	0.020302	0.178409	GO:0055114;GO:0016491	2-oxoglutarate (2OG) and Fe(II)-dependent oxygenase superfamily protein
Bradi3g09782	36.7963	1.4904	0.642286	2.32046	0.020316	0.178409	NA	NA
Bradi3g43000	84.4227	0.854091	0.368143	2.32	0.0203411	0.178409	NA	PLATZ transcription factor family protein
Bradi4g11204	43.2666	1.18404	0.510365	2.31998	0.020342	0.178409	NA	NA
Bradi1g56086	368.186	1.1768	0.507253	2.31995	0.0203434	0.178409	NA	NA
Bradi4g06533	18.417	4.43576	1.91276	2.31904	0.0203928	0.17871	NA	NA
Bradi1g32655	369.024	1.06266	0.458323	2.31859	0.0204172	0.17871	NA	NA
Bradi4g25060	65.8692	1.49231	0.643718	2.31827	0.0204345	0.17871	NA	Arabidopsis protein of unknown function (DUF241)
Bradi2g23830	1773.61	0.586279	0.252906	2.31817	0.0204401	0.17871	NA	60S acidic ribosomal protein family
Bradi1g78530	181.936	0.78985	0.340732	2.3181	0.0204441	0.17871	GO:0031012;GO:0008270;GO:0006508;GO:0004222	Matrixin family protein
Bradi3g41042	120.138	1.47777	0.637614	2.31765	0.0204683	0.178842	NA	NA
Bradi1g46831	13.1936	3.15011	1.3593	2.31745	0.0204792	0.178842	NA	NA
Bradi1g14346	9.70912	3.75539	1.62114	2.31651	0.0205303	0.178961	NA	NA
Bradi4g34360	485.981	0.542123	0.234041	2.31636	0.0205388	0.178961	GO:0006412;GO:0005840;GO:0005622;GO:0003735	Ribosomal protein L32e
Bradi2g08986	316.26	0.741267	0.320095	2.31577	0.0205706	0.179131	NA	ENTH/VHS family protein
Bradi4g04180	877.267	0.475882	0.205554	2.31512	0.0206064	0.179237	NA	Pathogenesis-related thaumatin superfamily protein
Bradi3g36940	508.077	0.648029	0.280129	2.31333	0.0207047	0.179819	GO:0016020	stromal cell-derived factor 2-like protein precursor
Bradi3g60981	179.682	0.758803	0.328069	2.31294	0.0207259	0.179896	GO:0043531	NB-ARC domain-containing disease resistance protein
Bradi1g05758	675.034	0.7973	0.344744	2.31273	0.0207377	0.179896	GO:0016491;GO:0016020;GO:0009055	photosynthetic electron transfer D
Bradi2g45150	455.965	0.395787	0.171151	2.3125	0.02075	0.179896	GO:0008152;GO:0003824	AMP-dependent synthetase and ligase family protein
Bradi3g01470	179435	0.457449	0.19792	2.31129	0.0208171	0.18025	GO:0055114;GO:0020037;GO:0004096;GO:0006979	catalase 1
Bradi2g02800	561.372	0.433201	0.187441	2.31113	0.0208256	0.180252	NA	sulfoquinovosyldiacylglycerol 2
Bradi1g22800	902.266	0.608102	0.26316	2.31077	0.0208456	0.180273	NA	WPP domain protein 2
Bradi3g41670	369.499	0.621705	0.269061	2.31065	0.0208522	0.180273	GO:0008270	DHHC-type zinc finger family protein
Bradi1g63560	329.789	0.566009	0.244958	2.31064	0.0208527	0.180273	GO:0005975;GO:0004553	glycosyl hydrolase 9A1
Bradi5g05687	86.4218	1.01393	0.439063	2.3093	0.0209268	0.180717	GO:0055114;GO:0051536	photosystem II reaction center protein G
Bradi4g07480	40.1275	1.88935	0.818337	2.30877	0.0209562	0.180879	GO:0055114;GO:0020037;GO:0016705;GO:0005506	cytochrome P450 family 81 subfamily D polypeptide 5
Bradi3g06120	1804.29	0.380326	0.164786	2.308	0.0209989	0.181038	GO:0000160	response regulator 12
Bradi3g39380	540.885	0.949241	0.411297	2.30792	0.0210036	0.181038	GO:0008171	S-adenosyl-L-methionine-dependent methyltransferases superfamily protein
Bradi5g07850	1965.61	0.300195	0.130205	2.30555	0.0211358	0.181766	GO:0003723;GO:0003676;GO:0045131;GO:0000398	splicing factor-related
Bradi2g47940	6642.05	0.478507	0.207571	2.30527	0.0211515	0.181833	GO:0005515	Transducin family protein / WD-40 repeat family protein
Bradi1g24740	95.4308	0.996273	0.432386	2.30413	0.0212154	0.182286	NA	NA
Bradi0014s00100	1192.57	0.470298	0.204131	2.3039	0.0212282	0.182286	GO:0043531	NB-ARC domain-containing disease resistance protein
Bradi2g50270	520.135	0.75403	0.327478	2.30254	0.021305	0.18274	NA	NA
Bradi2g07030	1655.12	0.319537	0.138848	2.30134	0.0213722	0.18311	GO:0005515	transducin family protein / WD-40 repeat family protein
Bradi3g56780	2106.4	0.313786	0.13645	2.29964	0.0214684	0.183664	GO:0016887;GO:0005524	general control non-repressible 3
Bradi1g46247	329.061	0.634501	0.275914	2.29963	0.021469	0.183664	GO:0003677;GO:0008289	homeodomain GLABROUS 11
Bradi1g78250	2450.5	2.37329	1.03219	2.29927	0.0214899	0.183774	NA	Bifunctional inhibitor/lipid-transfer protein/seed storage 2S albumin superfamily protein
Bradi5g07090	1035.26	0.525232	0.228548	2.29813	0.0215546	0.183983	GO:0003676;GO:0006810;GO:0005622	Nuclear transport factor 2 (NTF2) family protein with RNA binding (RRM-RBD-RNP motifs) domain
Bradi3g43822	332.575	0.715514	0.311398	2.29775	0.0215761	0.184098	GO:0006355;GO:0003700;GO:0007275	Integrase-type DNA-binding superfamily protein
Bradi5g20597	1357.38	0.430474	0.187416	2.29689	0.021625	0.184308	GO:0016020	GPCR-type G protein 1
Bradi1g76110	286.501	0.754222	0.328507	2.29591	0.0216812	0.184585	GO:0055114;GO:0020037;GO:0016705;GO:0005506	cytochrome P450 family 78 subfamily A polypeptide 6
Bradi4g16422	11.4754	3.39326	1.47836	2.29529	0.0217163	0.184811	NA	NA
Bradi2g06790	222.329	0.641091	0.279347	2.29496	0.0217355	0.184905	GO:0043565;GO:0006355;GO:0003700	Basic-leucine zipper (bZIP) transcription factor family protein
Bradi2g52090	98.4027	0.873067	0.380601	2.29392	0.0217952	0.185207	GO:0055114;GO:0004097;GO:0016491;GO:0008152	NA
Bradi3g37252	329.095	0.472591	0.20606	2.29346	0.0218212	0.185359	NA	Tetratricopeptide repeat (TPR)-like superfamily protein
Bradi1g00830	247.632	1.01076	0.440863	2.29268	0.0218662	0.185672	NA	NA
Bradi4g23300	88.7936	1.10722	0.483801	2.28858	0.0221037	0.187202	NA	Thioredoxin superfamily protein
Bradi3g03090	369.735	0.489616	0.213954	2.28842	0.0221133	0.187213	NA	Uncharacterised protein family (UPF0497)
Bradi1g25130	56.2141	1.28513	0.561629	2.28822	0.0221246	0.18724	GO:0030244;GO:0016760;GO:0016020	cellulose synthase-like D5
Bradi4g42760	31.5227	1.72677	0.754806	2.28771	0.0221546	0.187388	NA	Protein of unknown function (DUF668)
Bradi3g55040	106.01	0.837061	0.365926	2.28752	0.0221657	0.187388	GO:0016747;GO:0008610;GO:0016020;GO:0006633	3-ketoacyl-CoA synthase 12
Bradi3g43587	625.996	0.571781	0.249982	2.28729	0.0221789	0.187422	GO:0008017;GO:0007018;GO:0005524;GO:0003777;GO:0005871	phragmoplast-associated kinesin-related protein 1
Bradi4g32520	1482.37	0.556261	0.243301	2.28631	0.0222361	0.187836	NA	NA
Bradi2g62315	9596.76	0.871609	0.381322	2.28576	0.0222686	0.187971	GO:0046872	NA
Bradi1g68640	1880.54	0.411894	0.18026	2.285	0.0223131	0.188277	GO:0008234;GO:0006508	Cysteine proteinases superfamily protein
Bradi3g46130	230.897	1.28864	0.564395	2.28322	0.0224173	0.188947	GO:0022900;GO:0005747;GO:0005739	NADH dehydrogenase (ubiquinone)s
Bradi4g32670	467.927	0.349135	0.15293	2.28297	0.0224319	0.189	NA	NA
Bradi4g16640	11744.3	0.708744	0.310488	2.28268	0.0224495	0.189019	GO:0019904	general regulatory factor 7
Bradi3g07595	55.2872	1.32536	0.580621	2.28266	0.0224506	0.189019	GO:0055114;GO:0020037;GO:0016705;GO:0005506	cytochrome P450 family 81 subfamily D polypeptide 8
Bradi4g09031	42.2176	2.76827	1.21295	2.28227	0.0224731	0.189139	NA	NA
Bradi3g45667	316.971	0.695371	0.305069	2.27939	0.022644	0.190367	NA	NA
Bradi2g26212	76.7271	0.917529	0.402751	2.27816	0.0227172	0.190771	NA	NA
Bradi3g34320	276.818	1.10513	0.485128	2.27802	0.0227256	0.190771	NA	Tetratricopeptide repeat (TPR)-like superfamily protein
Bradi4g25417	139.435	1.01618	0.446221	2.27731	0.022768	0.191057	NA	PAM domain (PCI/PINT associated module) protein
Bradi3g09340	44.2849	1.16743	0.512836	2.27642	0.0228212	0.191246	GO:0043565;GO:0006355;GO:0003700	Basic-leucine zipper (bZIP) transcription factor family protein
Bradi2g36903	44.9807	1.25503	0.551733	2.2747	0.0229239	0.191691	NA	NA
Bradi3g15598	47.4513	1.1208	0.492854	2.27409	0.0229605	0.191757	NA	NA
Bradi2g35150	1189	0.460713	0.202626	2.27371	0.0229833	0.191762	GO:0016787	Calcineurin-like metallo-phosphoesterase superfamily protein
Bradi2g08110	217.613	0.68107	0.29966	2.27281	0.0230377	0.192058	NA	SNARE-like superfamily protein
Bradi1g23270	617.736	0.612139	0.26945	2.27181	0.0230983	0.192295	GO:0005515	ARM repeat superfamily protein
Bradi4g20750	88.1636	1.19735	0.52732	2.27063	0.0231695	0.192668	GO:0016787	Calcineurin-like metallo-phosphoesterase superfamily protein
Bradi5g02460	654.127	0.897548	0.395314	2.27047	0.0231792	0.192668	GO:0055114;GO:0020037;GO:0016705;GO:0005506	cytochrome P450 family 93 subfamily D polypeptide 1
Bradi2g05212	197.279	0.566808	0.249701	2.26995	0.0232107	0.192761	NA	NA
Bradi3g60590	2907.21	0.380149	0.167476	2.26987	0.0232157	0.192761	GO:0005524;GO:0003676	eukaryotic initiation factor 4A-III
Bradi1g41010	1154.84	0.494451	0.218028	2.26783	0.0233393	0.193576	NA	Ribosomal protein L1p/L10e family
Bradi1g06750	303.581	0.455752	0.201072	2.26661	0.0234141	0.193915	GO:0009052;GO:0004751	NagB/RpiA/CoA transferase-like superfamily protein
Bradi2g20920	8691.96	0.448846	0.198065	2.26615	0.0234421	0.194077	GO:0006413;GO:0003743	Translation initiation factor SUI1 family protein
Bradi1g66450	77.1054	1.2468	0.550371	2.26538	0.0234893	0.194327	NA	receptor-like protein kinase-related family protein
Bradi2g57027	30.0329	1.62898	0.719217	2.26494	0.0235163	0.194376	GO:0055114;GO:0016491	2-oxoglutarate (2OG) and Fe(II)-dependent oxygenase superfamily protein
Bradi1g58640	2492.7	0.576305	0.254453	2.26488	0.0235201	0.194376	NA	Tetratricopeptide repeat (TPR)-like superfamily protein
Bradi2g24795	96.086	0.913322	0.403479	2.26361	0.0235979	0.194872	NA	NA
Bradi2g01050	125.818	1.06184	0.469245	2.26287	0.0236438	0.19504	NA	NA
Bradi1g04683	88.1515	0.874997	0.38685	2.26185	0.0237068	0.195258	NA	NA
Bradi3g49360	935.393	0.625876	0.276722	2.26175	0.023713	0.195258	GO:0016020;GO:0006810;GO:0005215	plasma membrane intrinsic protein 2
Bradi1g44256	36.1606	1.40424	0.6212	2.26053	0.0237883	0.19577	NA	NA
Bradi3g49370	237.024	0.659901	0.291957	2.26027	0.0238044	0.19577	GO:0005515;GO:0006468;GO:0005524;GO:0004672	phytosulfokin receptor 1
Bradi1g55980	1009.28	0.470148	0.208012	2.26019	0.0238094	0.19577	GO:0006412;GO:0005840;GO:0005622;GO:0003735;GO:0003723	Ribosomal protein S13/S18 family
Bradi3g00350	9785.99	0.264618	0.117116	2.25946	0.0238549	0.196073	GO:0004842	HEAT repeat ;HECT-domain (ubiquitin-transferase)
Bradi1g51520	8.35712	3.3175	1.46879	2.25866	0.0239046	0.19627	NA	Predicted AT-hook DNA-binding family protein
Bradi1g74490	155.95	1.00022	0.443274	2.25644	0.0240428	0.197086	NA	NA
Bradi4g13688	425.712	0.448725	0.199006	2.25483	0.0241442	0.19752	NA	NA
Bradi3g03800	421.288	0.496491	0.220217	2.25455	0.0241613	0.197527	GO:0043565;GO:0008270;GO:0006355;GO:0003700;GO:0005515	ZIM-like 1
Bradi4g03172	563.324	0.411737	0.182662	2.25409	0.0241905	0.197689	NA	NA
Bradi2g07630	446.878	0.592574	0.262977	2.25333	0.0242384	0.197784	NA	Tetratricopeptide repeat (TPR)-like superfamily protein
Bradi2g14830	2113.83	0.494873	0.219689	2.25261	0.0242837	0.197878	GO:0080123;GO:0009864;GO:0009694;GO:0009611	Auxin-responsive GH3 family protein
Bradi1g26400	6579.52	0.452154	0.200735	2.2525	0.0242909	0.197878	GO:0005737;GO:0000045	Ubiquitin-like superfamily protein
Bradi2g12790	11264	0.294983	0.13097	2.2523	0.0243036	0.19791	GO:0055114;GO:0016491;GO:0050664;GO:0004601;GO:0016174	respiratory burst oxidase homologue D
Bradi1g66670	480.202	0.754945	0.335435	2.25064	0.0244082	0.19855	NA	NA
Bradi2g58520	146.097	1.38167	0.614184	2.2496	0.0244746	0.198695	NA	Bifunctional inhibitor/lipid-transfer protein/seed storage 2S albumin superfamily protein
Bradi4g30437	77.7012	1.03868	0.461769	2.24935	0.0244903	0.198723	GO:0008725;GO:0006284	DNA glycosylase superfamily protein
Bradi2g39740	211.294	1.05582	0.469497	2.24884	0.0245228	0.198916	NA	NA
Bradi1g24830	247.758	0.646135	0.287437	2.24792	0.0245814	0.199127	NA	Protein of unknown function (DUF1223)
Bradi1g05707	105.589	0.920211	0.409389	2.24777	0.0245908	0.199127	NA	NADH-Ubiquinone oxidoreductase (complex I) chain 5 protein
Bradi3g27506	373.555	0.486088	0.216256	2.24775	0.0245924	0.199127	NA	secE/sec61-gamma protein transport protein
Bradi1g68070	42.2138	1.18266	0.526209	2.2475	0.024608	0.199183	NA	NA
Bradi4g27440	484.983	0.585497	0.26053	2.24733	0.0246191	0.199202	GO:0006468;GO:0005524;GO:0004672;GO:0005515	BRI1 like
Bradi1g30720	5015.82	0.435908	0.194011	2.24682	0.0246513	0.199322	GO:0005515;GO:0006468;GO:0004672	Protein kinase superfamily protein with octicosapeptide/Phox/Bem1p domain
Bradi3g45800	85.6651	1.30508	0.581219	2.24541	0.0247418	0.199841	GO:0016757	plant glycogenin-like starch initiation protein 1
Bradi3g47400	2747.74	0.373096	0.166262	2.24402	0.0248309	0.20049	NA	Ribosomal RNA processing Brix domain protein
Bradi1g70724	7027.25	0.566251	0.252424	2.24325	0.0248807	0.200632	GO:0019684;GO:0016168;GO:0016020;GO:0009767;GO:0009521	photosystem II reaction center protein C
Bradi2g23240	1613.3	0.455888	0.203264	2.24283	0.0249076	0.200683	NA	ubiquitin carrier protein 7
Bradi1g75100	1980.07	0.306528	0.136691	2.24249	0.0249298	0.200752	NA	HR-like lesion-inducing protein-related
Bradi1g33903	103.235	1.11175	0.495793	2.24238	0.024937	0.200752	NA	NA
Bradi4g41050	3812.75	0.836884	0.373272	2.24202	0.0249598	0.200752	GO:0006412	ribosomal protein 5B
Bradi2g23990	34.4505	1.40327	0.625963	2.24178	0.0249759	0.200752	NA	NA
Bradi5g13800	4236.24	0.3723	0.166074	2.24177	0.0249762	0.200752	GO:0005515	26S proteasome regulatory subunit Rpn7;Proteasome component (PCI) domain
Bradi2g31075	120.633	0.738107	0.32928	2.24158	0.0249886	0.20077	NA	NA
Bradi1g74520	50.5304	1.42102	0.634462	2.23972	0.0251091	0.201349	NA	ovate family protein 12
Bradi4g30920	37.2863	1.89681	0.846921	2.23965	0.0251134	0.201349	NA	zinc finger protein 2
Bradi4g08660	215.394	0.735382	0.328367	2.23951	0.0251226	0.201351	GO:0005515	Calcium-dependent lipid-binding (CaLB domain) family protein
Bradi2g21180	480.575	1.08575	0.485067	2.23835	0.0251982	0.201721	GO:0005516;GO:0046872;GO:0000166	autoinhibited Ca(2+)-ATPase isoform 4
Bradi1g70890	1015.16	0.253981	0.113584	2.23606	0.0253478	0.202304	GO:0005515	Ubiquitin system component Cue protein
Bradi3g01210	3934.35	0.428636	0.191713	2.23582	0.0253635	0.202359	GO:0006412;GO:0005840;GO:0005622;GO:0003735	Ribosomal protein S3Ae
Bradi1g37040	2786.67	0.389828	0.174397	2.23529	0.0253981	0.202493	GO:0016491;GO:0008152	NAD(P)-binding Rossmann-fold superfamily protein
Bradi3g03642	145.765	0.918199	0.411174	2.23311	0.0255414	0.2034	NA	NA
Bradi1g32500	947.591	0.379939	0.170139	2.2331	0.0255422	0.2034	NA	NA
Bradi1g75560	674.638	0.448124	0.200747	2.23229	0.025596	0.203535	NA	S-adenosyl-L-methionine-dependent methyltransferases superfamily protein
Bradi1g08560	397.39	0.483712	0.216774	2.23141	0.0256541	0.203672	GO:0005975;GO:0004553	Glycosyl hydrolase family protein
Bradi1g26515	163.808	0.764779	0.342738	2.23138	0.025656	0.203672	NA	NA
Bradi5g00630	179.786	1.84823	0.828479	2.23087	0.0256899	0.203824	NA	ARID/BRIGHT DNA-binding domain;ELM2 domain protein
Bradi2g46870	222.404	0.661723	0.296828	2.22932	0.0257927	0.20448	GO:0003968	RNA-dependent RNA polymerase 6
Bradi1g42670	3745.91	0.489708	0.219677	2.22922	0.0257993	0.20448	GO:0016020;GO:0009765	photosystem I light harvesting complex gene 1
Bradi4g38685	209.193	0.800475	0.359178	2.22863	0.0258385	0.204582	NA	NA
Bradi4g13327	4133.42	0.306932	0.137738	2.22837	0.0258556	0.204582	GO:0003676	oligouridylate binding protein 1B
Bradi1g36830	1974.7	0.344405	0.154572	2.22812	0.0258724	0.204582	GO:0005524	regulatory particle triple-A ATPase 6A
Bradi5g20171	117.739	0.642538	0.288423	2.22776	0.0258967	0.204582	NA	NA
Bradi5g24227	3375.88	0.662166	0.297244	2.22768	0.0259017	0.204582	GO:0016787	N-terminal nucleophile aminohydrolases (Ntn hydrolases) superfamily protein
Bradi1g30767	1096.59	1.0709	0.480776	2.22743	0.0259183	0.204642	GO:0005515	BTB/POZ/MATH-domains containing protein
Bradi2g36740	188.721	0.908539	0.407933	2.22718	0.0259354	0.204676	GO:0046983	phytochrome interacting factor 3
Bradi1g36050	459.566	0.5812	0.261109	2.22589	0.0260215	0.204961	GO:0008270;GO:0003677	A20/AN1-like zinc finger family protein
Bradi4g13260	2497.04	0.415478	0.186707	2.22529	0.0260617	0.205065	NA	stress enhanced protein 1
Bradi1g42660	2653.81	0.320056	0.143838	2.22511	0.0260737	0.205089	NA	NA
Bradi2g31953	456.256	0.497246	0.223523	2.22459	0.0261091	0.205297	NA	NA
Bradi1g34155	30.1263	1.6901	0.760405	2.22264	0.0262402	0.20602	NA	NA
Bradi4g23117	50.8184	1.1117	0.500502	2.22117	0.0263395	0.20654	NA	NA
Bradi1g03440	1819.5	2.27962	1.02639	2.221	0.0263509	0.206559	NA	S-adenosyl-L-methionine-dependent methyltransferases superfamily protein
Bradi1g73700	186.156	0.625204	0.281603	2.22016	0.0264078	0.206934	GO:0004519;GO:0003676	HNH endonuclease
Bradi4g17080	120.512	0.984109	0.443584	2.21854	0.0265179	0.207512	NA	soybean gene regulated by cold-2
Bradi5g02260	3893.6	0.414096	0.186745	2.21745	0.0265925	0.207953	NA	NA
Bradi1g55780	765.69	0.942225	0.425034	2.21682	0.0266353	0.208078	NA	Bifunctional inhibitor/lipid-transfer protein/seed storage 2S albumin superfamily protein
Bradi3g56035	155.761	1.04719	0.472413	2.21668	0.0266449	0.208078	GO:0016567;GO:0004842;GO:0006468;GO:0004672	U-box domain-containing protein kinase family protein
Bradi2g08657	214.443	0.847571	0.382547	2.2156	0.0267191	0.208515	NA	NA
Bradi2g61714	207.223	0.98977	0.446865	2.21492	0.0267657	0.208736	NA	Phototropic-responsive NPH3 family protein
Bradi1g66340	228.489	0.650761	0.293876	2.21441	0.0268008	0.208867	NA	NA
Bradi3g21690	3863.36	0.36762	0.166123	2.21294	0.0269021	0.209307	GO:0043565	multiprotein bridging factor 1A
Bradi4g18210	843.68	0.658666	0.29765	2.21289	0.0269052	0.209307	GO:0030170;GO:0009058	long chain base2
Bradi4g05760	14.2016	5.45224	2.46397	2.21279	0.0269122	0.209307	NA	NA
Bradi1g58860	14.5235	3.26483	1.47564	2.21248	0.0269333	0.2094	NA	NA
Bradi4g19517	85.9548	0.960802	0.434381	2.21189	0.0269744	0.209599	NA	NA
Bradi3g01028	592.389	0.444954	0.201234	2.21112	0.0270272	0.209773	NA	F-box and associated interaction domains-containing protein
Bradi5g27073	36.4439	1.47423	0.667009	2.21021	0.0270907	0.210194	NA	NA
Bradi2g05760	575.383	0.69253	0.313405	2.2097	0.0271262	0.210327	NA	myb-like transcription factor family protein
Bradi3g58860	84.1329	1.13622	0.514363	2.20898	0.0271762	0.210531	GO:0006508;GO:0004190	Eukaryotic aspartyl protease family protein
Bradi1g14745	156.78	0.835858	0.378419	2.20881	0.0271875	0.210531	NA	NA
Bradi2g46630	1205.55	0.419396	0.189876	2.20879	0.0271894	0.210531	NA	Cytochrome b561/ferric reductase transmembrane with DOMON related domain
Bradi4g05020	345.117	0.595217	0.269525	2.20839	0.0272172	0.210675	NA	Drought-responsive family protein
Bradi3g57680	148.758	1.14517	0.51862	2.20811	0.0272368	0.210755	GO:0055114;GO:0016491;GO:0042128;GO:0030151	nitrate reductase 1
Bradi1g45410	296.5	0.684108	0.309947	2.20718	0.0273017	0.211115	NA	Protein of unknown function (DUF581)
Bradi4g39680	1245.69	0.422038	0.191235	2.2069	0.0273208	0.211119	NA	C2H2-like zinc finger protein
Bradi3g32950	40.7902	2.35557	1.06772	2.20617	0.0273721	0.211373	NA	Auxin-Induced in Root cultures 1
Bradi3g49410	114.217	1.38286	0.627189	2.20485	0.0274646	0.211873	GO:0019898;GO:0015979;GO:0009654;GO:0009523;GO:0005509	PsbQ-like 1
Bradi1g07750	577.583	0.47183	0.214014	2.20467	0.0274771	0.211874	GO:0006468;GO:0004672	Protein kinase superfamily protein
Bradi4g34410	231.609	0.936999	0.425062	2.20439	0.0274972	0.211874	GO:0055114;GO:0016491;GO:0008270	Oxidoreductase zinc-binding dehydrogenase family protein
Bradi2g31910	1666.35	0.467053	0.211939	2.20371	0.0275445	0.212079	GO:0016887;GO:0005524;GO:0016020	ABC-2 type transporter family protein
Bradi4g39370	106.639	0.982757	0.44612	2.2029	0.0276018	0.212318	GO:0016758;GO:0008152	UDP-glucosyl transferase 85A2
Bradi1g57190	876.934	0.400917	0.182	2.20284	0.027606	0.212318	GO:0003676	chloroplast RNA-binding protein 33
Bradi1g30730	2698.94	0.342698	0.155617	2.2022	0.0276514	0.212596	GO:0005634;GO:0003677;GO:0006355	KNOTTED1-like homeobox gene 3
Bradi3g38570	2387.07	0.489022	0.222093	2.20188	0.0276736	0.212695	GO:0009231;GO:0003935;GO:0008686	GTP cyclohydrolase II
Bradi4g04640	378.571	0.706484	0.320934	2.20134	0.0277122	0.212825	GO:0019898;GO:0015979;GO:0009654;GO:0009523;GO:0005509	Photosystem II reaction center PsbP family protein
Bradi5g08510	1019.13	0.297966	0.135362	2.20125	0.0277184	0.212825	NA	homolog of yeast sucrose nonfermenting 4
Bradi1g78260	148.277	0.973843	0.442548	2.20054	0.0277686	0.212924	NA	Bifunctional inhibitor/lipid-transfer protein/seed storage 2S albumin superfamily protein
Bradi3g27306	11.1207	6.42979	2.92257	2.20005	0.0278034	0.213119	GO:0046983;GO:0006351;GO:0003899;GO:0006412;GO:0005840;GO:0003735	RNA polymerase subunit alpha
Bradi3g28430	5512.48	0.43877	0.199476	2.19961	0.0278345	0.213201	GO:0003676	RNA-binding (RRM/RBD/RNP motifs) family protein
Bradi3g15670	113.123	1.11213	0.505823	2.19866	0.0279022	0.213587	NA	nuclear factor Y subunit B3
Bradi1g55405	13.7845	1.93961	0.882486	2.19789	0.0279568	0.213804	NA	NA
Bradi3g39560	854.121	0.553103	0.251697	2.19749	0.0279853	0.213939	NA	microfibrillar-associated protein-related
Bradi1g27316	50.6571	1.32921	0.605272	2.19605	0.0280886	0.214569	NA	NA
Bradi3g52210	168.813	0.753319	0.343091	2.19568	0.0281146	0.214569	NA	ubiquitin-specific protease 21
Bradi2g08020	259.231	0.661944	0.301503	2.19548	0.0281294	0.21461	GO:0007275;GO:0006511;GO:0005634	Protein with RING/U-box and TRAF-like domains
Bradi3g33060	105.868	1.20818	0.550365	2.19524	0.0281467	0.21467	NA	Bifunctional inhibitor/lipid-transfer protein/seed storage 2S albumin superfamily protein
Bradi1g20910	23.995	2.44718	1.11649	2.19184	0.0283907	0.216027	NA	Disease resistance-responsive (dirigent-like protein) family protein
Bradi2g40956	109.472	1.25348	0.572062	2.19117	0.0284396	0.216255	NA	NA
Bradi5g09491	198.224	0.607833	0.277429	2.19095	0.0284557	0.216287	NA	Protein of unknown function (DUF1022)
Bradi1g52407	2368.7	0.381622	0.174211	2.19057	0.0284827	0.216287	NA	Acyl-CoA N-acyltransferase with RING/FYVE/PHD-type zinc finger domain
Bradi3g42220	88.9443	0.716739	0.327279	2.19	0.0285244	0.216396	GO:0055114;GO:0020037;GO:0016705;GO:0005506	cytochrome P450 family 706 subfamily A polypeptide 4
Bradi3g18375	33.9767	2.24416	1.02508	2.18924	0.0285791	0.216451	NA	NA
Bradi2g57860	293.035	0.51531	0.235474	2.18839	0.0286412	0.216715	GO:0008152;GO:0003824	AMP-dependent synthetase and ligase family protein
Bradi4g09788	125.666	0.707404	0.323322	2.18792	0.0286751	0.216715	NA	NB-ARC domain-containing disease resistance protein
Bradi3g34600	106.611	0.966318	0.441757	2.18744	0.0287102	0.216797	GO:0016020;GO:0006810;GO:0005215	peptide transporter 2
Bradi5g25840	464.316	0.631175	0.288582	2.18716	0.0287306	0.216879	NA	Protein of unknown function (DUF2296)
Bradi2g58530	134.431	0.875768	0.400445	2.18699	0.0287434	0.216904	NA	Bifunctional inhibitor/lipid-transfer protein/seed storage 2S albumin superfamily protein
Bradi1g72191	182.648	0.726317	0.332261	2.18599	0.0288167	0.217314	NA	NA
Bradi1g68550	443.258	0.506472	0.231855	2.18444	0.02893	0.21776	NA	NA
Bradi2g15690	257.813	0.734683	0.336388	2.18403	0.0289599	0.217819	NA	NA
Bradi3g42900	1186.28	0.582505	0.266853	2.18287	0.0290456	0.218176	NA	Ribosomal protein S25 family protein
Bradi3g24142	121.784	0.857253	0.393188	2.18026	0.0292383	0.219119	NA	NA
Bradi3g30000	2025.72	0.413213	0.189619	2.17918	0.0293183	0.219513	NA	NA
Bradi5g21120	112.556	0.917094	0.420968	2.17853	0.0293663	0.219574	GO:0006412;GO:0005840;GO:0003735;GO:0015934	Ribosomal protein L22p/L17e family protein
Bradi5g23780	29.9436	1.67587	0.769645	2.17746	0.0294464	0.22003	NA	Bifunctional inhibitor/lipid-transfer protein/seed storage 2S albumin superfamily protein
Bradi3g07770	216.927	0.823648	0.37833	2.17706	0.0294759	0.220178	GO:0016758;GO:0008152	UDP-glucosyl transferase 73D1
Bradi2g09800	209.957	0.798574	0.366874	2.1767	0.0295031	0.220309	NA	NA
Bradi3g50647	1716.11	0.494244	0.22711	2.17624	0.0295375	0.220422	NA	Uncharacterised conserved protein (UCP012943)
Bradi2g25750	147.134	0.884288	0.406386	2.17598	0.0295567	0.220493	NA	NA
Bradi1g35130	196.234	0.585944	0.269489	2.17428	0.0296841	0.221234	NA	ATPase F1 complex OSCP/delta subunit protein
Bradi4g25880	511.687	0.891213	0.409891	2.17427	0.0296851	0.221234	GO:0007165	SOS3-interacting protein 1
Bradi3g47041	990.295	0.808097	0.371692	2.1741	0.0296975	0.221254	NA	Photosystem II 5 kD protein
Bradi2g51480	5027.82	0.415618	0.19123	2.1734	0.0297505	0.221572	GO:0015979;GO:0009523;GO:0009507	photosystem II reaction center W
Bradi2g03970	612.713	0.442223	0.203487	2.17322	0.0297636	0.221572	GO:0003824	Protein phosphatase 2C family protein
Bradi2g41240	178.703	0.795433	0.366048	2.17303	0.0297779	0.221572	NA	NA
Bradi1g11150	3438.67	0.366097	0.16854	2.17216	0.0298436	0.22181	NA	Protein of unknown function (DUF1295)
Bradi3g00640	1671.86	0.38843	0.178933	2.17081	0.0299454	0.222234	GO:0019843;GO:0006412;GO:0005840;GO:0003735	Ribosomal protein L6 family
Bradi4g28940	62.3304	1.64418	0.757566	2.17034	0.0299812	0.222353	GO:0006777	molybdopterin biosynthesis MoaE family protein
Bradi1g78714	40.7009	1.61044	0.742117	2.17007	0.0300017	0.22242	NA	lysophosphatidyl acyltransferase 5
Bradi4g16522	702.23	0.453277	0.208887	2.16996	0.0300097	0.22242	GO:0008270	Ankyrin repeat family protein with DHHC zinc finger domain
Bradi1g24811	89.5146	0.795969	0.366936	2.16923	0.0300653	0.222688	GO:0005515	ARM repeat superfamily protein
Bradi3g18520	1366.75	0.699292	0.322404	2.169	0.030083	0.222747	GO:0006351;GO:0003899;GO:0003677	DNA directed RNA polymerase 7 kDa subunit
Bradi3g02530	90.6864	0.941798	0.434239	2.16885	0.0300944	0.222757	NA	cyclin p4;1
Bradi3g49040	1682.84	0.404174	0.186366	2.16871	0.0301045	0.222757	GO:0005515;GO:0003723	MIF4G domain-containing protein / MA3 domain-containing protein
Bradi1g28992	944.512	0.65532	0.302255	2.1681	0.030151	0.222885	NA	Major facilitator superfamily protein
Bradi2g61070	2445.86	1.3487	0.623162	2.16429	0.0304419	0.224242	NA	NADPH:quinone oxidoreductase
Bradi3g03130	1156.86	0.480921	0.222332	2.16307	0.0305354	0.22453	NA	NA
Bradi1g15560	1586.3	0.488127	0.225715	2.16258	0.0305732	0.22453	GO:0005515;GO:0006508;GO:0004222	ARABIDOPSIS SERIN PROTEASE
Bradi1g26520	1220	0.436544	0.20187	2.1625	0.0305793	0.22453	NA	methionine aminopeptidase 1B
Bradi2g03690	19.9925	2.14777	0.994265	2.16016	0.0307603	0.225257	NA	NA
Bradi4g06690	1069.14	0.450481	0.208731	2.15819	0.0309131	0.225603	GO:0043565;GO:0006355;GO:0003700	WRKY DNA-binding protein 4
Bradi3g58100	310.332	0.739126	0.342718	2.15666	0.0310324	0.226223	NA	NA
Bradi4g07120	2530.45	0.450064	0.208787	2.15562	0.0311135	0.22656	GO:0019843;GO:0005622;GO:0003723	Ribosomal protein S4
Bradi3g08470	28.8517	1.88015	0.872489	2.15493	0.0311674	0.226806	NA	NA
Bradi1g04240	586.24	0.662466	0.307436	2.1548	0.0311771	0.226806	GO:0003676	RNA-binding (RRM/RBD/RNP motifs) family protein
Bradi4g26380	102.789	1.82075	0.845787	2.15273	0.0313402	0.22763	GO:0055085;GO:0022857;GO:0016021	zinc induced facilitator-like 1
Bradi3g13080	808.645	0.468586	0.217784	2.15161	0.0314279	0.228194	GO:0005515	tubby like protein 10
Bradi3g47250	1710.04	0.806161	0.374752	2.15119	0.0314613	0.228261	GO:0006396	Small nuclear ribonucleoprotein family protein
Bradi2g15988	13.2027	3.58793	1.66804	2.15098	0.0314779	0.228261	NA	NA
Bradi3g47646	320.211	0.538411	0.250323	2.15086	0.031487	0.228261	NA	NA
Bradi1g57607	487.338	0.762426	0.354499	2.15071	0.031499	0.228275	GO:0003677;GO:0006355;GO:0005634	KNOTTED-like from Arabidopsis thaliana
Bradi3g08860	20.7884	1.59443	0.74216	2.14837	0.0316848	0.229059	NA	Disease resistance-responsive (dirigent-like protein) family protein
Bradi2g43670	347.228	0.556881	0.259244	2.1481	0.0317062	0.229123	NA	NA
Bradi2g54480	375.8	0.53427	0.248737	2.14793	0.0317192	0.229145	NA	SNARE-like superfamily protein
Bradi2g49960	3170.03	0.938798	0.43718	2.1474	0.0317618	0.229302	NA	NA
Bradi5g10706	21.6818	1.89942	0.884652	2.14708	0.0317872	0.229346	NA	NA
Bradi2g48990	510.707	0.375056	0.174725	2.14655	0.0318293	0.229504	GO:0043565;GO:0006355;GO:0005634;GO:0003700	heat shock transcription factor C1
Bradi3g44620	5111.01	0.241006	0.112355	2.14503	0.0319501	0.22994	GO:0008152;GO:0003824	acetyl-CoA synthetase
Bradi1g54817	1534.75	0.332977	0.155272	2.14447	0.0319952	0.230126	GO:0006352;GO:0005634	TBP-associated factor II 15
Bradi3g27430	135.687	1.05496	0.491946	2.14446	0.031996	0.230126	GO:0008270;GO:0005515	Zinc finger C3HC4 type (RING finger) family protein
Bradi1g14030	424.945	1.22709	0.572451	2.14357	0.032067	0.230491	GO:0055085;GO:0022857;GO:0016021	Major facilitator superfamily protein
Bradi1g52704	12.6176	6.03465	2.81594	2.14303	0.0321105	0.230731	NA	NA
Bradi1g60270	888.972	0.492613	0.230172	2.1402	0.0323386	0.231787	NA	NA
Bradi1g40688	21.0251	1.71121	0.799835	2.13945	0.032399	0.232147	NA	NA
Bradi2g54090	9.23883	5.97745	2.79494	2.13866	0.0324628	0.232459	GO:0055114;GO:0016491	2-oxoglutarate (2OG) and Fe(II)-dependent oxygenase superfamily protein
Bradi4g44027	335.364	0.679522	0.317818	2.13809	0.0325097	0.232722	GO:0016787	apyrase 2
Bradi2g31190	1805.79	0.521562	0.24407	2.13693	0.0326035	0.233048	GO:0055114;GO:0016491;GO:0008270	GroES-like zinc-binding alcohol dehydrogenase family protein
Bradi2g49840	409.168	0.43721	0.204632	2.13657	0.0326328	0.233048	NA	Protein of unknown function (DUF616)
Bradi2g32957	116.011	0.904429	0.423311	2.13656	0.0326339	0.233048	NA	Polyketide cyclase/dehydrase and lipid transport superfamily protein
Bradi3g48330	574.047	0.455232	0.213071	2.13652	0.0326367	0.233048	GO:0008270;GO:0006355	FAR1-related sequence 6
Bradi3g41460	241.905	0.810033	0.379153	2.13643	0.0326444	0.233048	GO:0008081;GO:0006629	PLC-like phosphodiesterases superfamily protein
Bradi2g09195	614.569	0.39565	0.185233	2.13595	0.0326831	0.233159	NA	NA
Bradi1g05430	379.709	0.456184	0.213626	2.13543	0.0327257	0.233362	GO:0046983	basic helix-loop-helix (bHLH) DNA-binding superfamily protein
Bradi4g41390	765.915	0.570533	0.267236	2.13494	0.0327657	0.233479	GO:0031047	NA
Bradi3g23520	505.001	0.395461	0.185236	2.1349	0.0327689	0.233479	NA	NA
Bradi1g47277	1002.67	0.496978	0.232837	2.13445	0.0328063	0.2336	GO:0055085;GO:0042626;GO:0016021;GO:0006810;GO:0005524;GO:0016887	multidrug resistance-associated protein 11
Bradi2g08000	19.952	1.76688	0.828469	2.13271	0.0329489	0.234397	NA	Glycine-rich protein family
Bradi3g29980	2471.42	0.286528	0.134404	2.13185	0.0330193	0.234752	GO:0005634;GO:0000398	pre-mRNA splicing factor-related
Bradi1g64721	129.033	1.26051	0.591381	2.13146	0.0330511	0.234904	GO:0005680;GO:0004842	anaphase-promoting complex/cyclosome 11
Bradi3g54760	163.392	0.717128	0.336501	2.13113	0.0330784	0.234921	GO:0006468;GO:0004672	phosphoenolpyruvate carboxylase kinase 2
Bradi3g17187	14.3438	1.72962	0.81199	2.13011	0.0331629	0.235333	GO:0031361;GO:0020037;GO:0015979;GO:0009055;GO:0005506	photosynthetic electron transfer A
Bradi1g66330	31.0838	1.18435	0.556065	2.12987	0.0331821	0.235363	NA	C2H2-type zinc finger family protein
Bradi3g19087	324.041	1.02085	0.479364	2.1296	0.0332045	0.235409	NA	Cellulose-synthase-like C5
Bradi2g31590	183.162	0.599986	0.281989	2.12769	0.0333626	0.23609	NA	Glycine-rich protein family
Bradi2g27760	358.076	0.599142	0.281666	2.12714	0.0334088	0.236192	GO:0003677;GO:0000786	Histone superfamily protein
Bradi2g11284	57.6981	1.00076	0.470586	2.12662	0.0334516	0.236341	NA	NA
Bradi2g34350	183.866	0.563583	0.265144	2.12557	0.0335387	0.236784	GO:0016020;GO:0008375	Core-2/I-branching beta-16-N-acetylglucosaminyltransferase family protein
Bradi5g11810	6148.52	0.31381	0.147648	2.1254	0.0335536	0.236784	GO:0003676	RNA-binding protein 47C\'
Bradi2g59380	271.835	0.748279	0.352242	2.12433	0.0336423	0.237188	NA	Exostosin family protein
Bradi2g28170	595.7	0.855922	0.402968	2.12405	0.0336663	0.237284	GO:0006412;GO:0005840;GO:0005622;GO:0003735	Ribosomal L29e protein family
Bradi3g00590	201.674	0.53279	0.250924	2.12331	0.0337275	0.237496	GO:0016021;GO:0016020;GO:0022857	nodulin MtN21 /EamA-like transporter family protein
Bradi4g29021	12.2835	3.8699	1.82301	2.12281	0.0337698	0.237647	NA	NA
Bradi1g05890	143.684	0.668906	0.315128	2.12265	0.0337833	0.237669	GO:0048544;GO:0006468;GO:0005524;GO:0004672	S-locus lectin protein kinase family protein
Bradi3g39970	719.876	0.735672	0.346616	2.12244	0.0338008	0.237719	NA	ETHYLENE-INSENSITIVE3-like 3
Bradi2g54580	1051.07	0.363871	0.171478	2.12197	0.0338404	0.237924	NA	HSP20-like chaperones superfamily protein
Bradi3g54630	636.983	0.604959	0.285166	2.12143	0.0338857	0.238073	GO:0030896;GO:0000077;GO:0030337;GO:0006275;GO:0003677	proliferating cell nuclear antigen 2
Bradi1g60130	271.289	0.730439	0.344513	2.12021	0.0339886	0.238179	GO:0006508;GO:0004176	ATP-dependent protease La (LON) domain protein
Bradi1g41970	1077.58	0.545121	0.257154	2.11982	0.0340209	0.238209	GO:0043169;GO:0005975;GO:0003824	Alpha amylase family protein
Bradi1g59550	337.568	0.780486	0.368212	2.11967	0.0340343	0.238209	GO:0055114;GO:0020037;GO:0006979;GO:0004601	Peroxidase superfamily protein
Bradi2g37800	2307.83	0.448121	0.211461	2.11917	0.034076	0.238334	GO:0006355;GO:0003700;GO:0007275	related to AP2.7
Bradi1g28750	559.913	0.829281	0.391357	2.11899	0.0340915	0.238369	GO:0006412;GO:0005840;GO:0005622;GO:0003735	Zinc-binding ribosomal protein family protein
Bradi3g40190	690.737	0.616095	0.290791	2.11868	0.0341172	0.238476	GO:0019898;GO:0015979;GO:0009654;GO:0009523;GO:0005509	Photosystem II reaction center PsbP family protein
Bradi5g17080	45.8134	2.26154	1.06763	2.11828	0.0341511	0.238633	GO:0008270;GO:0005622	salt tolerance homolog2
Bradi2g26900	596.731	0.521453	0.246251	2.11756	0.034212	0.238765	GO:0016811	NA
Bradi1g51670	29380.3	0.163392	0.0771866	2.11684	0.034273	0.23898	GO:0008152;GO:0003824	Transketolase
Bradi2g12914	1611.97	0.610126	0.288279	2.11644	0.0343073	0.239078	NA	NA
Bradi2g06410	60.414	1.3	0.614274	2.11631	0.0343184	0.239078	NA	NA
Bradi4g09963	11.2233	2.84132	1.3428	2.11597	0.0343471	0.239205	NA	NA
Bradi4g03193	37.4697	1.43333	0.677594	2.11532	0.0344023	0.239371	NA	NA
Bradi1g42254	125.769	0.721921	0.341329	2.11503	0.0344275	0.2394	NA	NA
Bradi3g10370	48.4865	1.10617	0.523382	2.11351	0.0345572	0.24001	GO:0043531	NB-ARC domain-containing disease resistance protein
Bradi3g09520	19.2199	5.08262	2.40524	2.11315	0.0345883	0.24008	GO:0006355;GO:0003677	NAC (No Apical Meristem) domain transcriptional regulator superfamily protein
Bradi5g15677	71.6183	1.01751	0.482206	2.11012	0.0348481	0.241517	NA	NA
Bradi2g35720	4597.65	0.347855	0.164875	2.10982	0.0348742	0.241551	GO:0005515	F-box/RNI-like superfamily protein
Bradi2g34507	70.4366	1.25313	0.594157	2.1091	0.0349363	0.241848	NA	NA
Bradi4g18170	309.339	0.725855	0.344278	2.10834	0.0350016	0.241946	NA	acyl carrier protein 4
Bradi3g27570	296.286	0.965546	0.457979	2.10827	0.0350073	0.241946	GO:0005525	Ras-related small GTP-binding family protein
Bradi3g13352	49.2201	1.32877	0.630296	2.10817	0.035016	0.241946	GO:0030247	NA
Bradi3g03520	346.482	2.9239	1.38832	2.10607	0.0351983	0.242838	GO:0005975;GO:0004553	O-Glycosyl hydrolases family 17 protein
Bradi1g21870	792.332	0.379141	0.180137	2.10474	0.0353141	0.243417	NA	lipid transfer protein
Bradi2g07278	68.3528	0.921504	0.43795	2.10413	0.0353671	0.243635	NA	NA
Bradi3g53080	73.2996	1.1749	0.558444	2.10388	0.0353886	0.243636	NA	NA
Bradi1g06470	1756.43	0.463871	0.220511	2.10362	0.035412	0.243724	GO:0016020	LEM3 (ligand-effect modulator 3) family protein / CDC50 family protein
Bradi2g04733	55.451	0.955335	0.454177	2.10344	0.0354273	0.243756	NA	ARM repeat superfamily protein
Bradi3g08350	51.121	1.27337	0.605434	2.10323	0.0354459	0.24381	NA	O-acetylserine (thiol) lyase B
[truncated: 282 more rows]

## Sheet: LSres UP WT H2O vs 7 H2O
Table S5: Tables of differentially expressed up-regulated genes between wildtype and transgenic line 7.
[truncated: 1,214 more rows]

[truncated: 1 more sheets: LSres UP WT H2O vs WT salt]
